# Supplementary material for: Regulation of neuroendocrine plasticity by the RNA-binding protein ZFP36L1
Source: Nat Commun. 2022 Aug 25;13:4998. doi: 10.1038/s41467-022-31998-7 (PMC9411550; doi:10.1038/s41467-022-31998-7)
Supplement: Supplementary file 4 — Supplementary Data 1 [file 41467_2022_31998_MOESM4_ESM.xlsx]

## Sheet: LogNormD11Subtracted
Construct Barcode	Construct IDs	Day 35-1 nM ORY1001_replicate 1	Day 35-100 nM ORY1001_replicate 1	Day 35-1 uM KDM5-C70 + 1 nM ORY1001_replicate 1	Day 35-1 uM KDM5-C70 + 100 nM ORY1001_replicate 1		Day 35-1 nM ORY1001_replicate 2	Day 35-100 nM ORY1001_replicate 2	Day 35-1 uM KDM5-C70 + 1 nM ORY1001_replicate 2	Day 35-1 uM KDM5-C70 + 100 nM ORY1001_replicate 2
AAAAAAAATCCGGACAATGG	BRDN0001219545	-0.301909	-0.73822	0.0541845	0.141044		-0.470085	-0.357901	-1.08226	-0.076399
AAAAAAAGGATGGTGATCAA	BRDN0001211066	0.357497	-0.738965	0.0202898	-0.429471		0.0703192	-0.537672	-1.55845	0.517687
AAAAAAATGACATTACTGCA	BRDN0001169323	-0.300336	-1.64714	-0.0259545	0.473857		-0.955262	-1.70275	-1.45805	-1.05287
AAAAAAATGTCAGTCGAGTG	BRDN0001207826	-0.0143209	0.510821	-0.620466	0.854125		0.266487	-2.29243	-0.670381	1.24295
AAAAAACACAAGCAAGACCG	BRDN0001172261	0.848608	-0.327196	-0.138404	0.118128		-2.62627	0.807056	-0.456607	0.165551
AAAAAACAGATGCCACCTGT	BRDN0001164930	-0.671448	-0.739336	-1.33166	0.102812		-1.99825	0.677263	-0.00392344	-0.358623
AAAAAACCAAACTTTGAAGT	BRDN0001187151	0.0977105	0.209552	0.185425	-0.13397		1.19256	2.88226	0.97185	-0.0247541
AAAAAACCCGTAGATAGCCT	BRDN0001170556	0.0742789	-1.25612	-1.15035	-2.38169		-1.14557	1.83504	-0.400119	-0.268373
AAAAAACCTGGGCAAAACAG	BRDN0001238463	-0.331355	-0.399277	-1.19193	1.24647		1.01192	1.72921	3.28506	-0.308643
AAAAAACCTTCAAAGTACAA	BRDN0001188169	0.295807	0.307906	-0.939816	-1.25512		-2.50861	-1.23	-0.797724	0.0241739
AAAAAACGAACGGATTAACA	BRDN0001198816	-0.0555065	-0.433745	0.0966231	-0.159598		-0.393298	-0.841088	0.505522	0.438471
AAAAAACTCTACCACCCAGT	BRDN0001173973	0.578966	-0.0139193	-0.56724	0.319237		1.02576	-1.26205	0.36892	1.38859
AAAAAACTGGAGTACGACAG	BRDN0001163378	0.353412	-0.323692	0.0560516	0.453561		-0.11292	0.370367	-1.2304	-0.620173
AAAAAACTTACAAGTCCAGG	BRDN0001217272	0.302228	-0.136885	-0.184427	-1.16681		-0.204018	-0.850998	1.38499	-2.64753
AAAAAACTTATGTCCATGGA	BRDN0001218026	0.143772	-0.314786	-0.411481	0.768973		-0.752244	-0.376194	1.58261	0.367722
AAAAAACTTGTATCAGCTGT	BRDN0001178606	-0.632774	0.610496	-0.240801	1.04717		0.833238	0.711222	-1.1912	-0.269978
AAAAAAGAATGCCCCAAAGG	BRDN0001229574	-1.10055	0.373625	0.219163	-0.50605		-0.415734	-2.496	-0.510425	-0.147011
AAAAAAGACCCCATCCGAGA	BRDN0001193238	0.278151	0.0248266	-0.0601116	0.0167413		-1.42715	-1.14824	-0.642446	-1.93578
AAAAAAGCATTGCCTGACAG	BRDN0001175111	0.485976	-0.484336	0.236749	0.754095		0.260155	-0.940151	-0.27967	-0.269502
AAAAAAGCCCTCACCAACTG	BRDN0001235868	-0.484551	-0.00512573	-0.156514	-0.335485		0.421514	-1.91263	-0.530106	0.302398
AAAAAAGCGGTCCTACACCA	BRDN0001236141	-0.274014	-1.33791	-1.15031	-0.932506		0.250054	0.409333	1.93517	2.03969
AAAAAAGGGCTCCAAAAAGG	BRDN0001207768	-0.765436	-1.32389	0.192349	-0.825949		-0.350275	0.0545876	0.284827	1.03511
AAAAAAGTCTCCATCAGCAT	BRDN0001208607	-0.209446	-1.20085	0.681693	1.09294		1.58069	0.221614	0.0620811	-0.0103963
AAAAAAGTTAAGTCCACCGG	BRDN0001230150	-0.834743	0.323293	-0.470306	0.102787		-0.357694	-1.85509	0.699169	0.463239
AAAAAATATGTGCTATGGAG	BRDN0001169980	-1.05186	-0.164689	-1.11739	0.0572803		-0.000485657	-2.4309	-0.0102125	0.143944
AAAAAATGAAGACTTGAGGG	BRDN0001219662	-0.638297	-1.03307	-1.00367	-1.7223		-0.181708	1.92465	1.12177	0.967704
AAAAAATGAATGCAATGCGA	BRDN0001217120	-0.0477366	-0.432385	-0.744054	0.341664		-0.0340614	0.0352542	-0.484001	-0.122293
AAAAAATGTCTGCCCCACCA	BRDN0001182720	-0.19957	0.135741	-0.502199	0.370121		-0.00419716	-2.5698	-0.533491	-0.20411
AAAAAATTCCTGGAAAACCC	BRDN0001166891	-0.760236	-0.286633	-1.83623	-0.957003		0.205853	-2.5276	-0.0653493	-2.5276
AAAAACACCCGTGGAGCCGG	BRDN0001180016	-0.700324	-0.208504	0.338064	0.698471		-1.43654	-0.925121	-0.874944	0.60744
AAAAACACTCACATATCGCT	BRDN0001197983	-0.200858	0.153358	-1.68216	-0.343311		-0.123643	0.597039	-1.39114	-3.52309
AAAAACACTCACCTTACGGA	BRDN0001181481	0.0572531	-0.224143	0.577987	1.26549		0.815415	0.677408	-0.83673	0.549717
AAAAACACTCACCTTATGGT	BRDN0001162993	0.0545793	0.18724	-0.834891	-0.741364		1.156	1.74642	0.315148	0.249286
AAAAACACTTCATCAAACAC	BRDN0001227125	0.547916	-0.627938	-0.047269	0.465431		-0.950177	0.413124	-0.0878665	-1.35676
AAAAACCAAGGAATACAGTG	BRDN0001186801	0.0791631	0.209356	-0.312043	-0.0607968		2.08104	0.238838	0.874856	0.600645
AAAAACCACAAGTTGGGACA	BRDN0001180845	-0.651789	-0.0166068	0.540259	0.248192		-0.344303	0.412386	0.88445	0.97228
AAAAACCAGCGGCTTCAAGA	BRDN0001207886	-0.0766671	-0.21325	-0.491908	-0.0623969		-0.767207	-0.185618	-0.786923	1.07808
AAAAACCCACCAGCCTTCTG	BRDN0001233600	0.400593	-0.908835	0.0398964	-0.36199		-0.0974782	-0.281552	0.54097	-0.20036
AAAAACCCTCCAGACATAGT	BRDN0001235350	-0.066653	-0.874345	0.242494	0.440894		-2.19156	-0.153371	-0.45457	-1.12765
AAAAACCTATTCCAATGACG	BRDN0001198554	0.132287	0.547481	-1.57817	-0.508556		0.181683	-0.0701981	0.13528	1.84218
AAAAACCTGAGAGTCAATGC	BRDN0001196136	-0.56312	-0.437025	-0.457369	-1.31336		0.211026	-0.115464	0.954074	0.503173
AAAAACCTTTAACTATGAAG	BRDN0001167961	0.211176	-1.83152	-0.382103	0.234534		0.463334	-0.845629	2.33859	-1.13534
AAAAACGAAGGCTCCTACGG	BRDN0001203163	0.0409799	-0.881297	0.317689	-0.680033		0.112156	-0.118946	0.839943	-0.895622
AAAAACGCAAACATCGTGCA	BRDN0001227363	-0.18748	0.611666	-0.751561	-0.748297		-1.14188	-0.912988	0.225313	1.09157
AAAAACGCAACAATCAGATA	BRDN0001220090	0.225474	-0.345321	-0.791207	0.25505		-1.63483	-0.685348	-0.525354	-2.07778
AAAAACGCATGTCACAAATG	BRDN0001235960	-0.569134	-0.457755	-1.16418	-0.0758819		-1.29621	0.377802	0.213571	-0.126833
AAAAACGCGTTTCTTAGCCG	BRDN0001179780	0.00206535	-0.0927083	-0.0727721	0.887112		-1.90449	-0.430565	-1.11929	-1.15071
AAAAACGGGTCACTATCCCA	BRDN0001225795	0.630067	0.899836	0.0475527	-0.00255867		0.164277	1.29881	-1.0588	0.199151
AAAAACGGTCCATTGGTAGG	BRDN0001236585	0.0995637	-0.100727	-0.245143	-0.815626		0.517717	0.497569	0.647449	0.485265
AAAAACTCACGAAGGCAGGA	BRDN0001163807	0.010897	-0.508663	-0.671169	-2.11877		1.28124	-0.335012	0.439774	0.609155
AAAAACTCTGGGAAATGACT	BRDN0001168869	0.493216	0.0110647	-0.950691	-0.0656434		-1.1444	1.3999	-0.956145	-3.17802
AAAAACTGCCAACCAACTGA	BRDN0001209467	-0.0852779	0.0925961	-0.916589	-0.272134		-1.06327	0.426568	0.372201	-0.630469
AAAAAGAAGACCTTAGATTG	BRDN0001195690	0.432599	0.217996	0.693901	0.158642		-1.07929	-0.364137	-0.472632	0.600345
AAAAAGAAGCGGGAGAATCT	BRDN0001210887	-2.09914	-1.42927	-0.503746	-1.26757		0.366307	0.128154	1.28348	-2.36715
AAAAAGACAACCTCGCCCTG	BRDN0001234916	0.228421	0.0304662	-0.189102	-0.779991		-0.805883	0.305749	-1.38677	-0.546527
AAAAAGACACCTGACATATG	BRDN0001209049	0.255512	-0.037775	-0.229165	-0.581806		0.0185471	0.0746978	0.441413	0.393717
AAAAAGACATACGATTGGAG	BRDN0001236969	0.457291	0.265739	-0.494023	-0.511748		0.41363	0.805294	0.67811	1.20455
AAAAAGAGAGTTGCATTCGA	BRDN0001217798	-0.191858	2.6497	-0.731307	-0.274536		0.219498	-1.20953	0.592198	-1.47841
AAAAAGAGGAGAATGCTACG	BRDN0001190514	-0.26953	-1.7396	-0.114009	-0.632192		-2.3403	-1.53494	-0.0491121	-1.13061
AAAAAGATATGGGTAACACC	BRDN0001220592	-0.65384	0.657156	-1.10558	-0.0961955		-1.56397	0.94001	-0.825375	-0.618295
AAAAAGATCAGTATTAACAG	BRDN0001223139	-1.27754	0.47786	0.574155	-0.887755		0.626464	-1.37878	-1.33798	-1.74076
AAAAAGATCATGATTGAGCG	BRDN0001230883	-0.0820333	0.937403	-1.38697	-0.489848		-0.18711	1.71109	0.220315	-0.397095
AAAAAGATCCTCATATGGTC	BRDN0001173403	0.0342861	1.02624	0.324587	0.296162		-0.926059	-0.578036	0.831058	-0.775071
AAAAAGCAATCGTTCAGCAG	BRDN0001163644	-0.584869	0.198386	-0.808435	0.339187		0.362634	0.741304	-1.81771	-2.99954
AAAAAGCAGTGATCATTCTG	BRDN0001166746	-0.368698	-0.406309	0.129476	0.456345		-0.816343	0.777219	1.14836	-0.120543
AAAAAGCAGTTTATCCAATG	BRDN0001165445	-0.0200737	0.613968	0.382574	-0.101543		0.561528	-0.073731	-0.398296	0.337171
AAAAAGCCCCGAGCATTCAA	BRDN0001216816	0.575756	0.212768	-0.658353	0.463656		-0.511325	-0.3622	0.405081	1.29056
AAAAAGCCTGGATAACGGAA	BRDN0001184472	0.647822	0.236851	-1.18585	-0.53214		-0.134614	-1.8855	0.0239009	-2.49043
AAAAAGCCTTAAGTTAACCG	BRDN0001234003	0.784858	-1.01345	-0.33114	-1.82282		0.779762	0.170657	0.167246	-2.03154
AAAAAGCTCATTACCCGAGC	BRDN0001215578	-0.0443163	-0.00405566	-0.408261	-0.589909		-0.387294	0.462233	0.481924	-0.770594
AAAAAGCTTCCGCCTGATGG	BRDN0001239061	1.43267	-0.149926	-0.168182	0.531249		0.684733	0.106394	-0.0657963	-0.219037
AAAAAGCTTGTGGTGAAGGG	BRDN0001171618	-0.892409	0.147202	-0.0600088	0.47849		1.41787	2.87178	-0.252386	-3.81969
AAAAAGCTTTCTGCTAGGGG	BRDN0001168021	0.601801	-0.839714	0.491134	0.132072		0.146233	-1.70265	-0.417171	-0.676507
AAAAAGGCAGCTGAACCGTG	BRDN0001200074	0.72726	0.0795129	-0.669449	0.187139		-0.715199	0.0467028	-0.250914	-0.0214731
AAAAAGGTGAAGGACAGGAT	BRDN0001171737	-0.226717	1.39089	-0.60038	-0.244955		1.06739	-0.0121955	-0.452583	-2.58453
AAAAAGGTGAATATATGCAG	BRDN0001215386	-0.768826	-1.05402	-1.26586	-1.07702		-0.160862	-0.0897581	-0.564522	1.84664
AAAAAGTAGACTGACCTGGT	BRDN0001188543	0.420565	-0.178039	-0.273559	0.0407502		-1.48694	-1.11202	-1.26067	-1.49091
AAAAAGTATGTCCTACTTTG	BRDN0001166733	-0.879349	0.0679357	-1.366	-0.66014		-0.227902	-1.45322	0.444543	-1.5697
AAAAAGTCACTATAACACCC	BRDN0001215427	0.282289	-0.60937	-0.754786	0.819749		-0.532998	1.53096	-1.67158	-2.57025
AAAAAGTCCCCACGCGCTCG	BRDN0001223938	0.217969	-1.63816	-0.310972	-0.318535		1.05349	0.903429	-1.12145	0.667027
AAAAAGTGATTAAGTTTCTG	BRDN0001203590	0.0152949	0.647394	-0.184374	-0.17808		0.638908	0.0586939	0.172678	-0.669968
AAAAAGTGTCTAAACGACGT	BRDN0001215252	-0.62565	1.0355	-1.64992	-0.106984		0.895289	-0.779379	-0.354037	2.43732
AAAAAGTTAAAAAAGACCGT	BRDN0001220566	0.00555246	0.433554	-0.568534	0.326674		-1.80375	-0.579693	0.584388	-0.338023
AAAAAGTTACCATTCCAGGT	BRDN0001189634	0.255768	-1.52608	0.051839	-0.318608		-1.04567	0.139532	-1.17503	-0.330289
AAAAAGTTCCCAAACAACTG	BRDN0001192531	-1.19205	-0.55858	-1.68834	-2.04827		-0.0511993	0.315677	-1.51585	1.20777
AAAAAGTTCTTCCAAATGGT	BRDN0001172036	0.421298	0.159397	-0.996044	-1.10228		1.1514	-0.644828	-0.876016	-0.924136
AAAAATACATCAGACTTACA	BRDN0001226437	-0.147796	0.198696	-0.365905	0.507253		0.614598	0.212818	-0.573162	-1.3067
AAAAATACTGGACGTCACGG	BRDN0001233091	0.280746	0.165071	-0.0828931	0.588658		-0.37722	1.32402	1.19813	-0.85729
AAAAATAGAAAAGGACCGCA	BRDN0001173786	-0.0213542	1.9364	-0.643564	-0.509782		0.468959	0.822498	0.1434	-0.00683929
AAAAATCAAGGAGGTTACCG	BRDN0001179141	-0.208834	0.526418	-0.438717	0.329352		0.442152	-1.26331	0.0912727	0.221059
AAAAATCCCGACAGTTACAA	BRDN0001200710	0.0827753	-0.616853	-0.752058	0.0102265		-0.468053	-0.35569	-0.782273	0.119452
AAAAATCCTAAAATAAAATA	BRDN0001202498	0.0802216	-0.616305	-1.03237	0.745864		-0.800877	0.206384	1.87155	2.16028
AAAAATCGATGGGACAACTG	BRDN0001177381	-0.104697	0.950366	-0.364471	0.649431		-0.529143	-0.850806	0.160317	-1.09364
AAAAATCGCGTTCAAAACCT	BRDN0001191769	-1.02702	-0.214731	-0.578574	-0.596024		-0.893333	-1.4292	-2.92211	-0.672978
AAAAATCGTGGAATTTGACT	BRDN0001209153	-0.434389	-0.608901	-0.336197	-0.371827		0.148033	-0.424305	0.0514303	-2.02912
AAAAATCTCCACTTAAAACA	BRDN0001197766	0.598243	-0.0138791	-0.291961	-0.475306		-0.874486	-1.32553	0.0687749	-0.506029
AAAAATGATAACAAAAACAG	BRDN0001166506	-1.37127	0.0488765	-1.7587	1.4704		0.464721	-0.0284717	-0.674191	-3.27699
AAAAATGATGATTAGCAGAG	BRDN0001186349	0.358133	-1.0114	-0.585401	-0.999087		-0.784131	-2.71968	-2.71968	-1.41963
AAAAATGCGCAAATTCAGCG	BRDN0001220259	-0.185687	-0.0615734	-0.264085	0.31532		0.112948	-0.773271	0.399528	0.145442
AAAAATGGCTCTGCTACAGG	BRDN0001231050	-0.338209	-0.640437	-0.595874	0.350306		0.583293	-0.251462	-0.062818	-0.89361
AAAAATGTACCCAAGCAACG	BRDN0001206815	0.340803	-0.461359	-0.583838	0.193927		0.0746037	0.242885	0.299993	0.379885
AAAAATGTGAAATTTATCGG	BRDN0001235643	-0.951903	0.647306	-0.571247	0.454811		0.419381	0.338277	1.18075	0.343013
AAAAATTAAGAAAGCAACGG	BRDN0001197873	-0.703475	-1.53237	-0.50411	0.46403		0.000237626	-0.41459	0.300627	-1.66658
AAAAATTCATACCTGACTCG	BRDN0001173531	0.0400174	-0.462618	-0.594209	-0.32306		-0.143543	-1.15681	0.451544	0.173286
AAAAATTGAGAGTAACACAG	BRDN0001172029	0.731382	0.960116	0.437017	-0.663867		-0.279178	-0.141443	-0.0987791	0.960464
AAAAATTGGCTGCCATCTCA	BRDN0001235717	-0.225014	-0.476882	-0.545136	-0.90657		-0.156678	-0.686118	-0.298299	0.505665
AAAAATTGTAGGGCGCACCA	BRDN0001198924	-1.85852	-3.38273	-1.2114	-2.18149		-3.57155	-3.02178	-1.63826	-1.83178
AAAACAAAAGCAGATGACCG	BRDN0001178998	0.515804	-0.666627	-0.273871	-1.07396		-1.75239	0.0968774	-2.5247	-3.03878
AAAACAAAGGTAGAACATGG	BRDN0001195071	0.141695	0.423149	-0.35379	-0.21868		-0.790753	-1.25169	-0.598211	-0.4882
AAAACAACACCCCATACGTG	BRDN0001169214	0.213309	-0.194434	0.0216551	-0.0628674		-0.210878	1.03584	0.0740935	-1.35671
AAAACAACATCGAAGATGTG	BRDN0001237695	0.510182	0.907696	-0.0738601	-0.0254913		-0.591935	0.422442	0.105871	-0.404432
AAAACAACTTGGTCATAGTG	BRDN0001177397	0.685292	-0.241832	0.638802	-0.600214		0.376396	-0.989338	-1.51944	-0.876621
AAAACAAGAAATTGGCACCT	BRDN0001200775	-0.0221716	0.193347	-0.435906	0.0162913		-0.958159	0.319746	-1.21374	-0.375754
AAAACAAGAGTTGACTGCAC	BRDN0001237308	-0.049101	-0.0236407	-0.0221975	0.656676		-0.56468	0.38402	-1.03467	0.568479
AAAACAAGGGAGCTACAAGT	BRDN0001167254	-1.56838	0.819023	-0.229353	-0.278983		-0.835126	-0.446758	0.111283	-3.34409
AAAACAAGTCCAGCTAGAGC	BRDN0001200408	-0.520087	0.192131	-0.707791	-1.37124		1.455	1.54073	-0.181794	0.516372
AAAACAATACCTTAGCACTG	BRDN0001162732	-0.700607	-0.332577	-0.338891	0.290534		-0.114444	-1.03836	0.668478	0.691346
AAAACACATCAGTATAACAT	BRDN0001214741	0.411898	1.00078	0.428406	-0.181563		0.71663	1.19418	2.28321	0.607953
AAAACACATCCTGCTCTAGG	BRDN0001196705	-0.0561298	0.0945817	-0.450176	-0.341708		-1.59332	-2.44996	-0.203895	-1.18764
AAAACACATCTTGGAGCACA	BRDN0001205124	-0.114444	0.465142	0.151594	-0.330243		0.385736	0.889173	-0.618801	-0.13078
AAAACACCAGACGAATTGGC	BRDN0001169942	1.05638	0.918697	0.490574	0.809247		0.787	-0.315326	2.55012	-2.39736
AAAACACTATTAGCTGACAA	BRDN0001170540	0.399908	-1.04263	0.573061	1.45397		-2.34704	1.53665	-1.16521	1.61863
AAAACACTGAAGAGAACCGC	BRDN0001168674	-2.07674	-1.14138	-1.24584	-0.607964		-1.09085	-0.346795	-1.4622	-1.14925
AAAACAGCATAAGATTCCAG	BRDN0001203871	-0.16328	0.688046	-0.20591	0.162516		0.471896	1.55116	0.52417	-0.432014
AAAACAGCATGATCCCTAAG	BRDN0001186803	0.187533	0.23116	-0.104375	0.453526		1.11416	0.562557	-1.1158	-2.01864
AAAACAGCGTCCGCGCACTG	BRDN0001220188	0.347813	0.572593	0.490603	-1.45307		0.0948627	-1.32329	-0.0572944	0.583203
AAAACAGGACGATGTGCGGC	BRDN0001239062	0.324113	0.175089	0.483055	-0.159082		0.202451	-0.29358	-0.155852	0.400403
AAAACAGTCATCAGGTACAA	BRDN0001201098	-0.00676904	0.490289	0.130271	-0.420879		-0.0925611	-1.30818	-1.2263	-0.464971
AAAACATAAAAGCATAACTG	BRDN0001233369	0.467142	0.460541	-0.412682	-1.48557		-0.148714	0.681901	0.331626	0.353925
AAAACATAGAAAAACGTGTG	BRDN0001189617	-0.18939	0.172278	-0.367585	0.627638		0.254847	-2.25832	-1.26792	-2.25832
AAAACATCACAAGGAGACAC	BRDN0001234195	-0.487499	0.515318	0.0316077	0.454973		3.40193	-2.90065	1.12161	1.33593
AAAACATCATCTCCTACGCA	BRDN0001174295	0.408425	0.38068	-0.196952	-0.0737473		0.0709695	-0.896943	-0.669265	-2.77322
AAAACATCGACCGAAAGCGT	BRDN0001239063	0.507702	0.0228587	0.063767	-0.124548		1.687	-0.103923	1.22145	-1.21167
AAAACATCGGCAGATACCAA	BRDN0001235104	0.463116	-1.40068	-1.09856	-0.371224		0.702905	-1.96337	0.100255	0.16661
AAAACATGGTCCTATCACTG	BRDN0001180619	-0.841201	-0.270003	-0.781347	0.373568		1.14338	0.432766	-0.246141	-0.410789
AAAACATTAGGCCGGCATGG	BRDN0001167377	0.182121	-0.828108	-1.1643	-0.172573		0.718246	-0.248145	-0.324868	1.45279
AAAACATTTAAAGAAAGTAG	BRDN0001201111	-0.558882	-0.250561	-0.111937	-0.661083		-0.742918	-0.811975	-3.71768	0.764566
AAAACCAAAAAAGAACTACG	BRDN0001233518	-0.451524	0.33544	-0.578894	0.399918		0.695015	-0.352912	0.318097	-0.848706
AAAACCAAAGCCCCACACTG	BRDN0001171391	-0.376075	-0.0986906	0.448613	-0.896625		-0.537218	-1.50355	-1.35885	-0.291304
AAAACCAACTGTTATCAAGA	BRDN0001204931	-0.607162	0.269417	0.236759	0.16662		0.1047	0.188762	-0.0904856	-0.0635014
AAAACCACAGAACATGCCAA	BRDN0001219677	-0.0527833	-0.921989	0.323739	0.423064		-0.526273	-0.900742	-1.75182	0.0162388
AAAACCACAGTCAGTATACA	BRDN0001203015	-0.639741	-0.293855	-0.54427	-0.449235		-0.0700244	-0.480699	0.43316	-0.697318
AAAACCACCACCCGCTCAGT	BRDN0001210783	0.636452	0.379857	0.177236	0.243254		1.8987	1.41479	0.225664	0.841019
AAAACCACCACTTACACCCA	BRDN0001238140	1.34815	0.963516	0.653625	0.2154		0.407231	0.281572	-0.050565	-0.404923
AAAACCAGAAGCGTACCCAG	BRDN0001210826	-0.0664162	-1.31168	-0.662115	-1.77995		0.191517	-2.48228	0.189967	-2.13683
AAAACCAGTTTGTTCCACGA	BRDN0001188058	-0.312066	-0.138156	-0.0410951	-0.683359		-0.11579	-1.44672	-0.679193	-0.836957
AAAACCATACCCCAACAGTG	BRDN0001184631	-0.372029	-0.861618	-0.0768874	0.364734		-1.71597	-3.84142	-0.621591	-2.23387
AAAACCATGGAATTGCACAA	BRDN0001220273	0.608723	0.12824	0.0771312	-1.41894		-1.28977	-0.0207323	-0.280985	-0.0530255
AAAACCATTTACCTCTGCAA	BRDN0001184652	-0.326384	-0.938751	-0.115734	-0.444156		0.223513	-1.48161	-1.6363	-3.45896
AAAACCCAACTGATGTCTGA	BRDN0001198627	0.252713	-0.656318	-0.0297873	-0.309446		0.32248	-1.37645	0.516813	0.581421
AAAACCCCAGGATGGTACTG	BRDN0001226220	0.0018987	0.383331	0.656741	1.27905		0.698437	-1.06437	-0.738932	-1.71628
AAAACCCCCAAAAGTTGACA	BRDN0001220220	-0.430174	1.05422	-1.10621	0.419826		0.219222	0.366179	0.603704	-0.753263
AAAACCCCGTAACTCAGATG	BRDN0001196221	0.247388	-0.00903962	0.252233	-0.604109		-0.508531	-1.39461	1.7415	-2.11367
AAAACCCCTGATACTCTCTG	BRDN0001183418	-0.396618	0.880782	-0.761261	-1.02057		-0.867105	0.227887	-2.36427	-2.40438
AAAACCCTTACAGAAAATCT	BRDN0001226842	0.0136934	-0.945874	-0.293832	0.533906		1.00725	0.132523	-0.85046	0.763373
AAAACCGAGACCATTACGGC	BRDN0001229179	0.444169	0.301588	0.104285	0.299536		1.25268	1.70016	-0.433827	0.705246
AAAACCGATTCTTCAATGTG	BRDN0001193412	0.617746	0.108452	0.288977	-0.171571		0.246058	0.436518	0.579709	-0.948548
AAAACCGCAAAATCAGCCAG	BRDN0001196460	0.460655	0.471643	0.329511	-0.236442		-0.755221	-0.0275497	-0.590574	-1.97082
AAAACCGGACCCCTCCGAAG	BRDN0001168010	-0.726782	1.0715	-0.779186	-0.547814		-0.64043	0.685396	-1.66486	-0.50414
AAAACCTCAAAATATGATGG	BRDN0001212621	0.736742	-1.87304	0.788472	0.0728977		0.113944	-0.344493	-1.45856	-3.02171
AAAACCTGCAAGTTACAGTG	BRDN0001203853	-0.0659065	0.382204	-0.571141	-0.897379		-1.31861	-0.338579	-0.287815	0.214493
AAAACCTGTTACAGAGACAA	BRDN0001234595	0.132069	0.284806	-0.586721	0.171071		-0.101659	-0.2934	-0.982582	0.408548
AAAACCTTACTATCTGACAC	BRDN0001203037	0.200062	-0.388308	-0.0842345	0.0927475		0.0203041	-1.19245	-0.606444	-1.38049
AAAACGACACAGAGAAAGGG	BRDN0001172678	0.312547	1.33358	0.323132	-0.34914		-0.802404	0.113817	-1.00275	-1.83464
AAAACGACGACTGGATATCG	BRDN0001166004	1.02012	-0.804284	-0.252892	2.0436		-2.78488	-2.75956	0.988991	-0.994374
AAAACGCAAGATAGACCAGG	BRDN0001189156	0.0846074	-0.190435	-0.481179	0.0605607		0.247833	-0.824216	-0.643962	0.0515899
AAAACGCCCAGTGATAGTGA	BRDN0001219051	0.180571	0.124421	-0.616406	-0.828353		-0.90658	-0.572686	-0.183082	0.650441
AAAACGCCCCCTACTGCCAG	BRDN0001208782	-0.193151	-0.643704	0.0309766	0.952016		-1.65458	-0.818999	0.285381	1.52413
AAAACGCGGGCATTGGACTG	BRDN0001189504	-0.493762	-0.373579	0.300996	1.60368		-0.575966	0.757495	-1.21937	-0.634366
AAAACGGGCTTATCATTGTG	BRDN0001213946	-0.406559	-0.425933	0.245021	0.194819		1.05256	-0.866344	-1.19071	-1.63762
AAAACGGTTCATGATTACGA	BRDN0001171498	-0.025555	0.525812	-0.0882369	-0.258507		-1.34375	-3.32917	-0.629281	-2.21154
AAAACGTCCGATAAAAGTCT	BRDN0001184385	0.0863068	0.276874	-0.227221	-0.587738		-0.873633	0.231216	0.226819	-2.70396
AAAACGTGAAACTTACACAG	BRDN0001213633	0.0258607	-1.29863	-0.490715	-0.77994		1.44616	0.689728	-0.016381	-1.13011
AAAACTAAAAGCCGTTACCA	BRDN0001230128	0.126002	0.567869	-0.379739	1.53912		-0.250456	0.813055	-0.502696	0.110482
AAAACTACAGCAATAACCGA	BRDN0001200781	0.474015	-1.06589	0.394089	0.173998		-0.0297611	-0.705692	-1.15315	-2.42197
AAAACTACCAACAGGCACAG	BRDN0001200950	0.311157	0.0921637	-0.921514	-0.804712		0.475754	0.265673	-0.203574	0.264765
AAAACTACGACCCCAACCTG	BRDN0001228071	-0.127469	0.22372	0.049656	-0.0556056		-1.16203	-0.32148	-0.4186	-0.460014
AAAACTACGTACCATTCTGT	BRDN0001199167	0.18497	-0.00925565	-0.614843	-0.0442683		-0.301527	0.706311	1.11644	-0.266653
AAAACTCAAACGATAAAACA	BRDN0001194369	0.464655	-0.283726	0.291432	1.11006		1.30956	-0.838907	-0.108278	1.29665
AAAACTCTACCTGATTGACT	BRDN0001185298	-0.491798	-0.667023	-0.647179	0.237467		0.0873146	0.299685	1.00712	1.70926
AAAACTCTGACTATTTCGCA	BRDN0001179066	-0.698339	-2.75611	-1.01187	1.26103		-0.127691	-0.0867822	-1.302	0.00141533
AAAACTGAAAACTATCTGGG	BRDN0001174265	0.0314559	-0.525556	-0.175235	-1.33397		0.35642	0.441557	0.178051	-2.05718
AAAACTGAAGCAATTAATGG	BRDN0001185984	0.045989	-1.69522	0.803091	0.783926		-0.549676	-0.0814309	1.11227	-0.527544
AAAACTGCAAACCAACACCA	BRDN0001167287	0.0141996	-0.302393	-0.585003	-0.065319		-1.60015	1.49135	0.0125062	0.583756
AAAACTGCACATAACTCCGA	BRDN0001221188	-0.542592	0.289385	0.883967	1.01718		0.537214	0.0396067	0.486899	1.44741
AAAACTGGTACGTGATGCTA	BRDN0001173657	-0.440415	-0.485616	0.758414	1.04335		-1.03846	-0.311619	-0.570555	0.009301
AAAACTGGTTGGTATTGAGA	BRDN0001199591	0.669129	0.102971	0.43329	0.801716		-1.1124	-0.186214	0.67212	1.42214
AAAACTGTAGGAACTAGTCC	BRDN0001180587	-0.718002	-0.296457	-0.0195276	0.635844		1.10559	-0.0805884	0.814071	0.377073
AAAACTGTCCATAGTGACCG	BRDN0001215015	-0.618295	0.0573281	-0.69152	-1.28972		-0.487461	-1.2195	-0.515065	1.05837
AAAACTTAGCAAGACTCCAG	BRDN0001183735	-1.21224	-0.566979	-1.04193	-0.389812		-0.246884	0.132722	1.02846	-0.16057
AAAACTTAGTTTCAACCCTG	BRDN0001168529	0.619618	-0.94154	-0.129382	0.166352		-0.22685	-0.575386	0.854952	-0.70692
AAAACTTCGAAACTCATGCA	BRDN0001164394	0.182	-0.00932321	-1.5027	-0.742245		1.34619	0.550438	0.215288	1.12051
AAAACTTGAAGAGCATCTGG	BRDN0001163639	0.82074	0.126362	0.262034	-0.200307		0.213141	-0.394778	-1.49521	-0.674918
AAAACTTTAGTCCTCCCAGT	BRDN0001200597	-0.344264	-0.0598231	-0.127184	-2.19054		0.817426	-0.585677	-0.701606	-3.20789
AAAAGAAAACGTGACCCCTG	BRDN0001176233	-0.136935	0.256023	0.366185	1.33199		0.626625	-3.15797	0.586693	0.440646
AAAAGAAACTCTCGCCTGGT	BRDN0001182819	-0.120273	0.121138	-0.392009	-0.266377		-0.881938	-0.0210124	0.0739101	1.01889
AAAAGAACAACGTTTCATGC	BRDN0001210830	0.0651153	-0.204671	-0.0509869	-0.0142406		0.353783	0.241308	0.0734962	-1.07326
AAAAGAAGACCAACGTCACA	BRDN0001205088	-0.321482	0.0717136	-0.267766	0.180382		-0.103053	-0.883028	0.727196	-0.953962
AAAAGAAGATTCCCGATGCG	BRDN0001164321	0.598243	-0.406019	-0.0557371	-0.266414		-1.14385	0.41999	0.779377	0.788855
AAAAGAAGGACATCGCCGAG	BRDN0001176747	-0.0138437	1.24997	0.259743	-0.717951		1.30326	-1.2216	0.599523	0.931012
AAAAGAATCAGATAGACCCG	BRDN0001174742	0.170125	0.459585	-0.174127	0.134473		-0.393403	0.37163	-1.04823	-1.59976
AAAAGAATCCAACGTGCAAG	BRDN0001202033	0.762533	0.654778	-0.398755	0.0813348		-0.50558	-0.44976	0.242717	0.248021
AAAAGACAACTCGGTGACGG	BRDN0001183161	-0.438171	1.90427	-0.129347	-0.338636		-0.149002	-3.17232	0.702799	1.38353
AAAAGACCAGCAATCAAAGA	BRDN0001228269	0.758105	0.814215	-0.178178	-0.52275		-0.741342	-0.922661	-0.548866	1.54511
AAAAGACCTGCTACTAGAGA	BRDN0001220769	-0.230809	-0.919821	-0.0307047	0.233142		-0.329125	-0.518293	0.316064	1.15382
AAAAGACGAGCCATCACTGA	BRDN0001186202	-0.408522	-3.3966	0.226556	-0.490307		-1.47537	1.74005	0.840346	1.79468
AAAAGAGAAAAGAGAAACGT	BRDN0001238831	0.741152	-0.769827	-0.477252	-0.418905		-2.18092	-2.18092	-2.18092	1.55069
AAAAGAGAAAGCCGACCGGG	BRDN0001197112	-0.411103	0.479735	-0.93735	-0.260826		0.616042	-0.314407	0.254701	-0.187074
AAAAGAGACTGAGCCCCGTG	BRDN0001213990	0.105615	-3.07649	-0.228466	0.259179		1.357	0.511736	0.193045	1.10541
AAAAGAGATTCCTTCAGACA	BRDN0001234251	0.45754	0.222802	0.347456	-0.545806		-0.821554	0.300793	0.434696	0.934536
AAAAGAGCAGCATCAGACAA	BRDN0001220191	-0.727891	-0.488788	-2.01796	0.160283		0.80976	0.528821	0.0348205	1.32267
AAAAGAGCCGATATTCCATC	BRDN0001171532	0.531576	-0.138181	0.0275199	-0.0896726		0.790198	-0.250732	1.54129	-0.585041
AAAAGAGCGATGATAACTCA	BRDN0001210338	0.232748	-0.699012	-0.319268	0.318471		-0.0343379	0.400456	0.578241	0.410434
AAAAGATAAACAAATTTGCA	BRDN0001238422	-0.00487871	0.0976489	0.00779892	1.74379		0.179527	-0.490577	0.914225	-0.138819
AAAAGATAATTCGAGAACGA	BRDN0001204437	-0.707776	-1.47784	-0.399038	-0.146985		-0.0784227	-0.214757	-0.312193	-1.45572
AAAAGATACCGTATTTCCGG	BRDN0001235331	-0.0320998	-1.78685	-0.0376418	-0.311296		-1.68007	-0.375537	-2.14026	-2.90987
AAAAGATACTCACCATAGCA	BRDN0001221755	0.244637	-0.42964	-0.143442	0.480327		2.19332	0.257705	-0.0362599	1.03483
AAAAGATATTAAACACAATG	BRDN0001217367	0.917419	-0.564969	0.15052	-0.0726238		1.16672	-2.50056	-0.36861	1.43785
AAAAGATCGGAACCGGTCTG	BRDN0001224915	0.590295	0.17363	0.478711	0.646519		-0.386783	-0.722763	-0.244813	-1.51371
AAAAGATGAAAAAATAGCCT	BRDN0001163415	0.298842	1.5999	0.720928	-0.884985		-1.32411	-1.167	-0.915324	-1.10057
AAAAGATGACACTTATGACA	BRDN0001172185	-0.711424	0.604665	0.250085	0.144503		-0.190572	0.617799	-0.0700344	-1.63927
AAAAGATGCCAAGTGCGCTG	BRDN0001192312	0.382003	0.151696	0.26069	0.203579		-0.00561486	0.851257	-0.953916	0.874143
AAAAGATTCTAGCAGCCAGG	BRDN0001231712	-0.573398	-0.699977	-0.493316	-0.472294		0.30303	0.350635	-0.507576	1.48653
AAAAGATTGAATGTAACAAG	BRDN0001213349	0.700613	-0.00486347	-0.318797	0.0538446		0.0970028	0.501679	0.267122	-1.09903
AAAAGATTGGTGTTTACGAG	BRDN0001165719	-1.19892	-0.109774	-0.208585	0.136355		-0.303831	-1.30879	-0.194657	0.37026
AAAAGATTGTGACGAATGGG	BRDN0001227412	0.167976	0.0734498	0.182344	0.132766		1.58766	0.467489	-1.00726	0.487932
AAAAGCAAGATTGACTTACA	BRDN0001184045	0.271718	-0.0169667	-0.108592	0.0634603		0.738761	-0.324212	0.396989	-0.690976
AAAAGCAAGGACGGTAACGG	BRDN0001189494	-1.61779	-0.850825	0.487111	-0.365729		0.445587	0.693446	-1.36261	0.297803
AAAAGCAAGTGCCAACCCAA	BRDN0001173165	-0.273711	-0.358383	-0.254486	0.529295		-0.0070068	-0.766373	1.08363	1.10418
AAAAGCACCACCTTAACGCA	BRDN0001206479	-0.265842	-0.17073	-0.260885	0.227401		0.403729	-0.0258348	-1.40217	-1.24548
AAAAGCACGGAAACTTCTAG	BRDN0001192081	-0.818094	-0.0856796	-0.567941	0.595868		0.212682	0.464486	0.0190109	0.124487
AAAAGCAGATAGAGCTCCCG	BRDN0001188134	-0.991613	0.695178	0.610089	-2.34211		1.16672	-0.0812286	1.56388	-0.096013
AAAAGCAGATGAATAGCGCC	BRDN0001185563	-0.286496	-0.139115	0.754405	-1.42563		-0.262445	-1.14807	-1.60735	-1.29439
AAAAGCAGCCTATGACCGGG	BRDN0001227205	0.938892	-2.44015	0.235371	0.0554063		0.65354	0.198935	0.302135	-1.62484
AAAAGCAGTCTGATACTGCA	BRDN0001162679	-0.362387	-0.664118	-0.223897	-0.262784		-1.64931	-2.37593	-1.04868	-0.72025
AAAAGCATTTGGGATAACTA	BRDN0001223185	-0.362648	-0.0700825	-0.817334	-0.345822		-0.368077	0.450561	-2.09724	0.144992
AAAAGCCAACACGCTGAAGT	BRDN0001233483	-0.807665	-0.367033	-1.70122	0.16939		-1.57916	-0.300544	0.194341	0.795017
AAAAGCCAACTTCTTAGGGA	BRDN0001163903	-0.271674	-0.346619	-0.996101	-1.67927		-2.46119	-3.92008	-0.115976	0.788821
AAAAGCCACCGACCTCATGG	BRDN0001216347	-0.557964	0.429392	-0.442651	-0.489302		0.236231	0.234588	-1.45118	-0.380969
AAAAGCCATACAAAGGATCG	BRDN0001219636	0.230115	-0.478568	-1.13033	-0.248623		-0.752113	-2.94301	-1.19978	-2.96159
AAAAGCCGGACCCTACAAAG	BRDN0001173495	-0.395563	-2.49301	-0.739254	-0.1775		0.5433	-1.93259	0.521815	-1.34636
AAAAGCCGGAGATACAAGGG	BRDN0001197341	0.179495	0.632476	0.232974	-1.52791		-2.55853	0.907443	-0.79455	-1.8941
AAAAGCCTCGACCACACACA	BRDN0001176865	-1.54521	-0.845587	-0.583582	-1.17152		-0.158208	0.264407	-0.680222	-0.365577
AAAAGCCTGCAGAGACAACG	BRDN0001207214	-0.380837	-0.88108	-0.505107	-0.204364		-1.737	-0.646194	-0.556543	0.347908
AAAAGCCTGCTCAAACTCAG	BRDN0001221637	-0.133938	-0.279185	-1.13324	0.406843		-0.182888	-0.691441	-0.143658	-0.9007
AAAAGCCTGGAATCCTTCCG	BRDN0001226952	-0.0624032	-0.571954	-0.0297018	0.0256944		0.207372	0.337749	0.941241	-0.929379
AAAAGCGAAGTCCCTAGCAG	BRDN0001236341	-0.774034	0.931407	0.22654	0.206072		0.279574	0.162925	3.00146	2.03547
AAAAGCGACAAAGTTCCAAA	BRDN0001227074	-0.499965	-0.389031	-0.0938542	0.257244		-2.53048	-2.15111	-0.501957	0.297803
AAAAGCGCAAAGGCGTTGAA	BRDN0001237745	-0.0663367	-0.446576	-0.140771	-0.0133832		-0.340671	0.155341	-0.537576	0.965434
AAAAGCGCATTGCAATTCAG	BRDN0001203667	0.0119153	-1.80888	-0.233836	-0.249579		1.2348	0.169744	-1.48813	-0.250884
AAAAGCGGCGAATTGAGGCT	BRDN0001198461	-0.108657	-0.232341	0.347438	1.03838		-0.0420117	-0.909491	0.00534678	-3.7544
AAAAGCGTCTTATACAAATG	BRDN0001172680	0.186437	0.966434	0.140161	0.327133		0.325389	0.366984	0.624861	1.18072
AAAAGCTCTCTGTTGAACAA	BRDN0001165085	0.084473	-0.445697	-1.25011	-2.06963		-0.744747	-0.467887	0.245218	-0.470059
AAAAGCTCTGTGGTGCAGTG	BRDN0001213710	-0.533238	-1.03929	0.173971	0.266609		0.756493	-3.19879	-0.0302904	-4.02505
AAAAGCTGGCAATGTCAAGA	BRDN0001219647	-0.22431	0.299217	-0.578475	-2.16739		-0.183666	1.39664	0.245698	0.130318
AAAAGCTGTACGTTATATGT	BRDN0001217597	-0.526833	-0.00413949	-0.279875	-0.655678		-3.38447	-0.970537	-0.142977	0.248564
AAAAGCTTTCGGACTGCTGA	BRDN0001234082	0.236043	-0.93789	-0.146153	0.121472		-0.90984	-1.12892	-0.19378	-0.167624
AAAAGCTTTCGGATTCGGAG	BRDN0001172092	-0.0265356	-0.666711	-0.253739	0.340316		0.232466	-0.201845	-0.26283	0.0841233
AAAAGGAACGAATTCAGGTA	BRDN0001185619	0.34622	-0.427623	-0.528229	-0.0379283		-0.0529005	-0.704398	0.201952	-0.0164642
AAAAGGAAGGTGTTAGGTCA	BRDN0001219441	-0.0182156	-0.0897568	0.228718	-0.330379		0.271705	0.165659	-0.374093	-0.739724
AAAAGGAATAAGTAAAACAA	BRDN0001200542	-0.391319	-0.89878	0.593759	0.808137		-1.696	0.385407	-2.54976	-2.54976
AAAAGGAATCAGAATCGAGA	BRDN0001189332	0.029215	-0.0568761	-0.90294	-0.406721		-0.950904	0.687957	-0.891563	0.282015
AAAAGGACCCCCCTTAGCAG	BRDN0001226504	-0.057858	0.486553	-0.206512	0.306601		-1.9736	0.879445	-0.0389069	-0.52597
AAAAGGACGGCACTGAGAAG	BRDN0001179589	-0.813465	-0.227386	-0.421185	-2.25343		-0.694576	-2.20398	0.71837	0.364612
AAAAGGAGAAATTTCCATCC	BRDN0001187127	0.339295	0.0976604	-0.0334825	-0.103692		0.364906	-0.42518	0.0237804	0.876083
AAAAGGATCAAGACGCTCTG	BRDN0001203087	-0.580961	-1.21088	-0.893179	0.0734067		-0.082484	-1.00772	-1.32218	-1.91373
AAAAGGATCAATAGACAACG	BRDN0001231783	0.291064	-1.09139	-0.981708	-0.0364683		-0.638106	0.769875	1.30682	0.570152
AAAAGGATGATATTGGACGA	BRDN0001205473	-0.414387	0.334273	-1.72934	-1.16127		-0.674477	-1.38149	-0.568671	-1.50737
AAAAGGATGCCATCGGAGTG	BRDN0001214886	-1.7306	-0.545523	-0.0917655	0.629892		0.632397	0.719346	0.728636	0.655163
AAAAGGCAGGGTAGTCACCG	BRDN0001219672	0.0142026	0.464517	0.336378	-0.0631303		-0.242647	0.315233	0.186058	1.04805
AAAAGGCAGGTGAAATACCA	BRDN0001171902	0.616507	0.997545	-0.94135	-1.20066		-1.58469	-0.39111	0.782476	1.01093
AAAAGGCATCAAGACGAGTG	BRDN0001200537	0.488644	-0.449763	-0.0723199	0.441183		0.00780296	-0.484465	-0.253231	-1.01875
AAAAGGCATGACCTTCACTG	BRDN0001232913	-0.23514	-0.178015	0.353115	-0.151371		0.392842	-3.33428	-3.14403	-3.33428
AAAAGGCCAAGATTGTCGGA	BRDN0001219491	0.0723825	0.0943458	1.14363	0.542195		0.149817	-0.366337	0.770877	0.0930579
AAAAGGCTCAACATTTACAC	BRDN0001203252	-2.31899	-0.379197	-1.36033	-0.963262		-1.00135	-0.371794	0.588791	-2.23115
AAAAGGCTTCAACCATTCCA	BRDN0001180456	1.14142	-1.49405	-0.591803	0.220826		1.2419	-0.0841432	0.24135	-2.31423
AAAAGGGAAACATGGACGTG	BRDN0001182944	0.34258	0.882245	0.211274	0.182188		0.22314	0.691569	-0.311878	-1.21845
AAAAGGGAATGGTCTAACTT	BRDN0001197746	0.366003	0.137507	0.448828	-0.810107		-1.0109	0.349016	-0.891768	-0.846617
AAAAGGGACATCAGTGACTG	BRDN0001178484	-0.636311	-0.110855	-0.151208	-0.132921		0.556516	0.831805	-1.5702	-0.41923
AAAAGGGAGAAAGAATGATG	BRDN0001224207	-1.5242	-0.233817	0.76482	-0.482388		-2.76585	1.79327	0.0250062	0.761364
AAAAGGGATGTTTATGACCA	BRDN0001163218	-0.692256	-1.18335	-0.710985	0.168935		-1.14086	0.923573	-0.977927	-0.162679
AAAAGGGCAAAGTTTAGATG	BRDN0001187128	-0.166793	0.235038	-1.46305	-0.493496		-0.958838	0.828937	1.95844	1.50335
AAAAGGGGACGATGGACATG	BRDN0001220398	0.720076	-1.29111	-0.133341	0.27317		-1.26708	0.0606382	-1.66174	-0.794909
AAAAGGGTGCATCGGATGTG	BRDN0001209839	0.111342	0.820943	-0.208965	-0.886064		0.182322	0.668908	-0.374066	-1.11561
AAAAGGTAAAGAGCTAATGG	BRDN0001165963	-0.0130957	-0.672147	-0.267445	0.990517		-0.101535	0.145945	1.22023	0.747137
AAAAGGTATCGTGTATTAGC	BRDN0001214559	0.606457	-0.294159	0.349183	0.617779		0.437244	1.2861	-0.0945592	-4.18792
AAAAGGTCAATTCTTGATGG	BRDN0001224462	0.15025	-0.188618	-0.976493	-0.318637		-1.05484	-0.0430613	-0.849515	0.125918
AAAAGGTCCACACATTCAGA	BRDN0001221067	0.917109	-0.602674	-0.689782	0.504855		-1.63945	-0.171614	0.431768	-0.70364
AAAAGGTCGCCGCAACCCCG	BRDN0001183635	-0.453968	-0.93612	0.208	-0.983501		0.0421555	-0.017986	-0.96494	-0.408457
AAAAGGTGGCGATACTGATG	BRDN0001232480	0.508444	-0.790063	0.221175	1.62352		-1.03594	-0.17773	2.07828	1.53267
AAAAGGTGGGACTCCACAAG	BRDN0001237196	0.781555	-0.0135046	0.0777811	0.0478263		0.552697	0.144141	0.40948	0.769223
AAAAGTAATATTCGACACAG	BRDN0001224467	-0.626515	1.60328	0.431041	1.62108		0.818795	-0.766859	0.393622	1.33603
AAAAGTAATGCAAGCAAAGG	BRDN0001227179	-0.345225	0.217621	-0.606929	0.338988		-0.283894	0.381587	-0.937969	-0.583276
AAAAGTACAACCTGCCACTG	BRDN0001165521	-0.383538	0.964726	0.838771	0.0268635		1.39953	1.42668	0.102005	-1.25754
AAAAGTACATGGGACGATGA	BRDN0001167643	0.245921	-0.589268	0.592808	-0.251775		-0.755203	0.372492	-2.08275	-2.96698
AAAAGTACCTTTGCAAGACG	BRDN0001169989	-0.261385	0.163483	-0.931447	-1.63778		-1.2718	-0.490946	-1.529	0.529724
AAAAGTAGTTAATTACCTGT	BRDN0001232668	-0.192379	-0.842198	-0.296089	-0.160376		-0.312591	-0.512687	0.588888	0.00122979
AAAAGTATAGAAAAGTCTGG	BRDN0001239041	-1.21455	0.336693	-1.30714	-1.34302		0.384768	-0.0692775	-0.511374	-2.81791
AAAAGTATTCTCAAACTAGA	BRDN0001229571	0.294076	-0.0413108	0.414251	-1.31878		-0.914405	-0.33509	0.115002	1.18626
AAAAGTCAGTAATCATCTTG	BRDN0001176697	0.542559	0.0750564	-1.42341	-0.392865		0.0929776	-0.632926	-1.271	-1.38427
AAAAGTCATTGCCGATCCGA	BRDN0001224338	0.257512	-0.32644	0.33896	-0.584811		-1.12978	-0.479617	0.298969	-0.609088
AAAAGTCCTCCTGCAAAAGT	BRDN0001181158	0.522627	0.301432	-0.90539	0.0246523		0.573467	0.30962	-1.69983	-3.78462
AAAAGTGAACACAGACACCG	BRDN0001220862	0.103405	-0.965614	-0.404087	-0.450437		-0.262233	-3.1347	0.466521	-0.240468
AAAAGTGAGAGAATAAATGG	BRDN0001194549	-0.585277	-0.00417644	0.0784207	0.212801		0.836485	0.0147504	0.0305219	-0.693555
AAAAGTGATGTATGAAAAAG	BRDN0001181123	0.849965	-1.43089	0.325329	0.158636		0.44523	-1.82051	2.0832	-2.8787
AAAAGTGCTTCAAATATTCG	BRDN0001228249	0.411945	-1.93081	0.211701	0.689225		0.0185562	1.071	0.0389985	0.464097
AAAAGTGGATCAATTTCCAA	BRDN0001194760	-0.14921	-0.773035	-0.651278	1.73282		-0.490524	-3.04546	-0.49171	0.841883
AAAAGTTACTACATTGCTCA	BRDN0001210805	-0.63333	-0.223276	-0.901869	0.0313588		0.263984	-1.12068	-0.755927	-1.22689
AAAAGTTCTCCTCTTATTTG	BRDN0001225889	-0.255498	-0.890429	0.342922	0.21012		-0.699127	1.24915	0.0380132	-0.277612
AAAAGTTCTCGACCGTCGAG	BRDN0001179331	-0.43754	0.520494	-0.628332	0.339015		-0.884023	0.0514339	-0.556397	-0.959084
AAAAGTTGTGCATTACGCCA	BRDN0001182301	0.219153	0.794298	-0.556392	-0.328122		-0.585238	-0.649312	0.175267	-1.61188
AAAAGTTTCTTATCACACGT	BRDN0001179206	-0.457444	0.0797649	-0.410968	0.477018		-0.22023	1.32577	0.874338	1.12772
AAAAGTTTGGAAGCTACACT	BRDN0001171109	0.379224	0.268595	0.210954	0.117809		-0.45174	-0.719806	-0.20035	1.08518
AAAAGTTTGTAGCAGATCTA	BRDN0001167655	-0.451467	0.713277	-1.3509	-1.71385		-0.347471	-0.0335754	0.663731	0.409212
AAAATAAATTGATTCACAGC	BRDN0001169409	0.115655	-1.20461	-0.132159	1.91604		-1.71463	1.18117	2.86812	0.926627
AAAATACAAGAAGAATGACG	BRDN0001233380	-0.483138	-1.28391	0.128311	-0.543271		-2.16084	-2.903	-0.0265758	0.796497
AAAATACAGAATGAATACCT	BRDN0001228003	0.512511	-0.376306	-0.170639	0.559467		0.108856	0.0889433	-0.227975	-0.675515
AAAATACCATTATAAAGAAG	BRDN0001238515	0.0289758	-0.42722	-0.605827	-0.42516		0.827619	-0.980295	0.50553	-2.83966
AAAATACCTATAATACCCTC	BRDN0001185617	0.220005	-1.25152	-1.97964	-0.184904		0.666148	-0.718677	-0.611245	-2.69603
AAAATACTACTAGCTCACTC	BRDN0001199301	0.0435121	-0.54855	0.273422	-1.54638		-1.7902	-0.128834	-2.22114	0.592107
AAAATACTGCGTGTCCTCAG	BRDN0001216788	0.302618	0.437208	-0.269456	-0.432317		-0.46523	0.133001	-0.757094	-0.263555
AAAATAGCAAACGATCCAGA	BRDN0001196521	0.963144	-0.717911	-0.0929367	-1.00301		0.727306	-0.302169	-2.26023	-3.34952
AAAATAGCAGTAAACTCAAC	BRDN0001239064	-0.746665	-0.88247	-0.158638	-0.471902		0.216072	-0.277121	-0.876953	-4.16082
AAAATAGTTACCTCTCCGCG	BRDN0001171820	-0.358915	-0.323345	0.252535	-0.179164		-0.388439	-0.55986	-1.22368	0.0984042
AAAATAGTTCCAGGCGCCAA	BRDN0001217292	-0.263008	0.775317	-0.415422	0.338504		0.253362	-1.08885	-1.32517	-3.50278
AAAATATCTCCATGGTGGAA	BRDN0001234910	-0.730107	-1.35277	-2.12603	-0.924786		-0.292284	-1.28742	0.122883	-0.372325
AAAATATGAAGGACTAACAA	BRDN0001181653	-0.484788	-0.930932	-0.71973	-1.09001		-0.656801	-2.12694	-0.544484	-3.47526
AAAATATGAAGTGCGTGCTG	BRDN0001214150	0.227199	-1.36091	-0.560158	1.39607		-1.67348	0.236568	0.470353	1.63681
AAAATATTGATGACCCCGGG	BRDN0001165295	0.0966414	0.219209	-0.0121841	0.283687		0.456755	-0.166976	-0.0409181	1.67381
AAAATCAAACCAGATACCAA	BRDN0001199816	-0.967819	0.0613748	-0.312664	0.0656133		-0.235709	-0.306843	-1.0951	0.596153
AAAATCAAAGTATTTATACG	BRDN0001198484	0.258999	-0.0324259	-0.410265	-0.412992		0.408868	-1.39707	-0.391545	0.810955
AAAATCAAAGTGGACGACTG	BRDN0001217503	-0.606698	0.299352	-0.429375	0.346706		-0.437306	-0.0822522	-0.561342	-0.727626
AAAATCAAATGACATGCCAG	BRDN0001203202	-0.995108	0.994026	-0.477306	0.531181		-1.58706	-0.83554	-2.46473	-1.23379
AAAATCAACAGATTCCACAC	BRDN0001235358	0.165772	-1.40751	0.396004	0.770169		-0.437495	-1.39807	-3.48449	-0.0324004
AAAATCAATGTAGCATCCGG	BRDN0001183566	-2.36702	0.0505936	-0.424897	-0.0728894		-0.0267455	0.865822	-0.451719	-3.11996
AAAATCAATGTGGATCGACG	BRDN0001189304	1.35429	1.05867	-0.144733	1.34661		-0.186934	1.17065	-0.150216	-1.91999
AAAATCACAAGATACATCTG	BRDN0001222589	0.161964	-0.0823012	-0.589505	0.00888765		-0.391349	0.299882	-0.0977271	0.45586
AAAATCACCAGTGCTGTTTG	BRDN0001215803	0.22805	-0.494885	-0.209911	-0.406939		-0.376129	0.481306	0.096481	0.367572
AAAATCAGATGAACAATTGA	BRDN0001231541	0.620749	-0.286677	-0.298509	0.65974		0.424165	-0.0768893	1.03496	0.614406
AAAATCAGCATAGTTGAACC	BRDN0001175172	-0.816357	-0.193434	-0.266449	0.507315		-0.149456	2.56733	-1.44355	-0.653298
AAAATCAGGCAAAATAGCTG	BRDN0001164688	-0.168327	-0.769772	0.415405	0.863636		-0.545882	0.039654	-0.753391	-1.01338
AAAATCAGTAGATTCCACAC	BRDN0001230485	0.623469	-0.823111	-1.104	-1.10713		-0.735045	-0.416566	-1.64493	-2.10887
AAAATCAGTTATGCTGCGAA	BRDN0001197434	-0.471675	-0.814946	0.225467	0.0521795		-0.0152422	-1.01903	-1.86082	-0.279669
AAAATCATAATTGTCAGAAG	BRDN0001189695	-0.997751	-0.235869	-1.5519	-0.345509		0.596065	0.995622	0.467502	-2.85753
AAAATCCACCAACTGAGTTG	BRDN0001170360	-0.390548	-0.483764	-1.02499	0.0247982		1.48776	0.339805	0.203544	-1.74145
AAAATCCACTAGGGTTGGTA	BRDN0001236312	-0.302547	-1.2346	0.760003	-0.00124056		1.7768	-2.48908	-1.00609	0.0614577
AAAATCCACTCAGTAGGCCA	BRDN0001218963	-0.161109	-0.621611	0.692649	0.776934		-0.153321	0.609051	-1.46003	-1.1552
AAAATCCAGTCTCATAGCAG	BRDN0001202359	-0.355828	-0.472399	-1.3903	-3.04865		0.0878334	-3.05017	-1.78136	-3.05017
AAAATCCCATTACCACACAC	BRDN0001177569	-0.594227	-0.016084	-0.63827	0.200466		-0.293136	-0.564005	0.40967	1.55108
AAAATCCCCATACCTTAGTG	BRDN0001229544	-0.146185	0.461254	-0.221268	0.0553766		0.472882	0.491192	-1.00403	0.206705
AAAATCCCCCCCAGCCAATG	BRDN0001198061	0.578193	-0.753192	0.897333	1.02525		0.278925	-2.3604	-1.71576	-3.41858
AAAATCCTGTAGCTGTGCAG	BRDN0001229424	-0.27431	0.0821727	0.172106	0.268261		-0.170607	0.477206	-0.0640136	-0.864619
AAAATCGAAGGCAGGCCCGT	BRDN0001165203	-1.30105	-0.143215	0.62699	-0.766714		0.566016	2.35911	-1.27509	0.376132
AAAATCGAGACTTCGCCACG	BRDN0001218935	0.319032	-0.413107	-0.22424	0.812839		0.500051	-0.344566	0.254686	0.254287
AAAATCGATGGGCTGAATCT	BRDN0001239065	-0.0420383	0.338312	-0.0159569	-0.397334		0.627059	0.462606	0.88946	0.977272
AAAATCGCAAATGCCCATCG	BRDN0001171314	0.439343	-0.23715	0.289373	1.06612		-0.985744	0.00821839	0.218254	-0.915833
AAAATCGTCCCATTCCCCAG	BRDN0001236266	-0.918244	-1.46034	-0.381538	-0.0686845		-0.881621	-2.18782	-0.828165	1.20895
AAAATCTACAGACACAGACG	BRDN0001208286	0.675736	0.982637	-1.3151	0.632509		-2.22014	0.352191	0.479745	-2.22014
AAAATCTACAGCCTTAACGA	BRDN0001185125	-0.481418	0.00222286	-1.36008	-0.120826		-0.124103	-0.502268	0.496674	0.775111
AAAATCTACTAACATATTTG	BRDN0001189460	-0.13917	-0.286868	-0.543233	0.148302		1.14371	-1.0291	0.171396	1.47566
AAAATCTATGACATGTACGT	BRDN0001179850	-0.223075	-1.43268	0.00683478	-0.0656672		0.871887	-0.891021	0.993519	1.63341
AAAATCTCGTTTCTGCCGAG	BRDN0001190585	-0.0639664	0.878114	-0.519062	-0.438381		0.769004	0.765318	-0.333277	-1.60216
AAAATCTCTGAAATTTGGGG	BRDN0001214528	0.290417	-0.57396	-0.274745	0.854096		0.697749	1.04691	-0.441294	-0.300966
AAAATCTGCCAAGACTAGGA	BRDN0001212841	0.012434	-0.231141	-0.0717042	-0.191831		-0.71784	-0.0918259	-0.981635	-0.570738
AAAATCTTCGAAATGCTTGA	BRDN0001186829	-0.591594	1.11219	-0.930015	-0.972496		-2.51342	1.27487	0.963224	-0.542529
AAAATGAATGATACCTCAGG	BRDN0001216302	0.299551	-1.95198	-0.201454	0.584484		-0.564628	-1.26517	-0.873213	-3.29809
AAAATGAATGTCACCCAGAG	BRDN0001201068	-1.19204	0.506326	-0.181892	0.730838		1.30189	0.0347034	-0.397387	0.601016
AAAATGAGAATCAAAGATGC	BRDN0001180605	0.404655	0.224365	0.00438289	0.75128		1.61145	0.307728	-0.517631	0.102857
AAAATGAGACCGGTTTCCTG	BRDN0001171100	-0.0762591	-0.39207	0.5049	-0.924028		1.28601	0.359476	-1.16575	2.10341
AAAATGAGCCTGACTCGCAG	BRDN0001180224	-0.385861	-0.910457	-0.699255	-0.0377338		-0.435869	-1.15659	-0.157646	-1.03531
AAAATGAGCCTTGAACACGA	BRDN0001233840	-0.322426	-0.420363	-0.944585	-0.234344		-0.694308	0.226972	-0.345055	-2.39716
AAAATGAGTAGGCGAGAAGC	BRDN0001233286	-0.867691	0.588566	-1.12157	-0.715272		-1.32073	1.78916	-2.12218	0.0162144
AAAATGAGTTCCAGTGAAGT	BRDN0001222906	0.567936	-0.658691	0.423906	0.297483		0.401381	0.242795	0.272665	0.396378
AAAATGAGTTCTGAACGTGA	BRDN0001174587	0.331326	0.410973	0.41312	0.562079		-0.654484	-3.47294	-0.414623	0.125671
AAAATGATGCTTAGTCATGA	BRDN0001238651	0.0120026	-0.386134	-0.308372	0.771784		0.334111	0.40858	0.117251	-0.0153206
AAAATGCAAATGGTTTATCC	BRDN0001170537	-0.221726	0.848766	-0.0577389	-1.01257		1.59774	-1.06207	0.267776	-0.286984
AAAATGCAACAGATGTACCC	BRDN0001205506	-0.680108	0.0199022	-0.370992	-0.948459		-0.0436528	0.275476	-0.365743	0.768854
AAAATGCAGATCACATCCTG	BRDN0001187871	-0.0783498	-0.227543	-0.423475	-0.665883		0.464655	0.0193792	0.467982	1.19381
AAAATGCAGGTGAAGACCCA	BRDN0001234014	-0.295441	0.439534	-0.0592665	-1.30808		-0.347968	0.535445	0.0339961	-1.48704
AAAATGCCACTCGAAGCACC	BRDN0001168342	-0.689287	-0.364027	0.0704071	0.84518		2.10025	0.38493	-1.03531	0.0278406
AAAATGCCAGTGACCCTAGG	BRDN0001236603	-0.639146	-0.95756	-0.662646	-0.953817		0.754236	-0.69354	-0.195919	-1.18129
AAAATGGAGAAAGGTACACT	BRDN0001195554	0.572903	-0.365952	-0.276285	-1.59042		0.657793	1.04568	-0.924007	-0.363145
AAAATGGAGTGGATATGTTG	BRDN0001187952	0.174599	0.913491	0.0732118	-0.221182		-1.50854	-1.59654	-1.23335	0.545396
AAAATGGCCAAAAACTGGAG	BRDN0001209829	-0.127371	-1.02279	-0.911487	0.0504203		-0.536502	-0.0104181	-0.588861	-1.00291
AAAATGGCCACATCTCGCGG	BRDN0001191248	-0.444956	-0.820822	-0.545814	0.113065		-0.839157	-0.185108	-0.698415	-0.186349
AAAATGGCGCCTCACGACCC	BRDN0001169170	0.598742	0.684312	-0.555293	-1.02911		0.0629442	1.72548	-0.535503	1.20663
AAAATGGCTAGGCAGCATCG	BRDN0001164632	-0.0902052	-0.0165232	-1.96099	-0.754594		0.299929	0.449669	-0.916314	-2.85271
AAAATGGCTGTAGTTAACTG	BRDN0001183078	0.640065	-2.14456	-1.38288	-1.85826		0.118301	-3.45427	0.130097	-0.741221
AAAATGGGCAACGAGAAACC	BRDN0001170441	0.33791	0.691032	-1.04456	0.19216		-0.73455	0.0300737	-0.159512	-2.81543
AAAATGGTACCTGGCCACTT	BRDN0001170260	-0.621595	-0.303437	1.08111	0.495761		-1.24532	1.18624	0.369184	-2.81073
AAAATGGTGCAGTCCCGCGT	BRDN0001192534	-0.0587504	-0.854264	-0.246053	-0.291703		-0.354983	-1.00879	-2.6779	0.863464
AAAATGTAACGGTGACCGTG	BRDN0001193024	0.588179	-0.862232	-0.842335	0.815723		-0.299266	-0.199568	0.325842	-0.403719
AAAATGTACCTTCTGCGAAG	BRDN0001212804	0.741275	0.593186	-0.140411	-1.20973		-1.91304	0.406163	-0.865432	-1.27035
AAAATGTATGTGTTCATCCG	BRDN0001212582	0.13004	0.643148	0.310703	-0.237893		-0.519213	0.848303	-0.49877	-1.5557
AAAATGTCAGACAAGCTCAA	BRDN0001235042	-0.847759	0.447413	-0.228767	-0.0828357		-1.43714	0.806528	0.420738	-0.379401
AAAATGTCTATCCTGGGCAA	BRDN0001204765	0.157165	0.576381	1.41363	0.159964		-0.616277	1.78341	0.0470902	-2.98661
AAAATGTGAACTTACCGGAT	BRDN0001201454	-0.518488	0.530329	-0.115761	1.1301		-0.155684	-0.54356	-1.5702	-3.79207
AAAATGTGATTGGCCCCAAG	BRDN0001185620	0.0404143	-0.646204	0.179029	0.0405897		0.675118	-0.778113	0.423749	1.29166
AAAATGTTAGCTGAGACAAG	BRDN0001178632	0.707068	0.202921	-0.502227	0.949135		0.649239	-0.232851	-2.09913	-1.55496
AAAATGTTGGCAATACATGT	BRDN0001236126	-0.498317	-0.284438	-0.331944	0.502404		-0.940017	-1.29897	-0.428473	-1.51419
AAAATGTTGTAGGAGCCCGT	BRDN0001213637	0.628949	0.133166	0.110306	0.885492		1.59307	0.377854	0.337524	0.0561918
AAAATTATCGGAAACGGTAG	BRDN0001239066	0.202001	-1.19873	-0.268895	0.122529		-0.145352	-1.26472	0.144961	-1.20716
AAAATTCACAAACCTGTGCG	BRDN0001234583	0.515845	0.390234	-0.626866	0.2853		-0.0321622	2.48467	0.7788	-0.477344
AAAATTCAGAGGAGTTACAT	BRDN0001167088	1.25054	-0.606039	-1.13652	0.527337		-0.735785	-2.38829	0.170115	1.19014
AAAATTCCGCAAAATTGACA	BRDN0001201392	-0.11372	0.928992	-0.205987	-0.422956		-0.336555	0.13219	0.970961	0.638091
AAAATTCCTGGTTACCGTTG	BRDN0001234998	-0.164716	-0.18319	-0.737852	0.0389442		-0.500024	-0.86865	0.348476	-0.16796
AAAATTCTACTAACAATACG	BRDN0001197004	-0.169057	0.599953	-1.52339	-0.617162		-0.946643	-0.599636	-2.69194	-2.88219
AAAATTCTAGGCGCTAGAAT	BRDN0001238339	-0.83968	-0.245293	0.375221	-2.45671		-1.08297	-0.131849	-0.781347	0.576848
AAAATTCTTGAACCACCTGA	BRDN0001205871	0.410876	-0.305275	-0.22547	-0.164424		1.27697	1.02549	-0.97739	-1.15067
AAAATTGACACACCTCAGCA	BRDN0001169237	0.11575	-0.0972078	0.387013	-0.137127		0.120265	-0.0454466	0.934269	0.0731491
AAAATTGCGGAGAAGATATG	BRDN0001192878	-0.00392053	-0.859979	-1.348	0.675795		0.54964	-2.44961	-1.02117	-2.44961
AAAATTGGAGATTCATACCG	BRDN0001204147	-0.416715	-0.163453	-0.0737853	0.459863		-1.40584	-0.288203	-1.00038	0.171411
AAAATTGGATAGTATCCACA	BRDN0001236281	0.706204	0.258684	-0.559964	1.90977		-1.27554	0.560992	0.437456	-2.89082
AAAATTTATCCAGACCCACC	BRDN0001225817	-0.616142	-0.439784	-0.586987	-0.758596		0.450992	1.334	0.24202	0.964944
AAAATTTCAACTTACCAGAG	BRDN0001189334	-0.128737	-0.763432	-0.640149	-1.44978		-0.826733	0.534953	-0.69509	0.703931
AAAATTTCTGCCATCAAGTG	BRDN0001175776	-0.0101844	0.389165	-0.156083	-1.35074		0.030874	-0.107052	-1.01571	1.18092
AAAATTTGCAGGAAGCCCAG	BRDN0001237016	-1.10946	0.157898	-0.430539	-0.427275		-0.806962	-0.446404	0.156759	0.394275
AAAATTTGGATACGAACATG	BRDN0001182162	-0.360881	-0.429632	-0.886033	0.406966		-0.458824	-1.32756	-1.74672	-0.779251
AAAATTTGGCTGCACTGCGG	BRDN0001215139	-0.0983629	0.249981	-0.903377	0.122075		-0.483654	0.694533	0.459493	0.479065
AAAATTTGTCCAGTCAAAAG	BRDN0001227977	-0.772547	-0.458446	0.0264473	1.03468		-0.136703	0.785521	0.367867	0.487741
AAAATTTGTGAATTCAGCCT	BRDN0001198459	0.263554	0.095392	-0.297315	-0.721861		0.622676	0.687393	1.03122	0.908392
AAACAAAACTAACTCAACCG	BRDN0001209476	-0.88394	-1.02619	-0.579206	-1.17334		-1.91839	-0.492599	-3.85394	0.570534
AAACAAAAGAGGATACGAAT	BRDN0001223226	0.49137	-0.492834	-0.706147	-0.230393		1.67836	1.11996	-0.322231	0.773106
AAACAAAAGCCCATGAATGT	BRDN0001165698	-0.251169	0.609329	0.413471	-0.439817		0.454218	0.0895383	0.193295	-0.378909
AAACAAAAGCTATTACAATG	BRDN0001169767	-0.648871	-0.175385	-0.4259	-0.38814		-0.772178	0.000681192	-0.365025	-1.82309
AAACAAAAGTAGCGCATCGG	BRDN0001222120	-1.99597	-0.972334	-0.273886	-0.551678		-0.797686	-1.31154	-0.2147	0.957014
AAACAAAATCATCTGCACAT	BRDN0001177177	-0.602718	-0.567709	-0.251097	0.541867		-0.0508817	0.733282	-0.000246719	0.343991
AAACAAACCTGGCTAAACGT	BRDN0001232295	0.160306	0.278236	-0.798837	-0.337712		-1.74299	-0.869244	-0.472512	-1.75699
AAACAAACGTACCACCCTGT	BRDN0001217840	-0.28885	0.111198	0.0693873	-0.36141		-0.39973	-0.120943	0.238867	-0.000994504
AAACAAAGGACATTAGACTC	BRDN0001223409	0.187184	-0.131809	0.200003	-1.58626		0.278073	-0.017986	0.438942	-1.60276
AAACAAAGGACTGTATTGGG	BRDN0001198084	0.430615	-0.359708	-0.26819	-0.0895023		0.156755	0.618251	0.0514579	-0.211075
AAACAAAGGCGACCCTCGAA	BRDN0001234245	0.760567	-0.0116831	0.267059	-0.876004		0.050017	-1.27604	-1.76846	-0.274648
AAACAAATAATGAATTCCTG	BRDN0001225119	-0.142443	-0.910731	-0.191054	0.472393		-0.599254	-0.0505259	0.810433	-0.222756
AAACAAATGAACATTCCTGG	BRDN0001238470	0.574538	-0.616953	-0.662995	0.0401295		-0.227021	0.847211	0.164845	-0.249726
AAACAAATGGATTGTCCGAG	BRDN0001173287	1.29442	0.863516	1.28361	1.01764		-0.1902	-0.851076	0.467139	-0.0293431
AAACAACAACCAGCATTGGG	BRDN0001191285	0.144358	-0.643617	0.0571021	0.0917367		-1.20684	-0.540145	-1.52945	-1.64163
AAACAACACCCATAGCAGAG	BRDN0001206138	-0.19982	0.00109564	-0.753961	-0.369653		0.434987	-1.07849	0.0929535	-0.492814
AAACAACATCCAACTTCAGT	BRDN0001231554	0.361008	0.761425	0.237871	0.862166		1.16097	1.74676	0.288926	1.02802
AAACAACCAGATCCGCCGGG	BRDN0001199138	-0.373073	-0.312657	-0.162462	-0.550323		0.213353	0.172381	-0.627337	-0.959441
AAACAACCCATATGGGTGTG	BRDN0001238409	-0.0301924	0.560279	0.485225	-0.162688		1.23486	-0.66177	-0.95342	0.862176
AAACAACCTGAATCCAACTT	BRDN0001192086	-0.432353	-0.120795	-0.531964	0.129043		-0.997214	0.564849	-0.305133	-0.314759
AAACAACGCAAGTTGGATTG	BRDN0001167657	-0.296112	-0.616077	0.594748	0.692607		0.354954	-1.39083	1.84622	-0.4735
AAACAAGAAAACAGATCGCA	BRDN0001200000	0.925846	2.97683	0.717324	-0.239701		0.22493	0.344819	-0.469922	0.128468
AAACAAGAAAGGTCCTCGAG	BRDN0001187176	-0.272767	0.263758	-0.248403	-0.634146		0.274359	1.48383	-1.26708	0.917517
AAACAAGAAATGTAATGCAA	BRDN0001236311	0.0996752	0.155081	-0.0667074	-0.870838		0.491153	0.722583	-0.120232	2.06362
AAACAAGTGCAGTTCAACCC	BRDN0001202749	-0.978712	0.212901	-1.04058	-0.173371		-3.31613	-0.684704	-0.391895	-1.06871
AAACAAGTGCTCAGCTCTAG	BRDN0001196881	-0.85179	-1.71238	0.119865	-1.71238		-1.2798	-1.2798	-0.510192	-1.2798
AAACAATCAAAGGACCGAGA	BRDN0001206432	-0.229775	-1.81413	0.169685	0.23107		0.880167	1.42036	-0.483666	0.933749
AAACAATCACTGTTACTCCG	BRDN0001202716	0.263592	1.10594	-0.0537024	-0.472839		-1.67536	-1.43426	-0.985437	-0.723429
AAACAATCCACAAACAAAGT	BRDN0001236230	0.0821153	0.470936	-0.582352	0.466978		-0.0317832	-0.554377	-1.08079	-0.58265
AAACAATCTGATGACCTCTG	BRDN0001217861	0.113548	0.224927	-0.569738	0.626075		0.915747	-0.653609	0.46982	0.519103
AAACAATGCCTATCCTCACA	BRDN0001231285	0.0304017	0.457573	0.0657771	0.298534		0.570811	0.712305	0.047378	1.52027
AAACAATGTATAGGTCATAG	BRDN0001181632	0.54059	-0.0488405	0.13969	0.714189		-1.25971	-2.26377	0.255155	-0.0865327
AAACAATTCCCTGTCACTCG	BRDN0001196507	-0.0345328	0.380409	0.10442	0.113439		0.0390499	0.185844	-0.433799	0.13801
AAACAATTCTCCTTAGATCG	BRDN0001197754	-0.720204	-0.729749	0.441169	-0.0412513		-0.228642	0.991701	-1.43942	-0.309178
AAACACAAAATTCACGTCCA	BRDN0001234952	-0.140578	-0.546941	-0.175229	-0.706315		0.246781	0.600752	-0.34182	0.510491
AAACACAACTGTATTAGTAG	BRDN0001167176	-0.0922333	-1.09144	0.0168371	-0.148676		0.538952	-1.37642	0.859505	-0.649034
AAACACAATTAACTGGACAC	BRDN0001226416	-0.271715	-0.540493	-0.516226	0.837109		-0.629445	-0.846033	0.447532	-1.00498
AAACACACATAGTCAAAACA	BRDN0001209932	0.110676	-0.605801	-0.028499	-0.940727		0.113531	0.0305371	1.32086	-0.102415
AAACACACATCCCTACCTCT	BRDN0001205969	0.248239	0.0651597	-0.67254	0.888316		0.415814	-0.35157	-0.328606	-1.01027
AAACACACTCTGTATCAATG	BRDN0001176201	1.29537	0.97583	0.0525535	-0.0775246		0.133972	-0.193071	-0.164847	0.0845912
AAACACAGGACATGAGGGTA	BRDN0001207239	-0.356888	-0.545833	-1.28029	-0.479915		0.51914	-1.51214	0.0447011	-0.594889
AAACACATAAGGCACAGCTG	BRDN0001215242	-0.423707	-1.39024	-0.71768	0.387357		0.251012	-0.0367872	-0.667096	-0.24682
AAACACATCAATCACTCTGA	BRDN0001232193	-0.365393	0.284973	-0.058016	-0.999692		-0.239032	-0.169717	0.132504	-0.705241
AAACACATCCGTGTTGGGGT	BRDN0001167125	0.489634	-1.41304	-0.631968	0.254678		-2.88255	0.836541	-0.776247	-0.977494
AAACACATCTCCATTGACTG	BRDN0001237175	-0.68388	0.790856	-0.438732	-0.715711		-0.966049	-1.18385	-0.620111	-1.79226
AAACACCAACAATACAAAGG	BRDN0001165130	-0.120553	0.226918	-0.306824	-0.780546		-0.117045	0.913913	0.173446	0.64616
AAACACCAGAATCCCATCCA	BRDN0001180669	0.127853	0.06213	0.0354531	0.414603		0.238989	0.00779146	0.73535	1.17755
AAACACCATACCACTAGCAG	BRDN0001215084	0.315617	0.184954	0.0788373	-0.292327		-0.786937	0.640971	0.423962	-1.72105
AAACACCCGCCTATAACCTC	BRDN0001180707	-0.222542	-0.979351	-0.351055	-0.581463		0.222085	-0.0964891	0.485671	-2.77716
AAACACCGAGAAGACATGCG	BRDN0001218832	-0.61033	0.284926	-0.232714	-0.57866		-1.02028	0.256982	0.547306	0.608652
AAACACGAAACCTTATAGGA	BRDN0001172908	0.0958881	0.242139	0.18157	0.250776		0.313982	0.939539	0.218581	0.231941
AAACACGATCACTAGCAGAG	BRDN0001197854	-0.325711	0.484586	-0.23975	-1.45796		-1.25061	1.73733	-0.478134	-0.575136
AAACACGCAGAAGCCACACT	BRDN0001164360	-0.034575	-0.60475	0.363145	-0.549612		0.0697849	0.319166	-0.968547	-3.50278
AAACACGCCTGCGCTCATAG	BRDN0001163588	0.377033	0.337845	-0.939455	-0.3423		-0.173838	0.193252	-0.0787556	1.15292
AAACACGGCTATTGACCAGG	BRDN0001192387	-0.48554	0.309384	-0.362125	-0.976054		0.638025	-1.09961	-0.287282	0.471377
AAACACTCACCGATCTGTGA	BRDN0001177315	-0.354169	0.0124039	-0.985727	-1.09437		-0.83897	-2.47171	-0.435432	-0.173424
AAACACTCACCGTGCCATTG	BRDN0001208812	-0.154986	-0.71791	-1.23557	-0.869307		-0.135137	-2.17017	0.17565	0.503263
AAACACTCCGGACCTCATGT	BRDN0001173787	-0.35087	0.438169	-0.71206	0.294536		-0.975824	-0.925349	-0.331144	1.15016
AAACACTGGTTCTCAGTGGG	BRDN0001184046	0.0179038	0.350146	0.0181648	0.341497		-0.636213	-0.509429	-0.928331	0.0503501
AAACACTTACTTCACTGCGG	BRDN0001235563	-0.288166	-0.48299	-1.02471	0.602432		1.05043	-0.906804	-1.92056	0.337851
AAACACTTGAGAGTTCACAC	BRDN0001163543	-0.74649	-0.208504	-1.48709	0.0655875		-0.6399	-0.254251	-0.554153	-1.9686
AAACACTTTATCTCGCATGG	BRDN0001208622	-0.20897	-0.123882	-0.165075	0.230057		-0.0955485	-0.00518974	-1.513	-1.20069
AAACACTTTCTAAGCAGGCA	BRDN0001169421	0.65203	0.740761	0.3959	0.3622		0.615147	0.253385	0.283314	0.36577
AAACAGAGGTCATCGAATGT	BRDN0001163909	0.332626	0.368646	-0.153263	-0.275174		-0.515943	-0.755014	0.525585	-0.722768
AAACAGATTGTTGAGGAACA	BRDN0001187907	-0.366247	0.772907	-0.139619	0.816062		-1.74915	0.533828	-0.617506	0.167064
AAACAGCACAAGTTAGACAC	BRDN0001209466	-0.505792	-0.634542	-0.51606	0.373902		-2.66794	0.267233	-0.243067	-1.06039
AAACAGCAGCAAATCAAAAG	BRDN0001177819	-0.0357567	0.334491	0.647717	-0.801143		1.83372	-0.397302	-0.872065	0.474994
AAACAGCAGTATCAGAACTG	BRDN0001182840	0.442003	-1.77712	0.134886	0.649101		-0.30468	0.680291	-1.07146	-1.34253
AAACAGCATCATACGTGTCA	BRDN0001216033	-0.455012	-0.549198	-0.160293	0.665988		-1.11448	-2.62683	-0.997498	-1.21012
AAACAGCATCCCGTAGTGCG	BRDN0001164191	-0.246886	-0.191653	-0.215987	-0.711209		0.544748	0.456671	0.907792	-0.165858
AAACAGCTATAAGAGCCGGA	BRDN0001169574	-1.16637	-0.101411	-0.0856639	0.94076		0.0859942	0.0296124	-0.374525	-2.96159
AAACAGGAACAGCTATTACG	BRDN0001225104	-0.259454	-0.670188	-0.539173	-0.02594		-0.449191	-0.998713	-0.146456	-0.877438
AAACAGGAACATGGAACGGG	BRDN0001187770	0.0165753	-0.227952	-0.603605	0.0586464		-2.11119	-0.130013	0.0479248	-0.154292
AAACAGGCGCCACATGACCG	BRDN0001164244	-0.0846113	0.193048	0.336645	0.175512		-1.06699	-0.42164	-0.445591	-0.222844
AAACAGGCTGACAAACCAAG	BRDN0001207954	-0.403978	-0.298913	-0.172086	-0.0414839		-0.00887587	-2.08855	0.807309	0.990229
AAACAGGGACTGGATACCCA	BRDN0001202751	0.649469	0.135682	-0.549608	-0.484983		0.380899	-0.258166	-1.75613	-1.85141
AAACAGGGATGTGTCTACAC	BRDN0001168239	-0.785656	-0.146894	-0.163223	-0.0776841		-0.145208	-0.138227	-1.54186	-0.614417
AAACAGGTGCTGTCACATTG	BRDN0001176521	-0.295732	-0.295475	-0.596937	-0.730585		1.57433	0.0949678	0.422283	0.196507
AAACAGGTGTGGATTACAAC	BRDN0001217978	-0.540834	0.493215	-0.190533	0.414432		1.6086	1.43732	1.5091	-3.11787
AAACAGTAGAGTGTACCACG	BRDN0001228363	-0.155493	0.0271768	0.0879781	-0.0581619		-1.36254	1.9829	1.54129	-1.43721
AAACAGTCACAGTTGACCCT	BRDN0001197987	0.235219	0.10898	0.611707	1.06256		0.413524	0.965151	0.234911	0.245567
AAACAGTGGCAAAACAACAC	BRDN0001222459	-0.410998	0.235931	-0.152406	-0.216701		-1.27218	0.428118	0.919515	-1.30567
AAACAGTGTCTAGCATGCTG	BRDN0001164879	0.306935	0.167342	-0.130866	0.642257		0.348463	-1.36093	-0.534692	0.238015
AAACAGTTAACCCTGAACCT	BRDN0001183909	-0.492155	-0.982179	1.24054	0.205675		-1.13519	1.37951	-0.375634	0.290089
AAACATAAAATAATACATGC	BRDN0001212251	0.644137	0.633219	-0.349746	-0.396492		-0.371081	-0.150979	0.875529	-3.36312
AAACATAAAATGAAAGCTAC	BRDN0001233888	-0.108389	-0.206881	-1.05857	-0.952318		1.23816	0.983362	0.0583362	-0.882158
AAACATAAAGGAAAAGCGAA	BRDN0001235999	0.608637	-0.640844	0.210625	-0.314318		-0.858897	0.63662	-0.125435	1.15527
AAACATACGGGCATTCATGG	BRDN0001206812	-0.801941	-0.902012	-0.295669	-0.421877		-2.23472	-0.0957171	-0.632317	0.0696489
AAACATAGGTTATATATTTG	BRDN0001192990	-0.421731	0.752307	-0.151571	0.351406		-0.48984	0.348549	-1.4043	1.11961
AAACATAGTATAATTCACAC	BRDN0001167891	-0.26953	-0.302859	-1.17809	-0.632192		1.27152	-1.09449	0.289687	0.221564
AAACATCACATGCTGGTAGA	BRDN0001192131	0.280211	0.0877443	-0.183539	-1.00684		0.801955	-0.425259	-0.565615	-0.444186
AAACATCCATATCAACACGA	BRDN0001198486	-1.34211	-1.47781	0.899256	-0.182522		1.95879	1.05428	-0.543429	1.32538
AAACATCGTGAGTCCGACTG	BRDN0001198116	0.0320037	0.373808	-0.272357	-0.40562		-0.094825	-0.632533	0.234681	0.893092
AAACATCTCAGGTTTAAACT	BRDN0001208527	0.509316	0.227196	0.00287555	-0.472604		0.926141	-0.537131	1.12878	0.878762
AAACATCTCCATGTAGTGAT	BRDN0001197005	-0.782384	0.138891	-0.379526	0.143794		0.544865	-1.1472	0.360861	1.24657
AAACATCTGAGAAATTTACG	BRDN0001178578	-0.352581	-1.24585	0.0657852	-0.256093		0.74502	0.331367	0.638927	-0.387293
AAACATCTTGATGTATTTGG	BRDN0001208542	0.993736	-0.166934	-0.46439	-0.539399		-0.604547	-3.30852	0.495583	-1.44764
AAACATGACAGCTGCCCTAC	BRDN0001232682	-1.25601	-0.518077	0.205177	-0.930188		-1.04105	0.637352	-1.401	-0.687068
AAACATGATTGAACGATCTG	BRDN0001226427	0.203321	0.460591	-1.13621	-0.582532		-1.55964	-0.777589	-0.54962	-0.665
AAACATGCAGAAGCAACTCT	BRDN0001237503	0.316881	-0.588317	-0.344513	0.388145		0.337038	-0.130708	0.268578	-1.43866
AAACATGCGCAGGTGCATGT	BRDN0001224643	-0.814549	-0.627996	-0.51527	0.456877		0.0826118	1.04126	0.156136	-2.02122
AAACATGGATGAGAGTATGT	BRDN0001214330	-0.115139	0.00481452	0.0345991	-0.442568		0.137087	-0.219591	-0.30027	-1.23897
AAACATGTGCCATTATTATG	BRDN0001172891	-0.379916	-0.48353	-1.59051	-1.41394		0.264969	0.395395	-2.45823	-2.63876
AAACATTACATAGCTGACGG	BRDN0001218397	0.171545	0.362507	-0.58369	-0.992211		-0.121802	-0.458497	-0.326785	0.383694
AAACATTCGGAACACTATGG	BRDN0001203891	-0.901169	0.0351815	0.248217	0.022144		-0.271283	-1.25764	-0.730502	-3.117
AAACATTTGGTGGTCAACAT	BRDN0001226840	0.709915	-0.0657754	-0.150651	0.80266		-0.965857	0.424799	0.287148	-0.0406918
AAACCAAAATCAAACCAACT	BRDN0001189690	-0.111425	-0.323407	0.239426	-0.364471		0.828855	0.47822	-0.715839	0.0138592
AAACCAAAGAGAACTGATGA	BRDN0001180091	0.617327	-1.32137	-0.389387	-0.599578		0.952477	0.165345	-2.19628	-2.96027
AAACCAAATGCATACAACAG	BRDN0001231700	0.42231	0.509294	0.440928	0.700858		0.275375	-2.5866	-0.182085	-1.40109
AAACCAAATTAAACACGTAG	BRDN0001170861	-0.193946	0.540609	-0.725692	-1.11819		-0.588202	-0.876294	-0.11745	1.02311
AAACCAACATTTCGAGAAGG	BRDN0001235476	-0.595897	-0.941744	0.300831	-0.820102		-0.660727	-0.36852	0.768317	0.459421
AAACCAACCTCACCTTCCCA	BRDN0001220598	-0.388076	0.186987	-0.576979	0.387783		0.238329	-0.778533	0.558702	-0.0611463
AAACCAACGACCTCCAGGCG	BRDN0001183166	0.677832	0.253533	0.935609	0.82354		-1.18923	0.34069	-0.214201	-0.959156
AAACCAACTCTACTTGTGGT	BRDN0001210677	-0.46746	1.72537	0.996861	0.596212		0.392842	-1.19627	-0.76536	2.33023
AAACCAATCCTTCAGCCGGG	BRDN0001222532	-0.663291	0.211828	-0.628116	-0.0428803		-0.708234	-0.285836	0.306319	0.0425047
AAACCAATGAGAATTAAGGA	BRDN0001237108	-0.0678543	0.112561	-0.459151	-2.39221		0.234917	-2.79217	-0.176507	-3.61843
AAACCAATGTACTACACGGG	BRDN0001215056	0.0444031	-0.128793	-0.386508	-0.22936		0.930128	-1.57572	0.978321	1.04786
AAACCACAATGAATAAGAAG	BRDN0001163675	-0.476034	1.51261	-0.0427667	-1.49971		-1.60981	-0.173581	2.18597	-3.13763
AAACCACAGAGTGAACCGGG	BRDN0001232820	-0.0638022	-0.502803	-0.447977	-0.0524369		-0.123243	0.596554	-0.228341	0.512835
AAACCACCAGAACCAGATGC	BRDN0001191694	0.80589	-0.0761014	-0.601665	-0.67384		-0.132834	0.212562	0.00973751	0.156367
AAACCACCTAAACAACGTAG	BRDN0001182844	0.259555	-0.157658	0.215345	-0.790568		0.890476	-1.01718	0.430978	-1.33629
AAACCACCTCTAGAAAAGCA	BRDN0001205825	-1.40158	-0.171669	-0.547691	-0.192375		-0.0843602	0.574896	0.466276	-0.184417
AAACCACTAGCATTTCGAGT	BRDN0001164228	-0.385368	1.15551	0.192542	-0.464953		0.316579	-1.41938	0.174958	-2.34616
AAACCAGCATCACGTCCATG	BRDN0001212628	-0.0952798	-0.230561	-0.00809842	0.570793		-0.0249372	-0.18506	-0.313942	0.0694148
AAACCAGCATCATGTCCATG	BRDN0001179488	0.590824	0.160549	0.685084	0.514369		-1.2385	-2.09225	0.000649041	-2.07447
AAACCAGGGCCAACACATGA	BRDN0001163476	-0.0674784	-0.00594077	-0.377882	-0.379131		-0.129462	2.1084	-0.750925	0.0972596
AAACCAGGGCCACCGAAAGG	BRDN0001163707	-0.663291	-1.57722	-0.651046	-0.524244		0.0805061	0.0416719	-0.0971396	0.636561
AAACCAGTACCTGAACCTAG	BRDN0001234292	0.0547717	0.165731	0.37877	0.867206		0.0149031	0.625393	-0.0908937	-3.23566
AAACCATCTGAAGAAGAGAC	BRDN0001227029	-0.0846791	-0.0846791	-0.0846791	-0.0846791		-0.362454	-0.362454	-0.362454	-0.362454
AAACCATTCTGCATTCGATG	BRDN0001228145	-0.487321	-0.813662	-0.23636	-0.330099		-0.155792	-0.0233562	0.565918	-1.17281
AAACCCAAAGATAAGGCACT	BRDN0001182768	-0.300493	-0.049479	-0.00670918	-1.02932		0.494766	1.8297	-0.353011	-0.415772
AAACCCAAATACTAAACATG	BRDN0001209354	1.59152	-0.487533	0.0579619	-3.1471		-0.0111418	-0.771859	1.36253	-0.833573
AAACCCAACCCTGATAAGGA	BRDN0001217906	0.345967	-0.37809	-0.318453	0.546753		0.360677	-0.784001	0.628463	0.168399
AAACCCACCTTGCGTACAAG	BRDN0001203557	0.428235	-0.407764	0.266916	1.01221		-0.654795	0.0630276	-0.442191	-0.724507
AAACCCAGAACATAGCCACA	BRDN0001222349	-0.558625	-0.48777	-0.732961	-0.139474		-1.90197	0.346148	-0.472388	-0.244428
AAACCCATAGTGGTGCTGCA	BRDN0001174233	0.090068	0.0276531	0.508271	0.49311		0.313185	0.651781	-1.12355	0.614699
AAACCCATATAGAGGGCGCT	BRDN0001237663	0.324244	0.287732	-0.877724	-0.425261		-0.565948	-0.188039	0.102698	-0.826577
AAACCCATCGACTGACAACG	BRDN0001220195	0.0800274	-0.408454	0.335042	0.822144		-0.672458	-3.68865	-0.698232	-0.790993
AAACCCATTGCATTTGCTCG	BRDN0001201657	0.330322	0.927571	0.468428	0.773175		0.901749	1.76024	1.51896	0.0586262
AAACCCATTTAGGCTAACTG	BRDN0001178579	-0.72884	-1.07069	-0.565564	-1.13866		-0.0426227	-2.86108	-1.43265	-0.688046
AAACCCCAATTACGCCGGCG	BRDN0001175976	0.425018	-0.647797	1.06495	0.0369892		1.36031	-0.0424358	-0.105349	0.137408
AAACCCTATGCCCAAATGAG	BRDN0001239067	-0.162762	-0.171752	-0.288478	0.93645		0.147326	0.130297	-0.468775	0.209293
AAACCCTCCGAGCTTAGCAA	BRDN0001187809	-2.46485	-1.70791	-0.719763	-1.12439		-3.8468	-1.27446	-3.33798	-0.896898
AAACCCTGCAAAGAAAACGA	BRDN0001191997	0.121482	0.30652	-0.308159	-0.830418		-0.212571	0.581555	0.353138	0.522593
AAACCCTTACCGATTTCTCA	BRDN0001187678	0.538123	-0.280992	-0.315106	0.873386		0.632492	0.613199	0.452175	0.348594
AAACCCTTCAAAGCACCCCA	BRDN0001205048	-0.09629	0.317531	-0.0303414	0.715799		1.47122	0.382735	-1.25415	-0.392382
AAACCGAAATGAGACTCCAT	BRDN0001195206	-0.513225	-0.412043	-0.302359	-0.321119		-0.685719	1.55055	-0.206784	-0.0706032
AAACCGACAAGCACGTCACC	BRDN0001232582	0.10023	-1.41523	0.285974	-0.871342		0.127747	-5.77376e-05	0.0627434	-0.0768315
AAACCGAGAATAGTTTCCAG	BRDN0001217626	0.675812	0.420691	-0.451977	-0.641041		1.384	-0.673893	-1.26978	0.244047
AAACCGCTTGGTCCTACTCG	BRDN0001188681	0.474161	-0.197067	-0.19967	-0.33428		1.5322	0.293266	-2.94151	0.912738
AAACCGGGCAAGTAAACATG	BRDN0001236941	-0.189039	-0.259203	-0.6063	-0.348573		-0.061738	-3.81129	-1.48447	-0.913635
AAACCGGTATTGACTAACCC	BRDN0001199749	0.364329	1.44277	-0.798885	0.770088		1.38582	-0.0725309	0.429892	-0.20676
AAACCGTAATCTTAGTGGAG	BRDN0001186294	-0.166492	-0.57879	-0.323535	0.661062		0.370814	-0.740104	1.41803	-1.51792
AAACCGTGAATGTTGATGTG	BRDN0001183856	0.22786	-0.0161714	0.043089	-0.051334		0.563113	-0.0988742	0.670014	-0.263872
AAACCGTTCTGTGAACAATG	BRDN0001233560	-0.145125	0.872758	-0.319092	0.791177		0.89226	2.16003	0.440852	0.619498
AAACCTAAAAGTCAAGACAC	BRDN0001219660	0.52025	0.262319	-0.272369	-0.833431		0.361373	-0.264316	0.454938	0.548189
AAACCTACCGGATCAACAGT	BRDN0001167328	0.731971	0.542331	-0.315348	0.123444		-1.60394	0.680326	-0.695686	-0.893055
AAACCTACGTAAATGGCAAG	BRDN0001184199	0.72999	0.694742	-0.459771	-0.594381		-0.352464	-1.35742	-1.05511	-3.27699
AAACCTAGCCCCAATACTTA	BRDN0001239068	-0.229841	-0.522402	-0.421285	0.330905		-0.434738	-0.0651076	-0.0623743	0.0015809
AAACCTAGCTCCGAAATGGG	BRDN0001166621	-0.0210041	-0.139807	-0.0716486	-0.275966		-0.194358	-0.267459	-0.68478	-0.709339
AAACCTCAAAGATTAGACAC	BRDN0001234875	-0.461808	-0.810426	-0.749211	-0.356406		0.522656	0.808307	0.0245713	-0.422121
AAACCTCACATTGAGACTAG	BRDN0001233092	-0.0300474	-0.561681	0.144843	0.317696		0.666786	1.11846	1.24789	1.24266
AAACCTCCACATCTGCGGTG	BRDN0001171840	-0.059028	-0.0408029	0.992919	-0.974438		0.676949	-0.596571	-0.311252	-1.38115
AAACCTCCGAAGACACATGG	BRDN0001189297	0.151675	0.680985	-0.916131	0.442288		-0.504898	-4.21729	-1.06448	0.167336
AAACCTCTACTATGCTGGCA	BRDN0001167221	0.343094	-0.590046	-0.400903	-0.132466		-0.236738	-0.392529	-0.625574	-0.143118
AAACCTCTTTGCTTGACCAG	BRDN0001172014	-0.0456087	0.354353	-0.466625	0.245945		0.123464	-1.01018	-0.861472	-4.18651
AAACCTGAGTGGTAACAACC	BRDN0001180901	0.0776935	0.601647	-0.70363	-2.00985		-0.487686	0.558555	1.59306	-2.78091
AAACCTGGACACGTTTACCC	BRDN0001194946	-0.442332	0.783197	-0.7138	-0.62739		-0.474071	-1.45787	-1.08845	-0.902907
AAACCTGGTAAAAATGCCCG	BRDN0001196056	-1.83737	0.960677	0.394792	0.0880144		-0.917246	0.806665	0.135514	2.26452
AAACCTGTAGAGACTAATGT	BRDN0001205304	0.196548	-0.543168	0.114689	-0.732373		0.451239	-1.02483	0.160083	1.09673
AAACCTGTGTCAGCCGAGCG	BRDN0001215915	0.29993	0.639906	0.0876123	0.178188		-0.30607	-1.2326	0.290753	0.641853
AAACCTGTTGAACACTTGAT	BRDN0001181182	0.321314	0.791685	-0.894933	-2.24957		0.245012	0.420275	0.055444	-0.52067
AAACCTTCGAAAATGAAACG	BRDN0001219952	0.0964588	-0.778673	-0.832616	0.460437		-0.0752152	-1.04773	-0.176617	-3.02508
AAACCTTGCGAGTCCACATG	BRDN0001227367	0.114053	-0.623067	-0.0804831	-0.0983146		0.835331	0.0762966	-0.21874	0.784587
AAACCTTGGCATAAGGTGCA	BRDN0001214923	-0.101738	-0.554924	-1.12298	-0.372454		0.765977	-0.439996	-1.06144	-0.202261
AAACGAAAGCTCCGCTCGGA	BRDN0001168245	0.517237	-0.577595	-0.706964	0.577359		-2.76206	-0.784704	0.0864046	1.45118
AAACGAACAAAATCAAACAT	BRDN0001216543	-0.534654	-0.350241	0.882587	-1.75818		1.99512	0.383946	-0.0437595	1.1994
AAACGAAGCTGTCTTAGAGT	BRDN0001225813	0.27836	-0.410837	-1.51059	-0.757167		0.159454	-2.31139	1.22884	1.63231
AAACGAATGTACATCTACAG	BRDN0001217851	0.212532	-0.905802	-0.614422	-0.658091		-0.218269	0.427549	-0.582761	-1.50945
AAACGAATTCATGATGCCCA	BRDN0001196834	0.000552303	-0.864232	0.611671	-1.26982		-0.340336	-1.01249	-1.2597	0.349389
AAACGAGAAGCACTTACCAA	BRDN0001204619	-0.0646205	0.77585	-0.54281	-0.61529		-0.0642323	-0.239818	0.638082	1.04788
AAACGAGATCGAGAAAGGTA	BRDN0001239069	-0.0478473	-0.277701	0.0303807	0.965062		0.221121	-0.624896	-0.293423	-0.523831
AAACGAGGAGTACAATAAGT	BRDN0001179969	0.0459567	-0.341626	0.181716	-0.2817		-0.0218294	-0.256317	-0.731961	-1.57681
AAACGAGGGACTACCCGCGG	BRDN0001187800	0.967307	-1.19506	-0.50434	0.138779		-0.288477	2.01734	-1.51398	0.131385
AAACGCATCACAGAGATTTG	BRDN0001227979	-0.0984653	0.507077	0.233988	-2.27355		-0.549582	-1.46276	0.0818988	-0.235599
AAACGCATCCTGGACCCACG	BRDN0001183641	0.376534	0.671406	0.313474	-0.0447431		0.216326	-0.981779	-1.3765	1.79556
AAACGCATGGAAACACTCCG	BRDN0001229159	-0.826597	-0.098724	-0.884952	-0.796021		1.19048	-0.716644	-0.793177	-0.783864
AAACGCCCACTGAATAAGCA	BRDN0001183218	0.155118	-1.04861	-0.360362	-0.0861229		0.415262	0.0700598	0.31296	-1.42135
AAACGCCCTTGACTTCAGCC	BRDN0001201533	-0.39079	1.02526	-0.528138	-0.779002		0.778357	-0.156565	-0.0106246	0.263219
AAACGCCGGCTCAACTTCAG	BRDN0001198437	-0.339639	-0.0136972	-0.933314	0.060937		0.205726	0.716996	0.144698	0.855693
AAACGCTGGAGGAATTAGAC	BRDN0001212838	0.46316	0.409884	0.212489	0.084425		1.22349	0.50742	0.0766342	0.448271
AAACGCTTCGCCTGGCAATG	BRDN0001214298	-0.217581	0.583097	0.123338	-0.32979		1.65516	0.14732	-0.90915	-0.41426
AAACGGAAAGGATTTAACGA	BRDN0001205926	-0.112764	-0.516338	-0.718818	-0.0322111		-0.892386	-0.933557	0.516323	-0.227746
AAACGGAACAAGTATCTATG	BRDN0001218468	0.911836	-2.56171	-0.077491	0.326153		-0.406803	0.555612	-2.54885	-0.566062
AAACGGAACTTGCCGCGTCG	BRDN0001175094	-0.578515	-0.0604949	-0.139202	0.00134041		-0.094773	0.189078	0.673089	1.05703
AAACGGAATGTGGACTCGAG	BRDN0001189081	-0.607982	-0.561655	0.427907	0.423829		0.722122	-0.451918	-0.729569	-0.741703
AAACGGAGGAACTACAACCA	BRDN0001196996	-0.46034	-1.93358	0.103111	-0.152855		-1.61394	-1.07817	-0.243067	0.335558
AAACGGCAGCACCGTCCTAG	BRDN0001212172	-0.394623	0.858942	0.466631	-0.590255		0.662388	0.546874	0.738898	-0.358212
AAACGGGCCGAAGACTTCCA	BRDN0001212197	-0.838144	-0.145911	-0.505314	-0.724658		0.166837	-0.581715	0.13087	-0.801117
AAACGGGCGATTATCTCTGG	BRDN0001171683	-0.559225	0.097944	0.153504	-0.265247		0.255798	-0.64629	0.113954	0.466278
AAACGGTACGACAGCGTGTG	BRDN0001239070	0.366391	0.339312	0.133314	0.5735		0.00246699	0.454052	-1.25597	-0.0553068
AAACGGTCAGCCCGCATGTG	BRDN0001223705	0.163059	-0.0788127	0.450974	-0.785005		0.464132	0.783187	-0.175185	-2.28619
AAACGGTGCCTGTAAGTACG	BRDN0001222039	1.84908	1.8303	1.93591	2.32314		-1.13151	3.00028	1.52457	2.45274
AAACGGTGTAGAGACTATGA	BRDN0001183605	-0.626564	-0.234669	-1.99777	-0.128519		1.06684	-0.0605961	-0.798321	0.795844
AAACGGTGTGATGAGAGGCA	BRDN0001180075	-0.427414	-0.0323891	-0.771555	-3.20928		-1.63097	-1.13361	-1.15476	-0.4578
AAACGTAGCATTATAGTTAG	BRDN0001231701	0.766068	0.681814	0.0567855	0.799996		-1.3547	-1.30886	1.17478	-0.414053
AAACGTCATACAAACACCAT	BRDN0001181828	0.18628	0.0360903	0.193805	0.0644363		-0.344538	-0.437335	0.704521	-0.299782
AAACGTGACTCTGGTTCAGG	BRDN0001167591	-1.04334	1.05164	-0.800272	-2.92778		-0.370734	0.286084	-0.682304	1.30499
AAACGTGGTGAACCGCATGA	BRDN0001165166	0.406642	-0.0272872	-0.460478	0.078642		-0.287544	-1.18385	-0.37417	-2.3794
AAACGTTTCCGACCCTGTCA	BRDN0001228973	-0.0680116	0.857365	-0.0887402	0.0747821		-0.863813	-0.511381	0.465167	-1.60804
AAACTAACTTACCAAATACA	BRDN0001222893	-0.0840425	0.120928	-0.534364	0.0911741		-0.185078	-1.31484	-0.705976	0.957226
AAACTAATGATGTTGCATGG	BRDN0001203268	0.722243	1.96406	-0.105583	1.08516		0.128057	-1.01691	0.887371	-1.17658
AAACTAATTGGACCAATGAG	BRDN0001182254	-0.21447	-0.418184	0.716098	-0.473271		0.516248	0.542841	-0.740392	0.320956
AAACTACAACTGGATAGAGA	BRDN0001229030	-0.212825	1.64952	-0.101709	0.129987		1.52022	-0.108464	0.401857	-0.181268
AAACTACATTCTGAATTACG	BRDN0001223487	0.439206	-0.137599	-1.66594	0.58417		0.150408	-2.51715	-0.0362753	-3.21177
AAACTACGGTTTCCTCAGTG	BRDN0001233427	-0.975848	-0.705346	0.0468294	-0.891863		-0.141518	-2.41124	0.842208	-0.700424
AAACTATAGAACCAGCCGTG	BRDN0001179162	0.1067	-0.361871	-0.0382395	-0.324683		0.962954	-2.55605	-0.823377	-3.61423
AAACTATGCAGAGCGGATAG	BRDN0001175791	0.00833585	0.399334	0.117711	-2.03789		0.393641	0.968448	0.783709	-1.19052
AAACTATTGTGGAGCCACCG	BRDN0001230388	-0.19497	-0.436703	-0.338142	-1.46805		-0.156835	0.795417	-0.0442179	1.67285
AAACTATTTGAGAATGACAC	BRDN0001207595	-0.605988	-1.58984	-0.669958	-0.394423		0.556696	-0.587307	0.536897	-0.0199051
AAACTCAATACTGACAATGA	BRDN0001197749	0.0125076	-0.459934	-0.45659	-0.918173		-0.616734	-0.513676	1.07035	0.152105
AAACTCAATCGGGCAACAGA	BRDN0001222754	-1.0943	-0.0815721	-1.31567	-2.12304		-1.07215	-1.58889	-0.178589	-2.84683
AAACTCACCAGGGCCCTCGA	BRDN0001223696	-0.272836	0.566462	0.453728	-1.22952		0.0175274	-0.963796	-0.726182	0.883965
AAACTCACCCGACCTTGACA	BRDN0001232591	0.279861	-0.0476748	-0.339541	-0.297463		-1.99056	-0.303703	0.658652	-0.0542922
AAACTCACTTGTTGACCGCG	BRDN0001213393	0.858723	0.441257	-0.192426	-0.0913121		0.844486	0.614456	1.14799	0.70661
AAACTCAGGAGATACAACTG	BRDN0001222535	0.0311396	0.134155	0.390018	-1.76619		-1.02796	-0.309234	-1.55632	-3.43535
AAACTCAGTGACTCGATCCA	BRDN0001195557	-0.0262603	0.141446	-0.397013	-0.320703		-0.71611	0.124442	0.221085	0.00684178
AAACTCAGTGAGTGTTACAG	BRDN0001190714	-1.10302	-0.314462	-1.13787	0.329071		0.223513	0.178138	0.0559431	0.945729
AAACTCATGGAGTTCAACAA	BRDN0001199110	0.0675956	-0.105019	0.0610545	1.63384		-0.943345	-0.301401	-0.106813	0.00858745
AAACTCCTCAGAGTACGCCG	BRDN0001208055	-0.362194	-0.493008	0.0862348	0.185446		0.0421814	-2.08597	0.307816	0.41879
AAACTCTGTCTATTTGTGTA	BRDN0001224482	0.106955	0.416858	-1.38183	0.146343		-0.622833	0.452394	0.222628	-0.581936
AAACTGACATCGGAAGCAAG	BRDN0001227623	-0.759238	-0.77679	-0.84965	-0.17232		0.588806	0.464225	1.39322	-0.586892
AAACTGACCATAAAGTGGAT	BRDN0001221314	0.413294	0.296786	0.537529	0.0128141		0.149319	-0.594685	-0.0843364	-0.291032
AAACTGACCTACGACAGGCC	BRDN0001164612	0.301932	0.72022	-0.51364	-0.430942		0.00784354	-2.03836	-0.439749	-2.49448
AAACTGAGGATATCCGAAAG	BRDN0001215452	0.408796	-0.319204	-0.173989	-0.0960776		-0.10698	1.06149	-0.437346	-0.0267908
AAACTGATAGAGGCTACTCA	BRDN0001172213	-0.99645	0.48992	-0.924999	-0.221465		-0.957415	-0.755121	-0.189217	-0.608159
AAACTGCAAGAATAAGGACC	BRDN0001185758	0.0863104	-0.166652	-0.715452	-0.689555		0.118041	0.441546	-0.556016	1.1391
AAACTGCACATACCATATGC	BRDN0001204813	0.261393	-0.282693	-0.938268	-0.683579		-0.240714	0.513154	-0.211447	-3.03139
AAACTGCAGCAAAAAATATG	BRDN0001220045	-1.2078	-0.788709	0.627928	-0.0563691		0.28467	-0.903978	-0.58374	-0.53932
AAACTGCAGTTAATGTCCCA	BRDN0001217219	0.049112	0.250592	-0.20121	0.161774		0.33964	0.292087	0.656297	0.13355
AAACTGCAGTTCGACGACAA	BRDN0001165394	-0.314844	0.861303	-0.449368	0.147986		0.0913102	-1.61361	0.273419	-0.23939
AAACTGCATCAAGCTACATG	BRDN0001215296	0.163357	-0.277917	-0.406218	-2.79622		-1.60411	-0.100847	-1.20444	1.64699
AAACTGCCGGAGTTTCACGG	BRDN0001234835	0.323679	-1.12252	-0.286542	-1.0382		0.662132	-0.705832	-2.70032	2.1986
AAACTGCGCATAGACGAAGT	BRDN0001210812	0.150511	-0.609449	0.185693	0.2909		0.892448	1.42822	-0.484812	-0.603571
AAACTGCGGAACTCGGCCAA	BRDN0001186321	-0.539896	-0.886949	-0.460668	1.08756		-0.141064	0.430399	-0.488345	-0.608663
AAACTGCTGGAATGTTGTCG	BRDN0001189340	-0.232366	0.25142	0.136924	-0.272873		-2.44604	-3.75631	-0.626552	1.04628
AAACTGGATCATCTCAGACA	BRDN0001186076	-2.49044	0.894721	-0.191011	0.0650475		-1.60174	0.465798	-0.327492	-1.39739
AAACTGGGAATGATTGCCGG	BRDN0001228034	-1.04045	-0.468397	-1.30615	-0.344473		-1.90331	0.99917	-0.571657	-2.56036
AAACTGTAAGTGCTTTGGAT	BRDN0001189921	-0.425078	-0.846074	-0.473271	0.315109		-0.382666	-0.823784	-0.100491	-0.692953
AAACTGTAGTGCAGGGTCAG	BRDN0001239071	0.220325	-0.228629	0.0216551	-0.743536		0.34925	-0.675761	0.395079	-0.0210611
AAACTGTCATGTGTGATACC	BRDN0001220136	-0.482198	-0.524851	-0.869002	0.186415		0.297926	-0.0430406	-0.0390634	-0.151768
AAACTGTTGCCTCTTCGCAG	BRDN0001202857	-0.772741	0.208002	-0.820941	-0.478352		-0.111908	-1.93247	-2.29199	-2.48224
AAACTTAAATGTGAGCATCC	BRDN0001185932	0.373804	-1.68449	0.4433	1.33551		-0.615767	-0.899494	-0.161794	0.902583
AAACTTACACTGGTTGTGTG	BRDN0001181032	0.0298854	0.093364	-0.611052	-0.0580202		0.83413	-1.14873	-0.26685	1.00829
AAACTTACCCGGTTGCAAAG	BRDN0001184229	0.537528	-1.31307	-0.251786	-1.21866		-1.66699	-2.179	-1.08984	-0.349872
AAACTTACCGAATCTTCAGG	BRDN0001205962	-0.151525	0.681692	-0.321894	-1.34325		-0.474691	0.195802	-0.711533	-0.445025
AAACTTACTAGTGACCGAAG	BRDN0001165084	0.656776	1.10393	-0.787351	-1.21451		0.402767	-2.73523	-0.166312	-2.73523
AAACTTACTCTGAAGAATCG	BRDN0001184227	0.0822096	0.20872	-0.778363	0.88804		0.879481	0.0319778	-0.738497	1.15887
AAACTTCGAGAAGACAGCGT	BRDN0001196967	0.195135	-0.411539	-0.0555843	0.777972		-0.288958	-0.287976	0.731981	-0.452616
AAACTTCTCAACATTGCAGA	BRDN0001206653	0.128794	-0.783851	-0.197278	0.0893874		0.622637	0.899479	0.196703	-0.456091
AAACTTGCGAGCCTACCAGG	BRDN0001198663	0.855403	0.622686	0.478686	-1.36572		0.401276	0.783122	-0.462657	0.216094
AAACTTGGACGATCTAGGCA	BRDN0001235743	-0.516281	0.333917	-0.69496	1.07831		0.0467516	0.223915	-0.0672088	1.11859
AAACTTGGCAAGCAAACCTG	BRDN0001200299	-0.906176	-0.863385	-0.99478	-0.607263		-0.350577	0.160583	-0.261322	-0.198591
AAACTTGTCACTGTCGATTG	BRDN0001196828	0.200193	0.0120075	-0.49173	0.202481		0.269851	-0.545083	0.455213	0.629
AAACTTGTCCCTAGTTACAC	BRDN0001186596	-0.13964	0.276437	-0.0970806	1.17877		1.58249	-1.22308	0.0900063	-0.839802
AAACTTTACAAACAATATGG	BRDN0001221392	-0.606194	-0.0812185	-0.338851	-0.528408		-1.93515	-0.509041	0.552003	-0.11122
AAACTTTATTGGACGCCAGT	BRDN0001229041	-0.345451	1.322	0.0303023	1.84098		0.331395	-0.02303	0.450003	-0.210675
AAACTTTCTATTGAACATGG	BRDN0001179372	-0.153756	-1.20245	0.865347	-0.469089		-0.179439	-2.57485	-1.13434	-3.63304
AAAGAAAAAAGAGGGTCCCG	BRDN0001194060	-1.05929	-0.328108	0.501009	-0.595988		-1.06955	-0.350082	0.0888707	-0.0417017
AAAGAAAAAATGTCTATCAA	BRDN0001233437	-0.259447	-0.450397	0.018036	1.19058		0.417823	0.298578	-1.013	0.0880949
AAAGAAAAAGAAAGGCTCCA	BRDN0001168443	-0.969108	-0.430902	-1.37447	-2.16156		-0.493414	-0.460518	-1.08794	-2.28658
AAAGAAAACAAAACACCTGG	BRDN0001169432	0.209542	0.289543	0.34061	0.670148		-1.39022	0.462182	-0.147522	-0.40978
AAAGAAAACTGAGAATAACC	BRDN0001205009	0.182773	0.832325	-1.68651	-0.485473		0.333693	-0.774388	-1.75125	-3.10208
AAAGAAAAGAAGGACCACTG	BRDN0001169819	-0.7693	-0.221422	-0.836251	-1.26976		-0.0150329	-1.28723	0.0715737	-2.32891
AAAGAAACAAAAAATACTTG	BRDN0001201259	-1.22315	-0.967595	0.988494	1.03199		0.890976	-2.58023	-2.58023	-2.58023
AAAGAAACAAGACCAAACTC	BRDN0001182722	0.317769	-0.0886863	-1.4891	1.18648		-1.35801	-0.747139	-0.612574	-1.77478
AAAGAAACCCTACAAATGTG	BRDN0001175517	-0.818892	-0.769794	-0.186312	-0.0265211		-1.55907	-1.35647	0.0146132	2.94771
AAAGAAAGAAACTTTCAACC	BRDN0001194729	0.602616	0.157762	0.192758	2.19957		-0.660216	-2.91329	-0.122438	-0.564306
AAAGAAAGACAAATCTCTTG	BRDN0001186555	-0.612473	-1.36324	-0.505044	1.37362		-1.34302	-0.544353	-0.465308	1.16746
AAAGAAAGAGGAATAGTAGC	BRDN0001239072	0.126731	0.211329	0.277642	0.031681		0.975289	-0.287359	-0.298798	1.69339
AAAGAAAGCCCAAGAGTCAG	BRDN0001169022	-0.755874	0.0799342	-0.226677	-0.193701		1.15403	0.301139	1.12195	-2.23703
AAAGAAAGCCCAGGAGTCAG	BRDN0001222539	0.333432	-0.236438	-0.239298	0.0918072		0.767733	0.604284	-2.09775	0.617557
AAAGAAAGTCAGAAACCCGA	BRDN0001179737	-0.0315572	1.02616	0.106629	-1.06767		1.48982	-0.876489	0.391381	-0.795787
AAAGAAATGTCTGTACATGT	BRDN0001179095	0.351543	-0.213032	-0.384469	-1.18092		-0.0335119	-0.652629	0.251965	-1.22179
AAAGAAATTACCTCTCTGAC	BRDN0001223736	0.245702	-0.996859	0.0524261	0.545267		-0.226771	-1.28405	0.816088	0.445346
AAAGAAATTTCAGTCTGAGA	BRDN0001218158	-1.00386	0.646785	0.203281	-0.658493		-0.802337	-0.0999326	-0.317482	0.806184
AAAGAACAAAGGAAGAGCCT	BRDN0001179225	0.118862	-0.350392	-0.137748	0.616257		0.16204	1.2168	0.989063	-0.375507
AAAGAACAAATGGAACGCGA	BRDN0001172706	-0.882151	-0.833291	-0.532611	-0.517358		-1.19482	-0.418678	-1.07667	-0.532495
AAAGAACACATACAGCCCCG	BRDN0001166572	-1.4191	0.433251	-0.148641	0.986488		-1.10402	-1.12953	0.105343	0.0843148
AAAGAACAGGATTTCCAGCG	BRDN0001195030	-0.939459	-2.35384	-0.620325	-1.85842		0.994411	-1.33974	-2.68806	-0.258541
AAAGAACATCCAAGACAACA	BRDN0001232930	0.0844756	0.327223	0.122175	0.304436		-0.0968923	-0.94887	0.547276	-2.20112
AAAGAACATCTGAGCAGCAC	BRDN0001185011	0.790754	-0.591739	0.271521	0.648879		0.698184	-2.74114	0.228092	-0.0894063
AAAGAACCACTGTCTGAGCA	BRDN0001225909	-0.0940043	-1.89042	-1.65466	-0.914788		-0.376909	-0.0858609	-0.184366	0.406185
AAAGAACTTAAGCGACTTCG	BRDN0001227375	-0.276713	0.188347	-0.891635	-2.37375		1.18541	0.837857	0.755149	0.335558
AAAGAAGAAGGATCTTTCCC	BRDN0001180512	-1.32317	-0.184482	-0.953895	-0.152298		1.93524	-0.755121	0.823516	0.525677
AAAGAAGACCGTACCACAAA	BRDN0001215987	-0.111275	-1.45352	-0.672819	0.608621		0.3654	0.474955	1.31096	0.866241
AAAGAAGAGACATTTAGACC	BRDN0001218235	-0.078792	0.634441	-1.07665	-1.0436		-2.19986	-0.261758	-1.83189	-0.153637
AAAGAAGAGGAGGATCCTAA	BRDN0001232479	0.162487	0.330246	-0.125339	0.378462		-0.159604	0.0225182	-0.968547	-0.726781
AAAGAAGCTCACGCCCACAG	BRDN0001235139	0.414851	0.243791	0.205368	-0.298829		-0.487663	0.193709	-0.157725	-1.21384
AAAGAAGCTGGTGATCGTTG	BRDN0001186215	0.6928	0.0307033	0.309445	-0.479282		-2.51327	-0.396534	-0.594196	0.57388
AAAGAAGGATGCGATCGTGG	BRDN0001211108	-0.674214	-1.14484	-0.398084	-1.74401		0.0108453	-1.17386	0.629121	-1.03952
AAAGAAGTCAAGGAGTTACG	BRDN0001166771	-0.537994	-2.48452	-0.412889	0.15161		-0.791761	-0.709198	0.128549	-3.18397
AAAGAATAGATAGGGAACTG	BRDN0001186914	0.17504	0.529808	0.0651839	-0.988048		0.75194	-0.375439	0.0881033	-2.23387
AAAGAATAGTGACGGCATGG	BRDN0001214674	0.0573163	-1.25584	0.886287	-0.728195		-1.25957	-1.16611	-1.21018	-3.14347
AAAGAATCACCTGTAGCTTG	BRDN0001210750	0.0759474	1.45339	-0.175408	0.937857		0.3976	-0.644113	0.615445	1.70721
AAAGAATGAGAACTTCGACA	BRDN0001212534	0.10243	-0.463216	-0.183539	0.194738		-0.535741	1.63549	0.246457	0.127828
AAAGAATTCAATTCTAGACG	BRDN0001168670	0.309947	-0.127499	0.217807	0.852433		1.56922	0.736937	-0.528421	-0.414927
AAAGACAAAACCATGAGCTA	BRDN0001218433	-0.0211739	-1.76129	-0.363883	-0.297077		0.368233	-0.542529	-0.200784	-0.53064
AAAGACAAACTTCATGTACC	BRDN0001187935	0.0836025	-0.672941	0.253485	0.455919		0.4318	-1.27557	0.0710454	-0.459461
AAAGACAAATGGATCAACAT	BRDN0001182881	0.516857	-0.531681	-1.08276	-0.50556		-2.30571	0.147185	0.877201	0.273057
AAAGACAAGCAGATCCACCC	BRDN0001218718	0.0865477	-0.747148	-0.488292	0.126121		-0.308165	-0.299312	0.611989	1.52084
AAAGACAATGTCATTACACT	BRDN0001183977	0.650549	0.596355	-0.0292432	-0.645963		0.0880919	-1.15483	0.308379	0.826404
AAAGACACTGTCTACACTAA	BRDN0001201614	-0.86433	-1.33535	-0.602515	0.256751		0.0761396	-0.43149	-1.11108	-0.624827
AAAGACAGACCACATGCCAG	BRDN0001174302	-0.739147	-0.346189	-1.46736	-1.88053		-0.816702	-3.29546	1.52245	-3.29546
AAAGACAGACTCAGGCTCAG	BRDN0001188720	-0.801504	-0.544286	-1.11844	0.402578		-0.995026	-1.76496	0.296806	-0.972075
AAAGACAGCAGTACCCACTG	BRDN0001239000	0.0437165	-0.912392	-1.04373	-0.592635		-0.713271	-1.38854	-1.77602	-0.144515
AAAGACAGGCTAAAATACAG	BRDN0001205744	-0.978827	-0.796522	-0.663121	-0.794462		-1.27615	-0.252116	-1.18288	-3.56938
AAAGACAGGTTGCTCAAAAG	BRDN0001184771	-0.234237	-0.345225	0.216303	0.592594		-1.13716	-0.618009	0.179722	0.29932
AAAGACAGTAACTTCTCACA	BRDN0001190242	0.0378682	0.39999	-0.395361	-0.383151		0.319818	0.0411802	0.673326	0.25351
AAAGACATAGATGGTTATGG	BRDN0001236319	0.0983898	0.333674	0.681908	0.0370079		0.184259	0.852347	-0.688916	-2.95374
AAAGACATCCTAGTCTCCTG	BRDN0001166369	-1.20603	0.391281	0.331101	-0.20827		-0.776051	-2.32012	-1.06159	0.226465
AAAGACATGAAAAAGACTAG	BRDN0001212768	-0.150612	0.419772	0.608687	0.461515		-2.07274	0.754316	0.107714	-0.380993
AAAGACCAAGCTGACTTTCG	BRDN0001179832	0.263852	-0.392956	-0.355243	0.347769		-0.0561073	-0.224527	0.975972	-0.11174
AAAGACCACAACACGTAGCG	BRDN0001163294	-1.83561	-0.270497	-1.03785	-0.748116		0.648946	-0.511965	-2.83966	1.60433
AAAGACCAGCACAAGAGTCA	BRDN0001228410	0.27021	0.846177	-0.475842	-0.791274		0.373236	1.2733	-0.213765	-1.07443
AAAGACCAGTATGAAAACTG	BRDN0001176074	-0.659528	0.358324	0.227479	0.570266		0.323128	0.79401	-1.4698	-0.790762
AAAGACCATTAGGATCGGGA	BRDN0001207244	0.25783	0.137886	-0.371231	-0.815656		-0.717434	-0.102923	0.0167073	-1.08342
AAAGACCCACATCTTGACTG	BRDN0001198244	0.361564	-0.219895	-0.453607	0.405373		0.970598	-0.292348	-1.24816	-0.361364
AAAGACCGAGCCCCTAACAG	BRDN0001177745	-0.459781	-0.353466	-0.193392	-0.74444		0.473517	-0.169734	0.848005	-0.989531
AAAGACCTACAAGCCAGCTG	BRDN0001200035	-0.807232	-0.0792581	-0.550013	-0.201714		-1.40562	-0.420658	-0.0612614	0.771242
AAAGACGACGGTGAAATCCT	BRDN0001184390	0.000868257	-0.435385	-1.58519	0.0220082		0.630491	-1.21323	0.110552	0.348977
AAAGACGAGAACAGGCACAG	BRDN0001208654	0.543365	-1.41768	-0.214615	0.363008		-2.78091	-1.19115	-1.69162	-2.78091
AAAGACGCCCATCTGAGCCA	BRDN0001174817	0.281782	0.483706	0.212638	0.452623		-0.699852	-2.27176	-0.703845	-1.21106
AAAGACGGAGATATTCACCG	BRDN0001228708	0.237744	-0.0462957	0.352533	-1.0344		0.496643	0.160663	-1.44824	0.273201
AAAGACGGCTCTAACAAGTC	BRDN0001237279	0.400113	-0.0524419	0.105947	-0.10545		0.257032	-0.77893	-1.44277	-0.949324
AAAGACGTACCTTTCCAACA	BRDN0001233439	0.491751	-0.102714	0.25131	0.0868232		-1.25479	-0.998112	-0.0764509	-1.53967
AAAGACGTGGACTGTTTCGG	BRDN0001204690	-0.441469	0.387221	-0.552881	-0.00665024		0.805346	-0.445434	-0.129622	-3.20141
AAAGACGTTGAAAACAAATG	BRDN0001213704	-0.0455349	-1.21134	0.0235524	-0.640564		-0.244544	-1.43012	-0.652028	-2.68806
AAAGACTCACCATATTACCA	BRDN0001172083	0.387003	0.00798662	0.126942	-0.00877866		-2.1228	0.70045	-0.805923	0.0710026
AAAGACTCTGAGACCCACAA	BRDN0001181482	0.612219	0.497514	0.232938	-0.171724		-0.181901	0.738635	-1.74046	1.4142
AAAGACTGACCCATTGACCG	BRDN0001211124	0.933165	0.281295	-0.217313	-1.4156		-1.65111	1.19809	-0.605847	-1.1621
AAAGACTGCCTGATCCACCA	BRDN0001168354	0.561309	-0.0208803	-0.25337	-0.0642307		-0.25256	0.12976	0.486119	-0.697742
AAAGACTGTTCCAAAAACAG	BRDN0001163089	-0.758778	0.527565	0.196522	0.0282512		0.654784	-1.67884	-1.5147	-0.428802
AAAGACTTACTCCAATGAGG	BRDN0001190030	-1.15398	-1.51112	-0.750836	-1.01422		-0.059602	0.62822	1.17541	0.321149
AAAGACTTCATGATCCAAGG	BRDN0001218529	-0.40607	-1.17801	-1.42828	-1.50078		-1.41299	-3.05878	-4.11697	0.287721
AAAGACTTGCTCCAAAACAC	BRDN0001239073	-0.0400176	0.224399	0.209772	0.0952166		1.12159	0.148176	0.370731	0.0930175
AAAGAGAAAGCCAGATATGG	BRDN0001193155	0.0926476	-0.902038	-0.134697	-1.44921		0.825925	-0.412378	-0.828225	2.98145
AAAGAGAAAGTAGCGTACGG	BRDN0001212604	-0.601769	0.160113	-0.668582	-2.38726		0.0632459	-2.26905	0.579413	-0.661502
AAAGAGAATCGCCAACTCAG	BRDN0001197278	0.722453	-1.23574	-0.225025	-1.08973		0.57283	-0.232593	0.380551	-3.40892
AAAGAGAATTCGAGAATCCG	BRDN0001207267	0.568959	0.562826	-0.0812474	0.505685		-0.982618	0.316965	1.0206	-3.10806
AAAGAGAATTGAGTGCTATG	BRDN0001225142	0.333246	0.0487493	0.467695	-0.22333		0.646822	0.0316394	0.415003	-0.982157
AAAGAGACCAGAGAGATATG	BRDN0001220838	-1.2988	-0.183157	-1.09025	-1.29005		-0.642357	-0.391296	0.266518	-0.792288
AAAGAGAGTATGACCTGCAG	BRDN0001203624	-0.287329	0.679614	-0.341964	-0.146674		0.627232	-3.7118	1.03215	1.5305
AAAGAGCAATATATGTGTGA	BRDN0001216747	-1.05145	0.0572925	-1.50922	-0.149937		-0.857466	-2.31635	-0.280319	-2.31635
AAAGAGCACTGGACTCCGGA	BRDN0001163947	-0.444902	-0.0687662	-2.51298	-0.385397		0.360245	-1.53031	0.256145	-2.96368
AAAGAGCACTTGGTAATCGG	BRDN0001220261	-0.466275	-0.803443	0.0149855	0.593267		0.552851	-0.917352	-0.42413	0.221796
AAAGAGCAGACTTATTACCA	BRDN0001204822	-0.35306	-1.27922	0.352958	-0.636319		-0.750425	-0.720113	-0.561439	-0.878936
AAAGAGCAGGCAATCGATAG	BRDN0001218964	-0.381644	-1.27161	-0.430421	-1.01836		-2.08649	-2.62167	1.15256	-0.738062
AAAGAGGAAGACTTCTATCG	BRDN0001163908	-0.00397477	0.592358	-0.241963	0.245727		0.53409	0.129624	-0.108321	0.338014
AAAGAGGAGGCAATAAGACG	BRDN0001238856	0.0637922	-1.05132	-0.0387538	-0.652506		-0.820414	0.905395	0.933101	-0.577832
AAAGAGGATTACCCATAGAA	BRDN0001169507	-1.03938	-1.1264	0.595283	0.312029		-0.0628418	-0.90563	-1.39676	1.9622
AAAGAGGCTTTCTTGCAGAA	BRDN0001215174	0.936438	-0.00253325	-1.14221	0.028319		-0.570982	-1.02554	-1.05859	-3.52084
AAAGAGGGAAAGATCAAAAG	BRDN0001191038	-0.335949	-0.466417	-1.16126	0.0817944		0.534647	-0.573173	-0.123527	1.13598
AAAGAGGTATCCAGTCAGGA	BRDN0001226710	-0.244847	-0.550685	-1.19392	0.440366		1.03986	0.193257	-1.07841	-0.328255
AAAGAGGTTTGGTTCATAAG	BRDN0001184910	0.646983	-0.0452538	0.752432	0.710302		-0.246921	0.0196028	0.143033	-1.71019
AAAGAGTAATGTCAATCCGC	BRDN0001227436	0.478529	0.779247	0.686622	0.952895		-0.488793	-0.878165	-0.778333	-1.19728
AAAGAGTATCCCTTTCGATG	BRDN0001222795	0.0645691	0.668865	-0.295178	-0.38007		-0.242559	-0.86885	0.886665	-1.06655
AAAGAGTGTTACTCCAAACA	BRDN0001177263	0.145298	-0.526878	-0.370016	-2.1524		-1.21897	0.404647	-1.56495	-2.74679
AAAGAGTTAATATTTGACGG	BRDN0001175004	0.403415	0.612152	-0.575952	-0.116597		-0.522001	-1.576	1.53033	2.02261
AAAGAGTTACAATACTACGT	BRDN0001185996	-0.152373	0.102714	0.982494	-1.11781		-0.471479	-0.645738	-0.519527	-1.20505
AAAGATAAACATTATGAATG	BRDN0001220997	0.834758	0.567183	-0.797138	0.443986		-0.590184	-0.365384	0.666447	0.598625
AAAGATAAGCCATTATCTGG	BRDN0001188314	1.01455	-0.0709142	-1.30696	0.597871		0.9113	1.34577	0.311283	-3.65773
AAAGATAGGAACGATGGTGG	BRDN0001173577	0.316092	-0.150793	-0.633121	0.132532		-0.28293	0.417833	-1.07096	-1.17099
AAAGATAGTAAGATTGTACC	BRDN0001215866	-0.641788	-0.380902	0.199633	0.256221		-1.23328	-1.43108	-0.941149	-0.895107
AAAGATATAATAAAGATGCT	BRDN0001178665	0.0728165	0.278112	-0.954926	-2.06977		-0.301786	-1.32386	1.02196	0.723021
AAAGATATAGCAAATTATGG	BRDN0001239074	0.940121	-0.553531	-0.419548	-1.36517		-0.189849	1.12897	0.621104	-0.807049
AAAGATATGAAACATCGGCT	BRDN0001176242	-0.142356	-0.3425	0.671718	-0.110214		-2.00129	1.08092	-0.101338	0.935906
AAAGATCAAAGTGTTAAACC	BRDN0001166188	0.347918	-0.401093	-0.918421	-0.325678		0.282161	1.5985	-0.71316	-0.138447
AAAGATCAACCGGCCCCGAA	BRDN0001229595	0.371618	0.354615	-0.866803	-0.845906		-0.877315	-0.588831	-1.06948	-0.926463
AAAGATCAAGGTTAGCACTG	BRDN0001188877	0.825837	0.145068	-0.414829	0.494144		0.255178	-0.126456	-0.325384	0.932072
AAAGATCACTACAAACACCG	BRDN0001191872	0.363952	0.771115	-0.322913	0.18221		-0.511548	-1.08355	-0.743914	-0.359563
AAAGATCCAAAAGCTGACTG	BRDN0001186054	-0.168771	0.259176	-0.329034	-0.159087		0.379989	-0.497319	1.00277	-0.602791
AAAGATCCTTAAAACACGGA	BRDN0001188477	-0.247916	-0.133156	0.0766862	-0.124519		1.71869	0.192358	-1.41217	2.40566
AAAGATCTTACCTTACTAGG	BRDN0001204779	0.403527	-0.549357	-0.477203	0.740539		0.695132	0.773777	0.899031	-0.123095
AAAGATGACAAATCTGATCG	BRDN0001196674	-0.0488717	-0.810002	-0.111554	1.16371		0.864598	-1.76595	-0.710718	-3.27964
AAAGATGACCCAGATAGATG	BRDN0001218846	0.0275706	0.0692408	-0.105604	-0.642083		0.0903835	-1.00555	0.54262	-0.331254
AAAGATGAGACATCCACAAG	BRDN0001198875	0.123327	-0.981101	0.669071	0.0436601		0.530205	0.230834	-1.58311	0.376602
AAAGATGATGACGTTGCGAA	BRDN0001187593	0.00920869	0.122608	-0.33838	-0.379318		-0.0792787	-2.24219	-0.271994	1.04053
AAAGATGATGAGCTCAAACA	BRDN0001209074	-1.32932	-0.761668	-0.174605	-0.983502		-0.331153	-0.850728	-0.843663	-0.302421
AAAGATGGCAACCTTCACGA	BRDN0001215980	0.23647	0.186049	0.141002	-1.05727		-0.120126	0.686741	-1.00761	0.0327147
AAAGATGTACAGCGTAACCA	BRDN0001191506	-0.874985	0.0671482	-0.243901	-0.311217		-0.233592	0.157018	-1.13434	0.385665
AAAGATGTCATCATCAACCA	BRDN0001226476	0.0611292	-0.0875935	-0.612438	-0.177017		0.316506	-0.486066	0.307283	1.23224
AAAGATGTGACAGTACGGGA	BRDN0001163373	0.086551	-1.5343	0.317234	0.0310845		-0.0458061	-2.71968	-1.36886	1.01194
AAAGATGTGTAGGATCTACA	BRDN0001175479	0.424048	-1.10234	0.978026	1.08796		1.46946	-0.988408	-1.08926	0.807459
AAAGATTAGGGTGACAAACA	BRDN0001184558	0.605521	0.161503	-0.154582	-1.14233		0.776644	-0.233949	0.794384	-1.47341
AAAGATTATGCGAGAATGTC	BRDN0001196741	-0.529722	0.631535	-0.53327	-0.0692231		-0.229115	1.5124	-0.612574	-0.725843
AAAGATTCTTGATGTTCTTG	BRDN0001213935	0.314751	-0.170542	-0.20309	0.873501		-0.237141	-0.410212	0.48307	-0.350448
AAAGATTTAGGACGACATAG	BRDN0001204063	0.0508346	-0.955969	-0.592314	-1.91782		-2.00732	0.0446286	0.913607	0.737532
AAAGATTTGGAAACATGACG	BRDN0001219795	0.653026	0.761696	0.116732	0.644195		0.5512	-0.123353	-0.448073	1.14974
AAAGATTTGGGGCATACTCT	BRDN0001220425	0.360669	-0.056541	-0.391927	-0.45978		-0.553192	0.240505	0.355567	-0.0390933
AAAGCAAAAGAATCCGATGG	BRDN0001177152	-1.21244	-0.00379964	-0.572716	0.528535		0.638908	1.13422	1.09887	0.0698387
AAAGCAAACATCTTGACACA	BRDN0001235456	0.866583	-0.64071	-0.248878	-1.0694		-3.00728	-1.0796	0.357753	0.563428
AAAGCAAAGAAGTATAACCC	BRDN0001190993	0.152721	-2.77477	-1.31418	-2.77477		-1.57299	-0.752667	-0.988984	0.877904
AAAGCAAAGTCCCTCCACGT	BRDN0001235447	-0.38405	-0.774295	-0.585345	0.353157		0.217813	0.452469	-1.05132	-0.499028
AAAGCAAAGTGATCTTGAAG	BRDN0001186438	0.612163	1.2016	-0.181549	0.452035		0.235122	0.0538989	0.458134	0.431171
AAAGCAAATTGTTTATCTCA	BRDN0001197751	-0.196899	0.17259	-0.194763	0.402897		-0.112905	-0.973759	0.240749	0.590919
AAAGCAACATACAGACAATG	BRDN0001165037	0.60169	0.480166	-0.397477	-1.18574		-0.187718	-0.279975	0.907918	0.914541
AAAGCAAGATATCCTCATCT	BRDN0001198391	0.456014	-0.071467	-0.202312	0.117645		1.50561	-0.212324	-1.02067	-0.520965
AAAGCAAGCTCCCCAAAATG	BRDN0001213693	-0.82336	-1.20503	-1.0883	-0.668603		1.20572	-0.959835	0.0013249	0.19231
AAAGCAAGGAAACTCATGCA	BRDN0001227808	0.346975	0.08764	0.411696	-0.224091		0.179453	-0.92776	-1.23044	-0.657933
AAAGCAAGTTCGAGTACGTG	BRDN0001182933	0.803338	0.315617	0.342794	0.793705		-2.32517	0.820665	1.27433	0.0881572
AAAGCAATCGTTCTGAAGAC	BRDN0001192451	-0.343933	-1.05198	0.259696	-1.21418		0.259708	1.14676	-1.10775	0.562261
AAAGCACACCCTTCAACACG	BRDN0001166105	-0.23801	0.224064	-0.456122	0.302727		0.137161	-0.88055	-1.15234	0.676736
AAAGCACAGTTGCCGTTCAA	BRDN0001231873	-0.898597	0.237673	-0.0461561	-0.386204		0.44121	-0.443496	0.857223	1.18427
AAAGCACATCACCAAGACCG	BRDN0001226848	-0.359256	0.258169	-0.412027	-0.555082		0.208345	0.486214	0.678621	-3.09607
AAAGCACATGAAGCCGAGCG	BRDN0001173936	-0.729057	-1.31537	-0.614422	-1.07648		-1.19085	-1.22988	0.125627	-0.3664
AAAGCACATTGGCAAGACCT	BRDN0001237412	-0.747287	-0.172918	0.872406	0.36661		-1.88437	-1.25834	-1.60761	-0.0507563
AAAGCACCACATCAGATGAC	BRDN0001199542	0.00219306	0.125857	-0.0092047	0.390698		0.964868	0.946521	-0.968488	-3.05327
AAAGCACCACGGTCAGATGG	BRDN0001183844	-0.611423	-1.22395	-0.689403	0.436275		-0.012504	-1.01746	-0.237139	-0.507507
AAAGCACTAAATGCTGTCCG	BRDN0001186269	0.0626625	0.0802312	0.0255013	0.176922		0.025632	0.843072	-0.115982	1.43308
AAAGCACTGATGAACTAGCA	BRDN0001198649	-1.20568	0.475481	-0.720728	0.366561		-0.46759	-2.09675	-2.37404	-1.5185
AAAGCAGAAAGATGTCGCTG	BRDN0001176701	-0.666424	-0.128719	0.234266	-1.08096		-1.30959	0.168995	-0.546861	-0.588393
AAAGCAGAGGAATCAGACCC	BRDN0001200715	0.795688	-0.607209	-0.359711	0.839689		-0.38189	-0.826828	-0.0889847	-2.00417
AAAGCAGGACCCAGAATGGG	BRDN0001209284	-0.0852531	0.499404	-0.271339	0.787507		-0.101883	0.0235836	1.03421	-0.188664
AAAGCAGGTCACGATAGCGC	BRDN0001191234	0.343614	1.10323	0.594002	0.0334658		-0.372098	-0.515999	-1.19146	-0.561155
AAAGCAGTCAACACTGCCCA	BRDN0001215743	-0.27333	-0.932139	0.388364	-0.900202		0.118887	-1.90103	0.712137	1.19548
AAAGCAGTGAGTGTCAACGA	BRDN0001233759	-0.00397477	-0.255843	-0.310079	-0.775507		-1.26815	-2.50865	0.74779	0.177217
AAAGCAGTGGTGATAACTGA	BRDN0001209166	-0.403978	0.0882952	0.0964929	1.70497		-1.67004	-0.729308	1.24149	1.34505
AAAGCAGTTTGTGTCCGACG	BRDN0001191216	-0.159733	-0.575791	0.512625	-0.214945		0.360615	1.01467	0.247976	0.180609
AAAGCATACGCATATCAACT	BRDN0001181568	-0.274741	0.51561	-0.462044	-0.383665		-1.75566	-0.886858	0.264326	-1.607
AAAGCATATCCCTATATGGA	BRDN0001178129	-1.3411	0.108266	-0.100688	-1.30506		-1.52938	-2.83966	-2.83966	-0.490669
AAAGCATATTCATATCACAC	BRDN0001177746	1.24519	0.490404	-0.411193	-0.316796		0.48925	0.459073	0.596664	1.86111
AAAGCATCAGAGTTATCCAG	BRDN0001215270	-0.44393	-0.108249	-0.785245	0.75132		-0.0601907	-0.683929	-0.355956	0.893427
AAAGCATCCTCAATCCCGAT	BRDN0001181774	-0.766749	-0.513487	0.0129964	-0.401228		-0.395102	-0.285548	-1.01429	-1.79902
AAAGCATCTAGACATTCCAA	BRDN0001203602	-0.94707	-0.189967	0.462281	-1.03877		-0.238229	-0.107728	-0.46006	-3.30852
AAAGCATGTTTATCTGAACT	BRDN0001189870	1.19253	-0.748145	-0.512579	0.743959		0.169486	0.795841	-0.0122575	0.0547945
AAAGCATTCCTCCCTAGTAA	BRDN0001201341	0.0958682	-0.0980949	-0.7647	-2.66886		-2.45156	-0.564005	0.257818	-1.54804
AAAGCATTCGGTAAACATTG	BRDN0001170281	-0.856557	-0.580358	-0.11486	0.299733		-1.6559	0.0929234	-0.438146	-0.0497868
AAAGCATTGAAACGATATGA	BRDN0001226611	-1.02637	-0.232969	-0.0441378	-1.74297		-0.473152	0.48709	-0.391545	-1.28405
AAAGCATTGCGTACTAACCC	BRDN0001208838	-1.12133	-1.50087	-0.375129	-0.664852		-0.137315	-2.89629	0.490486	-1.24192
AAAGCATTTCATGTGCACCT	BRDN0001205293	0.442109	0.282531	0.128092	-0.15348		3.01442	0.451562	-1.34093	-1.4542
AAAGCCAAAACTGATGCTGG	BRDN0001187966	1.63652	-0.138959	-0.08544	-0.608322		0.507654	-0.42116	0.324475	-0.68285
AAAGCCAAAGAGGCTCAGTG	BRDN0001225321	0.363069	0.223919	-0.934837	-1.04898		-0.0668832	0.978266	-0.520264	-1.57135
AAAGCCAAATTATGTGTACA	BRDN0001185086	-0.883637	-0.639007	-1.12127	-0.719179		1.01888	0.0446286	-0.776295	-1.74345
AAAGCCAACAAGTTAGACCA	BRDN0001213664	-1.47738	-0.45556	-0.14561	-0.16578		-0.929058	-1.35029	-1.8252	-4.13173
AAAGCCAATATAGTGATCGG	BRDN0001172739	-0.427098	0.0796465	0.299791	-0.0189248		1.10105	0.0532655	0.150893	-3.54752
AAAGCCACCATTACCAGCAG	BRDN0001237475	0.0316807	-2.78324	-1.72785	-1.28799		-2.43637	0.507638	-2.26016	0.436704
AAAGCCACTTCTACAAACAC	BRDN0001186714	0.134549	0.987503	0.272292	-1.08643		-1.4664	-0.158875	-0.660666	-3.12292
AAAGCCAGCGACGCTGATGT	BRDN0001233666	-0.617137	-0.911257	-0.291961	-2.31477		-0.304152	-0.306532	-0.0973509	-0.731077
AAAGCCAGCTCCATCGACAC	BRDN0001210148	-0.346458	-0.122023	-0.461813	-0.309904		-0.788197	-1.83656	0.327442	-1.20894
AAAGCCAGTCCTCTTAAAGT	BRDN0001198396	-0.643438	-2.13753	-0.848314	-0.00385408		-0.348764	0.0938941	-1.2873	-2.46333
AAAGCCATATGTATCCCTGA	BRDN0001213802	0.393367	-0.379496	-0.25102	-1.81846		-0.0396436	-0.570937	-0.73747	-1.01979
AAAGCCCAAACAGCCAAGCA	BRDN0001189971	0.016803	0.22041	0.320959	0.223021		0.236969	-1.38711	-0.402895	-0.182
AAAGCCCAATGCCATTCAAG	BRDN0001169167	-0.345681	-0.0119054	-0.249098	-0.57754		-0.0506707	-0.187004	1.09149	0.547565
AAAGCCCAGGAGTATGGGAG	BRDN0001172822	0.608237	-0.345175	-0.492289	0.557259		0.280799	1.10651	-0.393257	-3.32403
AAAGCCCCCATACCTGAATG	BRDN0001214934	0.48852	1.19909	-0.229532	0.881105		0.494382	-0.445296	-0.231891	0.853112
AAAGCCCCTGAAATCAACAG	BRDN0001197265	-0.14474	-1.01158	-1.15078	0.121024		-0.493714	-2.53938	-2.55654	-2.74679
AAAGCCCGCTCACTAGACGA	BRDN0001224503	0.866679	-0.143587	-0.156798	0.27216		-1.26496	-0.185629	-0.576635	0.606126
AAAGCCCGGACCGACAAACA	BRDN0001183948	-0.601618	-0.0991221	-0.719555	-1.13693		0.109732	-4.03451	0.13993	2.20545
AAAGCCCGGTCATCAGCGTG	BRDN0001162902	-0.364464	-0.0881473	0.0103668	0.166909		1.69397	1.53769	0.0365849	0.553737
AAAGCCCGTAGCCATATGAG	BRDN0001168061	-0.854919	-0.128781	-0.0667823	-0.165314		1.39374	-0.217085	-1.93884	0.89103
AAAGCCCTGTCAATTGCACC	BRDN0001163751	0.894688	-0.338423	-0.608543	0.0124751		1.28702	0.151963	-1.36608	-2.86815
AAAGCCCTTCAGAAAAATGC	BRDN0001192627	0.893318	-0.302268	-0.674034	-1.62664		-1.27635	0.828303	0.0556199	-1.82648
AAAGCCGAGAAGTTTCCACT	BRDN0001210852	-0.258681	0.26646	-0.468308	0.609765		-0.110763	0.395566	-1.08645	-3.1028
AAAGCCGCATGACCGAGACC	BRDN0001222793	0.334758	1.43713	-0.311236	-0.620015		0.360997	1.15613	-0.0756215	-1.09198
AAAGCCGTCCTGTCCGACAT	BRDN0001225520	0.65933	1.10043	0.318534	-0.667184		-0.522416	-0.206258	-0.663147	-0.655362
AAAGCCTAACCACGTACACT	BRDN0001195785	0.625914	-0.229848	1.10863	-0.0622691		-0.790686	0.143513	0.136143	-0.880405
AAAGCCTAGAAAATCAACTG	BRDN0001206256	0.813126	-0.462554	-0.256697	1.90223		-0.024724	0.00409314	-0.577687	-1.03179
AAAGCCTATTACCTGGCATG	BRDN0001238202	-0.313968	0.0875133	0.233822	-0.0965468		0.922503	-1.04374	0.906144	-1.15692
AAAGCCTCAATTTATACCAG	BRDN0001163560	-0.163173	-0.646962	0.839282	0.399758		0.468028	-0.663787	0.000725139	-1.08077
AAAGCCTCTACTTCATTACG	BRDN0001226453	-0.0997829	-0.0748606	-0.505453	0.148118		-0.72451	-2.57577	-0.624477	1.37125
AAAGCCTGGCTACATAACAG	BRDN0001170468	-1.21311	0.57104	-1.22202	-0.56087		1.15095	1.15567	1.25515	1.5438
AAAGCCTGGGCTTGAGCCAG	BRDN0001163715	-0.245648	-0.154376	-0.510076	-0.424962		-1.08376	-0.8254	-4.21743	-1.90189
AAAGCCTTCAGTGTTCACAT	BRDN0001186201	-0.267121	1.24978	-0.182954	0.49572		-2.42208	-2.76585	-1.67656	-1.64822
AAAGCCTTCCAGCTTGCCAG	BRDN0001209330	0.0831545	0.445766	-0.15737	-0.401164		1.72079	0.0324626	0.306118	-0.0947601
AAAGCCTTGTGTTTCAAGCT	BRDN0001197675	-0.425456	-0.146624	-0.551535	0.0526436		-0.440806	-1.0203	-0.676778	-0.437027
AAAGCCTTTACCGGTCGACA	BRDN0001180917	-0.0228918	0.888694	-0.330216	-1.70974		1.08754	-2.35667	0.127257	0.198631
AAAGCGACGTAGGCATACTT	BRDN0001239075	-0.242105	-0.0635658	-0.367139	-0.234246		0.32594	-0.53026	0.228233	-1.23154
AAAGCGAGTTCAATCTCTTG	BRDN0001202510	0.0138722	0.333128	-0.155262	-0.0062673		0.0587485	1.71093	-2.56435	-0.759415
AAAGCGATTGAAGCAAGCCA	BRDN0001192092	-0.356584	-0.441256	-0.348379	-0.677407		0.0046057	-0.11741	0.292634	0.136194
AAAGCGCAAGAGCCAGTCAA	BRDN0001184901	-0.0129065	-0.583929	0.639139	0.511284		1.03636	0.427348	-1.44853	0.00888944
AAAGCGCAAGAGGACCCGTA	BRDN0001207065	0.0527711	-1.25831	0.465804	0.686676		-3.2256	-1.30604	-0.242449	-0.71981
AAAGCGCACGAACTCCACTC	BRDN0001228555	0.849965	0.520368	0.538347	0.199453		1.25476	0.703736	0.319905	-0.0417017
AAAGCGCGCGTATTTAGCTC	BRDN0001197407	-1.24142	-1.80001	0.0558112	0.374481		-0.677778	-2.80322	-2.80322	-2.43309
AAAGCGCTTCTGTCAATATG	BRDN0001184803	0.278965	-1.02316	0.539143	0.564762		1.71407	-0.331419	-0.419041	-1.5557
AAAGCGGAGTGGACGACTGG	BRDN0001206032	0.50077	0.00626917	0.30208	0.74391		-0.207048	-0.269872	-0.679204	-0.61876
AAAGCGGCGACTTCTGTGTG	BRDN0001230487	1.03188	0.778696	-0.409939	-2.16739		-2.29282	0.957065	-1.6112	-2.13254
AAAGCGGGAATAGAAATAAG	BRDN0001216180	0.223602	0.448269	0.10284	-0.473365		-1.89849	0.101881	-1.49741	-0.431811
AAAGCGGGAGGGAGTTAACG	BRDN0001209121	1.17767	-0.803042	-0.559583	0.764077		-0.481848	-0.580982	2.76414	2.8055
AAAGCGGTCACCTTCCACAT	BRDN0001212124	0.143306	-0.901602	0.129684	0.24746		-2.74745	-1.86947	-0.065896	-0.829609
AAAGCGTAATCAGAAGACTA	BRDN0001229644	0.146604	-1.59979	0.0480303	0.887742		-0.340336	-1.55797	1.37433	-1.14672
AAAGCGTCCTCAATCACTGT	BRDN0001228543	0.243035	-0.037137	0.677294	0.646569		0.112767	0.0465275	-1.2185	-1.47034
AAAGCGTGAAAAGAGAACAT	BRDN0001224484	0.429835	0.256182	-0.421703	0.523536		-0.225512	0.543449	-0.524331	-0.922394
AAAGCGTGAATCCAACTGCT	BRDN0001193508	-0.396884	-0.301386	0.0112506	0.161039		-0.787657	-0.950784	-0.551776	-0.501208
AAAGCGTGACCACAGATGAG	BRDN0001174095	0.613557	0.0452056	-0.516635	-0.127597		-2.74196	-1.37174	-0.924565	-0.518054
AAAGCGTGATCTTGCTGGGT	BRDN0001207931	-0.700952	-0.320161	-0.108685	0.149625		-0.980338	-0.00601307	-0.929419	-1.48418
AAAGCGTGTGACAAACTCAG	BRDN0001170475	1.07249	-0.185668	-0.472747	0.110223		-1.35088	1.27941	-0.74675	1.99758
AAAGCGTTAAGATTGAGGAA	BRDN0001181865	-0.272387	0.744806	0.00799591	-0.293843		0.773807	-0.452143	1.14653	1.08907
AAAGCTACCATTCTTATATG	BRDN0001232670	-0.37273	-1.19118	-0.473939	-0.28868		0.179384	-0.522527	1.00795	0.208323
AAAGCTACTATATCGCCACA	BRDN0001215226	-0.161059	0.419281	0.322995	-0.133276		1.10945	-0.43087	0.954416	-0.318418
AAAGCTCCAATAATCAACAG	BRDN0001231911	0.0707211	-0.458129	0.476629	-0.063672		0.470646	-0.332702	0.835643	1.44555
AAAGCTCCACATATAAATGG	BRDN0001220336	-1.74692	-2.17314	-1.0733	-0.832981		-2.88219	-1.82401	-1.8918	-2.21775
AAAGCTCCTACACGAAAGAG	BRDN0001215641	-0.388538	-0.59608	0.00584083	-1.03362		0.240378	0.260854	-0.928496	-3.48913
AAAGCTCTAATGAATCATTG	BRDN0001220676	0.0482821	-0.0930102	0.649187	-0.21063		1.00271	0.298684	0.917303	-1.05821
AAAGCTCTTCTTAAATACAA	BRDN0001228974	-0.00440979	-0.514572	0.198667	-0.675536		0.620912	0.0040371	-0.116394	-3.42099
AAAGCTGAAGGACACAGCAG	BRDN0001192970	-0.376063	-0.929873	-1.43116	-1.28318		0.0401819	-2.26648	-0.593262	-0.301951
AAAGCTGACAGTGACACTGA	BRDN0001207094	-0.0762236	0.491663	-0.0668795	0.0672319		-0.995426	-1.314	0.510463	-0.889603
AAAGCTGATACTCTCCACTG	BRDN0001219438	-0.339012	1.04791	-0.622472	-0.557228		-2.60997	0.532282	-1.86445	1.01193
AAAGCTGGCAAAGAAAAAGA	BRDN0001207955	0.287317	-0.390401	-1.39956	-0.59225		1.00647	-0.757881	0.247919	-0.156998
AAAGCTGTCAAAGAACCTCT	BRDN0001173629	-0.554046	0.260317	-1.40444	0.330202		0.276203	0.670424	-0.100298	0.320512
AAAGCTGTGCACACAGTCAG	BRDN0001216358	-0.123905	-0.357035	-0.276814	1.09891		-0.393759	-2.28431	0.987806	-0.714186
AAAGCTGTTACATTCCCGCT	BRDN0001208119	0.121519	0.360824	0.731909	0.199074		0.239935	-1.60932	-0.125315	-1.21518
AAAGCTGTTCATGTGAACCA	BRDN0001205094	-0.325301	-0.239977	0.172318	0.13458		0.437491	0.504078	0.709212	1.11804
AAAGCTTAACCATGTTGCAG	BRDN0001230261	-0.82356	0.0723642	-0.196408	0.657031		-1.30939	0.815978	-0.253149	0.760784
AAAGCTTACCTGTTCTGTAG	BRDN0001200296	-0.758168	-0.251404	-0.799756	-0.989313		-0.245209	-0.594294	0.643937	0.0240896
AAAGCTTATCGGTTACGAGA	BRDN0001214864	0.274767	0.629918	-1.09855	-1.49908		0.142478	-1.87577	-2.18823	-0.616321
AAAGCTTCCGAGCCTATCCA	BRDN0001165612	0.164037	0.240493	0.406123	-0.467283		0.162359	0.283126	-0.0628728	-0.979075
AAAGCTTCGGGTGATATTGG	BRDN0001174334	-0.754138	-1.00137	-0.732052	-0.0963265		-1.5492	-0.503894	0.117474	0.110614
AAAGCTTCTGATCTGAGTCC	BRDN0001196210	0.656362	-0.656804	0.112091	-0.711194		0.269074	-0.929135	-0.224702	1.15145
AAAGCTTGTACACCTTCCGT	BRDN0001174479	0.0651369	0.197346	-0.203402	-3.20499		0.120151	0.729607	0.424709	-0.23853
AAAGCTTTAATGCTAGCGAA	BRDN0001198052	-0.0365741	0.0565074	-0.931732	-1.24732		-1.55885	-0.512077	-1.93715	-0.502484
AAAGGAAACTAGTGTTTCAA	BRDN0001204741	-0.177192	-0.286461	0.193232	-0.37194		-0.850195	0.773624	0.498916	1.31948
AAAGGAAATATTTATCCGGT	BRDN0001185087	0.332079	0.474115	0.206768	-1.47125		-0.796905	-0.775054	-1.38975	-2.57159
AAAGGAACTTGGAAAATCGT	BRDN0001192600	-0.154998	0.373824	-0.601011	-0.0292685		-0.687027	-1.05627	-0.246779	-2.25167
AAAGGAAGCCAACAATTATG	BRDN0001216803	-0.215422	0.524816	-0.302534	-0.654434		-0.11683	0.165942	0.137016	-2.67178
AAAGGAATGGAGTCTTCAGG	BRDN0001174053	-0.329267	-1.29276	0.105977	-1.00199		0.249103	-0.507072	0.0518881	-0.813634
AAAGGAATTAGCTAAAAACA	BRDN0001232635	-1.10089	2.00162	-0.338276	-0.706535		0.804469	-1.03778	-0.0277718	0.0195581
AAAGGAATTTGCTTGTTCCA	BRDN0001231799	0.0402116	0.607403	-0.0603109	0.286231		-0.457349	0.611645	-0.682368	0.325109
AAAGGACAAAGCTGGTACCG	BRDN0001220434	-0.726786	-1.30072	-0.793703	0.313852		0.448567	-0.840171	-0.563642	0.69239
AAAGGACAACTACTCAAAAG	BRDN0001206133	0.00145516	0.448269	-0.532199	-0.580626		-0.126489	-0.00443471	-1.11469	-4.04547
AAAGGACAGAAAGGCAGTGT	BRDN0001228483	-0.150874	-0.90978	-1.2323	-0.939432		-1.25983	0.292143	-0.68314	-1.39717
AAAGGACCCTCAAAGGACGT	BRDN0001179555	-0.688146	0.120145	-1.11813	-0.0526573		-1.25389	-0.333594	-1.15452	0.779397
AAAGGACCTAGAAAAACAAG	BRDN0001201491	-0.269613	-1.48273	-0.267332	0.426987		0.0702013	-0.0895987	-0.13686	0.532443
AAAGGACCTCAGGATGACCC	BRDN0001189775	0.0160643	-0.00854461	-0.28989	0.231037		0.968199	-1.28579	-0.565489	-0.635915
AAAGGACGATAAACAGATCG	BRDN0001196649	0.0225769	-0.0557281	-0.545996	-0.335886		0.466803	-0.631314	-0.921169	-0.191471
AAAGGACGGCGATTACCTAA	BRDN0001164988	-0.449198	-1.43168	1.44278	0.501237		-1.3191	-2.46368	0.519472	-0.856135
AAAGGACTCTACATCAACCG	BRDN0001204826	-0.44242	0.140872	-0.0928721	0.368472		-1.55976	-0.349103	-0.721877	-2.80649
AAAGGACTGAAGCTTAAACT	BRDN0001174468	0.332294	-0.868117	0.520014	1.09709		-0.501255	-0.579193	0.473354	0.833141
AAAGGACTGGATTACTAACA	BRDN0001225495	0.267894	-0.1182	-0.919928	-0.340609		0.141146	-2.46897	-0.227883	-1.71868
AAAGGACTTCGGCTACGGCG	BRDN0001180465	-1.07549	-0.799024	0.31479	0.624866		-0.523456	0.476167	1.99137	-1.15895
AAAGGAGAACGTCTAACGAG	BRDN0001207420	-0.665062	-0.292212	-0.783774	-0.0403764		0.958835	-0.433854	-0.169761	-0.167485
AAAGGAGCAGAGCAAAACCG	BRDN0001224724	-0.274488	-0.188605	-0.58781	0.536966		0.618349	-2.709	0.196185	-0.5941
AAAGGAGTCAAGATAACTGA	BRDN0001172901	-0.554422	-0.775173	0.380236	-0.25584		-0.38522	0.870282	-0.121633	-0.095477
AAAGGAGTCTCATTTACAAG	BRDN0001233844	0.314693	0.168475	-0.947869	-0.954718		0.691539	-0.171894	-0.413591	-0.196786
AAAGGATAAAGAATTAGTTG	BRDN0001164643	0.0776712	-0.113987	-0.662787	-1.6918		-0.485775	-1.2301	-0.0342493	1.09112
AAAGGATCCTGACACTCGCG	BRDN0001209635	-0.261625	0.10481	-0.0935876	0.301831		-0.484892	0.434128	-0.28954	-0.664295
AAAGGATGATCACAATGTTC	BRDN0001218446	0.271102	0.786578	0.135021	-0.204187		0.347418	0.303077	0.110515	-0.856417
AAAGGATGGAAAATACAGCC	BRDN0001237183	-0.0905033	-0.656421	-0.941689	-0.436616		-0.599943	-0.668372	-0.758524	-0.225585
AAAGGATGGCCTGATTAACG	BRDN0001198145	-0.653538	-0.127378	-0.89089	-0.00998441		1.61443	0.471618	0.2178	-1.26754
AAAGGATTCAGTGACCACAA	BRDN0001217170	-0.0136128	0.416675	-0.311902	-0.750662		0.037676	-1.39982	0.202695	-0.593791
AAAGGATTCTGTTGTAACTC	BRDN0001237871	0.0972666	0.126296	-0.602675	-0.969846		0.35874	-0.947501	-0.566362	-3.91155
AAAGGATTGACAAGAACTGA	BRDN0001180620	-0.516677	0.387644	0.323001	-0.686834		-1.2478	-0.152933	0.366307	-0.917541
AAAGGATTGTGCTCTGACTG	BRDN0001235798	-0.781228	-0.392804	-0.115091	0.485557		-1.7991	-1.4208	-0.350844	-1.82045
AAAGGATTTGACCAAACCTG	BRDN0001162872	0.211194	-0.162976	-0.120917	-0.51853		1.18114	-0.0190923	0.773563	0.817758
AAAGGCAAACCGCTTCCGAG	BRDN0001217903	-0.671706	-0.198248	-0.0917386	-0.586757		0.0540834	-0.0393271	0.446512	0.365626
AAAGGCAATACGTACCACTG	BRDN0001186931	0.102737	-0.0160597	-0.151108	-0.186431		-0.136988	0.288229	-0.974522	0.489139
AAAGGCAATGTCAAGACACA	BRDN0001173986	0.746054	1.03016	-1.19751	-0.011861		-0.71851	0.0337614	0.799124	0.358705
AAAGGCACCAATAGACACAT	BRDN0001170288	1.49162	0.826239	-0.304689	1.04593		0.206929	0.825918	1.8449	-0.167099
AAAGGCACTGCTCAACGAGG	BRDN0001174172	-1.20918	-0.699993	-0.0209639	-0.58829		0.222582	-0.893672	-0.344203	-2.07134
AAAGGCAGGCTAGTCACAGG	BRDN0001188938	-0.401199	-0.103195	-0.315275	-0.108493		0.653376	0.50118	1.63599	0.862239
AAAGGCAGGTATAGCAACTG	BRDN0001227156	-0.349001	-0.217594	-0.169997	-2.02978		-0.651009	1.2212	0.148116	-0.878674
AAAGGCATAGAACATGGACG	BRDN0001217338	0.0990869	-0.13264	0.81205	-0.80309		0.776653	0.0843533	0.497701	-0.0318253
AAAGGCCCAAGCTTTAGATG	BRDN0001218796	0.00596448	0.476995	-0.327747	-0.709099		-0.153192	0.196701	-0.021411	0.355985
AAAGGCCGGACTATTGCCAC	BRDN0001235726	0.182518	0.00495707	-0.959339	0.579935		-0.935293	0.0847781	-0.0583536	-0.509763
AAAGGCCTCCAAATAGACGT	BRDN0001177130	0.0512812	-0.717007	-0.503971	-0.757685		-0.827156	-1.06995	0.136006	-2.93578
AAAGGCGAGTAAAGGCCAGT	BRDN0001191034	0.00606748	-0.219286	-1.38217	-0.0355193		-0.600825	-0.39911	-0.403507	1.49824
AAAGGCGATTCTGACCGGGT	BRDN0001179816	1.26307	0.710194	-0.202109	0.116356		0.583172	-2.44015	0.290703	-0.978171
AAAGGCGTCATCAAATGTGC	BRDN0001172217	0.560191	0.087346	0.0663094	0.449682		0.798847	-0.167058	-0.81309	0.533969
AAAGGCTAATCAGTGCCACA	BRDN0001176211	-0.17393	-0.334076	-0.0289486	0.835934		0.148839	-2.64299	-2.0808	-1.38843
AAAGGCTATCTCTCTTAAGG	BRDN0001163877	1.06332	0.718744	-1.08154	-1.26371		-0.273212	1.27908	0.545077	0.961811
AAAGGCTCACAACAGGCCCG	BRDN0001176913	0.275757	-0.534331	0.235211	-0.39114		1.60076	-0.485923	-0.108278	-0.163099
AAAGGCTCACATATCAGTCA	BRDN0001183346	-0.797183	0.305567	-0.337165	0.181468		-0.549165	-0.398451	0.20242	-0.819079
AAAGGCTCGTGATATTCCGT	BRDN0001177426	-0.322258	-2.84119	-0.395483	-0.33586		0.102095	-0.650268	-1.0812	-0.336593
AAAGGCTCTCAATTCTCATG	BRDN0001212332	0.190107	-0.567112	0.481628	-0.233947		-1.62765	-1.75469	0.0402026	-0.450231
AAAGGCTGACTTAGGCCTAG	BRDN0001193853	-0.413492	-0.20925	-0.677553	-1.85559		-0.211481	-2.75825	0.791795	-0.897379
AAAGGCTGCTGATGACACCT	BRDN0001190150	0.282366	0.31231	-0.233912	-0.342481		1.08255	-1.42567	-0.0957498	-1.3716
AAAGGCTGTTATTGAACAAG	BRDN0001230377	0.535484	-0.504654	-0.876741	0.263282		-0.560898	0.258919	-0.20059	-0.228726
AAAGGCTTATACATGTCCCA	BRDN0001237160	-0.0800233	-0.561324	0.986286	-1.37847		-3.35959	0.462356	0.79214	0.807412
AAAGGCTTGATCGTGCTCAC	BRDN0001172069	-0.170295	1.35016	-0.162049	-1.17223		-1.10318	-2.631	0.91905	-0.0527642
AAAGGCTTTCCGTAGGAGTG	BRDN0001195436	0.512754	-0.693791	-0.580646	-0.151969		-0.330548	0.119454	0.190371	-0.527234
AAAGGCTTTGAGAAGGACGT	BRDN0001186524	0.834273	-1.4781	0.878168	1.07781		-0.5546	-0.44408	-0.91606	-2.01561
AAAGGGAAAAACTACCAGAA	BRDN0001238932	0.819102	0.133914	-0.2481	-0.262542		-0.349225	0.0732799	0.682982	0.877218
AAAGGGAAAACAGGCCGAAG	BRDN0001206441	-1.04753	-1.97153	0.323831	-0.770284		-0.558079	0.63031	-0.575638	-2.2146
AAAGGGATCTGAGTAGTCAT	BRDN0001183903	0.360668	0.609116	-0.799544	0.0328892		1.24322	0.312313	0.164005	0.0644511
AAAGGGATGAGGACTCGACT	BRDN0001187599	-0.296817	-1.17452	0.0954003	0.116481		0.0988321	0.646745	0.0129925	1.34417
AAAGGGCAGTCCCCACTGCG	BRDN0001238876	-0.941289	0.15672	-0.792242	-0.321161		-0.15462	0.258756	-0.580385	-0.142789
AAAGGGCATCTTACACGTCA	BRDN0001225088	0.524968	-0.0953053	-0.823286	-0.890024		-0.531116	-1.61278	-0.153015	0.632334
AAAGGGCCAGATACCAGACG	BRDN0001184604	-0.0481965	0.093557	0.238773	-0.770444		-2.49476	-3.59762	0.137775	-0.392018
AAAGGGCCTATACCAATGGA	BRDN0001196390	0.619308	0.448037	-0.37144	-1.82662		-1.79855	1.02189	-1.92605	-0.256033
AAAGGGCGAGAAGTCCAAGT	BRDN0001201916	-0.319462	-0.133353	-0.375163	-0.10848		-1.05393	1.00738	-0.185279	-0.571237
AAAGGGCTAGAGTTCTCCGA	BRDN0001217600	-0.505435	-1.03723	-0.570502	-0.844478		0.035816	-0.0509771	0.301565	-0.0392447
AAAGGGCTGTAAGGCACGTG	BRDN0001211546	-0.852676	0.843559	-0.163257	0.0697641		-1.36503	0.0658753	-1.07026	-1.43182
AAAGGGGAAAAGTTTGGTCG	BRDN0001222295	-0.458027	-0.548433	0.344083	0.0915342		-0.231963	0.728279	-1.04478	-3.39185
AAAGGGGAATTTCCCCACAA	BRDN0001174813	-0.183741	0.686588	-1.0746	1.25386		1.68635	1.00841	-0.92752	-0.0559673
AAAGGGGTAGTATGGTACCA	BRDN0001193887	-0.333434	0.552786	-0.275688	-0.538442		0.181657	-1.15999	-0.648483	-1.70983
AAAGGGGTCGTAAACGCAGG	BRDN0001183499	0.536747	-0.251945	-0.604175	-0.440549		-0.0503837	-0.568408	-1.46767	-2.8961
AAAGGGTATCTTACCCCCCA	BRDN0001207203	0.447801	-0.60096	1.33104	1.32003		0.36481	-3.15797	0.167067	-0.102789
AAAGGGTATGAAGCTCCATA	BRDN0001214328	-0.90573	0.426439	-0.24979	-1.2788		-0.219916	-0.531298	-0.42974	-3.06563
AAAGGGTCAATAGAAGGACA	BRDN0001194701	0.454556	-0.329366	-0.0620094	-0.837711		0.694048	-0.327714	1.63408	-2.0336
AAAGGGTCATGCATACAAAG	BRDN0001205038	0.461982	-0.797802	0.513805	0.587674		0.203986	-0.551024	0.326774	0.711071
AAAGGGTGAACACCAGTGAA	BRDN0001233998	0.661466	-0.439507	0.251702	-0.420627		0.863876	1.0073	0.227827	-0.42408
AAAGGGTGAACAGATCGCTA	BRDN0001214643	0.465241	-0.323866	-0.395332	-0.891361		-1.36052	-1.34358	2.10369	1.66191
AAAGGGTTCTTCAACTGCGA	BRDN0001174673	-0.120309	-0.929538	-0.180487	-0.534351		-0.205267	-3.74483	0.383835	0.598818
AAAGGTAAAAATTGTGACAG	BRDN0001227230	-1.31898	1.34783	-0.588824	0.492167		0.0909458	-1.1877	-0.548361	-0.970758
AAAGGTAAATGAAGGCTGAG	BRDN0001195948	-1.01759	-0.128967	-0.544703	-1.76553		-0.334474	-0.499244	0.518294	3.15008
AAAGGTAAGCTCCAGCAATG	BRDN0001185147	0.330594	-0.479747	-0.410511	-0.734576		0.184473	-0.358982	0.508602	-1.14108
AAAGGTAGGGTTGTGCCACA	BRDN0001206646	-0.362896	-0.987656	0.117597	0.260397		0.141574	0.0598882	-1.40895	0.34139
AAAGGTATGTCTTCCAACAA	BRDN0001184992	-0.336942	0.949125	-0.407229	0.136355		0.148728	-2.44274	0.0761916	0.364037
AAAGGTATGTTTGGGAATGA	BRDN0001189707	-0.0477554	0.150951	-0.560158	-2.07261		0.418787	-1.57332	0.317001	-2.71687
AAAGGTCAACATTCTACCAC	BRDN0001216793	-0.776724	-0.732042	-0.0709913	0.982536		1.73746	0.260431	0.850255	0.880016
AAAGGTCAGCCAATGGTGTG	BRDN0001182477	0.675522	0.348683	0.0998752	-0.387235		-0.140769	-0.154381	-0.42873	0.536267
AAAGGTCAGTCCTCAGACGG	BRDN0001171351	0.520882	-1.07614	-0.310974	0.120826		-0.664134	0.261482	-0.943933	-0.174209
AAAGGTCCGATTGACATGGG	BRDN0001195587	0.15573	-1.56187	-0.733337	0.685656		-0.569841	-1.79222	-0.204861	-2.7391
AAAGGTCTTCGGGTCCAACC	BRDN0001212138	-0.870348	0.339877	-1.12696	-0.486501		0.283521	0.330987	-2.77944	-0.30637
AAAGGTGATGGAATGATGGG	BRDN0001188340	-0.894164	0.197497	-0.165055	-0.463055		-1.18356	-1.04631	-0.0772761	-2.77716
AAAGGTGGACCACTCCCGGT	BRDN0001203612	1.19857	-0.692063	-0.151494	0.370892		-1.93888	0.371726	0.766506	0.845317
AAAGGTGGCTAGTCTTACAC	BRDN0001229528	-0.376375	-2.46829	-0.480873	-0.337892		-0.260928	-2.55416	-1.46487	-2.55416
AAAGGTGGGGATCTAACTTG	BRDN0001210445	-0.00825616	-0.920902	-0.957705	-1.11711		-1.27245	0.343161	-0.520572	-1.1977
AAAGGTTCTGAATCAAACGG	BRDN0001217285	0.351486	-0.506899	-1.05557	-0.263628		-0.192011	-1.08479	0.212521	-3.71506
AAAGGTTGGATTTCAAGGCG	BRDN0001186673	-0.196341	-0.452094	0.817437	0.352594		0.0982105	-0.834747	-0.302345	-1.1299
AAAGGTTTACACTCGCCATG	BRDN0001189162	-0.653749	0.203901	-0.503137	-0.359498		0.576958	-0.444773	-0.74644	-0.271273
AAAGGTTTCTCTCTAGTGTG	BRDN0001211384	0.442911	-0.989734	-0.3246	0.322349		-1.96417	0.394674	0.459837	0.845719
AAAGTAAACAGGGTGCCTTG	BRDN0001179768	-1.1278	0.448678	-0.682455	-0.0697862		0.0246515	2.51014	-1.29899	-3.17802
AAAGTAAACGTACCAACAAG	BRDN0001194478	-0.821009	-0.334897	-0.418266	0.257244		-2.1948	-3.33938	0.603425	0.70512
AAAGTACAACTCTCAGTGAG	BRDN0001221838	0.461092	0.128872	-0.190057	0.133283		1.01062	-1.59069	-0.317158	-0.285346
AAAGTACAATCGGAGATATG	BRDN0001229797	0.690399	-1.39855	-0.170169	-0.190721		-1.21799	-0.358494	-0.567518	0.590377
AAAGTACACTATCTCCCCGG	BRDN0001181908	0.162288	0.028233	0.40331	-0.424125		-0.194822	1.0929	0.283077	-1.59834
AAAGTACAGCTGGAAAACCG	BRDN0001210537	-0.699639	0.363432	0.210907	0.924654		-0.138605	-0.175619	-1.38492	1.63423
AAAGTACAGTGCTTTCACTG	BRDN0001225886	-0.145559	0.348529	-0.0527936	-0.657439		-0.510571	-1.36946	-0.920376	-1.4719
AAAGTACATAACATTTATCC	BRDN0001180847	-0.498454	-0.0238999	0.177922	-0.0465728		0.776176	-0.38653	-1.52682	0.881135
AAAGTACCAATCCCTTGAAA	BRDN0001179900	0.154338	-0.710193	-0.505576	0.00629428		1.00679	0.278675	-0.0956293	-0.165525
AAAGTACCTTTCGTGCCAGT	BRDN0001222235	0.303759	-0.0530243	-0.365505	0.372581		-0.265142	0.793114	-0.729203	0.456974
AAAGTACTCGAAGAAGTCCG	BRDN0001216276	0.286275	0.397573	-0.904523	-0.024586		-0.938498	0.0978441	0.474278	-1.62495
AAAGTACTGAACAATAACTT	BRDN0001206863	-0.0150909	-1.25246	-0.407284	0.701005		0.973092	-0.967645	0.165468	0.391358
AAAGTACTGCATGAGGCCGA	BRDN0001215571	-0.583012	-0.657688	-1.013	0.457566		-0.381644	-3.17232	-1.04038	-1.56478
AAAGTACTTCCCCCAGTGGG	BRDN0001184389	-1.06097	-1.43667	0.473909	-0.593762		0.565611	0.228522	-0.976393	-0.440246
AAAGTACTTTGGTCCCAGCG	BRDN0001205562	-0.47736	-0.155925	-0.802802	-1.73612		1.34281	-1.16823	-0.565569	-2.6016
AAAGTAGAGGCCTTCACACG	BRDN0001229771	-0.0520978	-1.36019	-0.103826	0.0744961		0.323162	0.697011	-2.22404	0.216454
AAAGTAGCCAAGATAACATG	BRDN0001220431	0.382315	-0.436133	-0.217716	-0.094697		-0.543401	-1.32717	-1.05459	-3.18653
AAAGTAGTACATATCGACTC	BRDN0001228894	1.0843	0.459682	-0.458013	1.45932		-1.91489	0.141327	-1.97017	-0.412251
AAAGTAGTAGTGTCTTCTAG	BRDN0001201502	0.482846	0.876465	-1.47267	0.556628		0.717164	0.93251	0.876246	-3.05327
AAAGTATATTCCATGTACAT	BRDN0001196095	-0.459165	0.554116	-0.210252	0.216262		-0.760994	0.588158	0.103035	-0.455205
AAAGTATCAGACGAAAAGAG	BRDN0001213682	0.107733	0.0352602	-0.849153	-0.302923		0.063573	0.874069	0.160711	-0.0704041
AAAGTATCGGGTATGGCCCG	BRDN0001222449	0.145444	0.980201	-0.404908	-0.776245		0.173837	-0.818871	0.266966	0.620375
AAAGTATCTTGACTATCACA	BRDN0001186893	-0.0102261	-0.865107	0.382694	1.8731		-0.0156987	0.14358	1.70948	-0.661067
AAAGTATGGGCCTAATCCGA	BRDN0001164053	-0.0394595	0.153284	-0.499942	-0.0202752		-0.984004	0.0231717	0.413111	0.135794
AAAGTATTGAACGTTCTCAT	BRDN0001210226	-0.0833722	0.734785	-0.316159	-0.277084		0.920396	-0.405002	1.24148	-0.495335
AAAGTCAAAGCAGATACCAA	BRDN0001224099	-0.273048	-1.11356	-0.700589	-0.554253		0.824618	-0.332127	-0.819387	-0.128592
AAAGTCAAAGCTATAGCCTG	BRDN0001209546	-0.810425	-0.182898	-0.377899	1.12263		-2.8045	-2.16035	0.317992	0.540606
AAAGTCAACTTACCCAAAAG	BRDN0001231866	-0.0511761	0.382051	-0.267431	0.576366		0.275458	-0.595242	-0.5843	0.844213
AAAGTCAAGCCACAATCACT	BRDN0001207623	0.712665	-0.518537	1.16892	-0.341774		0.397949	-0.130389	-1.39086	-0.203598
AAAGTCACGGGCATAGATTG	BRDN0001173104	0.44081	-0.821747	0.417756	-0.675477		-1.68605	-1.8348	-1.29349	-2.99632
AAAGTCACTAAGTAACACAA	BRDN0001219854	0.106226	-0.191486	-0.394946	0.46841		-1.54951	0.457746	0.778581	-1.80434
AAAGTCAGTCTGGTTATGTG	BRDN0001170504	-0.652264	-0.328492	-0.608676	-0.095031		-0.60203	-0.83372	0.0806672	0.608751
AAAGTCATACCTGAGTATTG	BRDN0001177312	-0.264695	0.962502	0.46267	0.339657		-0.934604	0.643674	-0.881552	-0.973344
AAAGTCATATACCTTAGTAG	BRDN0001166637	-1.52013	-0.63612	0.240652	0.0957729		0.956056	-2.93703	-0.630493	-2.93703
AAAGTCATCGACCGTCAGTG	BRDN0001204085	-0.271073	1.00881	0.134036	0.0343068		-0.467727	-0.135881	0.15515	0.735383
AAAGTCCATATCCTTAAGGG	BRDN0001174351	0.148505	-0.609193	-0.483053	-1.05489		0.728613	-0.479724	0.372865	0.404678
AAAGTCCATTTAGTAAGTGA	BRDN0001187666	-0.0076747	-0.330696	-0.0255875	0.26469		0.512797	1.13987	-0.525839	0.425673
AAAGTCCGGAGCCGATCACA	BRDN0001234344	-0.00877218	-1.31415	-0.286426	-0.947659		-0.706358	-0.967063	0.344264	-0.339873
AAAGTCCGTGGACATGTGGT	BRDN0001227833	0.518325	0.378659	0.35042	-0.517215		-0.701038	0.525822	-0.967645	-0.148247
AAAGTCCTTATCGACCACCA	BRDN0001210809	-0.758875	-0.17263	-1.52456	-0.831349		-0.285699	0.23963	-1.45126	-1.768
AAAGTCGAAACCCACGATGA	BRDN0001205633	-0.362952	-0.357202	-0.834253	-0.965889		-0.00051264	-3.03733	-0.368323	1.05673
AAAGTCGAAGGCCTGCGACT	BRDN0001237400	-0.399563	-0.477112	-0.0678353	1.15642		1.22051	0.0531376	-1.53855	1.51527
AAAGTCGAATATCATGCTGG	BRDN0001236054	0.291735	-0.560693	0.642631	-0.132238		-0.0207058	0.352935	-0.00612828	0.958791
AAAGTCGACCCCAACAAGCG	BRDN0001213964	0.30258	-3.29683	0.548194	-0.291674		-1.01051	-0.167621	-0.0863363	-0.877643
AAAGTCGAGAGTCTCTCCGA	BRDN0001169910	-0.559027	-0.331859	-1.31803	-1.45795		-0.0400488	-3.34446	-1.46543	0.868774
AAAGTCGAGATGACCACACG	BRDN0001198864	0.285032	0.326449	0.21378	-0.537188		-0.18815	-0.661188	-0.518918	-0.572384
AAAGTCGATCTCATAGACGT	BRDN0001213381	-0.0352137	0.879709	0.611649	-0.833284		-1.25169	-0.951382	-1.15074	-0.0136774
AAAGTCGCTAAGTAACACGA	BRDN0001217073	0.135226	0.163283	-0.0745628	-0.751504		-0.246089	-1.14712	-0.505471	-0.134775
AAAGTCGGGACTATCGATGA	BRDN0001211924	-0.44537	-1.33303	0.29136	-1.57927		1.25812	-0.886326	0.483825	-0.217341
AAAGTCGGGATCCTACACCT	BRDN0001173622	-1.12398	-0.958327	-0.0454858	0.209131		0.660608	-0.652781	0.474036	-0.453421
AAAGTCGTATGCGATGACAA	BRDN0001228183	0.583604	-0.330883	0.200847	1.3312		0.0834353	0.206192	0.340941	0.700297
AAAGTCTTTAAATCTCACTC	BRDN0001233996	0.630287	0.113999	-0.772175	-1.01889		-0.0441541	0.288263	-0.759631	-0.301624
AAAGTCTTTACTCTAACTCC	BRDN0001182459	0.286801	-1.42046	-1.2994	1.85407		-0.170099	-1.77164	-0.136809	-3.11996
AAAGTGAAATCATATATACG	BRDN0001223178	-0.307267	-1.81792	-0.236678	-1.44126		0.0594158	-1.60611	0.864017	-0.790434
AAAGTGAACCGAGGAAACGC	BRDN0001237190	-1.1539	0.233252	-1.12307	-0.770372		-0.276672	-2.68406	-0.920073	-0.420367
AAAGTGAACTGGGACGGAAG	BRDN0001207426	0.734068	0.0924158	0.0838616	0.128141		-2.79583	-2.58841	-1.445	-2.79583
AAAGTGAAGAAGTCTGACTG	BRDN0001234808	0.215394	0.301182	-0.195673	0.118452		0.605418	-1.54409	0.514028	-0.683057
AAAGTGAATGGTCATGACCA	BRDN0001237188	-0.0289122	-0.567775	-0.923899	-0.333359		0.486	0.60615	-2.25047	-0.628905
AAAGTGACACAGTATAAGAA	BRDN0001237818	0.410396	-0.524767	-0.245143	-0.314017		-1.55218	-3.26899	0.13501	-0.213816
AAAGTGACACCGTCTGCTTG	BRDN0001163998	-0.482048	0.49442	-0.844045	0.0137419		-0.805989	-1.03473	-0.440997	-0.4658
AAAGTGACACTGAGCAGATA	BRDN0001181142	0.343111	0.901039	-0.573982	-0.865569		1.6228	0.24582	-0.0559604	1.32198
AAAGTGACAGCTCTTAGTCG	BRDN0001226828	0.181292	1.12644	-0.0016996	0.0859042		-0.700735	-0.563996	-1.7872	-1.97245
AAAGTGACCCGGGCTTTAAG	BRDN0001164189	-0.0667171	0.666338	0.0534579	0.110047		0.322477	-1.23042	0.0495215	0.0541711
AAAGTGACGCCCTTGGAGTG	BRDN0001191417	-0.85738	0.66124	0.268447	-0.80833		0.0117288	1.50413	-1.17848	-0.244829
AAAGTGAGATAAGACCTGAT	BRDN0001229716	-0.971158	-0.353596	-0.636298	0.308383		0.270622	0.415724	-1.48986	1.33443
AAAGTGAGATCATTCAGACG	BRDN0001208552	0.80613	0.810684	0.56929	0.79369		1.21367	-0.575302	0.358582	-0.567751
AAAGTGAGCAAATTACCGTG	BRDN0001236005	-0.0946207	-1.0492	-0.482321	-0.360545		1.38437	0.103938	-0.940324	-1.84718
AAAGTGAGCCCATTCAACAA	BRDN0001231187	0.230115	0.804731	-0.740135	0.989563		-0.449622	-1.05901	-1.59391	1.04658
AAAGTGAGGAACCTCACAAG	BRDN0001219357	-0.442474	-1.18772	-1.57866	-0.268208		0.664085	-0.912558	-1.12508	0.541804
AAAGTGATGAGAATCAACCT	BRDN0001204540	-0.495801	0.546811	-1.1957	-0.374924		-0.328425	-3.05693	-0.0710567	0.427269
AAAGTGATGGAAAATCAAGA	BRDN0001190626	0.302746	-0.256144	-0.479928	-1.72801		0.877591	0.36676	-0.0657266	-0.344045
AAAGTGATGGATGACATTTG	BRDN0001171674	0.337381	-0.305107	-0.288096	1.14934		0.830684	-0.294121	-0.924387	0.0958975
AAAGTGATGTCAGGATACAG	BRDN0001199854	0.0453838	0.739985	-0.364094	-1.21923		0.584991	-0.368327	-0.0406118	-0.467406
AAAGTGCCAGGATGTGATTG	BRDN0001221710	0.151377	-0.330052	-0.0744994	-0.00804127		-0.246464	-0.958465	0.407951	1.04336
AAAGTGCGAGTCAACACCCA	BRDN0001238133	-1.04327	-0.258188	0.0187409	0.01178		1.31856	-1.01759	-0.037017	0.413755
AAAGTGCTCAAATCATGAGG	BRDN0001222812	-0.317437	0.125887	-0.091487	0.364052		-0.872715	1.57961	-1.35735	-0.672898
AAAGTGCTTAATGATGTGAG	BRDN0001201691	-0.148749	-0.320733	0.26633	-0.318673		-0.122407	0.0571794	-0.199762	-0.0371291
AAAGTGCTTCCCGACAGACA	BRDN0001170672	-0.571889	-1.74374	-1.03706	-0.502489		-1.91784	-2.87519	-0.376495	-2.87519
AAAGTGGAAGAAGTGTAGCT	BRDN0001214404	0.645594	-0.415174	-0.264195	0.294403		0.24763	-0.540462	-1.59935	-2.86815
AAAGTGGACTCCACATCAGT	BRDN0001177349	-0.366983	0.00293594	0.526278	0.601622		0.245712	2.06188	-0.375064	-0.0909026
AAAGTGGAGGGTTAAAAAGG	BRDN0001234047	0.474387	-0.0769626	0.248765	1.664		0.582264	0.81144	1.24612	-0.0180865
AAAGTGGATGAGTTCCCACT	BRDN0001190586	1.17158	-0.548204	-0.389977	-1.11802		0.974307	-2.35461	-0.0745289	0.757543
AAAGTGGCACCTACCTGACT	BRDN0001226889	-0.101624	0.792991	0.136914	0.632051		-0.69667	-0.321553	0.40041	-1.51721
AAAGTGGCCTGTGACGAAAA	BRDN0001210395	0.136468	-0.179013	-0.734207	1.25064		-1.26526	0.0422947	-0.0614904	0.511357
AAAGTGGCGAGGCTCATAGG	BRDN0001191729	-0.544818	-0.540743	0.0445677	0.166023		-0.0111589	0.348556	-0.132134	1.25629
AAAGTGGCTCTTTCACGGTG	BRDN0001204883	-0.68576	-0.0239167	1.65788	-1.46159		0.148183	-0.479945	-1.26171	0.295145
AAAGTGGGAAGTACGTCCTG	BRDN0001179871	-0.100976	-0.862955	-1.06013	-2.37426		-1.39618	0.474362	-2.34133	0.633946
AAAGTGGGCATACGAACGGG	BRDN0001175570	-0.657739	-2.05366	0.201845	-0.385777		1.57818	2.77511	-0.660135	0.172125
AAAGTGGTGCAAGATCTTAG	BRDN0001206445	0.227144	0.192926	0.10026	0.612996		0.187393	0.160802	-0.616999	0.440047
AAAGTGTAGACACGTCCGCA	BRDN0001178634	-0.327232	0.0205708	0.661451	0.160978		0.546988	0.663343	0.592046	0.190786
AAAGTGTCCAGGGATAGGCG	BRDN0001211542	0.0922354	0.701329	0.619398	0.652149		1.0241	0.939246	-0.314011	0.746187
AAAGTGTCGGACCCCGCTTG	BRDN0001213814	0.00797306	-0.0143404	-0.636986	-0.206836		-0.600856	-0.269111	-0.156823	-3.11403
AAAGTTAACATCTTGGAGGC	BRDN0001232292	0.311952	0.278753	-0.0686066	-0.275966		-0.721062	-0.439996	1.14527	0.775516
AAAGTTAAGCGTGAAATTTG	BRDN0001227268	-0.558342	-0.855084	-0.666554	0.643636		-1.00696	0.385238	1.26505	-1.36812
AAAGTTAGAGCAGTTCAGAG	BRDN0001184312	-0.378991	0.147423	-0.390431	0.847863		-1.01061	0.126337	-0.951138	0.177131
AAAGTTCAGTAATAATCCCA	BRDN0001163087	0.0546168	-0.252761	-1.13864	0.0489742		0.739517	0.553665	0.927389	0.153341
AAAGTTCCACCTAATCATGT	BRDN0001205066	0.463616	-0.183841	-0.183317	-0.418838		0.435223	-0.778218	-0.693151	-1.67404
AAAGTTCCATGTCTTCAAAG	BRDN0001170199	-0.0852779	-0.247278	-1.43347	0.103193		0.943934	0.851946	-0.586725	-4.0656
AAAGTTCCCAGCGCTTGTTG	BRDN0001177623	-0.763187	0.178294	-1.13117	0.140479		-0.0496813	-1.56617	-0.537289	0.732072
AAAGTTCCCCAACAAAATCC	BRDN0001227618	-1.1178	-0.289682	-0.521275	-0.0228103		-0.0379658	-0.852479	-1.62255	0.0641624
AAAGTTCTATCTGTTGGGCG	BRDN0001193407	0.463503	-0.436406	-0.316562	-0.126213		0.880715	-0.925947	0.930438	-0.236365
AAAGTTCTCTGGAGTCATGG	BRDN0001229348	-0.178771	-0.24526	-0.549765	0.373755		-0.354016	-1.96875	-0.0477091	-1.32522
AAAGTTCTGGATAACAGGAT	BRDN0001197463	0.470205	-1.739	-0.496115	-1.1699		-0.382863	-1.55483	-0.589619	-1.54434
AAAGTTGACGACACCTCTCA	BRDN0001220565	-0.062621	-0.0630415	-0.402907	0.819182		0.0445028	-0.138867	0.284564	0.33556
AAAGTTGAGGTGACCCACTG	BRDN0001169832	-0.0357567	0.0772437	0.00438289	-0.166724		-0.731213	-0.529591	-0.755217	0.897329
AAAGTTGCCAAAGTTAGCCA	BRDN0001207130	-0.642004	-0.156237	-1.22238	-1.34925		0.0492294	-0.267709	0.772053	-1.11034
AAAGTTGGTGTCCGAACCAG	BRDN0001172020	0.459826	-0.736214	0.71796	-1.35765		0.873344	-0.640876	0.633341	-1.23519
AAAGTTGTACTTATTCCAGT	BRDN0001165807	0.951892	-0.564404	-1.42846	-2.48313		0.0220567	-0.169734	-0.150521	-2.48027
AAAGTTTCAGCTGTGAGGTA	BRDN0001229674	0.131841	-0.0854953	-0.452666	0.105475		-0.452795	-2.08971	-0.854843	-3.52309
AAAGTTTCCACATGGTGACG	BRDN0001206196	0.547896	0.433578	0.200002	1.0314		0.092333	0.944795	0.533924	-1.03485
AAAGTTTGAGCTTTACCTTG	BRDN0001229481	-0.739331	-0.966929	0.119237	-0.548826		0.466628	0.786601	0.64895	0.616461
AAAGTTTGATTATGTGAGGG	BRDN0001187276	0.525105	0.595698	-0.866803	0.443533		1.75484	-0.301247	0.00130112	-0.232412
AAATAAAAGAAATCCGCCCA	BRDN0001174597	0.559063	0.763267	0.64039	1.55718		1.05369	0.035223	-2.05474	-2.86644
AAATAAAAGCCCTCAACCGG	BRDN0001166694	0.661489	-0.153199	-1.47785	-1.39574		-2.76516	-1.22476	-1.32971	-3.50732
AAATAAAAGGTCTTGATCTG	BRDN0001232634	0.311487	0.566872	-0.193858	0.415684		-0.307684	-0.257209	-0.109993	0.542839
AAATAAAATTGCTCACTGAA	BRDN0001206462	0.344479	-0.880847	-0.550585	0.439749		0.105256	0.819547	1.03665	1.10875
AAATAAACACATCACCCACG	BRDN0001212619	0.526348	-0.822735	0.432662	0.328835		-2.03573	0.107244	0.467428	1.50792
AAATAAAGAAGCTTGCTTAG	BRDN0001197583	-0.452235	-0.373056	0.657459	0.584502		-2.71995	-1.98394	0.0441683	0.250183
AAATAAAGAGCTCTCAGGCA	BRDN0001204737	-0.729962	-0.621651	-0.409385	-1.05603		0.771288	0.0248541	-0.96976	0.160815
AAATAAAGCCCGTCAATCAG	BRDN0001213148	-0.768425	-2.48397	-0.496547	-1.28272		-1.91298	0.281537	-0.930946	0.138092
AAATAAAGCTACAAAAGAGA	BRDN0001192382	0.231977	-0.216641	-0.149357	-0.514847		-0.979983	1.07764	-1.17773	1.06721
AAATAAATGGTTAAGTTATG	BRDN0001230858	0.219372	-0.791056	0.658208	-0.666985		0.193058	1.79983	-0.137617	-0.101464
AAATAACAGACCTCAAAGTG	BRDN0001202511	-0.757209	-0.527019	-0.772765	0.583177		0.44047	0.956811	0.65838	-0.576594
AAATAAGAAGATCTGATGAA	BRDN0001209868	0.675959	-0.0739954	0.192739	0.385952		-2.18568	0.871154	0.561218	-1.52335
AAATAAGCAACCCTTCTGTG	BRDN0001216304	-1.31121	-1.17985	-0.753856	-1.80769		-3.02508	-0.611148	1.54998	-0.761387
AAATAAGGAAGTCATCACCC	BRDN0001208081	0.374431	-0.0939186	0.702196	0.33609		1.07902	-0.392746	-0.0170109	-1.17641
AAATAAGGAGGGATAACACC	BRDN0001218877	0.0360705	-0.35949	-0.43108	0.323241		0.30154	0.979841	-1.09639	-0.126922
AAATAAGGGGCTCTACAGAG	BRDN0001210922	-0.303222	-2.15156	-0.308016	-2.05558		0.300748	-0.263507	-1.1023	-0.595316
AAATAATAGTATAAATGTGG	BRDN0001214953	0.0839969	0.19774	-1.12667	-1.79262		-0.239733	-0.813526	0.209883	1.02297
AAATAATATGCATCTCTCGA	BRDN0001239076	-0.216949	-0.0735052	-0.580709	-0.486504		0.0293513	-0.0828925	1.22111	-1.15156
AAATAATCATTAGTATCTCG	BRDN0001208436	0.0162423	0.20287	0.372607	-0.349574		-0.391409	0.409743	-1.49794	1.83605
AAATAATCCATAAACTGCTG	BRDN0001170584	-0.891077	-0.50904	0.581932	0.746683		0.759414	-0.454133	-2.03927	0.0564825
AAATAATCCGTCATTCCTAG	BRDN0001175453	-0.188692	0.377805	-0.343667	-1.6586		-1.54271	-0.370759	0.367341	2.11303
AAATAATGCACAGAACGCGA	BRDN0001234276	-0.313608	-1.71075	-0.298455	0.894299		0.958601	0.422508	0.623988	-0.787341
AAATAATGGCATCAGAAGAG	BRDN0001174623	-0.0163611	-0.619834	-1.87231	-0.59687		-2.5276	0.598507	-0.14111	-1.22755
AAATAATGGGAGCCCCCCAG	BRDN0001220515	-0.0359235	0.427622	0.123746	0.610132		0.374617	-0.0866596	0.0930965	2.0835
AAATAATTAAGTATGCACAT	BRDN0001201761	-1.19821	-0.636215	-0.339726	-0.904094		-0.277842	0.929381	-0.903489	-0.931932
AAATAATTTGGACAATACTG	BRDN0001194983	1.2858	-1.95149	-0.226802	0.179586		0.0977733	-2.54536	-2.54536	-2.54536
AAATACAAAAACCTGGAACG	BRDN0001223463	-1.05038	1.04315	-0.726159	-0.680588		0.669479	0.506352	-0.938397	-0.929084
AAATACAAACCCTACCTGGT	BRDN0001189367	-0.847763	0.630215	-1.25998	-0.0897568		-1.9227	0.894235	1.32105	1.13101
AAATACAAGCAGAACACTCA	BRDN0001193734	-0.138291	-1.06177	-0.734547	-0.250285		1.30277	-0.584646	-0.0601287	0.70814
AAATACAAGCCGAAGATGTG	BRDN0001216135	-0.984843	0.191071	-0.50495	0.160231		-0.951354	0.482489	-0.137617	-1.80345
AAATACAAGCTATAGCGATA	BRDN0001239077	-0.128935	0.381464	0.590104	0.500166		0.188293	-3.68611	1.16809	-1.22744
AAATACACATCTGAAGTACA	BRDN0001230254	0.0310428	-0.105978	0.985839	0.805561		0.270001	1.29822	-0.217811	0.849079
AAATACACCACATAATAGAG	BRDN0001210218	-1.21737	-0.232491	-0.520582	-0.214179		-0.906006	-1.83583	-1.00245	-3.34952
AAATACACCACATGTGTGAA	BRDN0001188475	-1.09909	-1.07635	-0.797714	0.0723652		-0.420251	-0.256158	-1.02884	-0.186664
AAATACACCTCCGATTACTG	BRDN0001218059	0.121209	-0.141964	0.0162633	0.477026		-1.01734	-0.0970514	-1.01719	-0.289716
AAATACACTAAGAAGTCTCG	BRDN0001216961	0.538706	-0.713568	0.28637	0.862309		-0.631298	0.129883	-1.38001	0.631732
AAATACAGCTTCGAAATAGG	BRDN0001204224	0.114844	-1.43874	0.742029	1.51087		-1.49767	1.56191	0.306218	-0.149242
AAATACAGTGGAGTTCCTGT	BRDN0001182278	0.48349	0.94398	-0.355286	-0.814082		0.104054	0.53446	0.0953419	-0.972857
AAATACAGTTAGATAGACAT	BRDN0001214771	-0.348251	-0.534508	-1.80566	-1.96876		0.537454	0.872089	0.999158	1.08795
AAATACAGTTCGTAACTCTG	BRDN0001173307	-0.643531	-0.0804286	-0.873438	-0.144816		-0.844182	-0.360027	-0.523084	-1.39392
AAATACATACCTCAGCAAGG	BRDN0001170292	-0.0644958	0.52348	-0.258796	0.343832		0.321195	0.164122	0.36357	-1.16386
AAATACATGTTGGGGCATGG	BRDN0001164583	-0.2038	0.152516	-0.390824	0.63018		-0.179083	0.72383	0.106787	1.27081
AAATACCAAGGAGTACAGAG	BRDN0001220903	-0.0680158	-0.170542	-0.559698	-0.817923		-0.839771	0.266849	-0.740608	0.0943324
AAATACCAGAGAGTGCTGAT	BRDN0001229914	0.320847	-0.215394	-0.281966	1.19597		0.476987	0.636068	0.0221921	-0.0208794
AAATACCAGCTCACTGACAT	BRDN0001207361	-0.746733	-0.90333	-0.114417	-0.851343		0.215359	1.09771	0.629482	0.972558
AAATACCATACCTTGCAAGG	BRDN0001229728	0.33824	0.525959	0.0659018	0.0161718		0.390329	0.000517854	0.104589	-0.916021
AAATACCTTCAATGCTCTGG	BRDN0001191813	-0.448333	-2.11793	0.619641	-0.584939		-1.29128	-0.803721	0.321825	-1.7132
AAATACGATCTTGAGCAACA	BRDN0001227933	0.626762	-0.345035	-0.519248	-1.11813		-0.302634	-0.272499	-1.26067	2.79576
AAATACGCCAAGTCATCTGT	BRDN0001182979	-1.11712	0.138264	-0.927011	-0.21247		0.333615	0.0813697	0.197942	-0.237346
AAATACGCTCTTACCTAACG	BRDN0001212989	0.831459	-0.438653	-0.599606	0.360545		-0.62485	-2.84785	0.971261	1.50424
AAATACGCTTGACGCCGCCG	BRDN0001177010	-0.477365	0.546628	0.399373	0.0356255		-2.12661	-0.438513	-2.19975	1.48972
AAATACTAAATCTAAATCGA	BRDN0001175282	-0.625699	-0.63612	-1.18642	-1.62869		1.07003	1.00158	-0.751268	0.269017
AAATACTACTTACGGTCACT	BRDN0001170533	0.33676	-0.534661	0.803829	-0.0600151		-0.0656042	0.512654	-0.738861	-0.105301
AAATACTCCTGTAATATGGT	BRDN0001233441	0.524233	0.0177992	-0.0146909	0.708795		-1.91343	0.0245898	-1.09858	-0.494954
AAATACTGCGTATATTCAAG	BRDN0001167087	-1.28619	-0.938216	-1.40534	-0.954583		-0.385105	0.123199	-0.328352	-3.02824
AAATACTGGGACATATCCAG	BRDN0001203278	-0.789593	-1.37167	-0.109313	0.100792		-1.69125	-2.36885	-1.05787	-1.04856
AAATACTTACTGGTATCGAG	BRDN0001165560	-0.0763192	-2.49985	-0.355929	-1.01057		0.203025	0.502348	0.308449	-0.207156
AAATACTTCATACATTACAG	BRDN0001216058	-0.642035	0.0238763	-2.17592	0.520081		-1.18352	-3.59091	-1.16604	-3.59091
AAATACTTGAAGGACGAAAG	BRDN0001230990	-1.11022	-1.94078	-0.100076	-0.347223		-2.27438	-0.760693	-2.27438	0.372834
AAATAGAATCGGCTGCCACT	BRDN0001235158	-0.750144	-0.229864	-0.0735198	0.71952		0.435662	0.514493	0.115414	-0.470116
AAATAGAGCGCCTCACCATG	BRDN0001185797	-0.324344	0.0558833	-0.173134	-0.870216		0.324017	0.0831159	-0.781307	-3.28759
AAATAGAGGCAAGCCCAATT	BRDN0001232629	-1.53093	-1.16142	-1.01307	-0.218577		0.00736058	-1.2267	0.483228	1.33411
AAATAGATATGGCGACCGAG	BRDN0001221816	-0.221048	-0.386886	-0.280448	-1.56108		-1.26104	1.70872	1.37251	-2.64753
AAATAGATTTGTTCTCCGAG	BRDN0001217209	0.490121	0.895285	-1.16271	0.26445		-0.575221	0.636178	-0.593865	-1.27897
AAATAGCCAGGTATTCAGTG	BRDN0001169315	0.222131	-0.48032	0.0288167	0.798055		-0.401028	-2.13046	-1.45558	-2.38227
AAATAGCTACGGTGAACCCG	BRDN0001199792	-0.000705097	-0.055836	0.140459	-1.21472		-0.27797	-0.914788	0.654125	-0.830422
AAATAGCTGTAATATCCAGG	BRDN0001207866	-0.444532	-0.819743	-0.173066	-0.679487		0.961209	-0.546755	0.0948426	0.372092
AAATAGCTTCAATACTAGAG	BRDN0001234063	-0.523513	-0.426176	-0.769264	-1.32487		0.281761	0.718014	-0.711266	-0.663313
AAATAGGAAACTCTGGAGCT	BRDN0001185247	0.305947	-2.01934	1.6988	1.39273		-2.30297	-0.932752	-0.756081	-0.443126
AAATAGGACTAATTCCAACC	BRDN0001204242	-0.819934	-2.9392	-0.604758	0.280519		-0.447578	-0.172451	-2.62766	-1.51785
AAATAGGAGCAATAAACCAG	BRDN0001180210	0.727595	-0.346409	-0.273986	0.0493724		0.375434	-2.87224	-0.56107	-0.484954
AAATAGTGTACCATGTGCGG	BRDN0001222491	-0.824143	-0.944772	-0.556554	-0.133189		-0.142017	-2.53599	1.25654	-0.899703
AAATAGTTAAAGAAGGCAGG	BRDN0001191026	-0.0566518	-0.517854	-0.63456	-0.167384		-0.856725	1.21482	0.459879	-0.121472
AAATAGTTGCAACAAAAGAG	BRDN0001166671	-0.126213	1.30565	-0.849703	-2.36223		-0.0334539	0.802655	-0.941262	-0.607625
AAATATAAAAGTACACTGAG	BRDN0001163046	-0.0910463	0.966676	-0.0738879	0.421663		-0.499478	-1.0355	0.473811	0.085263
AAATATAATAAGGCTGAGTG	BRDN0001197767	0.394565	-0.187992	-0.691914	0.471281		0.0544643	0.356642	-0.0536485	-0.301696
AAATATACAGGATGTCCCTG	BRDN0001204752	-0.0275558	0.0924955	-2.21138	0.136361		-1.18746	0.922978	-1.3319	0.312725
AAATATACTAACAACCTGGG	BRDN0001208130	0.57794	0.514217	-0.399359	-0.0986972		1.43514	0.183709	0.354124	1.19054
AAATATAGCAAAGCTTGGAA	BRDN0001169169	-0.685177	-0.832112	0.84164	-0.0621097		-0.372512	-0.603125	-0.800896	0.403308
AAATATATTTGATTACTGCA	BRDN0001208632	-0.211753	-0.155039	-0.229852	0.499088		-0.129384	-0.108431	-0.207456	-0.224027
AAATATCCAACTAAGGACCA	BRDN0001173891	-0.425668	1.3509	-0.266834	2.06255		-3.12292	-2.91551	-1.85412	0.640114
AAATATCTGAAAACACCACC	BRDN0001205522	0.198282	0.478022	-0.656957	-0.246079		0.748016	1.14429	0.594032	0.461605
AAATATCTGAATGTCCTACG	BRDN0001230515	0.678996	0.241189	0.188926	-2.08347		-0.744398	0.092059	0.226615	-3.56286
AAATATCTGACAAACAAGAG	BRDN0001222828	0.679115	0.360607	0.640809	-0.542848		-1.28749	-0.327112	-2.49423	-2.83315
AAATATCTGACAATATACAT	BRDN0001188438	-0.144884	-1.60018	-1.55484	-0.505251		-0.121165	-0.690587	-2.02284	0.387238
AAATATGACTCAAGTGTGAG	BRDN0001190233	0.705623	-1.56722	0.384811	0.456857		-0.424636	-0.153101	0.456882	0.764879
AAATATGCAAATTCGTACAA	BRDN0001231035	0.412791	-0.899289	-1.06515	1.00834		-0.904549	0.36896	-0.239946	0.416926
AAATATGCTAGAGTGCCTTG	BRDN0001215384	0.537238	1.01891	-0.150282	-0.198757		0.40692	0.389163	0.426325	-0.488336
AAATATGCTGCATAGACTAC	BRDN0001218534	-0.823787	0.653356	-0.212762	-0.788782		-3.46597	-3.46597	1.208	-3.46597
AAATATGGACGAATAGTGGA	BRDN0001235973	0.220005	-0.655558	-1.26229	1.11039		-1.696	-1.03608	-0.97762	-1.08779
AAATATGTACAAATGATGGG	BRDN0001188101	-1.08499	-0.726984	-0.711046	0.469726		-1.95106	0.474048	-1.99903	-1.31999
AAATATTACCATCCCGAAAG	BRDN0001183243	0.340669	0.338448	0.478683	0.159773		1.42618	0.990226	-0.251928	0.882409
AAATATTATTGCAGAGTCAG	BRDN0001220148	-0.593297	0.290681	-0.0171136	0.175318		0.418425	1.63272	1.40049	-1.21198
AAATATTCTCATCCTTAGTG	BRDN0001237437	0.948708	0.512089	-1.2119	0.168746		-1.35733	-0.600108	-0.757144	-0.894182
AAATATTCTTCCCGTTACTT	BRDN0001169209	0.258424	1.20666	0.111764	-0.282187		0.989998	-0.0731791	0.29505	-1.16817
AAATATTGAACTGAACCAGC	BRDN0001205955	-0.944776	-0.0722398	-1.00971	0.296313		-0.61024	0.922122	-0.521572	1.17292
AAATATTGACCCGATAACCA	BRDN0001203100	0.768171	0.172819	-0.0413228	-0.0236937		0.431629	-0.160008	-0.300456	-0.3507
AAATATTGCTGATCGCCATG	BRDN0001165616	-0.503991	0.0350473	-0.420391	0.572447		-0.702244	-3.03454	1.45257	0.632109
AAATCAAAAGCTACTTGGTG	BRDN0001205287	0.930833	-0.179611	-1.15045	-0.889379		0.496184	-0.43425	-0.4702	-2.94923
AAATCAAAATGACCATGAGG	BRDN0001220151	0.249443	-1.16285	-0.712235	-0.101801		-0.925102	-0.505754	-1.02401	-0.439893
AAATCAAACATCAAATATGG	BRDN0001180855	0.394188	0.536924	-0.934651	-0.650259		-0.249536	-1.30159	-0.705555	-1.11072
AAATCAAACCCAGAGATCCG	BRDN0001180165	0.551666	-1.07351	-0.504589	-0.870963		-0.817211	0.101095	-0.661962	-0.0692986
AAATCAACTTGCCCGAGTCG	BRDN0001180489	-0.0765194	0.023992	0.641792	-0.20178		0.575989	-0.835901	0.556981	1.27306
AAATCAAGCAATGTACCAAG	BRDN0001203815	-0.527918	0.0581331	1.25665	0.19769		-0.631445	0.0162651	-0.802561	-1.00547
AAATCACAAACTAGATGCAA	BRDN0001180417	-0.00533613	-0.883507	-0.641836	0.26016		-0.162873	0.0731539	0.264084	-0.380884
AAATCACAACGACATCTAGG	BRDN0001197956	0.603623	0.756815	-0.281849	0.127455		0.592108	-0.0333718	-0.597062	0.368827
AAATCACAGAAACCTGAATG	BRDN0001167945	1.45293	1.42791	-0.0279717	-0.354491		0.634141	1.253	1.47201	-0.483099
AAATCACATTCTCCAATAAG	BRDN0001206202	0.0847606	0.520307	-0.123767	-0.482164		0.438236	-0.752667	-1.03465	2.10876
AAATCACCAATGCCTCCTTG	BRDN0001236447	0.324867	-1.43754	-0.217981	-0.267532		-0.4944	-0.227017	0.958548	-1.68704
AAATCACCCTGCTTGAGCAA	BRDN0001174052	-0.685721	-0.893708	-0.122783	0.383088		-2.61554	0.153492	1.32071	1.08714
AAATCACTAACTCACCTGGG	BRDN0001180655	0.357176	-0.0894506	0.54532	0.488278		-0.240367	-1.50755	-0.52649	-0.464565
AAATCAGAGAAACCTGAACG	BRDN0001175366	0.341506	-2.52412	-0.600871	-0.991129		-0.487461	0.839636	0.344715	0.995556
AAATCAGGAGAGCTAGTGGA	BRDN0001192227	-0.351026	-0.574498	0.677512	-0.71313		-1.66856	-1.46636	-1.2689	0.854856
AAATCAGTGATGCTGGCAAG	BRDN0001209170	-0.60161	-1.2808	0.164967	0.762627		0.266165	-1.32258	-0.202531	-0.168903
AAATCAGTGTTTGCTTTACA	BRDN0001232115	0.114562	0.128316	0.197092	0.124455		0.80404	-0.535685	-0.866508	1.05748
AAATCATGACCTATGTAACA	BRDN0001218573	0.512574	-0.335974	0.0588071	0.564569		-0.842035	-0.640901	0.239025	0.0210764
AAATCATGATACCTTCCGAG	BRDN0001233512	-0.490844	-0.0297784	-0.850051	-1.56534		-3.50505	0.522363	0.0793103	-0.0149122
AAATCATGGAAATGTTACTG	BRDN0001215441	0.303845	0.313023	0.115721	0.506047		-0.287798	0.15486	0.0928861	-0.111159
AAATCATTAGTGAAGAGCAC	BRDN0001167600	0.466467	0.120039	-0.207422	0.293603		0.603841	1.48417	-0.563802	-1.86654
AAATCATTATCTTAGCCACC	BRDN0001208768	0.0211501	1.03755	-1.17686	-1.53338		0.0544808	0.445315	0.350293	-0.89006
AAATCATTCTCGAGGCACTG	BRDN0001170846	0.00252791	-0.600626	-0.668409	1.05964		1.61195	0.00936344	-0.236788	-0.950821
AAATCATTTCCAGACACGCC	BRDN0001181740	-0.404217	-0.921989	0.0581405	-0.868545		-0.890005	0.301529	0.374918	0.08491
AAATCCAATGCATGTAGCTG	BRDN0001204442	-0.133118	-0.0895763	0.0344236	-0.0106746		0.0496235	-0.912904	-0.15948	-0.311845
AAATCCACGCTCGCACATGG	BRDN0001213258	-0.363293	-0.281777	0.134309	-0.162257		-1.52078	-0.0946727	-0.564614	0.117547
AAATCCAGTACTCTGACTTG	BRDN0001183558	-1.20103	0.44518	-1.24368	-0.653447		1.02952	1.01258	-0.0282063	-0.984932
AAATCCATACAGATAAGGAC	BRDN0001189507	0.132132	-0.108413	0.111404	0.986974		-1.25039	-0.149446	0.719582	-0.595559
AAATCCCACTGTATTCACAA	BRDN0001198559	-0.342363	-0.590495	-0.165606	0.168987		0.117452	-1.7349	1.59102	0.287917
AAATCCCAGTACCTGCAACT	BRDN0001231208	-0.587012	0.0812314	-0.0896263	0.0996951		-0.736157	0.00388438	-1.22376	0.0770156
AAATCCGACAAGTTCCAGAG	BRDN0001202197	1.42129	-0.212052	-0.630276	-0.525091		-0.344303	-1.12615	0.168559	-1.75073
AAATCCGCCAGTATTTGCGG	BRDN0001191981	-0.148786	-1.78542	-0.114059	0.232652		-0.974996	-2.04016	-0.865822	0.743358
AAATCCGGCCAGGTCGACTG	BRDN0001193941	0.445049	0.0490255	0.188226	-0.00582419		-0.28303	-1.15236	-0.247283	0.21734
AAATCCTACAAATATGAATG	BRDN0001189024	1.17255	1.52856	0.680981	0.43441		-0.158085	-2.6016	-0.0673651	-2.6016
AAATCCTACCTGAGTGAGCG	BRDN0001175609	0.876924	1.27912	0.613194	-0.31127		1.981	-0.573391	-1.30899	-2.65981
AAATCCTAGCACATTACCAC	BRDN0001209602	0.0513887	0.164479	0.0427579	1.17948		0.53304	0.190727	0.786858	-3.11489
AAATCCTCCAAAGAACCGAG	BRDN0001194059	-0.664345	1.14188	-0.51606	1.7785		-1.03072	-1.12516	-1.20771	-0.697658
AAATCCTCTCTCGCAACAAG	BRDN0001215656	-0.11936	0.153059	-1.15804	-0.433566		-0.997766	0.560355	-0.674691	-0.869156
AAATCCTGATAGTGGCATCG	BRDN0001199560	0.554116	0.300382	-0.725809	-1.6376		-2.97682	0.747241	-0.276939	-1.85919
AAATCCTGTCAAAAAATGGA	BRDN0001224636	0.0113156	-0.604938	1.47449	0.292597		-1.02541	0.956475	-1.6446	0.18124
AAATCCTTACAAAACCCTAG	BRDN0001202757	1.37772	-0.711511	-0.344253	0.68283		-1.10763	-0.857087	-0.871173	0.279793
AAATCCTTATGAAACAGACG	BRDN0001184107	0.600166	0.376363	-0.606773	-0.725038		0.0724716	-0.161822	1.17448	0.54184
AAATCCTTGTAGCAGATACG	BRDN0001164758	0.424689	-0.0109782	-0.581334	-0.859462		0.293213	-0.365267	-0.855488	-1.6305
AAATCGAACAGACAGCATCT	BRDN0001211035	0.452552	0.362467	0.00603799	0.580207		-0.826636	1.0125	0.924237	0.167271
AAATCGAAGCAGAAATCTAA	BRDN0001189600	-0.81182	0.817739	-0.389481	0.555953		0.949486	-2.15584	-1.4708	1.01465
AAATCGACCAAGACCCACCT	BRDN0001204210	0.615686	1.59619	0.0633935	-0.111631		-0.689936	-2.16545	-0.574933	-0.223435
AAATCGAGGAGTTCTAGCTG	BRDN0001226191	0.111482	1.71822	0.106835	0.60425		-0.34023	0.784999	0.922977	0.208206
AAATCGCTGACCAGAGACCG	BRDN0001197622	0.185156	-0.207729	-0.339541	-0.0774715		0.626976	0.286486	0.484444	0.0953785
AAATCGGATCCTTCTCTCGG	BRDN0001163029	-0.188276	-0.20765	-0.018624	0.557768		-1.26548	-0.277849	0.637058	-0.118266
AAATCGGGCACGGGTAATGG	BRDN0001220596	-1.18437	-0.527019	-0.354529	-2.17377		-0.909137	-0.659052	-3.69365	-0.470891
AAATCGGGGGGCAACGACTG	BRDN0001233037	-0.621354	-0.143808	-0.150134	-0.578895		0.238232	-0.920301	-0.155627	-2.77169
AAATCGGTCGCTTGCCAAGG	BRDN0001233688	0.283961	0.374872	1.14704	-0.0919718		-0.557253	-0.886563	0.79206	-2.41439
AAATCGGTGAATTATAGATG	BRDN0001183716	0.0766443	-0.394372	0.0774256	-2.68721		-1.35142	-0.833965	-0.071125	1.2035
AAATCGTGATAGAATTCCAG	BRDN0001199751	-0.234213	-1.22212	-0.0237052	1.00825		-2.61852	-1.59852	0.366933	-1.22689
AAATCGTTCAGATCATCATG	BRDN0001216973	-0.243617	-2.11739	-0.651118	-0.0321052		-0.503721	-2.19859	1.51993	-0.26114
AAATCTAAACTCTTATTCCT	BRDN0001232400	0.947008	-1.09713	-0.72915	0.151756		1.0154	0.373591	0.307149	1.59883
AAATCTAAAGCAGATAATGT	BRDN0001215470	-0.383704	-0.800714	-1.312	0.0865353		-0.93326	0.872207	-0.262912	-0.696825
AAATCTAAGAATGAGGACCG	BRDN0001238532	0.292409	0.17416	-0.80275	-0.034769		-0.679943	0.413079	-0.83473	-0.0185287
AAATCTAATTCAATTAGTGT	BRDN0001224106	-0.107788	0.57222	-0.0934202	0.927584		1.04517	0.49526	-2.18328	0.781458
AAATCTACAACATGGGACGG	BRDN0001169719	0.481871	0.267206	0.717479	0.354611		-0.617744	1.3385	-0.94269	-1.87683
AAATCTAGAAAACTCACTTG	BRDN0001191995	0.231669	0.00378731	0.181529	0.303422		-0.0890381	0.963801	-0.0578993	-0.0896653
AAATCTAGAACTTACCCCAA	BRDN0001189283	0.638987	0.972336	-1.28152	-0.117709		-1.18783	0.261973	-1.2723	0.687419
AAATCTCAGAAATCTGAACA	BRDN0001168698	-0.203097	-0.604	0.741873	0.895917		0.588751	-1.50721	-0.0315284	0.46499
AAATCTCAGATGACAGAACC	BRDN0001238792	0.297981	-0.705146	-0.698175	-0.418699		0.503511	-0.333693	2.55696	-0.102369
AAATCTCCAGACGTTCTAGA	BRDN0001208277	-1.47117	-0.999799	-1.07253	-0.698036		-1.20814	-1.28031	-0.338386	-0.637961
AAATCTCCGAAACCAGTCTG	BRDN0001185822	0.507435	-0.0289904	-0.754786	-1.84672		0.282447	-0.0166628	-0.514202	0.736389
AAATCTCTAAGACCAACCTG	BRDN0001165492	-0.640835	0.217898	-1.09655	0.254067		-1.69133	-1.36537	-0.276289	0.478101
AAATCTCTTAGCTAAAAGTG	BRDN0001170357	0.588647	0.456339	-1.04383	-0.842033		-0.10475	-0.636867	-0.261697	1.18479
AAATCTCTTGCGATGCACTG	BRDN0001234233	-2.40046	-2.11226	-1.81013	-0.77671		-1.56342	-0.175351	-0.955321	0.0828826
AAATCTGAACGTCTGAGAGT	BRDN0001196459	0.14022	-0.472939	-0.204589	-0.0347675		0.517512	-0.570456	-0.258121	0.104932
AAATCTGAGAGCAGAGAATG	BRDN0001186882	-0.100899	-0.613233	0.0266389	0.414721		0.171713	-0.258814	1.11801	0.59068
AAATCTGCAGACATACACAA	BRDN0001179944	-0.0107263	-1.36677	-2.54453	-0.874422		0.957572	-0.958056	-0.305213	0.727827
AAATCTTAAACCTGACATGG	BRDN0001178207	-0.0491203	-1.38724	-0.894304	0.659671		-1.11462	2.04101	0.0795925	1.11684
AAATCTTACTGTTTACACTC	BRDN0001203374	-0.25141	1.36405	-0.683593	-0.105195		0.430624	0.23279	1.74294	0.287746
AAATCTTAGAGTTTCCCGCA	BRDN0001208255	0.136038	0.101214	0.727257	-0.290964		0.479158	0.529103	0.71777	-0.500984
AAATCTTCGATACGCCACAA	BRDN0001170190	-0.695513	-0.412116	-0.845338	1.71656		0.0846221	0.226674	-2.73048	-3.2393
AAATCTTGCAAAATCGGCAG	BRDN0001209431	0.085443	0.437643	-0.528471	-0.28871		-0.802498	-0.0610142	-0.287156	-0.675853
AAATCTTGGAGGAGTCACCC	BRDN0001237144	-0.458233	-0.843003	-0.802708	-0.928237		0.373013	0.603534	-0.0978904	-0.692166
AAATCTTGTGAACCTCATCG	BRDN0001209275	-0.320067	-0.459887	-0.232353	-0.0841555		-1.53739	0.967911	1.38058	-0.319647
AAATGAAACCAAGTTCTACG	BRDN0001201427	-0.613433	-0.614589	-0.853986	0.0302711		-0.0521314	-0.24846	0.198703	0.557359
AAATGAAAGAGTACACGTCA	BRDN0001217301	-0.499133	0.0309674	-0.563163	-0.396171		-0.851375	-0.405641	0.528623	0.233586
AAATGAACATGGTACCACAC	BRDN0001230932	0.227336	-0.175242	-1.50245	-0.294667		-2.13659	-1.43667	-0.303261	1.15318
AAATGAACCTCGGTAACACG	BRDN0001236413	-0.730406	0.64334	-0.59359	-0.363427		-0.558113	-0.715526	-0.610632	0.639271
AAATGAACGAATTGGCATGG	BRDN0001208685	0.173471	0.0675239	-1.27106	-0.0422638		-0.832354	-2.1496	-1.80904	0.216094
AAATGAAGGAGCAACTCCGA	BRDN0001237428	0.704371	-0.398648	-0.515595	0.815382		-1.619	-0.622691	0.0284551	-0.30188
AAATGAAGTGCTAAAGACAA	BRDN0001163818	0.29265	0.343837	-0.34588	-0.785014		-0.407219	0.297833	-1.1352	0.466812
AAATGAATAGAGAAAGGGTG	BRDN0001233656	-0.478234	0.56872	-1.1535	-0.258057		1.16222	-0.498706	-1.53592	-0.602271
AAATGACATAGTATTCATAG	BRDN0001209246	-0.833411	-0.0322715	-1.01844	-0.404737		1.02777	-1.74749	0.982263	0.309274
AAATGACCCTGGAAGCAATG	BRDN0001206537	0.742354	-0.765843	-1.04103	-0.700686		-1.78893	-0.98582	0.599142	0.775049
AAATGACCGGGGATCTAAGG	BRDN0001178779	-0.37049	-1.62175	0.308316	0.728136		-0.617692	-0.41572	-0.847465	0.641569
AAATGAGACTTACGGAAAAT	BRDN0001165191	-0.843723	-1.34941	-1.36017	0.250744		-0.2061	-1.66718	0.548542	-1.00783
AAATGAGAGAAATCATTGGC	BRDN0001219750	-0.0513543	0.00794658	0.242908	0.432928		0.444947	-0.856491	-0.105352	-0.451638
AAATGAGCTGAGACTTCCTA	BRDN0001198710	0.107079	-0.397929	-0.0174577	-0.294437		-0.261108	-1.04954	-0.818197	0.278506
AAATGAGGAGGATCACACCA	BRDN0001233829	0.453757	-0.989131	-2.11933	-0.156558		-1.50135	0.330552	-2.6364	-3.62679
AAATGAGGTAAGGACCACCA	BRDN0001198763	-0.236035	0.155511	0.402813	-0.24212		-0.657131	1.07406	-0.313588	-0.347411
AAATGAGTACCTACCTGTCG	BRDN0001194278	0.504575	-0.222507	-0.195891	0.111245		0.673953	0.158735	-1.13755	0.969839
AAATGAGTGACGGTTCCCGG	BRDN0001171294	0.564961	-1.17005	-0.932701	-1.35986		-0.888631	-0.154546	-0.980159	-0.309201
AAATGAGTTGATAATGACGG	BRDN0001192717	-0.197406	-0.442716	0.581421	-0.225332		-1.28934	-0.229741	0.699825	1.2876
AAATGATACCCTATTGTGGG	BRDN0001227170	-0.183476	-0.917259	0.0984438	-0.322193		0.288685	0.350307	0.29709	-0.0508183
AAATGATACTAAATCCAGAG	BRDN0001166122	0.106603	-0.376499	-1.2601	-1.15099		-0.551229	-0.330609	-0.257275	0.00713331
AAATGATACTGGATAGTCAG	BRDN0001202181	-0.325953	0.560739	-0.124947	-0.087183		-0.335485	0.817162	0.219329	-0.811988
AAATGATAGTATATATGCAG	BRDN0001207342	1.07022	0.0172237	-0.085462	-1.27686		-0.171882	-0.123477	-0.699121	-1.0247
AAATGATATCAACCGTTGTG	BRDN0001171230	0.0741029	0.85657	-0.0366762	-0.355811		-1.25855	0.660506	0.654006	-0.256033
AAATGATCCTAGCTTGACAT	BRDN0001238027	-0.758303	0.0337514	-1.35135	0.366671		0.00741564	-0.713481	0.17825	0.00367745
AAATGATGAAGTACAAACCA	BRDN0001177843	-1.1886	-0.260011	0.485576	-0.601111		-0.516125	-0.389179	0.274319	-1.62346
AAATGATGATCAGCTCCTGT	BRDN0001231372	-1.21699	-0.411375	-0.0174977	0.744787		0.328057	-2.06434	-0.594877	-1.07224
AAATGATGGATTAATCACAA	BRDN0001165869	-1.81772	0.383992	-1.06332	0.0509591		-0.32728	-1.36695	-0.455843	0.288971
AAATGATTCCGGTATCAACG	BRDN0001197796	0.490727	-0.0559991	-0.415132	0.66311		0.797061	-0.0587138	0.735666	0.0204357
AAATGATTCTACTCGGACAG	BRDN0001219517	0.518581	0.605346	-0.886469	0.00681425		-0.411952	0.386664	0.162765	-0.825715
AAATGATTTCCAAATGTCGA	BRDN0001179377	-0.430899	-0.664103	-0.230497	-0.405626		0.642555	-0.333451	0.606002	-1.79448
AAATGCAAACCAAATGTCCA	BRDN0001226601	0.464224	-0.29412	-0.355803	-0.0450227		-0.330018	-0.33691	0.148994	-0.630716
AAATGCAAGATAGTTGTGGT	BRDN0001221087	-0.0522554	-0.204822	0.378169	-0.527553		-0.102847	-1.44099	1.06523	-1.14531
AAATGCAATACATGATATCC	BRDN0001188581	0.474175	-0.853026	-0.514103	-0.163312		-1.32231	-2.04468	-0.603406	-1.34532
AAATGCACAGATCGCTGATC	BRDN0001239078	0.211004	0.53578	-0.19736	0.486754		0.351842	-1.00507	1.09811	-0.214908
AAATGCAGAAGAAGATGTGT	BRDN0001233137	0.226555	-0.0374483	0.452636	-0.366538		-0.709311	0.145612	-0.0318121	1.2766
AAATGCAGACTCTCCCATCA	BRDN0001238427	0.150282	0.0326152	-0.935734	0.420923		0.484136	0.784394	-0.239368	0.0938243
AAATGCAGTCTAAGGGATGA	BRDN0001202575	-0.538923	0.0156849	0.313183	-0.0628798		-0.0829286	1.47736	-0.441839	0.1742
AAATGCATCTCACCCCCAGA	BRDN0001209909	0.53835	-0.306842	-0.273174	0.528334		-0.0375917	-0.59461	-0.499182	0.854479
AAATGCCAAACTTCGACTGA	BRDN0001189175	0.122587	0.691391	-0.316771	-0.251965		0.441954	-0.94256	-1.1379	-2.76862
AAATGCCAAGCACTTAGCTG	BRDN0001186601	0.48756	-0.881701	0.00376837	-0.220876		-0.389428	0.549019	0.331298	-0.0513739
AAATGCCAGAAGAACTCACC	BRDN0001224550	-0.566464	0.371117	0.59888	-0.0628076		-2.11714	-1.98832	-0.352818	-4.19052
AAATGCCAGGAGCACCACAC	BRDN0001234628	0.33759	-0.145923	-0.952173	-0.54968		-1.03235	-3.5584	-0.974956	-2.02604
AAATGCCGGAATTCAAAACC	BRDN0001172807	-0.152407	-1.36201	-0.0347839	-1.56927		-0.925314	1.07384	-0.766715	-0.0527845
AAATGCCTTCCCAATTACCG	BRDN0001226897	-1.05601	-1.31256	-0.767274	0.573649		0.0518955	0.735449	1.66723	1.87811
AAATGCGAAGAAGCACCATG	BRDN0001198957	0.246048	-0.306712	-0.0193139	-0.1019		0.616361	-0.937721	0.651622	-0.93017
AAATGCGAAGTCATATGGGT	BRDN0001201692	0.649579	-0.138164	0.371465	0.00209146		-0.13459	0.351552	-1.2193	-1.63319
AAATGCGCCCCGAGACACCG	BRDN0001232879	-1.30894	-1.30781	-1.93266	-1.4349		0.254645	-3.01875	-0.836359	-0.354865
AAATGCGCGCAACTCAGAAG	BRDN0001197844	0.171861	-0.228198	-0.704573	-0.545905		0.113575	-0.579912	0.715918	-1.8164
AAATGCTCAAAGAAGAGACT	BRDN0001212193	-1.26476	0.851273	-0.944657	0.0912004		-2.11466	-1.01677	0.322276	0.957014
AAATGCTCAGGCACAACAAG	BRDN0001218981	-0.268376	-0.752532	-0.919222	0.322499		-0.914523	-2.02793	0.441278	0.60855
AAATGCTCCACAAAAATCCA	BRDN0001165378	-0.206518	-2.26481	-0.70363	0.119981		-0.42557	-1.63533	-2.71039	-0.355658
AAATGCTGATAAATCTTCCA	BRDN0001227965	-0.155025	-0.429883	0.594053	-1.07039		1.63456	1.19132	-1.64564	0.698709
AAATGCTGGAAATTGCCCTG	BRDN0001184769	0.544835	-1.83096	-1.38881	-1.58336		0.509675	-0.133577	-1.05026	-0.841646
AAATGCTTATGTTTACGAAG	BRDN0001182238	0.768455	1.29617	-0.00583182	-0.70458		0.515782	0.753294	-0.704803	0.23353
AAATGCTTCAATAAAGTAAC	BRDN0001173840	-0.202549	-1.2304	-0.876123	-0.766097		0.504675	0.229985	0.117246	-0.34561
AAATGCTTCCAAATGTCACG	BRDN0001228267	0.241227	-0.535722	-0.946292	0.871525		-0.349658	0.505894	-1.97526	-0.838229
AAATGGAAAAACGATAAACA	BRDN0001206520	-0.744187	-0.409279	0.245429	0.594678		2.06961	1.42375	-0.614845	-2.74679
AAATGGAACACCAATTCCAG	BRDN0001163001	0.168484	-2.51146	-0.578475	0.0876163		-2.12979	0.760532	-0.428817	-0.114432
AAATGGAACAGCAGTGGTCA	BRDN0001213766	-0.145345	0.070933	0.177825	-0.889555		-0.306907	-1.53223	0.337549	-1.90204
AAATGGAATCAAAGGCTCCG	BRDN0001177710	0.702569	0.998668	-1.09774	-0.454711		-1.0048	1.04211	0.777809	-2.46368
AAATGGACGGAATGTTTGTG	BRDN0001212110	0.786392	0.273117	-0.26548	0.926382		-0.437174	-3.11105	0.571614	0.799574
AAATGGAGACTTAATTGCAG	BRDN0001222278	0.326137	-0.268954	0.38662	0.919461		-0.365687	-3.29021	-2.64511	0.563176
AAATGGAGAGACTCTTCTTG	BRDN0001176995	-0.621283	-2.12647	0.0559476	0.77344		-0.343781	0.67393	0.147801	-1.62734
AAATGGATAGACTTCGTCAG	BRDN0001192651	0.662742	0.0699368	0.435318	-0.21612		0.947593	1.27677	0.353788	-0.134122
AAATGGATCTATATTGGTGA	BRDN0001214406	0.759079	-0.204904	-0.627383	0.0204238		-2.01946	-0.15068	-0.197106	-0.344454
AAATGGATCTATGTTCACAA	BRDN0001218348	-0.346124	0.109643	-0.178467	-1.05993		-0.905764	-0.313165	-0.691503	-0.184225
AAATGGCACTGATGAAACAT	BRDN0001192369	0.286543	-0.805854	-1.03915	-0.00860671		0.402552	0.438677	-0.0810293	-0.457836
AAATGGCATCAAAGCTAGGG	BRDN0001198270	0.140473	-0.0782281	0.411662	-0.605663		-0.725885	0.125958	-0.603526	0.394156
AAATGGCCTACACTGACACA	BRDN0001202180	0.0903024	-0.124132	-0.531498	1.01513		-1.16617	0.370662	-0.0602652	-1.53216
AAATGGCTAAAGAGCTACAA	BRDN0001163079	1.27489	-0.103853	-0.237746	-0.329633		-0.0425276	-0.037469	0.110716	-0.0227039
AAATGGCTATTCCTACAAAG	BRDN0001221411	-0.34702	0.723127	-0.814079	0.291273		-0.807527	-1.73678	-1.09239	0.836158
AAATGGCTTTGAACTACCAA	BRDN0001199897	0.418825	0.201513	-0.977684	-1.05269		0.731631	0.234479	0.397237	-3.51551
AAATGGGAATTGGGTATCCA	BRDN0001166375	0.0453846	-0.362673	-0.682762	0.319906		-0.126552	0.0513688	0.246996	-0.503882
AAATGGGATAACATTGCCGG	BRDN0001207295	-0.782541	-1.23691	-0.703685	0.0934833		-3.59091	-1.35495	-0.988116	-3.59091
AAATGGGTAACTGGCCACGA	BRDN0001192846	-0.46673	-0.738402	-0.193914	0.976175		-0.145184	-0.696877	-1.55321	1.78131
AAATGGGTACCAATCAAACC	BRDN0001167489	0.349486	0.267187	-0.36657	0.483953		-0.843033	-0.0602628	0.700149	-0.0424587
AAATGGTACCGAGAGAGCCA	BRDN0001173178	-0.473041	-0.873879	-0.266474	-0.78557		0.933286	1.84466	1.0152	-0.81228
AAATGGTATCAAAGTAACAG	BRDN0001199362	-0.674702	0.481309	-1.11377	-2.42564		-0.916023	-2.50963	-0.524056	-2.13949
AAATGGTATCCAGTGTGCCG	BRDN0001216761	-0.264974	0.266189	-0.245378	-0.0884055		-0.271919	-0.109129	0.509759	0.566186
AAATGGTCTGGTGCTATCAG	BRDN0001210662	-0.110826	-1.14097	-1.37305	0.362342		-0.087381	0.324278	1.07338	-0.673557
AAATGGTCTTCGTGAATAGG	BRDN0001199143	-0.0115116	1.42459	0.631349	1.3269		-0.359496	0.039156	0.662842	1.75558
AAATGGTTCAAATTTCAAAG	BRDN0001211458	-0.0999213	0.453385	-0.692973	-0.489443		0.905571	-1.15952	-0.396682	0.630537
AAATGTAATGGACAAGAATG	BRDN0001201994	0.188323	0.651508	-0.217211	0.598114		0.928063	-2.72375	0.514461	0.991805
AAATGTACAAGGACCGACAA	BRDN0001230836	-0.874692	0.174076	-0.294777	0.198939		0.087361	-1.77514	-0.101862	0.266205
AAATGTACAGGCTCAAAACG	BRDN0001167352	0.648305	-0.265336	0.758771	0.395658		0.599351	-0.451248	1.25669	0.043459
AAATGTACGAGCACTTCAAG	BRDN0001180650	-0.047759	-1.43726	-0.710869	0.919756		0.997155	0.492271	0.356474	-0.652737
AAATGTAGGAGACCCCAATG	BRDN0001213865	0.196418	1.49783	-0.905815	0.257364		-2.03887	2.06853	-0.760688	-1.59258
AAATGTAGGTTTGGATAACC	BRDN0001204310	0.249879	0.708656	-1.0466	-0.0662607		0.861578	1.95468	1.0288	-4.01552
AAATGTATGACTATCAAGGC	BRDN0001203935	0.604888	0.164407	-0.87731	-1.2542		0.429886	0.469591	-1.64449	-1.45132
AAATGTATGAGCTTTCCCTG	BRDN0001196815	0.609774	0.86841	-0.282675	-0.476523		0.224034	-0.45653	0.678282	-0.762692
AAATGTATGTGACTGTACAC	BRDN0001183098	0.277164	0.619097	-1.32265	0.196184		0.166819	-0.280184	-0.117403	-2.2815
AAATGTCACTTGTTCACGTG	BRDN0001206091	-1.32084	-0.361871	0.415734	1.32105		1.5232	-0.06561	-0.112037	-0.138819
AAATGTCATCCAGCCAAATG	BRDN0001197744	0.129904	0.223093	-0.63818	0.882241		-0.386415	-1.4222	1.15652	1.56379
AAATGTCTACAAAGGAGAGG	BRDN0001200198	-0.236215	-0.756719	-0.0491249	0.240485		-0.164384	-1.4073	-0.668891	0.21772
AAATGTCTACTGTGTTCACG	BRDN0001181964	1.28805	-0.801183	-0.745933	-1.32822		-0.404457	0.332111	1.07391	2.0995
AAATGTCTCCCAATGAGTGA	BRDN0001217540	-0.215216	-0.624405	-0.998496	0.115965		-0.989057	0.387328	-0.422492	-0.762896
AAATGTCTTCAGATAACCAG	BRDN0001223525	-0.162933	0.312393	0.149006	-0.14854		-0.0945647	-1.33688	-0.550584	0.572209
AAATGTCTTCCCAAACACCA	BRDN0001201638	-0.128159	0.0443174	-1.29274	-0.338088		0.31496	1.74459	-0.488144	-0.388397
AAATGTCTTGATGATGCCGT	BRDN0001228217	-0.698091	0.577813	-0.65164	0.0261378		-1.5764	-1.46137	-0.607323	0.64616
AAATGTGAAACATGGTACAA	BRDN0001172001	-0.0449437	-0.12571	0.0907243	0.332009		-1.54611	0.830624	-0.409879	-0.509534
AAATGTGAAGCAATTTGGGA	BRDN0001179224	0.749415	-0.232562	0.527474	-0.664529		1.15289	-0.857964	-1.23799	-2.21868
AAATGTGACTATTCAACTCT	BRDN0001220122	0.137666	0.571273	-0.24189	0.802798		-0.186528	0.848733	0.338809	0.925939
AAATGTGTGAAACCTAATGT	BRDN0001214452	-1.40477	-0.234158	-0.0780246	0.319556		1.73144	0.683592	0.367704	0.343013
AAATGTGTGTCGAGTATGCA	BRDN0001177523	-0.205161	-1.35118	-0.476588	-0.827123		0.238232	-0.799942	0.494763	1.58443
AAATGTTAAAGATGCTATCG	BRDN0001206743	-0.711525	-0.796724	-0.509981	-1.17585		-1.77456	-0.417292	-1.45535	-0.913143
AAATGTTAACGCAAAAACCA	BRDN0001168265	0.0198898	0.756428	-0.921767	1.03684		0.0243065	-0.362495	0.224311	-1.40689
AAATGTTACTCTGTATGTGT	BRDN0001190409	0.354855	-0.709429	0.00677876	-1.32414		-1.01601	0.101907	0.143915	-1.81585
AAATGTTACTGACCTTTCAG	BRDN0001216908	-0.528254	-0.093807	-0.366073	0.579331		-0.130326	-0.575158	-1.02538	-1.21391
AAATGTTCAAAGCCTGCTTG	BRDN0001223991	0.00201328	1.13505	-0.070073	-0.199172		-0.110708	1.06957	-1.35335	-0.0429165
AAATGTTGGACCGCTTAACG	BRDN0001221632	0.779507	-1.30457	-0.46331	-1.43805		-3.47227	-0.910333	-1.46897	-0.183012
AAATGTTTAGATCTCAAACA	BRDN0001172271	0.162438	0.174636	-0.547505	-0.354004		0.103204	0.953293	0.485811	0.0655623
AAATTAAAAGAGGCACCAGA	BRDN0001226221	-0.232971	0.992386	-1.70636	0.143922		-0.849481	0.59415	1.18444	0.235603
AAATTACAATGAAGGACCCA	BRDN0001189830	-0.586929	-0.249323	-1.11055	-0.211487		-0.0830972	-0.489209	0.120117	1.02735
AAATTACCAAATACCTGCGG	BRDN0001198341	-0.836883	0.0102013	0.155139	-1.5596		-0.927588	-1.13791	-0.0977364	-0.640122
AAATTACGAAGTTAGGCCAG	BRDN0001234017	0.0953133	0.671076	-0.185741	0.373331		0.700473	-0.933366	0.955743	0.426766
AAATTAGAACTATCAGTCCA	BRDN0001204565	-0.287553	0.201598	-0.769951	0.0799101		-0.0498269	1.39953	-0.703859	-0.205582
AAATTATATGAAAGGCATCA	BRDN0001230727	-0.44248	0.201133	-0.487448	0.00728646		-1.23253	0.0933908	-0.356354	0.373511
AAATTATCAGCCAAAAGCGA	BRDN0001199335	-0.260085	1.40187	0.147835	0.292488		-1.14118	-0.992161	-0.760251	-1.28531
AAATTATCTGACAAAGACCA	BRDN0001189545	-0.618282	-1.33204	-0.918399	0.338772		-1.08059	-0.924884	-1.3382	-1.5533
AAATTATGACATTAAAAAGC	BRDN0001181121	-0.249939	0.22063	0.371609	1.79238		-0.612296	0.518729	-0.684151	-1.08693
AAATTATGAGGAGTTATCAG	BRDN0001216303	0.224044	0.702978	-0.46439	0.138333		-0.0496702	2.21729	0.594032	-0.472748
AAATTATGGCGAGTTCAGTG	BRDN0001233068	0.647569	-0.619025	-0.313898	-0.712354		0.793536	-1.01929	-0.570198	1.13256
AAATTATTCTCATCACAATG	BRDN0001214435	1.14709	0.654571	-0.226036	-0.457211		0.491905	0.869699	-0.85046	0.967381
AAATTATTCTCATCACGATA	BRDN0001201921	-0.114387	-0.426077	0.292553	1.07893		-1.80311	-3.72115	0.815385	-1.49904
AAATTATTTAAAGCAGCCTG	BRDN0001224850	-0.318214	0.362712	-0.252396	1.16992		0.976781	-0.276082	-2.26747	-1.57593
AAATTCAAATCAACTGGAGA	BRDN0001196793	-0.454506	0.270564	-0.9908	0.056527		0.0098535	-0.784696	-0.107755	0.927124
AAATTCACCACGTCACACTG	BRDN0001228098	0.587465	0.340723	-0.100307	-0.901337		0.26773	0.570152	-1.64932	-0.081758
AAATTCACTTACCTAAAACC	BRDN0001209782	-0.84123	0.0656819	-0.561982	0.541809		-1.47319	-3.35708	-0.323386	-3.35708
AAATTCAGCAAGATTAACAC	BRDN0001239003	-0.149521	-0.59121	-0.437801	-0.382212		0.736089	-0.554996	-0.533491	-1.55829
AAATTCAGGGATGGTCATCG	BRDN0001191358	0.179277	-0.652799	0.807809	1.08787		-1.35042	-1.60611	-0.0955196	0.17174
AAATTCAGTCCCGATTTGTG	BRDN0001193676	0.0120696	-0.415435	-0.133829	0.418772		-0.758493	-0.0348201	-0.155785	0.998678
AAATTCATAAAGCATTTCAC	BRDN0001235481	-0.49012	-0.496348	-0.107443	-0.0197118		1.51431	-0.384521	-1.0988	1.70625
AAATTCATAACAGACAATCC	BRDN0001215723	0.173696	-0.444252	-0.632023	0.92052		-1.93399	-1.24591	-0.839608	0.616832
AAATTCATATGTCCCTCGTG	BRDN0001224796	-0.167792	1.07054	-0.991894	0.614265		-0.254489	0.690075	0.0883514	-1.64271
AAATTCATGTCCAATTTGCA	BRDN0001192879	0.0183765	0.387092	-0.571329	-0.10545		-1.74726	-1.54491	-1.84759	-0.367864
AAATTCCGAAGACTACATGA	BRDN0001186405	0.531456	-0.935582	-0.412032	-0.3649		-0.893369	-3.23463	-0.725504	-0.32714
AAATTCCTCAAGAAATATTG	BRDN0001165299	0.532308	-0.824161	-0.804088	-0.459673		-0.165784	0.0108869	-0.082232	-0.364548
AAATTCGAGATTTGGAGACA	BRDN0001185981	-0.208622	0.175342	0.434336	-0.156343		0.287057	1.02711	-1.56158	0.774759
AAATTCGAGGAATGATACCG	BRDN0001166824	0.256039	-2.07351	-0.728	-0.280712		-1.36441	-0.582511	-0.584451	1.23476
AAATTCGGCAGCGACCACAC	BRDN0001208477	0.315681	-0.850077	-0.489532	-0.45249		-0.998951	-0.919229	-1.83154	-0.743161
AAATTCGGTCTTCATAGATT	BRDN0001169012	0.455277	-1.35618	0.231142	0.227847		0.405908	-0.488322	0.333242	-1.89924
AAATTCTAGTGTGAAACTGA	BRDN0001232481	0.0980533	0.141796	0.514456	-1.42346		0.110332	-1.58438	0.744741	-1.4716
AAATTCTGAATCAAGCATTC	BRDN0001238500	-0.489595	-0.0366139	-0.679093	-0.840042		1.16994	-0.258609	1.04123	0.925135
AAATTCTGTACCTTTCGAGA	BRDN0001235755	-0.78647	0.211275	0.338443	0.927982		-0.170693	1.99177	-0.895603	0.885618
AAATTGAAATTGGAAAATGG	BRDN0001231619	0.0536779	-1.4357	-0.647356	-0.218693		-0.0294807	1.18891	1.43189	1.04901
AAATTGAAGTTGGTGGTGGT	BRDN0001175763	-0.343982	-1.17751	0.526315	0.893383		0.838276	0.288878	-0.374998	0.913674
AAATTGACCCCGCCATCCAG	BRDN0001221722	-1.69	-0.101735	-0.308277	-0.623868		-0.520619	0.541985	0.466258	-0.437617
AAATTGACCTATCCGCGAAG	BRDN0001212508	-0.188996	-1.00063	-0.326344	1.00362		-1.59547	-1.69494	-0.417146	-0.225834
AAATTGACCTGCCCGTGAAG	BRDN0001232514	0.0374716	-0.348633	-1.14467	0.166598		-0.741385	-0.416285	-0.313276	-0.434237
AAATTGATGATCTTATGGAT	BRDN0001204807	0.226608	-0.667023	-0.496011	0.0954793		-1.06221	-0.387941	-1.1443	0.359808
AAATTGCAAAAGACTTAACC	BRDN0001201314	0.465184	0.533555	-0.146098	-0.722117		-1.64871	1.01746	-0.492618	0.243253
AAATTGCAGAGCATTATCTG	BRDN0001185476	0.366028	2.15277	0.714644	-0.071428		-0.322985	0.0699205	0.413077	-2.24194
AAATTGCCATAGAGGCGTGG	BRDN0001210904	0.398508	-0.703683	0.214573	-0.0298059		0.335955	-1.22238	0.544152	-3.71768
AAATTGCCCTTTGAGGCTAG	BRDN0001171278	1.51742	-0.772165	-0.342278	-0.0663825		0.660974	-0.5127	0.514993	-0.132208
AAATTGCGTCCCCTCAGCGG	BRDN0001181992	0.0242193	0.147483	0.589217	0.0370784		-0.344062	-0.173927	-0.162441	-0.961061
AAATTGCTAGAGCTTACACC	BRDN0001235106	-0.968995	1.16855	0.431056	0.694356		0.364152	0.270901	-0.0192348	-2.52328
AAATTGCTCTCTAACATGGG	BRDN0001166193	-0.448759	0.0556836	0.451186	0.754487		-0.19544	-1.60627	0.782615	-2.74982
AAATTGCTTCCTTATCATGG	BRDN0001180408	-0.368242	1.18374	-1.32044	0.0818837		-2.13456	0.725707	-0.946143	-0.939045
AAATTGGAAGAAATCTTGCG	BRDN0001223545	0.146604	1.65365	-0.435372	-1.15795		-2.16199	0.180389	-1.03922	-1.92451
AAATTGGAGAATAACATGCG	BRDN0001198305	0.0587633	0.519403	0.462532	0.0920383		-0.0156898	-0.129833	-0.101529	1.45998
AAATTGGAGCTAAGAAACTG	BRDN0001172174	-0.00410582	0.0635365	-1.40203	-2.9316		-0.130249	-2.64342	-1.7592	-2.64342
AAATTGGATGCACAAAACAT	BRDN0001197148	0.0853542	-1.57079	0.799305	-0.622198		-1.13484	0.771317	-0.75391	-3.01874
AAATTGGCGGTAAACCAGAT	BRDN0001236710	-0.11285	-0.873879	0.362133	0.748342		-0.815461	2.15788	0.67973	-3.22285
AAATTGGCTTTCGTTCGTGC	BRDN0001239079	-0.194954	0.767605	0.241325	0.261769		0.330409	0.344488	-0.216508	0.543047
AAATTGGTGAAACACTACAC	BRDN0001234001	0.557137	0.897197	1.14539	-2.1239		-2.69205	2.26193	-1.18997	-0.719447
AAATTGTAAAGTGACCTACC	BRDN0001174767	0.120275	0.402887	-0.709355	-0.0161456		1.71591	-1.04286	-0.360921	-1.31999
AAATTGTAGATCATGGCAAT	BRDN0001209155	0.481078	-1.54034	-0.856041	-0.184903		0.924177	0.343168	1.21958	0.337059
AAATTGTATGTGAAGTCGAA	BRDN0001177945	0.045235	0.871862	-0.288377	0.681406		-1.05134	-1.65361	-0.54843	-0.68106
AAATTGTATTTAGAGATCTG	BRDN0001218400	-1.61175	-1.00021	-2.48755	-0.933574		-1.72381	-0.95265	-0.290633	-1.68832
AAATTGTTCCTCGAGATCTG	BRDN0001225107	-0.0572076	-0.489644	0.175432	-0.0614548		0.0602469	0.277218	0.291993	0.795719
AAATTGTTGACCTAAGAGAA	BRDN0001197274	0.104332	0.391676	-0.521271	-0.320681		-0.123035	0.103738	-0.0499944	-0.0700839
AAATTTAACAGTGCCATCCG	BRDN0001208427	-0.0761114	-0.293662	-0.529253	0.26677		1.02218	0.776549	-0.0680114	-0.484572
AAATTTAGAATCGATAACAG	BRDN0001181468	-0.499729	1.05437	0.103111	-0.079725		-0.72308	-0.451545	-1.73816	1.4421
AAATTTATGATAGTTATGCG	BRDN0001226751	0.319673	-0.820518	-1.46739	0.111989		0.126377	1.58902	-0.637041	0.252888
AAATTTATTCAAGGCAGTGA	BRDN0001179952	-0.158033	0.0323492	-0.977556	0.182093		-0.030908	1.04131	0.0216411	1.07825
AAATTTCACTTACTTTGGAC	BRDN0001236652	0.817191	0.652625	0.0277677	0.933438		0.703944	0.989181	0.765393	0.368638
AAATTTCTTATACTGAACAT	BRDN0001216535	-0.126584	-0.32737	-1.44584	-0.162234		-0.640909	0.490415	0.886743	0.233548
AAATTTGACCTACCGAGGGT	BRDN0001176919	0.277105	-0.287533	-0.215378	-0.0824107		0.607503	0.504165	-0.235682	-0.260443
AAATTTGATGCCATCTACCG	BRDN0001195874	0.53161	-1.91199	0.305088	0.55218		0.321655	0.944964	-2.58725	-1.3563
AAATTTGATTCATCGTAGAG	BRDN0001164260	0.123315	-0.218657	0.71118	-0.772962		0.134495	-1.18269	0.0204187	1.72251
AAATTTGCGGAGAAATTCAG	BRDN0001183745	-0.918409	-2.15378	-0.49191	-0.272035		-0.244852	1.26449	-0.430768	1.1368
AAATTTGTTTGGCAGCCCCG	BRDN0001181399	0.36781	-0.747657	-0.369135	-1.54603		-0.867125	0.470204	-0.11321	-1.53082
AACAAAAACCTTATCAACAT	BRDN0001228116	-0.974546	-0.672628	0.187335	-0.41731		-0.549924	-1.02258	1.0139	0.290369
AACAAAAATCAACAAAAGAG	BRDN0001173013	0.133951	0.898054	-0.500165	-2.71404		-0.322446	0.275476	-0.818708	2.11783
AACAAAACAAACAAGTGCTG	BRDN0001194170	1.18274	-0.687432	-0.748303	-0.0642284		-1.1914	-0.0231483	-0.924595	-1.00797
AACAAAACCAGAGTCATCTG	BRDN0001235544	-0.637052	-0.521833	-0.393261	0.467987		-1.66142	-1.30935	-0.61454	-1.46902
AACAAAACTATTGTGAGTCG	BRDN0001222121	-2.04691	-0.447563	0.700828	0.185013		-0.881621	-0.52534	-1.70627	-1.52715
AACAAAAGAACTGAACCCAT	BRDN0001200896	-0.673148	-0.639276	-1.01104	0.26116		1.30834	-0.813915	0.720476	-2.18239
AACAAAAGTGGGGATCTCCG	BRDN0001227641	-0.188692	-0.133441	0.39021	0.487243		-1.11981	-2.72064	-1.21391	0.331077
AACAAACAAGAGGACTGTGT	BRDN0001164409	-0.173377	0.933293	-1.59525	-1.02817		1.16858	-0.333198	0.474445	-0.282596
AACAAACCGGACTCCCATGG	BRDN0001219439	0.614177	0.57893	-0.0853206	1.0547		0.919024	0.489738	0.648704	-0.532812
AACAAACTAACGTACTCACA	BRDN0001212086	0.00590143	0.0235592	-0.0875847	-0.828769		-0.796836	-1.39015	-1.57464	-3.99951
AACAAAGAAACATGTCAGCA	BRDN0001167915	-0.31799	-1.12224	-1.38718	-0.209018		-0.782122	-1.13102	1.24667	-4.40282
AACAAAGAAGACCACACACT	BRDN0001182912	-0.221644	-0.481417	-1.07396	-0.590942		-1.51117	-0.300942	-0.115435	-0.0783905
AACAAAGAATCTCCTTGACA	BRDN0001191435	-0.423804	-0.452605	-0.303308	-0.019018		0.938413	-0.165999	0.880971	-0.582414
AACAAAGATGGACAAGCCTT	BRDN0001233545	0.341028	0.012328	-0.583274	-0.546082		-0.28285	-0.270855	-1.52457	1.51884
AACAAAGCCCAACATACCAG	BRDN0001185121	-0.308732	0.115676	-0.671676	-0.314375		-1.83133	-0.445296	-1.20542	0.0826351
AACAAATTCTGAAACGTGTG	BRDN0001224322	0.175177	0.0132174	0.626051	0.375041		-0.138912	-0.114974	-0.597371	-0.233995
AACAACAATGAGCAGAGTTG	BRDN0001233667	-0.40887	0.323754	0.56882	-0.830069		-0.00669033	-1.30251	1.19355	0.236657
AACAACACAAGCAAGTGTGG	BRDN0001224679	-0.480624	-0.247214	0.196	-0.626837		-0.113488	0.571626	1.07793	-0.529388
AACAACAGAAGAGGCCTGCA	BRDN0001164646	0.370804	-0.975997	-0.236336	0.0669626		-1.25877	-0.491726	-0.607986	-0.266681
AACAACAGCACCATCCACCG	BRDN0001208308	-0.277055	0.465191	-1.11699	-0.441111		0.116902	0.108296	-2.18961	0.553374
AACAACCAGATCAACAACGC	BRDN0001188196	0.12647	1.32629	-0.0908058	-1.20703		-0.752113	0.0296124	1.42732	0.835277
AACAACCAGATTACTCAGAG	BRDN0001210350	0.0233712	-0.149116	0.299544	-1.15281		-1.10005	-0.155259	0.948652	-0.660384
AACAACCGTAGCCCAAACGC	BRDN0001190728	-0.14927	-0.769838	-0.52251	-0.814013		-2.09311	-2.09311	1.16972	-2.09311
AACAACCTACTGGACGACAA	BRDN0001193250	0.253602	-0.555612	-0.459388	0.0413744		-0.721783	-0.497366	-0.783429	0.42116
AACAACCTTCGAGATATGAC	BRDN0001200880	-1.54761	0.287497	-0.0486971	-0.862158		-0.133772	-1.30813	-0.320455	0.203546
AACAACGAATGCCGGGACGT	BRDN0001167029	-0.278928	-0.857754	-0.148126	0.0152404		-0.539605	-0.427421	0.316037	0.648059
AACAACGACATTGCACCCCG	BRDN0001207140	-1.86047	0.856383	-1.21567	1.99208		-0.386505	0.219507	-0.243538	0.872468
AACAACTACCTGACTGACGA	BRDN0001200990	-0.268532	-0.803895	-1.39931	-1.85421		-1.77893	0.990099	-0.791566	0.0799862
AACAACTATCGTTACCACAG	BRDN0001165001	-0.421236	0.212835	-0.442822	0.150666		-1.03222	-0.778574	0.26975	-3.90469
AACAACTGTGTGATACACTC	BRDN0001200515	-0.0431943	0.262223	-0.442925	-0.0847811		-0.901334	-1.13365	-0.263017	0.69401
AACAACTTATTGAATTGACC	BRDN0001169950	-0.743826	-1.3269	-0.302311	-0.140757		2.52378	-3.24203	0.932408	0.993778
AACAACTTCAGTCTGACTCA	BRDN0001178021	-0.702778	0.836924	-0.806862	-1.25327		-0.876825	-1.10557	-0.497491	-0.630925
AACAACTTCATCAACTAACT	BRDN0001170535	-0.238893	0.647756	0.419022	0.0515581		-0.423545	-1.72978	0.783781	1.39813
AACAAGAAAAAAGAAGCCGG	BRDN0001230770	-0.376375	-0.175456	-0.691712	-0.426168		-1.75384	-2.496	0.656812	0.792993
AACAAGAAAGAGGAGCGCGG	BRDN0001238751	-0.489333	-0.935578	-1.66999	0.524076		-0.857619	1.36956	2.10296	-1.05217
AACAAGAAATCCAAACAGAT	BRDN0001208599	-0.234554	0.0263995	0.198176	0.165181		-4.11202	-0.280455	-1.31097	0.33176
AACAAGAAGGAGATTCAGAA	BRDN0001205177	-0.745291	-0.822824	-0.0672529	0.244852		-1.61734	0.738611	0.119128	-0.0464393
AACAAGAATTGGAAGACATG	BRDN0001174622	0.176691	0.129793	0.0478035	0.525288		-0.131311	-0.519187	0.289467	-0.0360854
AACAAGACCCCAGATTACCG	BRDN0001201219	-0.442335	-0.282136	1.01321	0.506518		-0.60075	-1.77885	0.0565896	-1.21231
AACAAGAGCAATTTCAGTCG	BRDN0001230180	-0.0782169	0.756776	0.115828	-2.08706		-1.47067	-0.39052	-0.623716	-3.35457
AACAAGCCATCCGCATGCAA	BRDN0001180895	-0.356435	-1.18099	0.19771	-0.710908		-0.325604	-0.737145	1.29934	-0.16821
AACAAGCCTGACAGCCACGG	BRDN0001235102	-0.467018	-1.14177	0.313728	-1.05286		-1.71295	-2.16291	-0.0375868	-2.85753
AACAAGCTAGAACTGCAGTT	BRDN0001235266	0.373318	-0.351014	-0.315646	0.546521		0.090194	-0.339855	-0.336206	0.653277
AACAAGCTTAGAGATTACCG	BRDN0001203208	-0.682883	-1.23023	1.48087	0.757832		0.0611657	-0.00261562	-0.0055769	-1.12711
AACAAGGAAAGCGAGTCCTG	BRDN0001236327	0.439294	0.523972	0.146594	-0.772118		-0.349196	-0.642007	-0.358333	-1.19791
AACAAGGATGAGCCTCCGCG	BRDN0001185743	0.713006	-2.05085	0.530997	-0.623673		-1.03222	-0.887346	1.47598	1.01698
AACAAGGCATCAGTAAAAGT	BRDN0001218690	-0.0398744	-0.904642	1.2781	0.617937		-0.209218	0.142852	-1.10272	1.81751
AACAAGTCAGTCTCTCTCAA	BRDN0001165379	-0.941011	-0.687409	0.341914	-0.183458		-0.958962	-0.502552	0.736711	0.75258
AACAAGTCAGTGATTCTCGA	BRDN0001177644	-0.505014	-2.10357	-0.677463	0.00663252		-0.244636	-0.356244	-0.0409181	-3.04827
AACAAGTCTCATCGCCACCA	BRDN0001168688	-0.199842	-0.364992	0.661448	-0.358439		-0.455212	-2.25111	-0.200903	0.112439
AACAAGTCTGCTATTTGATG	BRDN0001207644	-0.0996017	-0.495005	-0.210826	0.457895		0.0792959	-1.5651	0.342629	-1.27355
AACAAGTGATCCTAATGCTG	BRDN0001238499	-0.380948	0.449404	0.345465	0.110009		0.654715	-0.519325	0.243477	-1.38175
AACAATACAGGCACCCAGGT	BRDN0001224809	-0.661599	-0.588116	-0.317445	-1.75698		0.715569	0.634228	0.726112	-1.03037
AACAATATGTCCAGAAACCG	BRDN0001184969	1.01675	-0.0208887	0.167303	-0.954517		0.478558	-2.86462	0.0661546	-1.56457
AACAATCCATACCACAAGTG	BRDN0001188439	0.423341	-0.647363	-0.490303	0.156567		0.172838	-1.46614	-0.843862	0.0655149
AACAATCTCTGCGAAGCACA	BRDN0001217427	-0.0393607	0.44809	0.32414	0.59393		0.67191	0.361685	-0.183139	-0.293881
AACAATGCAGAATTTCCAGA	BRDN0001204908	-0.393369	-0.0818109	-1.04374	0.236175		0.0618806	0.528886	0.918824	-0.949707
AACAATGCCGAAACTCGAAG	BRDN0001237917	0.395508	0.223521	0.126035	0.0907122		-0.295811	-1.54598	-1.22091	0.393904
AACAATGGCAAGTTCTACGT	BRDN0001238122	0.140781	-1.28399	-1.09628	-0.394526		-0.998672	-2.45366	-1.24702	-0.222852
AACAATGGCATCTTAAATGG	BRDN0001181490	-0.385434	-0.361612	-0.265759	-1.27318		0.156513	-1.25752	-1.17741	-2.60584
AACAATTATGAGCCCCGCAG	BRDN0001227520	-0.410728	-1.7535	-0.413018	-0.805517		-1.78868	-0.182822	-0.0926477	1.36263
AACAATTTCTGATAATTGTG	BRDN0001197966	-0.61173	-0.250849	-0.525606	-0.447227		-0.0873476	0.540625	-1.40201	-0.333497
AACAATTTGAGGGATTTCTG	BRDN0001199703	0.0419934	-0.441699	-0.0177265	0.158094		2.79598	1.63128	0.391614	1.35403
AACAATTTGCAGCGACACTG	BRDN0001203958	0.693695	0.167921	0.481548	-0.0367974		-1.17291	0.604122	0.841907	0.721761
AACACAACAGTGTTAAACCG	BRDN0001207884	-0.177944	-1.2694	-0.898391	-0.807628		-3.50051	-1.0052	-1.51494	-3.13037
AACACAAGCTCATATGTACC	BRDN0001174811	-0.338494	0.273044	-0.448579	-0.0568984		-3.07483	0.0255048	-1.1958	-0.0196513
AACACACAGATGTCTCACAG	BRDN0001170832	-1.65526	0.540689	-0.218734	-0.342676		0.897983	-2.52579	-0.817811	1.18576
AACACACATATACACTAAGG	BRDN0001192900	-0.076422	1.01865	-0.298793	0.319588		-1.43158	-0.576669	-0.0513242	1.14783
AACACACCATCAGACACTGG	BRDN0001194800	-0.435552	-0.183392	-0.142232	-1.32895		-0.671747	0.378622	-1.44892	0.539323
AACACACCTGGCAGTCGTAG	BRDN0001226176	-0.51162	0.115794	-0.336467	-0.477921		0.96982	-0.247596	0.954112	-0.169349
AACACACGGAAGGTACGCAG	BRDN0001205582	0.112683	-0.173207	0.0153412	0.973056		-2.35976	-2.5875	-0.810965	-3.41376
AACACACGTATATAAATGTG	BRDN0001188344	0.75339	0.493587	1.25018	0.436778		-1.17293	0.3182	-0.770571	-0.631747
AACACAGCAGAGCAGAGTGA	BRDN0001215725	-0.313248	0.276174	-0.863956	0.0977109		-0.470386	-0.162092	-0.264567	-0.196922
AACACAGTGGATGTCGAGAA	BRDN0001234688	-0.490344	-0.566035	-0.192328	-0.0376138		0.48262	0.671313	-0.333982	-0.536893
AACACAGTGTATCCTGCCCA	BRDN0001172245	0.0651587	0.36815	0.343113	0.126781		0.615543	1.32721	1.22238	0.104197
AACACATCCAGTTAAAACTG	BRDN0001198355	0.720886	-1.04867	-0.226212	-0.298387		-0.503513	-0.121667	0.0245713	0.247341
AACACATCCATGAATGACAA	BRDN0001204806	0.0715967	-0.147825	0.310248	0.568849		-0.354334	1.57806	-1.28919	-0.950704
AACACATTGAAGTAGAAGTA	BRDN0001175069	0.705393	1.16687	0.420558	0.138109		-0.559104	-1.03771	-0.01383	-0.320556
AACACCAAACAATCTCTTCG	BRDN0001238504	0.734436	0.713323	0.211785	0.080302		1.44169	-0.816571	-0.642668	-0.0530719
AACACCAAAGACTGCACGCG	BRDN0001223310	-0.302925	-0.653853	-0.535135	0.163212		-0.766471	0.283896	-0.54879	-3.27964
AACACCAAGACTTCCCCAAG	BRDN0001236721	0.394496	0.632628	0.44087	0.487751		0.90575	0.212758	-0.491657	0.804645
AACACCACCAGGTACATGCA	BRDN0001177288	0.692905	-0.28036	0.0251828	0.224139		-0.701413	-0.256911	-0.0334317	-0.870297
AACACCACCGTACCTTCCCG	BRDN0001217944	-0.237408	-0.437382	-0.0934186	-0.692648		-0.351437	-1.96435	-1.62083	-2.43648
AACACCAGCAGCCTCACCCA	BRDN0001215413	-0.028374	-0.631618	-0.0958036	-0.666287		-3.11598	-1.26517	-0.39423	-3.29809
AACACCAGGCATAAGTCACC	BRDN0001212711	0.139155	0.0767415	-0.124237	-0.740967		0.884249	-0.702038	-0.0963039	-2.81839
AACACCAGTGTCTCGTGAGG	BRDN0001175597	-0.612097	-0.788799	-0.000525892	-0.227336		-0.309326	-0.172053	0.0879283	-0.702938
AACACCATGTCAAAAATCCG	BRDN0001218535	-0.231877	-0.783012	-0.498432	-0.288417		-1.9813	0.00023738	-0.861048	-1.51833
AACACCCAAAAAGTTTACAG	BRDN0001195573	-0.555974	-0.0324468	0.170696	-0.337524		-1.03341	0.348152	-1.23312	-2.11821
AACACCCAATAAACTCGGAG	BRDN0001181024	-0.198808	-1.04948	0.601712	0.21542		0.835685	-0.220435	-1.11049	-3.09607
AACACCCCGATCCCCCAAGG	BRDN0001190869	0.417187	-0.576402	-0.800394	-0.0925859		0.340574	-0.376212	-0.0259215	-0.0544149
AACACCGAATGCATTGGTGG	BRDN0001174549	0.110642	-0.815599	0.397052	-0.373866		0.471616	1.01598	-0.892118	-0.608867
AACACCGATTCAGCTACCTA	BRDN0001202116	-0.344933	0.516425	0.415359	0.0926212		0.428351	0.396905	-0.336054	0.510546
AACACCGTAGTCAGGGCACG	BRDN0001210254	0.277672	-0.196287	0.667036	-0.330325		0.134654	0.185357	-0.228107	0.0932128
AACACCGTGTGCCTCATGAG	BRDN0001179193	0.290957	0.938813	0.0201518	0.432671		-1.8078	0.619833	-0.937561	1.04916
AACACCTAAAGAAAGAGAAG	BRDN0001165179	-0.468902	-0.657787	-0.470012	-0.0402278		-1.47104	-0.937969	-2.08792	0.705822
AACACCTGCTCGCCAACTGG	BRDN0001212763	-0.44144	0.0957497	-2.05264	0.223528		-1.4088	-0.262447	-0.773079	0.165254
AACACCTGTCTTGAACGAAG	BRDN0001168167	-0.805041	-0.322058	0.187078	0.531829		-1.54894	-1.45158	-1.17796	1.7578
AACACCTTATGGTATGACAA	BRDN0001174534	0.182662	-0.210313	0.282654	0.682076		0.764309	-3.02216	-0.616366	-0.273053
AACACCTTGCGTACTCAGTG	BRDN0001179247	0.451353	0.14246	-0.296847	-0.857597		-1.07981	0.798022	0.268065	0.0143666
AACACGACCAGGAGCTACAA	BRDN0001183403	0.513753	-0.467161	1.25413	0.562298		1.57736	0.725772	-0.813957	0.867118
AACACGAGCAGAATTTCAGG	BRDN0001232427	0.400918	-1.66651	-0.574404	-0.666358		0.0752126	0.246518	-0.603485	-3.63718
AACACGATCAGCTCTTAGAC	BRDN0001230694	0.176515	-0.872105	0.397426	0.296707		0.73338	1.62245	0.314211	1.75585
AACACGATCAGGTCAATTCG	BRDN0001191440	-0.289002	0.127331	-0.0392866	-1.09256		0.0326895	0.259498	-0.631908	0.0372234
AACACGATGTGCAAGATCAG	BRDN0001211116	-0.52996	0.270312	-0.148203	-2.14579		0.886182	-2.30251	-0.324357	-0.160635
AACACGCACCAGGATGAAGG	BRDN0001194429	-0.350812	-0.0780726	0.334399	0.354963		-0.817848	-1.28212	0.0231861	-1.50425
AACACGCCCAAGTATCATGA	BRDN0001168628	-0.628778	-0.523928	-0.820905	1.54181		-0.522818	0.301923	0.204027	0.999452
AACACGCTCATCACAATGAG	BRDN0001188501	-0.794182	-1.05387	-0.150196	-0.609401		-0.428263	0.902615	0.0747909	-0.0231674
AACACGCTGCAAGAGCCCAA	BRDN0001183531	-0.940191	0.0174664	0.59774	-0.147821		-0.293822	-0.323822	-0.655314	-1.04574
AACACGGACAGGCACAACCA	BRDN0001180723	0.0755781	-0.884784	-0.237303	-0.674034		-0.887546	-1.16093	-1.34677	1.33131
AACACGGGGTTAATGTCACT	BRDN0001186887	-1.07296	0.36669	-0.370628	1.17415		-0.661063	-0.217864	1.06197	-0.0278936
AACACGGTAGGTGAACTGGT	BRDN0001192264	-0.293685	-0.199703	-0.44015	-0.407361		-0.114012	0.898089	0.366223	0.422505
AACACGGTCTCGGACCCAGG	BRDN0001168854	-0.044738	0.112337	-0.366247	-1.58336		-1.91784	-1.71367	-0.412934	-0.902586
AACACGGTGTGCCGTCCGTG	BRDN0001209336	0.781019	-0.648855	0.162367	0.0507578		-1.16399	0.480391	0.420806	0.75438
AACACTAATGGGCATGAACT	BRDN0001210979	0.149879	0.357207	0.824078	-1.04926		-0.209336	-0.393012	-2.59924	-3.10806
AACACTAGGGGTCTTCCTCG	BRDN0001176852	0.658169	-0.706712	1.0309	-0.0995647		0.0099722	0.737841	-0.991004	-0.590253
AACACTATTCAACCAAGTGA	BRDN0001211531	0.135343	0.208252	-0.00219899	-0.188611		-0.662477	-1.31371	-1.23435	-1.20115
AACACTCAGAAAAACAGTTG	BRDN0001164742	0.542476	-2.55151	0.351685	0.121633		1.67201	-0.41435	-1.77738	-3.34952
AACACTCAGTGCATACAAAG	BRDN0001202070	0.305962	0.190588	0.432536	0.0563673		0.318956	-0.722191	-0.656247	2.34844
AACACTCCAAAGAAATGACC	BRDN0001176902	-0.602793	-0.0868712	-0.217716	-0.71037		-0.399358	0.339011	-0.873213	1.23972
AACACTCCACCATATAGACC	BRDN0001228459	-0.403958	1.49983	0.374843	1.05217		-1.1444	-0.682719	-3.17802	-1.10173
AACACTCCAGAGATCCACGG	BRDN0001229668	-0.112618	-0.804792	0.0361283	0.92305		2.22828	-1.42416	0.224996	-0.996655
AACACTCTGAATGTTGACCG	BRDN0001170634	-0.0314094	0.797943	0.133022	1.05312		-1.70153	-3.61956	0.486918	-1.17976
AACACTGACAGTAACAATCC	BRDN0001173189	-0.625461	-2.58356	0.350856	0.950635		-2.14186	-1.37306	0.631834	-2.631
AACACTGCAGGGGTTTGTTG	BRDN0001237927	0.35419	-1.10349	-1.48633	0.122635		-1.39175	-0.330488	-1.05344	-0.78906
AACACTGCAGTACCTGAACG	BRDN0001174629	-0.120528	-0.819112	0.56273	0.762686		-0.594086	0.973323	-2.10199	-1.72102
AACACTGCTATGTGTTTGAC	BRDN0001162943	-0.530033	0.00761589	0.62754	1.12169		0.117538	-0.542416	-0.684453	-0.181182
AACACTGCTCCCAAATAACG	BRDN0001185820	0.415658	-1.19748	-0.778091	0.0672516		0.27084	0.732273	0.460798	1.0866
AACACTGCTGCGATTTGTTG	BRDN0001218455	-0.314317	-0.425999	-0.139801	-0.924142		-0.279023	-2.65814	-0.985174	-1.58572
AACACTGGACCACTCGAAGA	BRDN0001175521	-0.774619	-0.186127	-0.717688	0.0412348		-0.235366	-1.39125	-0.0191218	0.713971
AACACTGGAGCTGACTCCCT	BRDN0001168066	-0.440496	0.682717	-0.475139	0.335039		-0.384965	-0.500748	0.286405	-0.164404
AACACTGTACCTTTCGACTG	BRDN0001223195	0.0963998	-0.268959	0.418144	0.0934711		-1.50615	0.708897	0.768757	-0.171026
AACACTGTTATGCCATGCAG	BRDN0001192450	0.232743	0.370438	0.523899	0.0815193		0.361742	-1.0908	-0.895054	-2.65385
AACACTTACCATCTCATCCA	BRDN0001175321	-0.964098	-1.28347	-0.912023	-1.96604		-1.90489	-3.1347	-1.43187	-1.16209
AACACTTAGGAGCACCATCG	BRDN0001183688	-0.844696	-2.08114	0.0320837	-0.67607		-0.256275	0.754239	0.244151	-2.20046
AACACTTCACCACTGATCGT	BRDN0001233160	0.492561	0.480108	-1.35919	-1.6744		1.12054	-0.387304	-0.529203	0.977655
AACACTTGGGACGAAGACTG	BRDN0001220049	-1.01703	-1.35148	0.994162	-0.934832		-1.06255	-1.84095	-0.0328369	1.20792
AACAGAAAGGGATTCTCTGA	BRDN0001220554	-1.19205	-0.390181	-1.19064	-0.414858		1.04469	-3.2256	-0.321747	-2.85547
AACAGAACAGTCCACAACCA	BRDN0001201488	0.0242759	-0.624827	-0.183502	-0.377764		-0.930829	-1.42879	0.0189252	-1.65213
AACAGAACATCGGCACATAG	BRDN0001212919	0.541016	0.615749	0.362835	-0.532959		0.3866	0.198727	-0.701929	-0.445361
AACAGAACCACTCTCTACTC	BRDN0001224685	0.665395	-1.13728	-0.705429	-0.774553		-0.488733	-0.348334	-1.59575	1.64699
AACAGAATAGTCAATGGACA	BRDN0001201845	-0.705458	-1.05307	-0.548699	-0.269428		-0.879122	-0.388292	-0.338561	-0.81478
AACAGAATCATTACCCAAGG	BRDN0001187469	-0.626515	-1.18573	-0.398395	0.0255314		-2.29915	-0.509709	0.0201598	-1.32118
AACAGAATCCATGCTAACGT	BRDN0001184221	-0.063545	-0.59234	0.346489	0.0326224		-2.2937	-3.82152	-0.787822	-0.154871
AACAGACAGCCCCCAACACA	BRDN0001203178	0.361416	-0.479385	-0.389433	-0.139852		-0.183499	1.05276	-1.25989	-0.758523
AACAGACCAGAAGATTACCA	BRDN0001173999	1.32367	-0.281467	1.84115	1.04084		0.426424	-0.124376	1.49542	1.90776
AACAGACCTCCCTATTAAGG	BRDN0001223081	-1.09119	-1.34379	-0.52911	-0.314168		0.925308	-0.206321	-0.944436	0.682663
AACAGACGTTGCCTTACATG	BRDN0001196885	-0.685254	-0.035581	0.241395	0.112296		-1.30595	-1.86483	-0.510249	-2.42656
AACAGACTATCCAACTGTTG	BRDN0001201190	0.485247	-0.10599	0.364543	-0.841492		-0.466093	0.786813	0.00372598	-0.114234
AACAGACTGTACTTCCTCAG	BRDN0001187148	-0.988757	-1.03062	0.262343	1.1122		-1.42126	-0.408185	-1.41116	0.731249
AACAGAGAGAAAGCTTACAC	BRDN0001206082	0.150383	-0.588175	-0.151453	-0.189073		0.279726	-1.41811	-0.384267	-0.653784
AACAGAGCAGGGGACAACTG	BRDN0001181390	-0.37809	-1.34769	0.457646	-0.804603		-2.12599	-2.31839	-2.50984	0.0260772
AACAGAGGCACAGCTTCAAG	BRDN0001172317	-0.00778963	0.121185	0.133669	-0.771804		0.361092	0.536863	-0.0942777	0.262427
AACAGAGTATTTGAGCACCA	BRDN0001185012	0.0558856	0.577761	-1.66231	-0.909687		-0.569439	-1.81531	-0.711998	-2.31239
AACAGAGTTCTAGAAACATG	BRDN0001232364	0.663496	-0.812621	-0.788761	0.48239		0.119264	1.1885	-2.02834	0.0364408
AACAGATATCTCTATGCTCG	BRDN0001217996	-0.278387	-1.36947	0.697335	0.144779		-1.16575	-0.61522	1.48445	-2.16792
AACAGATCCTCCACAATCAG	BRDN0001232393	-0.686308	-0.60547	-0.541494	0.291086		-0.272829	0.351823	0.708863	-1.37797
AACAGATGTCAGGTTATAAG	BRDN0001202191	-0.708055	-0.889453	-0.269026	-0.905102		0.48711	-1.00478	-0.871764	-0.727115
AACAGATGTCCAAGAATGAG	BRDN0001220201	-0.139108	0.043798	0.776544	-0.213757		0.828924	0.661934	0.164913	-0.63132
AACAGATTACCTAAAACCTC	BRDN0001210946	0.314132	0.254368	-0.954401	-0.23052		0.720517	-2.62266	-2.62266	-1.16068
AACAGATTTAGAGATCGCCA	BRDN0001205391	-0.479573	0.823014	0.711267	0.0563245		-0.349805	-0.779023	-3.08408	-1.30172
AACAGCAAACCCCCCAACAT	BRDN0001212045	0.845053	-0.0453498	0.317697	0.658668		0.64369	-1.33785	-0.89109	-1.60673
AACAGCAAAGATCTGGAGCA	BRDN0001238520	-0.27204	-0.568604	-0.0456122	-0.440089		0.155458	0.518981	0.410718	0.548692
AACAGCAAGGACTTTCCATG	BRDN0001185920	0.416955	-0.4717	-1.03307	0.250102		-0.390189	1.14234	0.437013	-3.18087
AACAGCAATCACAAGGCGGG	BRDN0001185610	-0.549274	-1.68041	0.0732118	0.439195		0.355712	-2.18678	-0.0672088	-0.220284
AACAGCAATGGCGAACTCCG	BRDN0001221127	-0.806937	-0.0820704	0.382543	0.625158		0.612506	-0.93053	-1.41118	1.24684
AACAGCACGACCCACCGCGG	BRDN0001175074	0.141591	0.048375	0.561473	1.63031		0.190308	0.391742	0.429557	-0.582849
AACAGCACTTAGATTCCCAT	BRDN0001235273	-0.253622	0.276819	-0.0985395	-0.117011		-0.790406	0.377016	-1.78803	-0.00566572
AACAGCAGAACTCCTAAACA	BRDN0001198449	0.336777	0.276178	-0.0952796	-0.429056		-0.337395	-0.500839	-0.49233	-0.990784
AACAGCATGAGAACTTGACA	BRDN0001169195	-0.565265	0.308204	0.359086	-0.151037		-1.06113	-1.87706	-0.972018	0.650121
AACAGCATTATCGATAAGGT	BRDN0001229651	-1.66375	-0.955124	-1.87466	-1.49526		-2.72001	-0.174681	-1.68697	-0.491741
AACAGCCAAATACCGATCAA	BRDN0001233832	-0.11662	-0.115376	-0.482546	0.976031		0.899686	-0.219389	0.304491	-0.866883
AACAGCCAGACATTACCAGT	BRDN0001212491	-0.600407	1.3658	-0.976876	2.25117		-1.40229	-1.28899	-0.226361	-1.22256
AACAGCCATAGTCCTACTCT	BRDN0001237886	0.0062026	0.693579	0.136248	-0.536229		0.0843764	0.191966	0.226038	-0.122561
AACAGCCCAGCGGCGCCAGT	BRDN0001224442	0.736235	-2.05654	-0.0898291	-1.33458		-2.79145	-0.785731	-1.09452	-1.6735
AACAGCCCTATAGTTAGCTG	BRDN0001170278	-0.390415	-3.62347	0.120712	-0.0646098		2.82768	0.113959	0.774314	1.40629
AACAGCGAAGTCTTGAAGAG	BRDN0001235005	1.50042	-1.73698	1.22973	0.730705		0.248839	-1.45579	-2.88916	-0.241948
AACAGCGCTCATCTTGTACT	BRDN0001234548	-0.300869	-0.479106	0.479589	1.11164		0.041105	0.0380457	-1.26115	0.137873
AACAGCTACGCATAGAAGCC	BRDN0001230954	0.308	0.465948	-0.899713	-0.549468		1.02107	-1.4208	-0.394745	0.93248
AACAGCTACTTGTTGGTAGG	BRDN0001163187	-0.335862	-0.17412	-0.449675	0.100054		0.218248	-0.595685	-0.351589	-0.337694
AACAGCTCACGTAATTGCGA	BRDN0001196228	0.839059	-0.102678	0.0333408	-0.575601		-0.25025	2.17328	-0.0681409	0.75797
AACAGCTCATATCAGCGATG	BRDN0001216028	-0.12325	-0.514018	-0.208939	-0.0587232		0.610861	0.00980752	-0.550484	0.235779
AACAGCTCCAAGTCGAACGG	BRDN0001165072	-0.811631	-1.08348	-1.02402	-1.50522		0.317153	1.16427	-0.292471	-1.07198
AACAGCTCGCAAACTACGAG	BRDN0001221265	0.114269	-0.0741888	-0.580798	-0.644275		-0.586223	-0.263574	0.365522	0.0731761
AACAGCTGGAACAAAAGGAG	BRDN0001192671	-0.580461	0.793878	-1.41606	-2.80421		-2.50056	-2.50056	-2.50056	-0.151569
AACAGCTGTTTACCAAGCGA	BRDN0001201763	-1.23722	0.193557	-0.701057	-0.269944		-1.50135	-0.981338	-0.0942118	-0.0281813
AACAGCTTAAAGTTTATACC	BRDN0001222112	-0.4437	-0.349323	0.827211	0.477955		0.73909	1.474	0.338956	0.986408
AACAGCTTACCTGTCACGAA	BRDN0001165885	0.0225347	0.0989975	0.475686	0.933984		-0.731125	-1.72854	-0.138583	1.44435
AACAGCTTATGTGGTCTATG	BRDN0001180095	-0.793654	-0.303246	-0.958903	-1.13001		0.508184	-1.44493	-2.26028	-2.11726
AACAGCTTGAGACCGAACAA	BRDN0001167572	0.0206805	0.727477	0.298344	-0.59178		0.143551	0.986632	-1.26074	0.551673
AACAGCTTTAGGCTTAGGCA	BRDN0001234154	0.688056	0.198871	0.279695	0.41049		-1.77127	-1.16973	0.474827	-1.0389
AACAGGAAACGTGACTAAAG	BRDN0001239080	0.672345	0.517338	0.0322261	0.242385		0.324607	1.03034	0.693818	0.291281
AACAGGAAGAATCCAGACCT	BRDN0001201395	-0.13434	-0.254577	-0.180519	0.130962		0.383457	0.258432	0.14578	-0.78886
AACAGGAATATAAGCCACGA	BRDN0001225856	-0.354328	-1.45122	-0.790605	-1.35795		-2.27624	-0.866945	0.0762773	-0.540965
AACAGGACCCTAATCATCCA	BRDN0001232837	0.0327458	0.104156	0.671913	-0.279366		-0.240669	0.125696	-0.291881	-0.0102379
AACAGGATGACACAACAGAA	BRDN0001208690	-0.0696126	-0.614413	-0.125182	-0.205778		0.0814054	-0.61872	0.960659	-0.0781852
AACAGGCATTCCGGAAACGG	BRDN0001203158	-0.933307	-1.00123	-1.89062	0.00612229		-2.54926	0.672748	-2.73136	0.0446409
AACAGGCTTCCAGATATCTG	BRDN0001193321	-0.508624	-0.0249241	-0.0767822	-0.750084		-0.0805569	-0.106732	-1.40302	-0.755229
AACAGGGTCACCCACAGACT	BRDN0001200421	-1.21826	-0.35931	-0.0335002	-0.26735		-0.546088	-1.04076	-0.619527	-3.49595
AACAGGTAAGACGCCCCCCG	BRDN0001220213	0.0200162	-0.136729	0.0170728	-0.280313		-0.768685	-0.1358	0.620606	0.880187
AACAGGTCCAGCACCGACCG	BRDN0001188902	-0.334515	-0.407243	-0.300352	-0.466299		0.525294	-0.357737	-0.101672	-0.44958
AACAGGTTATGTTCGCCACG	BRDN0001230991	-0.134451	0.555125	0.241076	0.760071		0.336129	0.0918246	0.910009	-0.0833994
AACAGGTTTGGAGTCAACAG	BRDN0001188743	0.428155	-0.804567	0.778083	-0.685893		-0.702272	0.518761	-0.926908	-1.45376
AACAGTAACTGGTTCCCGGA	BRDN0001179410	-0.306595	-0.102745	-0.799111	-0.680458		-1.35117	-1.37959	-0.492463	0.0448018
AACAGTACTCAGGCATCTGA	BRDN0001233165	-0.740935	-0.0033435	-0.832115	0.329681		-2.88555	0.580473	-0.287266	-0.550649
AACAGTACTCCACTATCCGG	BRDN0001193304	-0.565108	-0.179984	0.177937	-1.25676		-0.325418	0.404057	-0.646384	-3.93025
AACAGTACTTACAAGTATGC	BRDN0001173767	-0.108326	-0.387938	0.120111	-0.582531		-1.12814	-0.369518	0.809061	-3.64131
AACAGTAGTCTCTGCTCCGG	BRDN0001201998	-2.46119	-3.18595	-1.59056	-1.56349		-3.62262	-3.62262	-3.62262	-0.291093
AACAGTATCAGTGAACCCAA	BRDN0001195398	-0.705465	-1.81337	1.35866	1.54396		-1.93359	-2.70573	-1.67913	0.494114
AACAGTATCTTCAGACACGC	BRDN0001206299	0.504378	-0.190326	0.0562114	-0.402089		1.46616	0.787978	0.420074	-0.0927355
AACAGTCGACTTAAACAACC	BRDN0001189480	-1.01665	0.0586853	1.17772	-0.0699079		-0.335486	0.499464	-0.289215	0.432811
AACAGTCGGAGCATTCTGTG	BRDN0001187371	0.192824	-1.36929	-0.443113	0.356425		-0.0428929	-0.289247	-0.583322	-0.0239571
AACAGTCTCAAATAACTAGG	BRDN0001204153	0.112474	1.08952	-0.564656	0.0222761		-0.583353	0.245088	-0.523884	-3.65364
AACAGTGAAACTCTGTTGAG	BRDN0001179792	-0.516566	-0.674009	0.230884	0.165528		0.522616	0.438657	-0.0432899	0.131719
AACAGTGAAGTGTCGTAATG	BRDN0001232636	-0.0773057	-0.618873	-0.495855	0.658112		-0.183164	-2.20308	-0.258265	-3.3646
AACAGTGATTAACAAGCTGA	BRDN0001230501	-0.35731	0.296749	-0.595297	0.18904		0.462062	0.223201	-1.05675	0.13621
AACAGTGCCAAGCAGCCATA	BRDN0001188250	-0.35519	-0.0171702	-0.135653	-0.459512		-0.209932	-0.285472	0.293023	-0.555181
AACAGTGCCAGCTTGTTGAT	BRDN0001229542	0.303703	0.351003	-0.0467339	-0.230204		0.165216	-1.02712	0.926171	-1.17056
AACAGTGCTGCCTTAAGACA	BRDN0001233366	-0.494472	-0.720519	0.445565	0.0440592		-0.974581	0.134996	0.489212	0.192404
AACAGTGGCAACATGCTTGG	BRDN0001238931	-0.0299778	0.353735	0.316456	-0.517008		-1.83992	-1.05934	-0.788856	-0.320074
AACAGTGGGATTACGGTCCA	BRDN0001180024	0.544343	0.541177	0.658372	0.151167		-0.326176	-0.894851	-0.610369	-0.215469
AACAGTTCAAAAAGGTACCA	BRDN0001227214	-1.11358	0.979953	0.156505	-0.929415		-0.302525	1.08102	-0.0449249	1.07495
AACAGTTCTTGTGTATACCG	BRDN0001166946	-0.387236	-0.327196	-0.119647	-1.21076		-1.41102	-1.80561	-2.18564	-3.53646
AACATAAAAGTGGTAGAACG	BRDN0001194982	1.02748	-0.636533	0.384333	-0.182977		-2.29552	-0.781831	-1.11368	-0.0318267
AACATAAACAGTCAAGGCTG	BRDN0001165933	-0.348143	-0.477869	-0.130954	0.318863		1.75165	-0.129128	-0.268616	-1.18992
AACATAAATTCTGGGAACCA	BRDN0001232201	0.611398	-0.361163	-0.150294	-0.852937		-0.227481	-0.564005	-1.52989	-0.761705
AACATAATAGGTCACAACAA	BRDN0001191420	0.541118	0.285842	-0.709529	-0.734051		-1.18184	-1.21026	1.24895	0.0265693
AACATACATGGGCGTATGCA	BRDN0001226902	-0.609603	-0.759502	-0.510589	-0.814406		-0.423695	0.589129	-0.0228275	-0.468572
AACATACCAGAAACTCCTGG	BRDN0001221353	-0.201155	-0.352666	-0.145573	-0.14008		1.04438	-0.668254	0.18329	-0.310212
AACATACCAGTCATAGGAGA	BRDN0001193907	-0.361743	-0.835547	-1.13494	-1.9234		-0.825635	-0.211164	-1.21472	-0.334228
AACATACCCAGATTGCCACT	BRDN0001235556	0.0970626	-0.137808	0.261743	0.10215		-0.728984	-0.127581	0.104321	0.987428
AACATACTTGAACTTACACT	BRDN0001192101	-0.325739	-0.149674	-0.165084	-0.511406		-3.49595	-0.113068	-0.29812	-0.164425
AACATAGACTGGGTTAACAG	BRDN0001238089	-0.295329	0.701471	1.26139	0.632563		0.140924	0.655298	0.596637	0.176388
AACATAGCGTATTCCCCACA	BRDN0001222697	-0.156108	-0.934197	0.235062	0.309545		-0.276108	0.557815	-0.895762	0.893526
AACATAGGCACAATGTGTCA	BRDN0001166095	-0.129567	-0.36617	0.557664	0.166867		-0.374675	-0.857806	-0.197325	0.455508
AACATATCAAGCCATCGATG	BRDN0001238210	-1.5554	0.819532	-1.42018	0.33053		0.766862	0.355625	0.0242007	1.28941
AACATATTCCCGAAGCACAG	BRDN0001205260	-2.22599	-0.33396	-0.406301	-0.419141		-0.406892	-2.85041	-0.388152	-1.11064
AACATATTGCTATAACACCA	BRDN0001183950	0.128999	-0.813114	0.572796	-0.8373		0.186974	0.968623	0.4647	-1.21646
AACATATTTCAGCAGCACCG	BRDN0001209640	0.743642	0.0882952	0.66727	0.38881		-1.92408	-2.49646	0.0202826	-1.10719
AACATCAACATAGTACCAGG	BRDN0001210105	-0.555803	0.016626	-0.406045	1.11683		-0.597223	-1.25999	-1.14888	-0.0438592
AACATCAACTAGTTTACACA	BRDN0001183997	0.401659	0.656077	0.0974732	-0.666906		-2.47227	0.0293123	-0.199272	-2.66682
AACATCAGATAGACCTCATG	BRDN0001234231	-0.800273	-0.485711	-1.06494	-0.0117845		-0.666034	-0.639578	0.149857	-0.152966
AACATCATAGATCACTCCGG	BRDN0001185792	0.0911811	0.277528	0.486062	-0.101061		-3.05637	-1.79843	-2.06598	0.188788
AACATCATCACTTTCAAGTG	BRDN0001232033	0.191107	0.128066	0.179206	-0.0579717		-0.8152	0.32913	-0.330026	-1.41222
AACATCATCCTCTATTCAGA	BRDN0001209171	0.0140686	0.487512	0.628223	-0.0792667		0.8262	-0.201871	0.673296	1.15988
AACATCCACAGGGAGCAGTG	BRDN0001182262	-0.0713504	-0.512553	-0.159628	0.107072		-0.0145705	-0.0457095	-0.622486	0.316618
AACATCCCCAGCAACCAACC	BRDN0001219648	0.554146	0.27082	0.580769	-0.282345		-0.313675	-2.25841	-3.00753	0.47608
AACATCCTCAAGATCAAATG	BRDN0001195522	-0.87393	-0.53207	-1.29324	-0.94731		-1.40078	-1.04328	1.41065	-0.336869
AACATCCTGAGACAATCCAA	BRDN0001208631	-0.25972	0.200362	0.132497	-0.612084		-0.269435	1.31977	0.666634	0.570859
AACATCCTGATGAACAACCC	BRDN0001181457	-0.401522	-0.8081	-2.60925	-0.100709		0.548926	0.891422	-0.492557	-0.686076
AACATCGACCAACTCTACTC	BRDN0001226224	0.334194	-0.0899917	-0.281567	0.206811		0.132992	0.574379	-0.374152	0.24813
AACATCGACGCCAGGACGAG	BRDN0001201835	-0.233279	0.964807	0.947623	-0.330717		-0.830654	-0.709266	0.532455	0.930286
AACATCGAGCCCATCTTCGA	BRDN0001232074	-0.390314	0.636619	0.610186	0.516064		0.379318	0.814059	0.00755499	0.874212
AACATCTAATGGACTTCCAG	BRDN0001206433	-0.365679	-0.715989	-0.144273	0.0499891		-1.70366	-1.23693	-1.37787	0.0691266
AACATCTACAGATGTAGTGG	BRDN0001199349	-0.00298015	-0.676467	-0.208034	0.354851		-1.03596	1.06834	-0.752631	-0.296821
AACATCTCCCACTACCACGT	BRDN0001181660	-0.0899726	0.25196	-0.101028	-2.67549		-0.253362	1.70328	-0.430832	-1.98144
AACATCTCGTTAGGGGTATC	BRDN0001239081	-0.551031	-0.791045	-0.51512	-0.753844		0.680364	-0.558465	0.416637	0.919021
AACATCTGCCGAATCCCTCA	BRDN0001169912	-0.286938	-0.20158	0.257082	-0.875987		-0.0331103	-1.07654	-0.752293	2.23506
AACATCTGCGATGACGCCAA	BRDN0001176023	-0.31896	-0.966161	-0.137043	0.244464		1.87683	-0.393583	0.0765521	-1.41296
AACATCTGCTTCCAACAAAG	BRDN0001224655	-1.49922	-0.991879	-0.357868	-3.28472		-0.721087	-0.0758507	-0.170941	-1.56094
AACATCTGGACAATGGACGA	BRDN0001224271	-0.577959	-0.201474	0.0704071	-0.185174		-1.60535	-0.635188	-1.90193	-2.24084
AACATCTGTAACTTCTTGGA	BRDN0001205121	-0.0890866	-1.46148	-0.161196	-1.08482		-2.50291	-2.13381	-2.37869	0.205893
AACATCTTCATGCCTATGTG	BRDN0001175789	0.254536	-0.439842	-0.579416	-0.576937		0.102811	0.524362	1.76037	-0.142565
AACATGAAAATCGACATATG	BRDN0001169386	0.448537	-0.750002	0.0275202	-0.00872972		-0.517491	0.42497	-0.858263	-1.33562
AACATGAAGGACATGAAAGG	BRDN0001232988	0.168186	-1.12421	-0.526297	-0.525733		-0.114205	-1.44796	-0.578368	0.302424
AACATGACCGCTTACAACAA	BRDN0001165344	0.076946	-0.0400423	0.602043	-0.655064		-1.08624	-0.57118	-0.556861	-0.367603
AACATGACTAGCAAGAACCG	BRDN0001199294	0.208673	0.343667	0.462682	-0.165037		-0.527442	-0.138031	0.779105	0.866655
AACATGAGCACCGCTTATGT	BRDN0001227441	0.239137	0.100515	-0.244902	-1.01266		-1.08625	0.396264	0.646267	-1.52494
AACATGAGTAACCATCACCG	BRDN0001184056	-0.305588	0.349615	-0.0862055	-0.88165		-0.550646	-0.819836	0.792784	-1.89296
AACATGATACATGCCCGCAA	BRDN0001205552	-0.964466	-0.887621	-0.999178	-0.512738		-0.775703	-1.15503	1.05402	0.268844
AACATGATGAAGTAGTATGT	BRDN0001236506	-0.856185	0.833135	-0.465964	-0.574603		-1.42957	1.4775	-2.26216	1.59443
AACATGATTCTGGACGACGG	BRDN0001208544	-0.406825	-1.19623	-0.395483	-0.093308		-1.19851	-2.79211	0.874625	-1.05235
AACATGCACCTAAGGATGAG	BRDN0001215443	-1.26827	-0.204904	-0.106682	-0.76611		-1.20828	-0.633643	0.462086	-2.14239
AACATGCCAGTGCCTCAACG	BRDN0001193442	-0.37024	-0.140087	0.276352	0.37092		-0.919156	-2.54832	-0.603496	-3.70983
AACATGCTAGGATTCCTTGG	BRDN0001211767	0.467792	0.0684888	0.161131	-0.0818445		0.587925	-0.709155	-0.550718	0.0179995
AACATGCTCCGCCAGATCAT	BRDN0001163070	-0.0202816	-0.0627515	0.741985	0.277142		-0.147132	0.125417	0.420929	1.02063
AACATGGAAGAATCCAACAA	BRDN0001198858	1.13431	-0.170203	-0.0133406	-1.00484		-1.8518	0.432721	0.195254	-1.01101
AACATGGCCTGGTCCAAACC	BRDN0001185607	-0.203608	-0.11825	0.499623	-1.23817		0.131611	-1.69255	0.224907	0.529614
AACATGGTATCCTCTGTACA	BRDN0001182694	0.34522	0.0841167	0.20119	0.039726		-0.110042	0.44903	0.0546051	-0.310441
AACATGGTCAACGTCTTGAA	BRDN0001224141	-1.3087	-0.30738	0.0344432	-0.196731		-0.0127308	-1.76044	-1.85735	-0.785775
AACATGGTGAGAGCCGAGTA	BRDN0001209033	-0.10365	-0.628168	-0.0492568	-0.17162		0.106584	-0.451429	-0.148377	-0.414224
AACATGTATGTGTGAAGCAT	BRDN0001192123	-0.539351	-1.31376	-1.3023	-0.356476		-1.78062	-1.60837	-2.75009	-1.26891
AACATGTCCTATGCCAACCC	BRDN0001173825	-1.74621	-2.68407	0.4811	-0.946563		0.348963	-1.49158	-0.846936	-0.81
AACATGTCTGAGTCGGAGCT	BRDN0001193729	1.04456	-0.274079	-1.40428	0.380349		-0.0289279	-1.19596	-0.0816647	-1.1942
AACATGTGGATGAGTGTACG	BRDN0001172606	-0.095313	0.122156	-0.0613056	0.412759		-0.875028	-0.372619	-0.228663	0.559273
AACATGTGTTGCAACTACTA	BRDN0001233494	-0.272234	-0.384653	0.63705	-0.469887		-0.364121	-0.371403	-0.182572	-0.296521
AACATTAGTTATACCCACTG	BRDN0001180351	0.089385	-0.158844	-0.207073	-1.65336		-1.05244	-1.20678	0.188788	-1.788
AACATTCAGAATCTACGGAG	BRDN0001178027	-0.468925	-2.90347	0.721277	-0.341065		-1.03202	-0.860978	1.09753	1.30734
AACATTCAGACAAGACCTTG	BRDN0001176778	-0.968553	-1.17581	-1.04418	-1.32551		-0.728437	-1.9358	-1.99245	-0.685759
AACATTCAGGACACATCCGA	BRDN0001165201	1.08946	-2.73166	-2.10953	-2.73166		0.415997	-2.42359	0.130164	-2.631
AACATTCAGTATGAAGTCAT	BRDN0001223854	-0.281642	-0.665162	-0.974362	0.425638		0.512446	-0.446313	-0.857776	-3.49367
AACATTCCAGTTGCAACCGT	BRDN0001182632	-0.562576	-1.88514	0.195227	0.447994		-1.02339	-1.26366	0.887827	0.158676
AACATTCCATTCAGTATGAA	BRDN0001225737	-0.129883	0.241969	-0.715627	1.11934		1.25385	-0.758398	1.55399	-0.804765
AACATTCCGATTATGGACAC	BRDN0001217286	0.31235	-0.0792061	0.0573634	-0.620079		-1.29481	0.0787403	-0.489887	0.415335
AACATTCCGCATAAACGAGG	BRDN0001232923	0.361334	-0.0455941	0.396727	0.302106		1.57828	0.710616	1.10753	-1.87695
AACATTCCGCCTGGAGAGGG	BRDN0001220158	-0.264985	-0.558743	0.756636	0.0111667		-0.488549	0.317724	0.0707824	0.445499
AACATTCCGGACATTCATCG	BRDN0001209449	0.0683066	-0.265865	1.11909	0.11013		0.0391054	0.40622	-0.137969	-1.18223
AACATTGTAGAACTTGACCA	BRDN0001179285	-0.146461	0.942263	0.315507	0.609196		0.844056	0.896118	0.696339	-0.25594
AACATTGTGAGCAAAACGGG	BRDN0001207416	-0.0625645	0.17766	-1.2204	-0.0556459		-1.81511	0.666584	0.841676	1.06346
AACATTTGGGAGTTTATGCA	BRDN0001207479	0.154166	0.38132	-0.457099	0.323606		-0.229322	-0.570735	-0.920541	0.794538
AACCAAAAGTTGATAGAAAC	BRDN0001174609	-1.04188	-0.609087	-0.27377	0.163212		-0.530013	0.187092	-0.0941863	1.10606
AACCAAAATGACATCTCGGG	BRDN0001197779	0.150204	0.264711	-0.167859	-0.670541		0.554947	-0.505241	0.303335	0.553844
AACCAAAGAACTAATTGCAG	BRDN0001182555	-0.225882	-0.331015	-0.316022	-1.04261		-2.64342	-1.58523	-1.7592	-0.0651828
AACCAAAGTCGAATATGACG	BRDN0001180158	-0.632286	0.256733	-0.887239	-0.553381		-2.40654	-0.744509	-2.21629	-2.40654
AACCAACAGAACAACCTGTG	BRDN0001233636	-0.0342003	-1.26622	0.648757	-0.594185		1.10128	1.86108	0.239223	0.605326
AACCAAGATACAGGTAGAGG	BRDN0001239030	-0.293238	0.225164	0.570971	-1.51202		-0.427733	-0.524989	0.0105726	-4.53866
AACCAAGATGATATACAAGA	BRDN0001202698	0.332158	-0.145233	0.285049	0.216825		-1.01309	-0.886224	-1.16387	-0.0466625
AACCAAGCCTGATGGAACAG	BRDN0001218947	-1.29131	-1.52117	-0.404303	-0.419589		-1.26613	0.649094	-2.53199	0.752975
AACCAAGCGAGGGTCCCCGG	BRDN0001236414	0.568833	-0.332532	0.0893068	0.0234375		0.359741	-1.22804	0.453037	-2.89082
AACCAAGCGTTCTTACAACA	BRDN0001185925	-0.363729	-2.33529	-0.42543	-0.493826		-1.29003	0.51141	0.0242007	-0.0158961
AACCAAGTCTTGTAGTGGAG	BRDN0001178856	0.141756	2.024	0.166296	0.625437		-0.0748221	-0.00950402	-0.404628	-2.97355
AACCAATCACCCTGTGATGG	BRDN0001178056	-0.17207	0.216713	0.347543	0.910934		-0.917642	-0.0910355	-1.18561	0.281825
AACCAATGAGGCCATAACGA	BRDN0001182975	-0.74713	-0.183252	0.393056	0.0693318		-0.628209	-0.0517937	-0.342403	-0.342493
AACCAATTCCAATAAAGACG	BRDN0001178798	-0.65159	-0.199385	0.213838	0.338989		-2.3521	-0.918725	-0.366525	-2.3521
AACCAATTCGAAGATCCAGA	BRDN0001213943	-0.212209	0.224205	0.675363	-0.881216		0.0145908	-1.3186	-0.19378	-1.38032
AACCACACAACAAGCCCAGG	BRDN0001181217	-0.107947	0.603985	-0.652497	-0.284418		-1.36204	-1.49189	-0.354866	-1.23174
AACCACACAGGGCCAACCAG	BRDN0001216762	0.645322	-0.0638819	0.845805	-0.797535		-1.74821	-0.386069	-2.94445	-0.487483
AACCACACCAGCCATCGACT	BRDN0001186315	0.287225	0.867301	-0.547074	-1.88786		-0.902374	0.644006	-0.110094	-0.182571
AACCACACCGCCATCTCCAA	BRDN0001177456	0.428386	-1.28843	0.679879	-0.251745		-1.15914	-1.75459	-0.73979	-0.193102
AACCACCAAAGAATGGCATG	BRDN0001214443	-0.522746	-0.391678	-0.441269	-0.438519		-0.418043	-0.446611	0.368838	1.10186
AACCACCATTCAACCACGGG	BRDN0001225404	-1.12103	0.441614	-0.592241	-0.813147		0.630914	0.20058	0.686582	0.590052
AACCACCTTCAGCGCGACGA	BRDN0001187325	-1.69211	0.396848	0.111549	-1.53058		0.481229	0.261274	-2.67645	0.404998
AACCACGCAGTGGACAGTAA	BRDN0001221677	-0.742583	-0.206269	-0.31982	-0.639192		0.735374	0.922538	0.399843	0.433158
AACCACGCCAAGACCGAGAG	BRDN0001210691	-0.485734	-0.726366	1.26859	-0.730533		-0.350839	-2.13918	0.642104	0.297912
AACCACGGCATTGAGAGGTG	BRDN0001239082	0.160945	0.21249	-0.0913241	0.279499		-0.830001	-0.108351	-0.468005	0.999851
AACCACGTGCTAGACTCGGG	BRDN0001238774	0.164875	0.342067	0.445615	-0.698575		0.413489	-2.81537	0.710771	1.32403
AACCACTATGGTAATGAATG	BRDN0001182594	0.124555	0.466635	-0.329349	-1.03993		-1.12632	-0.424261	-0.0560318	0.56625
AACCACTCATACCATGCCTG	BRDN0001167625	-0.491896	-0.64442	0.252971	0.306024		-1.85906	0.0249132	-1.2288	-0.928658
AACCACTCTCGGCATCGGTG	BRDN0001230253	0.168433	-0.361645	-0.489548	-0.468525		-0.439795	-0.310465	0.545735	-0.710789
AACCACTGTAGGGTTAGCAT	BRDN0001211369	-0.258759	0.329535	0.0878909	0.335571		1.11608	0.0194321	1.58435	0.568311
AACCAGACAGACATCAACGT	BRDN0001189648	0.213297	-0.071906	0.405836	-0.99418		-0.196352	-0.562138	-1.13262	0.399239
AACCAGACGCGGATGACCCG	BRDN0001185591	-0.245316	-0.8723	-0.283649	-0.822514		1.10282	-0.0891442	-0.0841913	-0.0871596
AACCAGAGCGTGAAGAAAAG	BRDN0001215199	0.177056	-0.179539	0.787311	-0.0480214		0.400937	0.185797	0.151599	-0.337635
AACCAGAGTTATATAAGCAG	BRDN0001227124	0.475269	-0.501941	-1.0726	0.00838994		0.825286	1.26296	1.07527	1.17633
AACCAGATGAAAGAGCGCCA	BRDN0001232441	-1.11657	-0.0909396	-0.093679	-0.649355		-1.05313	0.663759	0.09667	-1.47505
AACCAGATGAAATTGAAGGT	BRDN0001208874	0.30631	0.364342	-0.409264	-0.0216417		0.556451	0.0936421	-0.0668139	-1.56339
AACCAGATTACTGACACTGA	BRDN0001199191	0.61911	-0.134509	-0.607426	-0.499941		-0.957451	-1.2828	0.390573	1.33197
AACCAGCATCCATAGACATG	BRDN0001226366	0.00603948	0.724082	-0.469745	-0.0192959		-1.3907	-0.893155	-0.0155046	-0.94756
AACCAGCCCTCAAAATCGGT	BRDN0001201456	-0.478133	0.527352	-1.07899	-0.468052		-0.945874	-0.237953	-0.331072	0.846415
AACCAGCCCTCCAGACGCGT	BRDN0001229493	0.525869	0.75188	-0.324734	-1.40851		-2.85041	-0.436478	-0.00194674	0.302887
AACCAGCTAAGTCTAGCTCG	BRDN0001180860	-0.324295	0.24903	-0.226801	-0.657433		-0.119012	-1.10619	0.237192	0.607071
AACCAGCTCATAAATGGATA	BRDN0001184747	-0.0124835	-0.318816	-0.284689	-0.108067		0.535458	0.587569	0.853842	-0.617702
AACCAGGAGACCATGACCAG	BRDN0001180916	-0.888043	-0.419107	-0.0882063	0.923109		0.21262	-0.234383	-1.61544	-0.100045
AACCAGGCAGCCCTTGCAGT	BRDN0001205339	-0.786419	-0.80658	-0.891193	-1.31559		-2.35492	-3.40892	-0.211088	-0.572592
AACCAGGCGACATCCTGGAT	BRDN0001224217	0.0293989	-0.53262	-0.211708	0.0941233		-0.162066	-0.576055	-0.0887379	-1.33069
AACCAGGTCAGCTTCGGACA	BRDN0001217859	-0.265355	-0.231379	-0.242097	0.69047		-0.328559	-0.698435	-0.094959	-0.439918
AACCAGTACTACGTCCACCT	BRDN0001235852	0.661211	-0.284428	0.177419	-0.265225		0.505574	-0.458651	-0.66604	0.332364
AACCAGTCAGCCACTTTGGT	BRDN0001169997	0.152371	-0.994515	-0.277276	-0.282886		-0.925974	-3.25827	2.05514	-2.88813
AACCAGTCATCTGTGTACCG	BRDN0001173812	-0.491924	-0.219184	0.11897	-0.839278		0.986479	0.0410722	-0.265976	-0.886647
AACCAGTGCTGCCAGCCAAA	BRDN0001223582	0.374212	-0.525461	0.0219152	-0.0572134		-0.0661714	-0.804573	1.07012	0.712636
AACCAGTTCAAATATCGGAA	BRDN0001198065	0.217835	-0.44096	0.253786	0.28438		0.318586	-1.16901	-1.67547	-1.71557
AACCATAAGAGAATTTATGT	BRDN0001233414	-1.58806	-1.04419	-0.538278	-0.44601		-0.437174	-0.828491	0.678423	1.0082
AACCATACTTGGCATCTCCG	BRDN0001181841	0.111944	-0.452631	0.901396	0.501551		0.798878	1.01922	0.421961	-0.36755
AACCATAGCAATTGGACTTG	BRDN0001173916	-0.400933	0.218147	0.02471	-0.690144		-1.80569	0.0264685	0.731616	-0.10562
AACCATATTGTAAATGACGT	BRDN0001192850	-0.634316	0.220842	-0.244939	-2.53151		-1.01975	0.879141	-0.222286	2.12624
AACCATCAAACCTCACACAG	BRDN0001204269	0.0139718	-0.274554	-0.248145	0.720813		-1.00553	-0.410069	0.468906	-0.0793043
AACCATCAAGTTGTGTATCG	BRDN0001203856	0.249865	-0.33396	-0.984621	-0.358637		1.43626	0.0607478	0.831983	-1.68655
AACCATCACCTTACATCATG	BRDN0001223809	-0.634715	0.0682452	-0.200598	-0.00855494		0.13935	-0.612742	0.585392	0.289079
AACCATCACTGAAACCCTGT	BRDN0001172039	-0.41803	1.10575	0.179306	-0.549458		-0.440573	-2.56502	0.760251	-2.95374
AACCATCCGAAACTATGCTC	BRDN0001211097	-0.294184	-1.4148	0.0287629	-0.473518		-1.57744	-0.01831	-1.25632	-1.05706
AACCATCCTACCGACAAACA	BRDN0001190310	-0.258649	-0.652225	-0.616362	0.274625		-0.494941	-0.32742	0.48843	-1.77081
AACCATCTTTGGAACAATGG	BRDN0001181983	-0.372639	0.154293	1.2006	-0.0268384		-3.00728	-1.82813	-0.802727	-1.148
AACCATGAGAGCCAAGATGA	BRDN0001167530	-1.49807	-0.605533	0.0996271	-0.849048		0.252915	0.347911	-0.322099	0.629413
AACCATGAGTGTGTCCGCAA	BRDN0001220844	-0.242067	-0.883369	-0.462322	-0.35481		-0.711052	-0.0241527	-0.27968	-0.271635
AACCATTAATGAAATCGGTA	BRDN0001211122	0.911868	-1.15781	1.06194	0.0431674		-1.14453	0.726013	-0.790754	1.20459
AACCATTCAGAGCATAACTC	BRDN0001226212	-0.470766	-0.885098	-0.0679864	0.489287		-2.93028	-0.116757	-0.505413	-2.93028
AACCATTGGAAATGTCCACC	BRDN0001202787	-0.412356	-1.24158	-0.579448	-1.26696		-0.264682	0.542185	-0.691515	-0.655682
AACCCAAAACAGGTGACCAG	BRDN0001231178	0.435802	-0.183939	-0.203415	0.017785		-0.493822	-0.937763	0.441277	1.08556
AACCCAAAATCCAATCACAA	BRDN0001225616	-0.963812	-0.85767	0.468179	0.270502		-0.0122488	0.969652	0.563636	1.09732
AACCCAAGAGCTTATCCAGT	BRDN0001186175	-0.0256599	-1.57572	0.594306	1.14535		-1.13269	1.1763	-0.168964	-0.0554704
AACCCAAGGAGTTAATCCTA	BRDN0001200814	-0.195361	-0.632611	-0.000152756	0.0682386		1.44135	-1.20873	-0.911942	-3.21005
AACCCAAGTGAGCCCCCGAG	BRDN0001198342	-0.0515839	-0.375833	0.495456	0.460121		0.194809	0.651988	0.497057	0.596754
AACCCAATGTCTATTGAGGT	BRDN0001235666	0.736427	1.27196	0.161009	-0.146028		0.280968	0.95708	-1.46393	0.363878
AACCCAATTTATGAGCACGT	BRDN0001199787	-0.386564	-0.774507	0.0637613	-0.0807464		0.192533	-0.203533	0.356136	0.746096
AACCCACAAGAAATTCACCA	BRDN0001221322	-0.0610968	0.630102	0.425442	-0.0709181		-0.235914	1.57791	0.189868	-3.79207
AACCCACCCTCAGAGGCCGT	BRDN0001204443	-0.328283	-0.770981	0.254295	-0.470523		-1.83925	-0.804557	-0.374827	0.606709
AACCCACTTAAATATCCTCA	BRDN0001196821	-0.280728	0.831687	0.0379484	-0.155832		0.0529492	-1.0597	-0.124245	0.112233
AACCCAGGGGAAGTTACACG	BRDN0001187892	-0.554586	0.206264	0.00555367	-0.90624		-0.494626	0.356234	-2.66388	2.06106
AACCCATACAAACAACCTGG	BRDN0001188731	-0.529913	-0.59148	-0.537789	-0.754118		0.525327	1.67295	-1.8936	0.493213
AACCCATACGAGATGTTCAG	BRDN0001210113	-0.213795	0.327113	0.67433	-0.058871		-0.238422	0.572425	-0.222122	0.462591
AACCCATCATACTCTCACAT	BRDN0001236950	0.574948	0.998298	-0.0931477	0.105063		-0.634426	-0.0567112	-2.88826	-0.245629
AACCCATGGAAGATTCTGGT	BRDN0001230434	0.0733141	0.240142	-0.152157	1.78131		0.267203	0.148536	0.028293	-1.28297
AACCCATTGGTAACCTACTG	BRDN0001217369	-2.06788	-1.85163	0.00335252	0.12		-0.328546	-0.521869	-0.804618	-0.52731
AACCCATTGTAAGAGAGTCA	BRDN0001164450	0.577343	-0.522709	-0.468066	0.101758		-0.432003	1.61635	-0.76124	-0.731029
AACCCCAAGTACCAACACGA	BRDN0001211697	-1.91719	-0.513965	-1.78579	-1.28092		-0.570056	-2.94038	-1.58956	-2.94038
AACCCCACACCATGCATACA	BRDN0001191586	-0.137035	0.178413	0.252497	0.169412		-0.556711	0.461268	0.10175	1.64046
AACCCCAGACAATATCCTTG	BRDN0001195001	-0.152475	-1.14973	0.787857	0.392135		-0.602774	-3.69599	0.455743	-1.61969
AACCCCAGCACGTTCCACAA	BRDN0001220313	-0.935916	-0.818649	0.324228	0.460907		-0.584555	0.439841	0.179716	0.00468157
AACCCCAGGGAATTGTGCTA	BRDN0001172244	0.396484	0.54213	0.460562	0.0805499		0.166352	-1.34703	-0.543646	0.33513
AACCCCCAGAGATATACAGG	BRDN0001214594	-0.691813	-1.23261	-0.029151	-0.580802		0.265933	0.172994	-2.93864	-0.57329
AACCCCCAGATGTCATTGGA	BRDN0001217994	-0.131056	0.848908	0.0609294	0.0506634		1.74104	0.290447	-0.716888	1.48052
AACCCCGACCTGATTCAAGT	BRDN0001217239	-0.298848	-1.14537	0.0580629	-0.909212		-0.28511	-0.0469529	0.126887	-0.691945
AACCCCGGACACTTACCATG	BRDN0001209189	0.0753782	-0.361691	-0.603751	-0.0770255		-1.65093	-1.19608	-0.487158	-0.210259
AACCCCTACCGCTTCCTGTG	BRDN0001227962	-0.0775095	0.146777	0.0471122	-0.334124		-0.0735783	-0.719433	-0.0792956	1.74758
AACCCGAGTGATACACGATG	BRDN0001233499	0.151907	0.490318	0.289738	-0.114189		-1.25219	-1.85363	-0.2393	-3.58448
AACCCGCAAATAGGACCACC	BRDN0001227314	-0.605472	-0.379041	-0.0121841	0.487659		0.0121211	0.240929	-0.803333	0.258014
AACCCGCATGAGCATTTGGG	BRDN0001202440	0.195817	-0.150631	-0.316706	-0.0805889		0.251655	0.86928	0.636881	-2.11951
AACCCGGACTGGATCAACAC	BRDN0001169328	-0.490247	-0.651814	-0.645791	-0.446741		-0.768545	-0.700118	0.671546	0.216085
AACCCGGCACCACTCAATGG	BRDN0001183097	-0.248845	-0.000533076	-0.730635	-0.704412		0.286806	-1.19701	-2.86612	-3.05637
AACCCGTCTTGCATTCGCAG	BRDN0001218683	-0.903992	-0.367362	-1.06294	-0.408856		-1.59016	0.366342	0.467509	0.210096
AACCCTACCATAAAGGACAA	BRDN0001201371	0.442253	-0.422729	-0.915924	-1.16916		-0.54617	-1.17051	-1.80644	-3.30852
AACCCTATATTCAGCCCAAG	BRDN0001213099	0.554564	0.0544489	0.8795	0.00399256		0.110627	-0.0368682	-2.17189	0.0255329
AACCCTCACCTATCACCCAC	BRDN0001183491	-0.155684	-0.637711	-0.172267	-0.320732		-1.17144	-1.07986	-1.34402	-0.516693
AACCCTCAGGAAGTGATCCA	BRDN0001232413	-1.09705	-0.838897	-0.686871	-0.223868		-0.534821	0.360628	-0.112066	0.283715
AACCCTCCAACAAACCATCG	BRDN0001231501	-0.282431	0.840944	-0.33534	-0.727132		-1.23805	-0.396922	-0.184919	0.718848
AACCCTCGCTTCAACGCCCA	BRDN0001235953	-0.707404	0.0165053	-0.0956915	1.4452		0.400407	-1.38916	-0.185315	0.760491
AACCCTGATATCCTTGAAGG	BRDN0001236244	-0.941011	-0.215642	0.314543	-0.280716		-0.705499	-1.61449	-0.599686	-1.57946
AACCCTGCAAACCCTAAGTG	BRDN0001225004	0.521846	-0.596557	-0.108291	-0.0743801		-0.804644	0.172305	1.49292	-0.526624
AACCCTGTACTCACTAAGGC	BRDN0001188589	-0.86064	0.198676	-0.308589	0.954735		-0.376094	-1.09613	0.0401795	-0.756961
AACCGAAATCACCTGTTGCA	BRDN0001212930	-0.4833	-0.247601	-0.291851	-0.0151116		0.784306	1.25317	-0.336207	-0.232024
AACCGACCAAGGATGCATTG	BRDN0001234064	0.106466	-0.19887	-0.264289	-0.386264		-1.10132	-0.344693	-0.34915	0.819863
AACCGACCGATCTTTCGGGA	BRDN0001177027	-0.0694873	0.633126	0.108872	-0.596722		-0.891335	0.858056	-2.04305	0.800238
AACCGACGATGACAAATACA	BRDN0001171548	0.307073	-0.0657357	-0.0934913	-0.21158		-0.64664	0.875114	-0.439768	-0.323172
AACCGAGCATAGTTACCACG	BRDN0001164352	0.725761	0.0564503	0.0894939	-0.209829		1.19462	-1.38942	0.316249	-0.126363
AACCGAGGCAAAGACGACCG	BRDN0001202199	0.778011	-1.54315	0.342695	0.196214		-1.54985	0.483063	-1.54985	1.73914
AACCGAGTGAGTTGGACCAA	BRDN0001232069	-0.544709	0.00378731	-0.489127	-0.213915		-0.494223	0.784466	-1.61033	-0.3118
AACCGATCCAGTTCCTACAA	BRDN0001234879	0.547712	-0.796035	-0.0441378	1.07098		-0.352091	-0.352892	0.334777	1.12491
AACCGCAAGAAGCACCTGAA	BRDN0001233117	0.00748726	-1.93935	-0.442301	-0.346589		0.676113	0.578012	-0.969649	0.557428
AACCGCAGTGAAGCCACATG	BRDN0001219276	-0.288373	-0.127668	0.279228	-0.0509014		-0.135241	0.247395	-0.710093	-0.321445
AACCGCCGTCGGTAGAAGAA	BRDN0001226005	-0.232087	-1.5231	0.238677	-0.0402007		0.225184	1.11027	0.106789	-1.69529
AACCGCCTACGAGACACTCA	BRDN0001221370	-0.487764	-0.291723	-0.22157	0.173658		-2.10559	-1.39081	-3.25017	-0.744378
AACCGCCTGCGTGATAACAA	BRDN0001211194	-0.504364	0.312411	0.166066	0.685091		0.328469	-0.756091	-0.0720241	-0.144521
AACCGCTACCCACCTCAGGG	BRDN0001174118	-0.0106189	-0.203681	-0.149037	0.127607		-0.0544023	-0.30475	0.0645737	0.553737
AACCGCTCGAAATAAGCCCG	BRDN0001199100	-0.822625	-0.618605	0.0746214	-0.461858		-0.466036	-0.147789	-0.671543	-0.778681
AACCGCTTGTGAAATAAGCA	BRDN0001183172	0.43686	0.0124869	-0.107078	-0.0973008		-2.08281	1.25963	0.31694	-0.963266
AACCGGCAGTCGTAATAGGC	BRDN0001221014	0.0543063	-0.424354	-0.0918817	-0.405487		-0.611177	1.87443	0.466598	-0.234679
AACCGGCCAAAACACAGTGT	BRDN0001179943	-0.859018	-1.83218	-0.0210969	-0.971802		-1.49628	-1.97828	-0.827908	1.24708
AACCGGCCCAGTGCCAAGCA	BRDN0001164999	-0.149321	0.248456	-1.0483	0.438742		-0.359871	0.727677	-1.00865	0.00215827
AACCGGCCTTCATAGTCACA	BRDN0001167882	-0.386714	-0.213942	-1.07528	-0.640461		-2.37016	0.0959063	-0.889142	0.0563494
AACCGGGAGTGAAACTACTG	BRDN0001175506	-0.035231	-1.39312	0.400131	-1.2987		0.414497	-3.2062	-1.17017	-1.34532
AACCGGGGTTCCCGACACTC	BRDN0001227550	-0.0727752	-0.251012	0.675363	-0.146674		-2.0818	-0.719666	-0.184429	0.916332
AACCGGGTTACGGACATGAG	BRDN0001164097	0.0453871	-1.37809	-0.977373	0.237602		0.321978	-1.28832	-0.484275	0.35893
AACCGTCAGTAAGATCCACT	BRDN0001226289	-0.299135	-0.239532	-0.156963	-0.040126		-1.05805	-0.138958	0.774932	0.294292
AACCGTGTTAGTTAGATGCT	BRDN0001193287	0.306111	-0.116037	0.349277	-0.614244		-0.239513	-0.741462	-0.0264974	-0.781693
AACCGTTCATCGATTCCGAG	BRDN0001202196	-0.0483434	0.581041	0.258191	-0.520464		-0.739361	0.097363	-0.130734	-0.934421
AACCTAAAGACACTACCCAA	BRDN0001166425	0.149251	0.273492	-0.746693	-0.320745		-0.964233	0.592611	-1.41943	-0.785389
AACCTAACAGAGATTACCAA	BRDN0001176955	-0.47555	0.342745	-1.50031	0.968644		0.780374	-0.469206	-1.41685	-1.18568
AACCTACAACTGCTACCATG	BRDN0001222127	-0.303962	-1.24097	-0.322063	0.0427951		-0.362446	-1.26263	-0.518971	-0.304659
AACCTACCACATGAATACCA	BRDN0001223113	-0.0663363	0.490448	-0.877785	-1.21224		-0.160701	-0.409898	-0.231095	-0.707678
AACCTACCTGCAAAAACCTT	BRDN0001238959	-0.131503	-0.871125	-0.482214	-0.960334		-0.199253	-3.58018	-0.0831848	-1.50389
AACCTACTCCATTGATAACG	BRDN0001205754	-0.114559	0.44561	0.243892	-0.196679		0.106599	-0.555757	-1.49109	-1.49957
AACCTACTGCATTGACAACG	BRDN0001224949	0.183966	0.636508	-0.0379892	0.0946351		-0.128929	-0.180566	0.011384	0.0559884
AACCTAGAAAGGCTGTTACG	BRDN0001166724	0.671374	0.167252	0.0825068	-0.683698		-0.0724403	-0.35349	0.526212	0.192215
AACCTAGCCTTTAAGCAACC	BRDN0001171427	-0.342174	-0.0959509	1.29093	0.334193		0.575562	-1.45058	0.553835	-1.25971
AACCTATAAGCTAATGACTC	BRDN0001163300	-0.750009	0.0132701	-0.598098	-0.427804		-1.13336	-0.767213	-1.00933	-1.18261
AACCTATATCCCTCCCAAAG	BRDN0001199628	1.34308	0.202941	0.717788	1.47764		1.37569	1.82181	1.86424	1.58286
AACCTATTCAACCCCCCCTG	BRDN0001190844	0.15494	0.691032	0.182343	-0.318111		-0.648852	-0.563806	-0.996088	-0.147496
AACCTCAAGAAGGACATCCG	BRDN0001208065	0.622727	-0.136388	-0.475043	0.222635		0.269953	-0.234818	1.00642	1.04248
AACCTCACATGCATGCAGGG	BRDN0001224851	0.432592	0.28812	-0.143136	0.554		-2.18953	-0.557541	0.190157	-0.0135037
AACCTCACGACCGGATCATG	BRDN0001231829	-0.0498355	-0.222323	-0.0242563	-0.377545		0.214479	-0.698299	-0.89194	-0.135008
AACCTCAGAGGTCAAACGTG	BRDN0001235741	0.620617	-1.78127	0.741898	0.782648		-1.10724	-1.02238	-0.395045	1.53566
AACCTCCACTATACAGACAG	BRDN0001207722	0.625831	-0.236036	0.170742	0.694807		-0.064786	-2.23347	-0.0283914	-1.22427
AACCTCCAGAGCTGAAGTCG	BRDN0001172448	-0.549109	-0.576221	-0.307538	-0.151889		0.713199	0.224583	-0.332608	-0.667489
AACCTCCCCGAGCTAACCGA	BRDN0001207309	0.167862	-0.790532	-0.334828	-1.37643		0.269395	-2.62082	-0.384829	-2.06837
AACCTCCGGTCATGACAACG	BRDN0001202652	-0.295592	0.16671	0.466864	-0.763083		0.663051	-0.862453	-0.47815	-0.386991
AACCTCGAACCATAGGATCT	BRDN0001193597	-0.25253	-2.28713	0.420847	-0.199618		-0.866086	0.483308	0.345369	-1.13356
AACCTCGAAGATCAGACCCA	BRDN0001235415	0.299353	-0.979593	-0.641621	0.487254		-0.242667	-0.292667	0.638807	-1.73969
AACCTCGTGATCCAGTACGC	BRDN0001238846	0.0519035	-1.93785	-0.510155	-1.29057		1.19519	0.575348	0.900885	-3.382
AACCTCTACATGTTCCACGG	BRDN0001221795	-0.393855	-0.0381508	0.0379869	-1.50636		-1.02901	-2.37836	-1.22329	0.661502
AACCTCTGTAATGACGACGG	BRDN0001207780	0.676925	0.488832	0.425256	0.202288		-1.69503	-1.08484	0.122338	0.47665
AACCTGAAAATGACCCAGAG	BRDN0001229412	-0.977751	-0.177332	0.190436	-1.26179		1.34024	0.177537	2.33541	2.78722
AACCTGAACAACGAGACCAG	BRDN0001202979	0.167228	-0.205053	-0.146755	-0.0842855		0.953795	-2.0733	0.718326	2.15236
AACCTGAACGCTATGACCTG	BRDN0001183717	0.707428	0.414687	1.40303	0.554527		-3.22285	-1.36349	1.06004	0.149997
AACCTGAAGGTGATCGACAA	BRDN0001166353	0.0339102	0.383935	0.439985	-0.402448		-0.0556432	0.953703	0.480823	-0.532944
AACCTGAATAATATATAGCA	BRDN0001163550	-0.824413	-0.31467	-0.367892	0.0622576		1.0352	-1.22155	-0.971249	-1.43518
AACCTGAATTCATTGCGTAA	BRDN0001223880	0.506293	0.295318	0.0605374	0.174792		-1.54715	-0.0353819	0.633133	1.76968
AACCTGAATTCTCCTAACAA	BRDN0001228197	-0.392393	-0.724368	-2.14234	-0.282634		1.75086	-0.0717222	-1.37092	-1.29
AACCTGACAGCATCGAGCGA	BRDN0001185621	0.00278261	-0.188399	-0.695328	0.336458		0.443904	-0.953404	-1.68785	-0.2884
AACCTGACATCTTGATGCCG	BRDN0001207811	-0.256043	-1.34128	0.405836	-2.17916		-0.53724	-0.652141	-0.679063	0.185712
AACCTGACCCTGCTGGATAG	BRDN0001221546	0.263025	0.761387	-1.00197	-1.53562		-1.42812	-0.851524	1.05056	-0.816462
AACCTGACCGGTGTCCCCGG	BRDN0001206225	-0.179398	0.402546	0.355402	0.249537		0.24367	-1.231	-0.530395	0.577204
AACCTGAGGATACCTAGAGG	BRDN0001227096	0.390533	0.167689	0.951119	0.754338		-0.62236	0.0703466	0.228905	-0.510346
AACCTGCAAACAATCAGGCA	BRDN0001230889	0.224748	-1.00875	-0.779254	0.545429		-0.775635	-0.031419	-1.02389	0.222185
AACCTGCAGATACCCAATTG	BRDN0001208146	0.452426	-0.860743	0.520835	0.188597		-0.392946	-1.84064	-1.33065	-0.687283
AACCTGCTGTGCAACCAACT	BRDN0001168510	0.671116	-0.664686	0.559732	0.226324		-0.0332465	-0.0639914	-0.0123957	1.27165
AACCTGCTTACAGAGGCACA	BRDN0001181975	-0.436823	0.0993523	-0.611608	0.401866		-0.252926	0.19432	0.167088	-0.20733
AACCTGGAGAACGATGAGGA	BRDN0001192239	0.235577	0.234371	0.0610989	-0.515193		-0.180648	0.0703158	-1.7664	-1.18759
AACCTGGAGCCCATTTATGA	BRDN0001184920	-0.236772	0.505148	-0.887047	-0.855235		0.958557	0.963073	-0.542694	0.0831121
AACCTGGCCCGAGAGTCGAA	BRDN0001193986	0.278811	-0.114122	0.674555	-0.0704007		-0.948231	0.0336691	0.376185	-0.979331
AACCTGGGATCGAACCACAG	BRDN0001207660	0.975217	1.43858	-0.463733	-0.344405		0.792987	-0.00383257	0.238916	0.885453
AACCTGGGGAGTACGAGCAG	BRDN0001210738	0.0266	-0.36748	-0.000417411	-0.641359		-0.521824	0.0353339	-0.197675	-1.71557
AACCTGGGTTTCAACCACAT	BRDN0001205517	0.0382859	-1.94214	-0.0711641	-0.164389		-0.515578	0.413055	-2.25826	-2.32247
AACCTGTCATTAGGCCCATG	BRDN0001219583	0.0660074	0.0151298	-0.149527	-0.448294		-0.133313	-1.70687	0.180154	-0.543495
AACCTTAGGGAACCTCCACA	BRDN0001175135	-0.00938905	-0.977894	-0.426211	-1.26669		-0.579985	-2.33166	-0.979914	-1.07559
AACCTTGAAGTTAATCTCTG	BRDN0001163149	0.464029	-0.0206725	0.494066	0.021566		0.300158	0.383387	0.723445	0.585135
[truncated: 63,536 more rows]

## Sheet: STARS 1 nM ORY-1001
p-value=0 means <1.52792683616e-07, FDR=0 means <0.000213329144865
Gene Symbol	Number of perturbations	Ranks of perturbations	Perturbations	Most enriched perturbation	STARS Score	Average Score	p-value	FDR	q-value
MYH9	4	3;5;7;8	TGGATTACAAAGCTGACGAG;GCCTACAGGAGTATGATGCA;GCTGCAGGTCAAGTTCAACG;AATGTGACCGATTTCACCAG	4	15.9435	7.77697	0	0	0
ROCK2	4	1;2;4;17958	ACCGGATTATATATCACCTG;TAGTAGGTAAATCCGATGAA;AGCTGAACATAAGGCCACAA;TGTTTAGGGAGGTACGACTT	3	12.2587	6.23584	0	0	0
LZTR1	4	18;39;72;127	CCGACAAGATCAAATACCCA;TTACTCAGGGGGTTACACTG;ACGTAGCCATTGTCACAGCG;CCCACGAACTCGTCGCAGGG	4	11.1407	5.69679	0	0	0
PAWR	4	12;27;45;245	ACCGCCGCCCCAGCGTGACG;GCAAGGGGCAGATCGAGAAG;AGTACGAAGATGATGAAGCA;CTCAACAACAACCTCCCGGG	4	9.99922	5.69	0	0	0
ZFP36L1	4	33;44;79;12039	GGGTGACTGAGTGCCTCCGA;GCTGTCTCGCGAGCTCAGAG;AGGGGCAAAAGCCGATGGTG;AAACGGTGCCTGTAAGTACG	3	8.37241	4.21369	0	0	0
IRAK1	4	13;88;728;1092	ATTTATCCCACAGAAAGACC;GATCAACCGCAACGCCCGTG;ACACGGTGTATGCTGTGAAG;AGGAGTACATCAAGACGGGA	4	7.40299	4.23411	1.52793e-07	0.000177774	0.000177774
MED12	4	29;53;219;22272	CAGTGAGTAGTGCCAAACCA;ACATCGACTGCTGGACAATG;TTCACATTATGACCAACACC;GTGGCGTACTGCACGTGTCG	3	7.04475	3.8554	6.11171e-07	0.000609512	0.000609512
CSNK1A1	4	6;23;14465;75312	CCGGGTTCTTACCGTATGTG;CGCCAAATAGATGTCCCCGA;TTGCTCTCGTACAGCAACTG;TTAGTGTTTAGAATCTCCAG	2	6.27659	3.26182	4.43099e-06	0.00386659	0.00386659
KMT2C	4	28;32;4539;19604	GCACACGGTCTAGTTCTCAG;CCCATGCGACGACCTCCCCA;CTGTTGCCAATACACAATCA;ATTCAGACATTAGGCCATCG	2	5.98985	2.98757	9.32035e-06	0.00722949	0.0066132
TP73	4	268;369;509;9193	CATGCCTGTTTACAAGAAAG;GCTGGAAAGTGACCTCAAAG;AGAGATTATTGCCTTCCACG;GGGCGGAACGGATTCCAGCA	3	5.94756	2.92019	9.47315e-06	0.0066132	0.0066132
HMGB1	4	43;366;1385;2755	GAAGTGCTCAGAGAGGTGGA;AACCTATATCCCTCCCAAAG;GGTGATGTTGCGAAGAAACT;GGCGATACTCAGAGCAGAAG	4	5.7954	3.39497	1.55849e-05	0.00989071	0.00989071
EP300	4	891;1292;1517;3155	ATGGTGAACCATAAGGATTG;CTGTAATAAGTGGCATCACG;GTGGCACGAAGATATTACTC;GGTACGACTAGGTACAGGCG	4	5.55989	2.84687	2.76555e-05	0.0160886	0.0160886
DPH5	4	56;65;704;10599	TACAGTTAGGACTGAGGTGT;GTTCTAAGAGCAACAAAGCT;GCCTCCATAATGAATGCTGT;CAGTGATGTTGCATTCCTTG	3	5.5261	3.36011	3.04057e-05	0.0163279	0.0163279
DAPK3	4	24;70;794;6921	CGTGAACTACGACTTCGACG;GCGGCCAGTTTGCGATCGTG;TCGCGCACAAGATCGAGGCG;CTCCTTCCTAGGCGATCCGG	3	5.36987	3.55651	4.07956e-05	0.0203425	0.0203425
LUZP1	4	193;438;833;5220	GCGGGAACGACTCCGGAACA;ACTGGGAACAGATCCATGGG;GCAGTCCGCATGAAGCCTTG;ATTATTAGCCAGCCAACTGG	3	5.30761	3.14384	4.62962e-05	0.0215462	0.0213329
MYL12B	4	166;376;845;62140	GGTGAAATTGATGGGCCCTG;CAGAGATGGCTTCATCGACA;GCATCAAGGTATGCATCAGT;AATCTGTGACTGGTCAAACA	3	5.28905	2.80307	4.88937e-05	0.0213329	0.0213329
PTEN	4	76;85;2875;11648	AGCTGGCAGACCACAAACTG;CCAATTCAGGACCCACACGA;AGAGCGTGCAGATAATGACA;ATTCTTCATACCAGGACCAG	2	5.14191	2.81366	6.89095e-05	0.0267254	0.0267254
PTENP1	4	76;85;2875;11648	AGCTGGCAGACCACAAACTG;CCAATTCAGGACCCACACGA;AGAGCGTGCAGATAATGACA;ATTCTTCATACCAGGACCAG	2	5.14191	2.81366	6.89095e-05	0.0267254	0.0267254
MED15	4	22;676;972;13054	GTGACGGCGAGGACAGCATG;GTACTCACAAATTTCAGTGG;TGTGTTTAAAGGTCCAGGTG;GGAATTGGCATGCCTCCTCG	3	5.10734	2.84993	7.39517e-05	0.0271714	0.0271714
TADA2B	4	15;96;34226;45848	CATGACATGAACTGGTACAG;ATCTCGTAATCATCCCGCAG;ACAGACCACACCTGTCCCAG;TCCGCACGTACATGTCCACG	2	5.03633	2.7158	8.58695e-05	0.0299727	0.0299727
MYD88	4	81;101;6612;26623	CTCGAGCAGTCGGCCTACAG;CTGCTCTCAACATGCGAGTG;ACCACACTTGATGACCCCCT;GGCTGAGAAGCCTTTACAGG	2	4.99228	2.50367	9.56482e-05	0.0317962	0.0317962
NHLRC2	4	104;116;14096;30549	GGAGCAGTGAAGCACCTCGT;TCAGTACCCGAGTTTCCGGA;AAACAATGCCTATCCTCACA;TGCATCATTAACCATAGGGT	2	4.87218	2.38127	0.000131096	0.0415992	0.0415992
GSK3B	4	2353;2919;4455;4855	ATACCTTGACATAAATCACA;CAGTATCAGGATCCAACAAG;GTGGCTCCAAAGATCAACTC;AGGTCCTGGGAACTCCAACA	4	4.81113	2.20267	0.00014882	0.0451701	0.0451701
SIAH1	4	37;128;2893;5043	CAGAAGACGCATATTTACAG;AAGTTGCGAATGGATCCCAA;AACTGCATCCAACAATGACT;CTTATGCTGATGCATCAGAT	2	4.78681	3.18972	0.000155543	0.0452436	0.0452436
NRBP1	4	30;145;13021;52797	GCACTTCAAACAATGCTGGG;TCTGTGATAAAAATGACCTG;AGGTATGCACTGTCAATACC;CACTAATGTGACAACAGCAG	2	4.67868	2.49633	0.000200464	0.0559776	0.0550143
CBY1	4	1564;3110;4048;5273	TACCGACACTCACAGAATGC;GCAGCTCACCTGCTATCCAC;GTTGGATCGATCAACCCGGG;CCAGAGACAGGGGTTAGTGG	4	4.66765	2.22065	0.000204895	0.0550143	0.0550143
ZNF425	4	955;1132;1428;16904	AAGTACAAAAACTCGTCCAG;ATGCTATTAATCAGCGAACA;GGCGCTTAGAAATTCCCACA;GCCTGTCGTGGACTCTGGTG	3	4.60875	2.20918	0.000235301	0.0608383	0.0608383
DNTTIP1	4	105;163;5911;23216	GGTCCCTACTCACACCATGC;TTGTTGTCATCTGTGAGCGG;GAACGTGCGAGACAATGTTG;TCGAGATCCCAACACAAAGG	2	4.57725	2.40727	0.000257456	0.0641892	0.0641892
EHMT2	4	387;1146;1660;17338	CTCCAGGTGGTTGTTCACCA;CAAGAGGTGACCATCCCCCG;CGGACAGGTACAACTGCCGA;CTCTCCGTCCACACTCTCAG	3	4.41394	2.25351	0.000367772	0.0885316	0.0868112
PLD5	4	178;199;51170;72600	GACATGCTGATGGATGAGTG;CAAATCTCAAGCATTTGTAT;AACATGACCGCTTACAACAA;GCCTGGTCCTAGATTTACAA	2	4.40432	2.14794	0.000379231	0.0882472	0.0868112
STK11	4	146;201;2995;6370	AGCTTGGCCCGCTTGCGGCG;GTTGCGAAGGATCCCCAACG;GTTGTTTGAGAACATCGGGA;GGCACTGCACCCGTTCGCGG	2	4.39566	2.90256	0.000385496	0.0868112	0.0868112
HMGB1P5	3	366;1385;2755	AACCTATATCCCTCCCAAAG;GGTGATGTTGCGAAGAAACT;GGCGATACTCAGAGCAGAAG	3	4.34655	2.3062	0.000427972	0.0933648	0.0912871
LY6G5B	4	550;645;1801;36015	ATAATCGTACTGACAGCACT;CCTGAAATGCATCCTACAGA;GAAGCGAACCTTGACATCTG;GATGTCGGGAACAGGAACTG	3	4.30853	2.31308	0.000462809	0.0979051	0.0912871
NUAK1	4	488;619;1803;15932	AGTGTAAAGCAACACACCCA;AAGTCAAGCGGGCCACCGAG;TAGATGCTCGAGGACTCATA;GGCCAAACCCACGACCTCTG	3	4.3071	2.3343	0.000463726	0.0952138	0.0912871
RHOA	4	182;431;2365;6508	CTATGTGGCAGATATCGAGG;ACAGAAATGCTTGACTTCTG;GCCACTCACCTAAACTATCA;AAAACACATCAGTATAACAT	4	4.30209	2.8049	0.000468768	0.0934991	0.0912871
YWHAB	4	119;224;45676;67310	AGAGTACCGTGAGAAGATAG;TGAAGGCAGTCACAGAACAG;CTGCTGGGAGTTCGACACAG;CTCTGTTGCCTACAAGAATG	2	4.30181	2.17173	0.000470754	0.0912871	0.0912871
NECTIN3	4	299;1507;1934;18739	ACCCGTTGCACATATTGACT;TTTCCAACCAGATTTGCTAG;AATCTAGGTTGGATGGACAA;AAAGCTGTTACATTCCCGCT	3	4.21647	2.17335	0.000714611	0.13483	0.13483
DRG1	4	196;403;3556;6949	GTCAACACTGCTTAGTAACC;GAGCCTTAAGCAGCCCTAAG;AACAGCAAACCCCCCAACAT;AGGTATCATTGAAGGTGCCA	4	4.18819	2.68245	0.000755713	0.138832	0.138832
PHOSPHO2-KLHL23	8	561;841;998;2632;9042;26937;29998;43036	TAATACCTGGCATTGAGCAT;TGCATAAAGAGATTTCCCAG;GACTGCACAGTGGTAATACC;GCCTCCAATTATATACATTG;CAGTAAAGAAGGCTTGTGAG;ACACACATGAAATTCTGCAA;AAATGTTCAAAGCCTGCTTG;TGTGTGTCCAGAACTAGAGA	4	4.08971	2.36158	0.000904838	0.157917	0.157917
KLHL23	8	561;841;998;2632;9042;26937;29998;43036	TAATACCTGGCATTGAGCAT;TGCATAAAGAGATTTCCCAG;GACTGCACAGTGGTAATACC;GCCTCCAATTATATACATTG;CAGTAAAGAAGGCTTGTGAG;ACACACATGAAATTCTGCAA;AAATGTTCAAAGCCTGCTTG;TGTGTGTCCAGAACTAGAGA	4	4.08971	2.36158	0.000904838	0.157917	0.157917
CBFA2T2	4	66;444;2180;22369	GAGTTGTCGAGCACCACAAG;TTTCTAATAGGTCTAAATGG;GTGCCCCTCATGAATCCCGG;CAATAAATCCTGGAGGACCG	3	4.06188	2.5601	0.000952968	0.16226	0.16226
MBTD1	4	295;302;5130;13940	GTGTCGAACACGAGTAGCAG;ATTGGTTGGTCTCGAAGCAT;AGCTTGATACTGAGCATATG;TTATGTGACAGGCACCTATG	2	4.04317	2.20737	0.000991777	0.164848	0.164848
HELB	4	267;341;15443;48100	GAAGGTACAAGTAAAGCCTG;TACTGAGCAAAGTCAACTAG;ATGATCCATTTAAAGTGTCG;ACATCGACACATAAATGCCA	2	3.93812	1.93434	0.001316	0.213652	0.213652
SELENOM	4	234;514;2445;34378	ATGACAGCTGAACCGCCTAA;CCTCTAGTTCCTCGTAGCGG;GGTGAAGGCTTTCGTCACGC;CCGGACTGGAACCGTCTGAG	3	3.91395	2.35481	0.00136169	0.216044	0.216044
ODR4	4	334;362;2979;55668	TAAGAATGGACTTACACGCT;GCAGATTGGAAGTATCAAAG;TGTCAGAGTGCTAACGCAGT;GGTATCCAGAATGCTACCAG	2	3.88644	2.32873	0.00142449	0.220985	0.220985
PRKAR1A	4	20;388;4062;9130	CAGCGCTGAGGTCTACACGG;AGGCACTCGTACAGACTCAA;ACCTCTCAAAGTATTCCCTG;TGAATGGGCAACCAGTGTTG	2	3.82649	2.51868	0.00154229	0.234059	0.229374
BMPR1A	4	612;877;2620;56881	ATGGCGTGGCGAAAAAGTGG;CAACTGGACAGGTTTCATAG;TAACCTACCTATGACAACAG;ATAGCACTTTAAAAAAGGCA	3	3.8249	2.11477	0.00154428	0.229374	0.229374
MEN1	4	188;399;30768;37509	CCAGGCATGATCCTCAGACA;GAACGTTGGTAGGGATGACG;CCAGACAGTCAATGCCGGTG;AGGATAGAGGGACAGGTCGA	2	3.80233	1.93942	0.00174184	0.253328	0.250768
ZNF879	4	1305;1814;2705;20390	AAACCGAGAATAGTTTCCAG;CTGGTGTCCAATAAGAGATG;AAGCCTTCACTTCAATATCG;TCACCGAGATGTGCGCCTTG	3	3.78379	1.87008	0.00178233	0.253927	0.250768
FAM151B	4	1606;2381;2716;53497	AGGTACTGCTCACATGATAG;GTGGTTAGCTGCATGATACC;ATATCGGCATTAATCCATAC;GGGGATGGGCCATAATTGGC	3	3.77857	1.79011	0.00179608	0.250768	0.250768
FABP2	4	306;441;29078;39537	TTTAATTACAATCTAGCAGA;CAATAAGTTTATTTCCCTCA;ACAGCACTTGGAAGGTAGAC;AAGCTGACAATTACACAAGA	2	3.71587	1.84074	0.0019614	0.268481	0.268481
IRF2	4	259;458;13253;61444	CAGCATTCGGTAGACCCTGA;GGATGCATGCGGCTAGACAT;TACCTGCATAGGAAGACACG;ACCTGATCCCAAAACATGGA	2	3.68321	1.85373	0.00221198	0.296958	0.29649
HOPX	4	358;468;13837;75420	CGAGGCAGGCCTTTCCGAGG;GGCCGCGATGAGGCACAGCG;ATGTCGGCGGAGACCGCGAG;CCTGGAGTACAACTTCAACA	2	3.66456	1.80121	0.00226867	0.298822	0.29649
URM1	4	470;484;27232;61698	AGTCACTTTGCCTGGACAGG;CCTCCTTTGCAGAGGTGGTG;TCTCCCTGGATGAACAACTC;CATGGCTGCGCCCTTGTCAG	2	3.63555	1.75276	0.0023637	0.305574	0.29649
ARID1A	4	87;977;3060;32200	CCTGTTGACCATACCCGCTG;CACATCCCTGACCCAACCTG;TTTGAATGCAAGATTGAACG;CAGCAGAACTCTCACGACCA	3	3.6252	2.25127	0.00240007	0.304634	0.29649
DPH1	6	75;311;14727;15245;32876;45389	CCACCATACTCAGGCAACTG;GATGGGTGACGTGACCTACG;ATCCCCCCGACTGTCCAAAG;TTCCAATGCGGAGAAAACGT;CCAGCCCATACCGGTAAGCG;GACACCAAGAGGATAAACCG	2	3.62332	1.95373	0.00240572	0.299899	0.29649
SMTNL1	4	482;493;41093;63814	GGAAGCAAATGGATTAGATG;GTTTGACATTACCTGGCTGA;TGAACCTAAGGCAACAGTTG;CTGGAAAGGCCATCAATGAG	2	3.61964	1.74388	0.00242085	0.29649	0.29649
PYM1	4	222;543;26419;31413	CAAACGTAACCTGAAGCGAA;GCGTCAACACAGCGACCTGA;CTTATCAAGAGTCCTGCTCA;AAAGCCTAACCACGTACACT	2	3.5363	1.82687	0.00288335	0.347046	0.347046
HMGB1P10	2	366;1385	AACCTATATCCCTCCCAAAG;GGTGATGTTGCGAAGAAACT	2	3.49504	1.84052	0.00320483	0.372882	0.372882
HMGB1P1	2	366;1385	AACCTATATCCCTCCCAAAG;GGTGATGTTGCGAAGAAACT	2	3.49504	1.84052	0.00320483	0.372882	0.372882
CDYL	4	64;595;23390;35106	GGGCCCAATAAAGCTCCGAC;CTTTGTGGATAACAAGATGT;CTGCGGTCCTGCTCTTAACG;CGACTTCAACAGACGCCACA	2	3.45746	1.97975	0.00339948	0.389046	0.389046
RASA2	4	778;2256;3679;18163	AGGATCGACTTGTGGAACAA;TTAGCATCAAGGCATGCCAT;AGATATCACACATTACAGTG;GTGCAGCAGCAGTCGTACAA	3	3.3888	1.77917	0.00391577	0.440903	0.440903
CCDC6	4	149;650;18096;19256	GAGATATCTCTAGGCGATGG;TTCTGGAGAGCTCATTAGTG;TCCTGCTCGTCGACCTCGGG;GATTGACCTTGAAAATACAT	2	3.38129	1.83251	0.00410401	0.454764	0.454764
IGSF21	4	252;673;29297;58444	CCAAGCCCAGAACTTCACGC;CCCGAGCAGTGACGGCACTG;GGAGAACTACCGCAAGCGAG;GAAGTTACACTTCAAAGTCA	2	3.35134	1.74703	0.00428767	0.467691	0.467691
TAF6L	4	9;4181;19895;30351	AGATCCTGGCAGATCCTGTG;GCAGACGAACTCCAAGATTG;TCATGAAGCACACCAAACGC;CACCCCTTACCCGATCCTTG	1	3.33282	1.71275	0.00455185	0.488868	0.488868
IFIH1	4	415;697;5802;48530	CTTGGACATAACAGCAACAT;TTGGACTCGGGAATTCGTGG;TGAGTTCCAAAATCTGACAT;CAGTGTATAATAACATCATG	2	3.32118	1.95125	0.00463497	0.490253	0.490253
FGB	4	688;705;12407;18382	TGATGAGTTAAATAACAATG;CCAAGGTGTCAACGACAATG;TGTCAGTTGCAATATTCCTG;GGATTGAACGAAGCACACGA	2	3.31136	1.59077	0.00470815	0.490562	0.490562
SLC66A3	4	10;5292;17332;31019	GCGGATACCCATAGTAACAC;GTCTATGATCCACTTCTGCA;TACCCCATCCTCATCGCGCA;GCTGCGCGCCGCTAGCACAG	1	3.28708	1.6337	0.00501802	0.515159	0.515159
HMGB1P4	1	43	GAAGTGCTCAGAGAGGTGGA	1	3.2555	1.62775	0.00526814	0.532998	0.532998
APC	4	11;7488;31926;40621	TCTGTATAAATGGCTCATCG;AGGATGTAATCAGACGACAC;TCAATAGGCGTGTAATGATG;GGTTCAGAAACAAATCGAGT	1	3.2457	1.52836	0.0054764	0.546153	0.534663
LOC100286925	2	670;1846	ACAGAACTCACAGGTCACAG;GCAACTTCCTGAATTCGGAA	2	3.24548	1.67037	0.00548388	0.539197	0.534663
KRT73	4	2721;3089;4154;42163	ACCTGATGGATACCCCCGGG;TCAATGTGGCCAGTGGCAGT;CTCATCCTCCTACCGAGCAG;GCTGAGGAGCGTGCGCGAAG	3	3.2334	1.54692	0.00557922	0.540952	0.534663
MGAT3	4	93;1684;4166;33064	GGTGCGCACGAAATACTCGG;CTTGTGGCGGATGTACTCGA;CGTCTTCATCATTGACGATG;CGTAGAGCGACTTGCGCATG	3	3.22971	2.02898	0.00561131	0.53661	0.534663
C2orf69	4	165;1841;4188;30279	ATAACTATTGGGGAACCGGT;GCCAGAACCATGAACCCGGG;GAGTTACCTGCACATCCCCA;CATACTACGAATGGTTGCCA	3	3.22298	1.94644	0.00566754	0.534663	0.534663
SLC22A14	4	1178;2275;4255;9411	GATGCTGTTACGCAGATTGA;ACAGCCACTGAGTGGTTAGT;ACCATACCCCAAGCACCCAA;GAAGCGATCGCTGATCAATG	3	3.2027	1.68754	0.00597587	0.556234	0.551596
SEMA3G	4	2900;3557;4265;58689	GGGCGGCCATCACAAACCGG;GGTGGGTCTTGACAAGGACA;CCCCAGCAAATGCTATACGT;TGGACGCCCTCTACTCTCTG	3	3.1997	1.5031	0.00600506	0.551596	0.551596
C17orf50	4	1880;2022;4345;38036	CTGCTGCGGCGCGCGGACAG;AGGACACTGAGCGCCGCTCG;TCCGTCGCGCTGTCCTCCAG;CCCTCCTCCGCTACCCGCGG	3	3.17596	1.65799	0.00622095	0.564006	0.564006
MFSD3	4	123;837;9929;76409	CCAAGGTTCTGTACGCTCCG;CCATTCCACAGTCCCAACTC;CAGCAGCAACCCCGCCACAG;GGGACGTGCTAGCCGTGCCG	2	3.16378	1.78762	0.00647092	0.579148	0.568022
ULK4	4	629;838;47325;51080	CCTTTGCCACCTATTCCGAA;AGAGCGTGTTGTGAATCACA;CCACCACGCACAAATAGCAA;AGAGTTCCACCACTAGCCAG	2	3.16275	1.55388	0.00647734	0.572384	0.568022
OR13C3	4	1416;3190;4415;35272	AAAATGAGAATCAAAGATGC;TTTCCTGAAAGCAGATGACA;CACCAATGTTGAGGGAACAG;ATTTATTCCACCGGACAGCC	3	3.15555	1.58605	0.00655374	0.571895	0.568022
TSC22D2	4	184;849;4440;64949	GCCAGGGTTACATTCGTCGG;CCCGGACGAGTCACGCACAG;AGCGGAGAGCCCTATAGACG;TGTGTCACAGCTACCCCCGT	2	3.15155	2.08127	0.00659071	0.568022	0.568022
E4F1	4	14;4093;16827;48378	CTGAACAAAATCCTCCAAGG;AGGTGGTGGGCACATCAAAG;GGGAAGGTCTCACTGCACTG;GGCACAGCGCACACACATAG	1	3.14102	1.65463	0.00683243	0.581673	0.576274
HUNK	4	80;868;11385;76753	AGGCAGCGTCCCGGTCAACA;TGAACGGATCCGAGTAACCC;AAGTCGCGGAGCCGCTCGCG;ACTGGAGCGCTATTTGTCAG	2	3.13254	1.83924	0.00692777	0.582684	0.576274
CAB39	4	190;872;10675;24287	GAGCTGTAAATCAGCTACCA;GTGCAGATGTATTCAACAGT;TGAGCTACTGCTTCTGTCTG;CCAGAAATAGCTCTAAATTG	2	3.12859	1.71332	0.00696521	0.578858	0.576274
ARHGAP10	4	68;881;49977;72539	GGAATCGATTTGAAGGAACA;TGAATGAGCAAACTTCCGCT;AAGGATTGTACAGAGTTGTG;TGTAACTCATAGGTCATGAG	2	3.11978	1.85844	0.00705276	0.579239	0.576274
EXOC6	4	2244;3966;4556;72812	AAACCGGTATTGACTAACCC;TTGTATCCGTAATCATGACA;ATACTTACCATATTCGACTG;AAATCGTGATAGAATTCCAG	3	3.11543	1.4846	0.00709921	0.576274	0.576274
OR10G2	4	808;916;6155;54544	GGAGGCTTCTTAGATTTGGG;GGGCAGGCGGAAGGTCAAGG;AAGCAGAGGAACGGTGACTG;AGGCCAGTCTCAATACTGCG	2	3.08633	1.80316	0.00756874	0.607326	0.607326
MLX	4	16;8843;60607;66968	CCCACGCTCTCCGTGCCCCG;AGGAGTCCTACAAAGACCGG;TTGTAGAAAGCACCCGCAAG;AGGTCATCATAGCCTCTCTG	1	3.08306	1.54153	0.00774445	0.614364	0.614364
CEP76	4	17;3010;58645;66517	CAGGTTTAGAACGAAAACGT;CAGGGGCTCGTTCATAACCA;CTAATATTGATCCAACACGG;GATAACGTTTGATTGAGTGG	1	3.05675	1.71128	0.00819672	0.642936	0.631777
SMARCD1	4	590;4282;4814;61104	GAGCGGTACAGCCCTTGACC;TTTGTCCAGTTCAATCACCA;GAAACGGCTAGATATCCAAG;CCTGGTAATCCAGCATCAGT	3	3.04521	1.58928	0.00833836	0.646778	0.631777
USP22	4	668;962;28190;39281	TGGGGCTCTGCATCTCACAG;CCTCGAACTGCACCATAGGT;GCCATTGATCTGATGTACGG;ACCTGGTGTGGACCCACGCG	2	3.0443	1.50591	0.00835104	0.640644	0.631777
LIFR	4	2289;3928;4838;43862	TGTATCGTGTTCATCAGATG;TACCTAAAGTGGAACGACAG;TAACTAACAATTTGCAAGTG;TTAAGTGGTGTAACTCGTCT	3	3.03887	1.46547	0.00842209	0.639072	0.631777
WWTR1	4	147;2050;4840;50810	ATCCGAAGCCTAGCTCGTGG;AGGCTTACCGAGATTTGGCT;ACGCGGGCGACGAGTGCGAG;AAGGATTCGAATGCGCCAAG	3	3.03835	1.89	0.00842514	0.632429	0.631777
TMEM138	4	3353;3779;4878;34328	CTTTGAACTTATGGAATAGG;GACATGAAGGGAGATGCTGA;ATCTCCTTCAGAACTTACGC;CAGGCCAGCCTGGAAGACGA	3	3.02838	1.43401	0.00869849	0.646002	0.631777
GARNL3	4	822;982;57699;69326	TCAGTTTATACTGTGTACCA;GTTGATTAGATCTTTACACC;CAAACACGGGCACTGATGGA;GAGTGTTAATAGCATACAGG	2	3.02665	1.47086	0.00872018	0.640796	0.631777
TCF12	4	766;995;30054;49130	CCAATGTCCAGCTTTCATCG;GTGCTAGCGAACATACTGGT;AGTCGATTAGGAGCCCATGA;AGAGGTGAAGGTGATCCAAC	2	3.01538	1.477	0.00887512	0.645387	0.631777
MYL6	4	276;996;20365;46697	TGAATCCTCAGAGTTCAAGG;CCAGAACCCTACCAACGCCG;TATGGCAGAGATGAATGTGA;AGGACTTCGGGTGTTTGACA	2	3.01452	1.62172	0.00888489	0.639438	0.631777
BCOR	4	3842;4638;4938;71858	GCTGCCACAAGCACTCTAGG;ACAAACTCTGGACGGCCGGT;AAAGAGAATCGCCAACTCAG;CCCACGTGCTGAATAACGGA	3	3.01281	1.37556	0.00891072	0.634752	0.631777
ZNRF3	4	1127;3397;4952;14300	GTGCGGAGGCTCACTCGAGG;AGCCACTGCACACCGAGCGG;ATGATGTTGTGCCGACAGTG;CTACCCTACGAGGACAAGCA	3	3.00921	1.55996	0.00895946	0.631777	0.631777
NUMBL	4	19;24198;69484;70638	GCCTGGAGCGAAAACAGCGA;CAAGTACCTGGGTCACGTGG;AGTGGTGGACGACAAAACCA;ATGGCAGCTCATTCAGCCGT	1	3.00848	1.50424	0.009104	0.63555	0.63555
PLCG2	4	2635;2864;5003;68226	CCACGCCCACCATTATCGAG;AAATAAAAGAAATCCGCCCA;ACCACGCCTTTGTTACCTCG;CGTACGGCTTGGACTCGTGG	3	2.99617	1.50649	0.00928491	0.641762	0.636756
TCERG1L	4	842;4963;5008;16643	CCTTTGCTCTGGACTCAACG;GGGGACACGTTACCTGCCCG;CTGAGGTGCTAACACCACCG;ACAGATACAAGGACAGAGCG	3	2.99489	1.50914	0.0093037	0.636756	0.636756
MYF6	4	1021;1037;23909;43822	GAGGCTAAAGAAAATCAACG;TGCAAGCCCAGATCAGACAC;AAGGCTCTCCTTTGTATCCA;GCGCCATCAGCTATATTGAG	2	2.97994	1.42504	0.00966169	0.654838	0.650115
TRIB1	4	512;2809;5078;51856	CCGGGACACATGCTCGCGCT;GATGCTTTGTCAGACAAACA;GTTTCCCATTAAACACTACC;CCAGCACGATGGCTGACTGG	3	2.97723	1.67457	0.00970081	0.651167	0.650115
SUPT20H	4	453;4872;5099;67976	GGATATTCTCTGATGCTCAG;TGATAACCACAAATGGACCC;TACCGAAGACTGAACTGACA;GATCAAAGACCGATGCTGAG	3	2.97198	1.57281	0.00977827	0.650115	0.650115
NPRL2	4	21;5815;23574;54067	TCCAGCAAGATGGTCATGAT;TTCTTGTGTTCGATGCACAC;CTCATTGCAGACCTCTAGTG;GGCATACTTGTTGTGTAGTG	1	2.96505	1.50118	0.0100203	0.659922	0.65576
TDGF1	4	823;1063;19901;33644	ATTTCTAAAGTCTTTGAACT;GCCATGATCCAAATCACACT;AAGGCCAGGTATCCCCGAGA;CTGTGCTGTATCCCCATGGG	2	2.95873	1.44805	0.0101222	0.660403	0.65576
UGT2B28	4	999;1065;45256;61534	ATATGTCATGAAATTCCCAC;AATGTGTGATATGAAGAAGT;CTCTGGTGAAAATGGTGTTG;GGACCGGTGAATACAGCCAT	2	2.95712	1.42046	0.010145	0.65576	0.65576
RPL10L	4	256;1100;12255;74223	ACCCGGGCTACAGTACCCTG;AAAGTGGATGAGTTCCCACT;AAAATCTCGTTTCTGCCGAG;TTTGTTGGCACAAATACGGG	2	2.92943	1.60414	0.0107366	0.687634	0.687634
POTEB	10	111;408;13274;29678;44919;49998;50705;50884;57270;59654	TCTTCATAAAGGAGTCGTCA;GGACACTGACATGAACAAGA;GGGACACTGACATGAACAAG;GTGGTACCTCGGCTCCATGA;ACTCCTTTATGAAGACACTC;ACAGCGCCTTCATGGAGCCG;ACATGAACAAAAACAGGAAG;ATGCACTTGATAGATATGGA;ACAAGAGGGACAAGCAAAAG;ACAACATACAGCAAGTATGA	2	2.92176	1.59034	0.0109893	0.691138	0.691138
POTEB2	10	111;408;13274;29678;44919;49998;50705;50884;57270;59654	TCTTCATAAAGGAGTCGTCA;GGACACTGACATGAACAAGA;GGGACACTGACATGAACAAG;GTGGTACCTCGGCTCCATGA;ACTCCTTTATGAAGACACTC;ACAGCGCCTTCATGGAGCCG;ACATGAACAAAAACAGGAAG;ATGCACTTGATAGATATGGA;ACAAGAGGGACAAGCAAAAG;ACAACATACAGCAAGTATGA	2	2.92176	1.59034	0.0109893	0.691138	0.691138
CEP44	4	959;1124;15201;63319	GCTGTTGGCGTTGATATCAG;GTTTGTAGTGCAGTAATCTC;AAAAAGCAGTTTATCCAATG;TTGTGTGATGAAAAAGCACA	2	2.91096	1.41076	0.0111806	0.696891	0.696891
HMGB1P6	2	1385;2755	GGTGATGTTGCGAAGAAACT;GGCGATACTCAGAGCAGAAG	2	2.8977	1.45068	0.0115475	0.713388	0.712483
SNCG	4	1592;4517;5434;15427	AAGGAGGGGGTCATGTATGT;GCTCTGTACAACATTCTCCT;GCGGTGGAAAAGACCAAGCA;GGTGAGCAGCGTCAACACTG	3	2.89109	1.43635	0.0116683	0.714531	0.712483
SEPTIN12	4	25;5053;17550;67547	GCTGTGCCGGACTGTGAATG;CGCTGTTCAAGTCCAAAGTG;GGACCAAGCATCTCGCAGGG;GATCAACAATGACAACTGGT	1	2.88939	1.51356	0.0118307	0.718177	0.712483
KRT14	4	944;1153;8243;10652	CGAGGAATGGTTCTTCACCA;CTTGGTGCGGAAGTCATCCG;ATATAGTTCTCACCTCCTCG;TCCCCCAGAGGAGAAGCGGG	2	2.88916	1.40569	0.011839	0.712483	0.712483
ZNF266	4	457;1169;46157;69669	AAGGTGTGAATGATTAATGA;CAGATAGGAAGCCACAACGG;GAATTCGAAAGTGATCACTG;CTGTGCGTATACAAACTCAC	2	2.87737	1.50403	0.0120558	0.719329	0.719329
IL6ST	4	386;1183;10329;17230	TCTTAAATAGGTGCGATGCA;TGAGTTGCATTGTGAACGAG;GATCTGATGTAACCTTCCCA;AAACGAAGCTGTCTTAGAGT	2	2.86719	1.52468	0.0123933	0.733201	0.727239
CBY3	4	4323;5485;5560;59870	TTTGGGCCGATCACATCTCG;AGGGCACGCAGGTGCTCGAA;GCTCGTAGCCGAGCACTCGA;CCGCCCGCCGCGGAACACGA	3	2.86199	1.2933	0.0124922	0.732839	0.727239
FBXO22	4	284;1191;43720;54222	CGCCAGGTTACTCAACACGA;CGATTGCTACCTGATCCCAT;AGTGTGTGCGCAGAGTATTG;GAGTGTCGTGGCCATAAGAG	2	2.86143	1.5666	0.0125009	0.727239	0.727239
KRT38	4	1607;2228;5661;12278	GGACCCCACACGGACTCGGT;TGGTGGAGGCAGACAAGTGT;TTCCAATGTTGCCAGGAATG;GGAAGTAAGACTGGTAGTCG	3	2.83914	1.56917	0.0132131	0.762317	0.762317
CAPN13	4	60;1240;12975;72715	GGTGGCGAGGACGCACAAAG;CATGGAAACACACTCCACGA;GCTTCCATATCACATTGGAG;TTACAGATTCAATACCGAAG	2	2.82697	1.77891	0.0134583	0.770101	0.770101
C3orf70	4	31;3533;8945;17114	CAGATAGACAGCCCGTCGCA;TACAGTACCTCGGTGAGTCA;GAAGAGCGAGAAACTAGATG;GCTTGGAAGCTGTTCCACAG	1	2.79607	1.58004	0.014509	0.823477	0.808146
CASZ1	4	908;4683;5857;10674	GGGAGCGCCTTACTTGACAG;AATACCCAGCTCATTAACGA;GCTATGATGACCAGAACACG;GAAGCCATCCAAGTACGACC	3	2.79598	1.46327	0.0145109	0.816939	0.808146
MRI1	4	2829;4850;5868;39647	CGGTGCAGCAGATCACTCTG;GCTCAGCTTGTCGCGCACGA;CAGAGACAACCGAAGCATTG;GGCTGTACCATAGCCAGCGG	3	2.7936	1.34046	0.0145659	0.813475	0.808146
QSOX1	4	1152;1299;14637;70047	TTGGCAAGAACGGCACCCTG;TCTGCCAATTTCCAAACAGT;TGGAGTCCCATCATGACACG;GCATCGCCTTCGCCCCGACG	2	2.78727	1.34408	0.0147176	0.815425	0.808146
KRTAP25-1	4	217;1308;46957;53754	ACCATAGGAGAAATAGCTCA;ACTATGAGACACATAATTCA;ATTGACAGCCATAAGAGACA;CAGCGACAAAAAATAAAGCT	2	2.78137	1.57849	0.014994	0.824198	0.808146
CPOX	5	26;2590;4575;10212;66657	GGGCACGGCTCGACGTCGAG;GATTCAAGTATGTTGGAGTG;CCCCGCGCCTGGTCCCAGTG;AGATGTTGCCTAAGACCTCG;TGTAGTCCCAGCTACTTGGG	1	2.77561	1.87748	0.0151227	0.824775	0.808146
REEP4	4	4467;5692;5954;9642	GATCGACGCGTACATCGTGC;GGGACGGGTGGACAAACTTG;GTGCGTCAGAGATGGAGCGC;TTTCTACTATGAGATCAAGA	3	2.77517	1.26126	0.0151385	0.819242	0.808146
TFAP2E	4	1514;3071;5960;36111	CTAACCGTTCCCGCAAACAC;GAGGCGTTGAGGCACTCGGG;CGGCATCACAAATCCTGGTG;GCAGTGGCATAGTCACGGCG	3	2.77389	1.4917	0.0151679	0.814515	0.808146
SMARCA4	4	296;1320;18797;20469	CTAGGTATGAAGTAGCTCCG;GCAGCAGACAGACGAGTACG;TGAACACCATCATGCAGCTG;GGGCGTACGAGTTTGACAAG	2	2.77358	1.53139	0.0151755	0.808705	0.808146
BAX	4	82;1327;10058;11647	TCGGAAAAAGACCTCTCGGG;GTTTCATCCAGGATCGAGCA;AGTAGAAAAGGGCGACAACC;GGACGAACTGGACAGTAACA	2	2.76906	1.71451	0.0152808	0.808146	0.808146
SMARCC1	4	557;1328;26636;44435	GGATGATTGGAACAAAGTGT;TATTCTTCCTCACAAGACGA;ATCTCGAATGGATCGTAATG;TGTTAAAGGAGGAACTGTAG	2	2.76842	1.43963	0.0154386	0.810354	0.808604
SP1	4	1233;2486;6004;14010	GTATGTGACCAATGTACCAG;TTACTACCAGTGGATCATCA;CATCATCCGGACACCAACAG;CAACAGATTATCACAAATCG	3	2.76458	1.55464	0.0155234	0.808724	0.808604
HMGXB4	4	660;1341;7051;39322	ATAGTGAACTTTACTTCTTG;CCAGCGTATGGGATGCTGGG;AAAGATCAAGGTTAGCACTG;CAGTGGGGAACTACCCCTAG	2	2.76011	1.70005	0.015637	0.808604	0.808604
CDK16	4	34;1593;17442;39376	TTACTAGGCTGACACGACGG;CCCACGCAAGATCTCCACTG;GCCACCAGAGATTGTGCACG;TCAGACTGGAACATGAAGAG	1	2.756	1.78981	0.015872	0.814721	0.814721
LEKR1	4	576;1362;16491;26027	GATTTGCAAAAAGAAGTACT;AACTCTTCTGAATCAGACAA;GCTGAGTGATGATAACTGGA;TATATGTAACAAACCTGTCA	2	2.74685	1.42769	0.0160863	0.819698	0.815907
PYDC1	4	1309;1452;6097;62197	GCTCGGGCAGCTAGATATCG;GCTGGAGAACCTGACACCGG;CGCTCAAAGCCCTCGCGCAG;GGCTTTGAGCGCATCCCGCG	3	2.74512	1.6574	0.0161288	0.815907	0.815907
SAT2	4	35;32674;36048;42688	TATGTGATGCCGGAATATCG;GAGACTGTGGAGATATCCTG;TATCCCATAGCCCACCACGC;AGCCGAATTCGAAAAACTCT	1	2.74343	1.37172	0.0163143	0.819353	0.819353
ZNF215	4	36;25568;29936;51784	TGAGACAATTTACACTGAGG;TCTGGAGAAGAATCATCCCA;TGTGGTTGTGGAATTCAGCA;AACCTGAATTCATTGCGTAA	1	2.73121	1.36561	0.0167702	0.836235	0.831015
HDHD3	4	471;1388;16505;74091	CAAAGTCGAAGTGTTCACGC;TATAAAGCTGTTCAGCGATG;CCAGTCTCAGACCCCGTGTG;GCTCCGCCACCCCTTAGGGG	2	2.73072	1.45085	0.0167846	0.831015	0.831015
NONO	4	40;1406;12928;53420	CTGGACAATATGCCACTCCG;GCTCTGGACAGATGCAGTGA;AGTGGACCGCAACATCAAGG;GACCAGTTAGATGATGAAGA	2	2.71973	1.80175	0.0170724	0.839315	0.839315
ELMSAN1	4	483;1409;15038;15891	GGCCTCAACTACCAAGTGTG;GCATCATTGGTCGCACATAG;CAGTCATCGTCACCCGCAGG;TAGCTCAAAGCTCCGCTCAG	2	2.71792	1.44301	0.0172584	0.842523	0.842523
TFDP3	4	1076;2782;6270;28563	CTTCCCGAGCGGGTTCACGG;GCATCAAACATCCCTGTGGT;CTGACTCGTTTGGTGAGGCG;GAACTGTCAGAACTTACGGG	3	2.70972	1.53148	0.0174812	0.847472	0.847472
BSG	4	38;37424;43358;59023	GTCGTCAGAACACATCAACG;CATCTCCATCGACACGCTCG;GGATCGCAACCACCTGACCC;GTGGACTCCGACGACCAGTG	1	2.70777	1.35388	0.0176625	0.850359	0.850359
CYP4B1	4	51;5889;6325;32177	GTGGCCCATGACCATACAGG;TGATGTGCTGAAGCCCTATG;GGCATGTCCAAAAAGCCAGT;CACATCGCAGAAGATGTCAA	3	2.69867	1.70182	0.0179122	0.856473	0.851996
ANGPTL7	4	577;1443;54280;62383	CAAAGCGGCCAACTGCTGTG;GACTGGAAGCAGTACAAGCA;GGAGAGGGACTGGGTCAGCG;CCTTTGTCAGCCACCCAGCG	2	2.6976	1.41102	0.0179406	0.851996	0.851996
TIA1	4	3745;4371;6353;23115	AGCAACTGTACTGTATACTG;CTCATATGTACTCTTTGGAG;GAAAACGCCATTCAACAGAT;CATTAGCTGCTATGAATGGA	3	2.69309	1.31006	0.0182011	0.858527	0.852563
ASAP3	4	1101;1451;31627;43759	CTAGTATCTGCTCAAAGCCG;CAGTTTGGGACGGAGAAAGT;AGGCCTCCAGTACCGACAGG;GGGAAACACGAGCTTCAATG	2	2.69288	1.31889	0.0182159	0.85346	0.852563
MFSD10	4	83;1458;21123;46289	TGAGCAGATCAGCCGCATCA;TACAACAGTGTCCTGTTCGG;CGAGCCCAGGTCAGCAACGA;GGCCCAGACTGCATATGAGG	2	2.68878	1.686	0.0183189	0.852563	0.852563
C6orf62	4	320;1471;9716;46003	AAGCTCTAGGGAACTTTCCA;AATTGGCTGTACTCAGGAGA;TACCTTCTCCTTGAATACAA;CTTCTCATAGACTGATATCG	2	2.68122	1.48946	0.0186875	0.863955	0.862874
CASP9	4	4654;5919;6432;51607	TGGATGTCCTCGATCATATG;CAATCTTCTCGACCGACACA;CTCTGGTCTGAGCACCACTG;ACACCCAGACCAGTGGACAT	3	2.67747	1.22542	0.0187877	0.862874	0.862874
PSIP1	4	41;28930;32018;51521	AAGAGCCGGATAAAAAAGAG;ACTCACATGTCACTCTCTGA;AGATCGAAAACGCAAGCAAG;AAAGGAAACTAGTGTTTCAA	1	2.67482	1.33741	0.018992	0.866556	0.866556
BRK1	4	42;5193;33835;72161	GACAGGAGGATCCGGTGCAG;TGATTATCTCAATGTACTCC;GCAGACTTTCTCAACTCGTT;GGTGCAGCGGGAGATTCACC	1	2.66437	1.4312	0.0194427	0.881361	0.868352
TWISTNB	4	206;1501;30822;30934	GGGGAAAACTAAATATCACA;CAAACCATGGAGATAAACAT;CATGTACTAAACAGCCAATG;TAAGTCGGCAACTCTAGGCA	2	2.66403	1.54685	0.0194562	0.87628	0.868352
DEFB106A	6	802;957;4266;8686;53048;57448	CTCATCAAAAAATGCATTCT;TGGGGTCAGAAAGAAGAGCA;AGAAATGCAACAAACTTAAA;GTGCTCTTCTTTCTGACCCC;CTATAATGCTCCCACATGGC;GGGACATGCAAGAACAATTG	2	2.66163	1.61013	0.0195289	0.868352	0.868352
DEFB106B	6	802;957;4266;8686;53048;57448	CTCATCAAAAAATGCATTCT;TGGGGTCAGAAAGAAGAGCA;AGAAATGCAACAAACTTAAA;GTGCTCTTCTTTCTGACCCC;CTATAATGCTCCCACATGGC;GGGACATGCAAGAACAATTG	2	2.66163	1.61013	0.0195289	0.868352	0.868352
MTPAP	4	349;1531;68459;76530	CTTCTGAACGGTCACGCGTA;TGGTGTGAGAACCTCACGAG;AAAGACGAGAACAGGCACAG;GAAGGAGTTCCAGCTAACAG	2	2.64718	1.46572	0.020122	0.889063	0.889063
MIA3	4	1423;1547;34586;71083	AAATATACTAACAACCTGGG;TGTCTCTGGATGCGTTAGGG;GAGTGTCCCCAATCACACGT;AGGGCATAGTGACAAGAGGG	2	2.63834	1.2654	0.0205421	0.901913	0.900069
NOTO	4	5237;5878;6649;20358	GGGCGTGTTCGGGCCAGTAG;GATGGCCTCGACCGAGAAAG;CAGCGGTCCAGAAGGCCGGG;CAGGGTAAAAACCTACGCTC	3	2.63557	1.20613	0.020629	0.900069	0.900069
PTPRCAP	4	46;7959;32207;68014	GCAGGCCACCATCCGCGACG;GGCCCCACAGCGCGGCACCT;CAATGACCTTGAGCGACAGG;GGTAGTAGCCCCCTGAGTCA	1	2.62493	1.31246	0.0212486	0.921343	0.921343
SIM2	4	189;1582;29216;51302	CAAATGGACAAACTGGAATG;TGTCTTGGCGAAAAGGAACG;GGACAGCGGTCATCTCATCG;CGAGCGGCTGTTGTGCACCA	2	2.61931	1.54431	0.0214426	0.924018	0.924018
MED19	4	47;3244;11038;68533	TCCTGGTCCGAAGCCGAGTG;CCTGACTTGTCCGCGCCAGG;CACCTGGCAGTTCCCTCATG;GCAGATCAATCATCCCTGGC	1	2.6156	1.54347	0.0216859	0.928767	0.925289
OAZ2	4	739;2663;6763;20271	CCACTGTCGAAGATCCCCGG;CATCAGCTAATAATCCATCT;GGGCATCAGGAGCACCACAG;CTTCCAGTATGAGGTCACCG	3	2.61412	1.55608	0.0217372	0.925289	0.925289
LNP1	4	48;35258;38758;50573	TGTGACTGGTGGCTTGCAGT;TGACAATCACTCACTGGGCA;AAAGCACAGTTGCCGTTCAA;TCGATGCCGTAGCCACGTAC	1	2.60648	1.30324	0.0221569	0.937439	0.934944
MUC17	4	792;1612;43471;73147	TATACCTGTCAGCACCACGC;CTCAGAACTGACTACCGGCG;CTCAGAACTGAGTACCGGCG;AGGCATACTTGCTAACGGAG	2	2.60333	1.33497	0.0222624	0.936226	0.934944
DENND2B	4	49;9683;57696;62302	GAAGGAGGTAGACCATTACT;CTGTGCCTCTTGGGTAATCG;CGCCCCCAGCTATCGCACGC;AGCATGGGAAGGTCGCCGAG	1	2.59754	1.29877	0.0225933	0.944454	0.934944
RAB39A	4	603;6650;6858;49958	GGAGAAGAAGTCCACGCCGA;TTCACAACGTCAAGTTACAA;AAAATCCACCAACTGAGTTG;GTTCCGCCTCATCGTGATCG	3	2.59653	1.38636	0.0226222	0.940032	0.934944
DENND10P1	2	99;42404	GTGCACGTAAGAGTGAAGGA;GTATCACCCCAAGATAGAAG	1	2.59286	1.29643	0.022745	0.939544	0.934944
LAT	4	50;12425;70767;73830	TTTACCAGTTTGTATCCAAG;TCTGCCCTTGAGGGGCCTAG;GTGGCGAGCTACGAGAACGA;CCGGGAAGATGGCGTCCGGT	1	2.58878	1.29439	0.0230364	0.945983	0.934944
TMEM178B	4	625;1643;10249;47797	TATTGTTGTAAATGAAGCCG;CTCGGACCACTGGTACGAGA;TATCACGAAGACCATCCGTC;GCCGGCTGCACTCGTCCGCG	2	2.58714	1.36291	0.0231061	0.943295	0.934944
ATXN7L3	4	476;1655;22419;41494	GCAGCCGAATCGCCAACCGC;CACGGACCCTGATAGCATGA;GCTTCGCAGCCTGCTAACCA;CATCGCTCAGGAGATATACG	2	2.58096	1.39943	0.0233188	0.946443	0.934944
DNAJC7	4	811;1665;15698;54508	GCAAGTGCCACCTCTCTCTG;CCTTCCAAGCATCATCAAGG;GCTAAACTCTACTGTAATCG;AAATGCTCAGGCACAACAAG	2	2.57584	1.32248	0.0236383	0.953865	0.934944
ZSWIM1	4	52;29840;60193;60593	GCTGTCCCTTGAACGGCCCG;GTAGTTGAAGGTATCTAACT;GGGAACTCCATAGCTAGGAT;CCACCGGACCTATAACCCAA	1	2.57178	1.28589	0.0239156	0.959509	0.934944
SERPINE3	4	714;5162;7008;49905	CATGATGCACCAAACGACCG;CGGTGCTATTGGGCTCACTG;AGGGGGGTGTCTTTGTCACG;GCAATGTCATTCCTTCACGG	3	2.56927	1.41215	0.024005	0.957592	0.934944
CFAP161	4	325;1678;11198;35549	TTTCATCTGGAGTCATACAC;TCAAGTCCTTAGATATGGGC;GACGAATTAGAGGTACCCTG;CCTCTTAGACGATTTCAGGA	2	2.56923	1.44991	0.0240158	0.952581	0.934944
NO_SITE_540	1	212	GATATCCCGCGAAAAAATCT	1	2.56264	1.28132	0.0244025	0.962452	0.934944
PYCARD-AS1	3	71;14932;67606	GCTGGAGAACCTGACCGCCG;AGCTTCTACCTGGAGACCTA;GGCTACGGGCGCATCCCGCG	1	2.56139	1.28069	0.0244419	0.958591	0.934944
OR4S2	4	1623;1695;7216;33017	GTTGTTGTGACAGCCAACAG;TAAAATGTTATTAGGGACGT;TGCAGGCAAGTTTCAACACA;ACAAAACCATCTCCTATGTG	2	2.56067	1.54933	0.0244704	0.954344	0.934944
ZNF557	4	3793;4078;7071;32608	CAGCGAGAAGGACACACAGA;TTGTGAAGATTGACTGAGTG;GACATTAGGCTTACCCAGTG;GAATTCTCAAGTGCGGTCTG	3	2.55799	1.28931	0.0245743	0.953072	0.934944
NIPSNAP1	4	2358;6610;7085;13550	TCGTGGGCAACTGGAACACG;CATTCCAGAAGCTGAACTCG;TCACAAAGTGGATCCCCGGA;GTCCCAACATCTATGAGCTG	3	2.5555	1.23676	0.0246818	0.951955	0.934944
UBN2	4	54;3036;55606;65556	GTGGTACCTACACTCCCAGA;CTTCATCTAGTGAGTCGTCG;AAAAAGTTCCCAAACAACTG;ACAGCTATTTAAATACCAGG	1	2.55543	1.54178	0.0248122	0.951723	0.934944
TFB1M	4	5044;6673;7126;71868	AAATGCTTATGTTTACGAAG;CTTACAACGAAGGTGGACGT;TCAAGCCACTTGATAATCAG;GGTACTGAGCCATAACAGAG	3	2.54824	1.16239	0.0250847	0.956921	0.934944
PLA2G3	4	55;16382;53504;64835	GGCCACTCTTCAGAGTCAGT;CCTGGTGTCACAGTCACAGT;GGAAGCTCAGGTACCCCAGT;ATGAGCACAGAGAGCACCGT	1	2.54747	1.27374	0.0252453	0.957813	0.934944
C5orf52	4	896;3754;7147;41480	GCGCTGGTAGTTCGAACCCG;CATAGATTCGTTGTGTGATG;CCCCTACGCCGATTTCTGGG;GGCGGTCCCGCCGATCGTGG	3	2.54453	1.44707	0.0253558	0.956804	0.934944
CASP2	4	1722;1731;26117;27281	AACTCTAAAAAAGAACCGAG;AGTCACGGACTCCTGCATCG;AATTCTCACCTGTCGACAGG;GACTGCAACCTATATGCCTG	2	2.54283	1.20767	0.0254325	0.954539	0.934944
INA	4	3154;3990;7179;44307	CGTACGCCAGGTGCACGACG;GGCTAAACCAGACCTGACCT;AAGAGCTCGCCGACGCGCGA;ACACGGCGAAGCGGTCGTTG	3	2.53891	1.30623	0.0257193	0.960141	0.934944
MAPRE1	4	1350;6361;7185;44732	TATTCAGAGCTGGAGCAACA;CTCAACACAGAGAACCGCTG;TGGAAAAGACTATGACCCTG;AAGATCGAACAGTTGTGCTC	3	2.53786	1.29613	0.0257587	0.956498	0.934944
GOLGA3	4	1398;1756;7187;15177	GCAGATGGTCGCGGTCACAG;CTGGCCGTTGACCATATAGG;TAAGGTTGGACAGATGACCC;GAACTGAAGATTCAAATGCG	3	2.53751	1.55833	0.0257691	0.95182	0.934944
RAB11FIP3	4	1315;1743;7550;20326	GTGATGACAGACTGGCCATG;GTGACGGACAGCGCGTACAT;CCAGTTTGCTACGGTCTACG;TTCTGCACAGTCCGACAAAG	2	2.53697	1.55071	0.0257974	0.947849	0.934944
CACNG5	4	2367;5635;7194;45942	CCCACCACGAGAGAGAGGCC;CTTACTTAGAACATTGACCG;AAGGCCAGTATCGTCCGGTG;TGCTGACCGCGATACCCAGG	3	2.53628	1.26327	0.025821	0.943752	0.934944
FKBP8	4	57;20317;23382;57253	GGACATGGGACAACCCCCGG;CAGCGACGTCTGCAGATGTA;AGTGTCCCACTCATGGACGT;CCCATACATCCCCCCGCACG	1	2.532	1.266	0.0261256	0.949909	0.934944
SMARCC2	4	1282;1755;11116;23860	ATACCTATTGTAGTCAAACC;TATGCCTATTACCTGCACCA;GGTACGACCAGTCATGAAGA;GACTCGGGGATCGACGACAG	2	2.53115	1.24397	0.0261628	0.946336	0.934944
ZBTB49	4	1891;1963;7226;60068	TTCTCATCTAGATCTTAACC;GAGTGATGACGATTAACTGA;CCACAGATGTCACACAAGTG;CACCTCTACAGACCTTACCA	3	2.5307	1.50235	0.026179	0.942041	0.934944
ANKRD55	4	2773;2945;7238;34564	GGCACAAGTCAGTACCAGGT;ACTGTTGCAACAGGACCGTG;CACCACCTTTGATAGCATCG;TGGGAATGGACAGCAACCTG	3	2.52861	1.37884	0.026266	0.940322	0.934944
YRDC	4	1297;1761;39803;74281	GCCGTGTGAGAGTACCTGAG;TCTTGCATAAAAGCATGATC;CTCCGAGCGTTCCATCACCA;GGCCGTACAGCGTATCGGTG	2	2.52825	1.24141	0.0262861	0.936243	0.934944
EXO1	4	58;22116;61031;65520	TCAGGGGGTAGATTGCCTCG;GTCCAGACTTACCTATCAGT;TCATCTTCATAGGCGTTCAG;AGAGTGTAAGCACTCCACCT	1	2.52446	1.26223	0.0265624	0.94128	0.934944
PNLIPRP3	4	1172;1772;65490;68111	TGTGGAAAAATGGCCCAGCT;AAAGATGTGTAGGATCTACA;CAGAGTTGGTAGGTTTACCC;AATCAAGTGCACTTTAGAAG	2	2.52297	1.25361	0.0266286	0.938858	0.934944
SUSD2	4	616;4580;7274;46486	TTCACTGTGTCACTGGACAA;GAGGACATCGTAGAGCCAGT;GCTGACCTGAGCCGTACCGG;CCTGAGCGATGACTTCCGAG	3	2.52237	1.44028	0.0266515	0.934944	0.934944
ALG12	4	59;2831;12997;46393	GCGAAAGCACGTAAACCGCG;CTGTCCCTACACCAAAGTGG;CAGAAGGACGCACGCGCCGA;ACCTGATGTTCTACTGCACG	1	2.51705	1.54844	0.0270037	0.942563	0.941991
FAM193B	4	950;6750;7321;75912	GGGCACAAGTTTGCACACAG;TGTGCCGACAGGAACGAGCT;GCAATGGCTTCTCTAAGGAG;CTGTGTCACCGGGAACGCAA	3	2.51427	1.31498	0.0271222	0.941991	0.941991
GSTT2B	4	3102;5951;7364;35623	GTGATTTCATCTTGACCGAA;GACCCACAGGGGTATACCAA;CCACGGTGCGCAGCTCTAAG;CATTGGGGTCCAGGTGCCCG	3	2.50691	1.21888	0.0275754	0.95299	0.949364
CKAP2	4	61;9352;28013;73527	CCTGTGCTTGGATCTTATCG;CTGAGTAACTACTGAATTAG;GCAAAAATAATACAGTGGTG;AAGTCATCACAGTAATACCC	1	2.50261	1.2513	0.0279126	0.959892	0.949364
MYMK	4	167;2651;7390;30551	CCATGACCGATGGGGCTACG;CCTCCCCACTGTCAGCATCG;CCGACTTCGACGAACCCAAG;CCTCATCATCGCGGCAAAGT	3	2.50248	1.68818	0.0279157	0.955291	0.949364
SIGLEC14	4	297;3598;7407;12233	GGGAAGCTATTTCTTCCGCG;GGAGATCCCATACTACGCTG;ACCTGTCAGGTGAAACGCCA;GCTTCTCTTTCCCAGCCCTG	3	2.49959	1.56194	0.0280463	0.95508	0.949364
TMEM126A	4	62;9222;20062;23948	TTGGCTATACCTGTAAATGG;GTGAAACCTGTACCATAACA;ACGCATCTTGAATGTGACAA;GAAAATGGATCGGTTTATGT	1	2.49556	1.24778	0.0283638	0.961203	0.949364
LRFN3	4	102;1839;26583;44079	CCTGGGCAACGTCAACACGT;ATCAGGATCCCCGTCCCGCG;GGTGACACCCAACGCACACG;GCGAGGGTGGCACGAACAGG	2	2.4915	1.59051	0.0285463	0.962712	0.949364
H1-10	4	6438;7211;7462;66573	GTTGAGCTTGAAGGAACCGT;CCTGCCAGTGACGACCGCCG;TGGTGGTGGAGACCATCCGT;GCTGGCCAAGATCTACACCG	3	2.49029	1.11256	0.0285938	0.959679	0.949364
TEAD3	4	63;50371;51589;67608	GGTGCAGCGAGACCCTGACA;CTGGGACCCATGTACCCGCG;GAAGATCATCCTGTCAGACG;TCCGAGCTAGAACCTGTATG	1	2.48863	1.24432	0.0287991	0.961946	0.949364
PPM1F	4	670;1846;29517;42955	ACAGAACTCACAGGTCACAG;GCAACTTCCTGAATTCGGAA;CAAACACAGCAAAGTAGGCG;GGCGAGTGTTCCGGATGGCG	2	2.48828	1.32015	0.0288155	0.957909	0.949364
TMEM200C	4	1208;1850;23947;49948	CCCCTCCCGATTGGTCCCGG;CCTCTTCATCTGCGCAAACG;CTCAGCTACGTGCAGTCGCG;GAAGAGGCGCAAGAACGACG	2	2.48645	1.23726	0.0288939	0.955962	0.949364
FAM120C	4	738;4962;7485;47043	CAACTGATCGTGGGACACGT;ATTACCTTAAGTGATGCAAG;TATTGAGGATGAGTGTAACA;GAAGAGTCTGGTCCCAAAGG	3	2.48642	1.39594	0.028898	0.951589	0.949364
DALRD3	4	533;1856;32927;37821	TTACCTCTGCTAATGACGGG;GGCTCAAGCGGAGTGCGCAG;TTGGAGAGACAGACCCGCGG;CACTCACTCGTAGTACTCAG	2	2.48371	1.35096	0.0290103	0.950802	0.949364
SHISAL1	4	521;4291;7516;50075	CTGTTGTCACCATAACAACA;GATCCACACTCCCAACAAGG;GAACCATACACAGACCACAA;TCATTGCCGAGTAATACAAA	3	2.48123	1.46107	0.0292479	0.95411	0.949364
TP53TG5	4	4671;6113;7536;77192	CTGTGAGCAAAGTAATTGAG;TATGCAGTTCTTGGATCCGG;GCTTAATGAAGATGACTCGG;CCAGGCCCCAGCTTACCCAG	3	2.47789	1.16879	0.0293965	0.954499	0.949364
PURA	4	1057;1872;8375;56964	TCCGCCAGACGGTCAACCGG;CCTTACTCTCTCCATGTCAG;GAACTCGATGAGCCCCTGCG;GCTCATCGACGACTACGGAG	2	2.47643	1.25239	0.0294592	0.952105	0.949364
TPM4	4	1001;7347;7552;29764	GGCGGATAAGAAAGCCGCTG;TCCCTGCACACGTACGTCGG;GAAGAAACTAAAAGGGACAG;AGAGGCTGACCGCAAATACG	3	2.47523	1.2832	0.0295104	0.949364	0.949364
IFNA6	5	1104;2612;5712;60246;65738	TCTGCCTCAGACCCACAGCC;CCACACCTCCTGCATCACAC;TGATGCTCCTGGCACAAATG;TGACTTCAGATTTCCCCAGG;TCTGCTGAATCACCTCATGG	3	2.4631	1.40594	0.0303306	0.971274	0.966656
YAP1	4	67;44202;52195;52523	GTGCACGATCTGATGCCCGG;TGCCCCAGACCGTGCCCATG;GATGAACCTTTACCAAAACG;TCGAACATGCTGTGGAGTCA	1	2.46196	1.23098	0.0305182	0.97282	0.966656
C21orf91	4	1777;4480;7642;33801	TATGTCGTAACAGTGTATTG;GGTACTTGGGAGTCAAACTG;TATTTAGCTCAAAACAAATG;ATACCATTTAATTGCAAACC	3	2.46035	1.3192	0.0305877	0.970604	0.966656
XRN2	4	1718;3458;7644;24827	GATCAGCTATGTAATAGCGA;CTCGTATTAGGAGATATCGA;TGAACCAGCAGCGTTCAAGG;CAGCTGATGAGAAATTCCGT	3	2.46003	1.37574	0.0306018	0.966656	0.966656
RFTN2	4	2939;4549;7689;68376	GGAATGTCCCCTAACTTCTG;TGCAAGTTACCTATACAGAG;ACCTCCTGGGCCTATCAGGA;GGAATGAAGGGACGTTAAGT	3	2.45266	1.26458	0.0310999	0.977965	0.976711
MCHR1	4	3186;3612;7705;41473	GTCTGGCATACAGCCACACA;GGAACTTCGTGGAAGAGATG;TGGCCCCGATAACCTCACTT;AGTTCCCGATGATGCCCAGG	3	2.45005	1.30356	0.0312272	0.977564	0.976711
MAMDC2	4	69;20217;36920;66444	TTCAGGCCACTACATGTACG;GTTCAGTGCTCCTTACCCCA;ATTTAAAATCCACGGCAGAG;ATTTACCTAAGCCTGTAGTG	1	2.44922	1.22461	0.0313972	0.9785	0.976711
PUS7L	4	1915;1936;11983;64514	CTTGAAAATAGGCTCATCGA;CTGCCTATTGAGAATTCAGG;TGCTGGTAATCCGAATGTGG;TGGACCACAGAGATTTGGGA	2	2.44797	1.16178	0.0314797	0.976711	0.976711
PYCARD	4	71;14932;67606;68750	GCTGGAGAACCTGACCGCCG;AGCTTCTACCTGGAGACCTA;GGCTACGGGCGCATCCCGCG;GCACTTTATAGACCAGCACC	1	2.43685	1.21842	0.0321476	0.993019	0.993019
ACTR3C	4	965;1982;26059;73363	CATTTGCCCCGATATAGTCA;GCTTACCACTGGGATAACAT;TGGGTGAACGTACATTAACG;TACTGTTTGATCCACTTCTG	2	2.4281	1.24894	0.0325508	1	1
MSGN1	4	73;40761;46522;47260	GGATTCCAGCGATGGAGCCG;AGGAGCCCAAGCCATCCTCG;CGAAGGCTGCAGTGTCGGTG;GGAGGCCTGATTCAGCTCAA	1	2.42482	1.21241	0.0327679	1	1
ZFYVE9	4	74;7852;59226;72842	CAGGCTTGCTACTACCTTGG;CAAAGGTAAACCAGACCGGA;TGAATAGACCGAAAACAGAG;GGTTTACATTCACCAAAAGG	1	2.41892	1.20946	0.0330799	1	1
RERE	4	614;2026;9615;19960	CAGAGTGGTGTCATCCCGAG;TAGAGAGTTTAAAGCCCGAG;GTGTGTATATCGAGAGTCGG;CAGATGTCGACACTACGCAG	2	2.40954	1.30622	0.0334984	1	1
NAB1	4	77;19061;71028;71652	GCAGAAGGCTTTGAGAGACT;GAAACATCTCACACTTCATG;GAGGCTGTGCTCGCTCTCAG;TGATGATCCACACAAAGAGG	1	2.40172	1.20086	0.0339811	1	1
FLI1	4	657;2053;33574;56962	CCAACATGACCACCAACGAG;ACTCAATCGTGAGGATTGGT;ACTGTGTAAAATGAACAAGG;CTTACCTGGATCCATTCATG	2	2.39835	1.29293	0.0340891	1	1
PDS5B	4	78;19720;21083;61986	CAGATTGCCATATACTCAAG;ATATGACCAATAGTAACCAA;GTACGCAAAGAAGCCATGAT;TCAGAAAGTCCATATGCACA	1	2.39613	1.19806	0.0342888	1	1
GABARAPL3	1	312	CCGGAAGAAATATCCGGACA	1	2.39482	1.19741	0.0343295	1	1
ENAH	4	1550;2102;28471;77312	GAGCGCAGAATATCAAGTGC;CCTGTCTAGCATCTCGCCAC;CAACAACACATTCAGAGTGG;GCCGAGACTCCATCCCAACA	2	2.37843	1.16712	0.0352537	1	1
REX1BD	4	1882;2113;39694;73969	CTACCGGAGCACAGTGCACG;CTGCACCAGCGTCCGGATCG;GAGGAGGCCACCGAAGCTCG;GGTACTGGCGGTGGCCTCTG	2	2.37402	1.13946	0.0355245	1	1
LPL	4	1336;2116;9379;55260	GAGATGAATGGAGCGCTCGT;TCCCGGAGTAGCAGAGTCCG;ATCAGGAGAAAGACGACTCG;AAGAGATGGACATTGTCCAG	2	2.37282	1.18553	0.0355651	1	1
AGR2	4	1923;2124;21400;47391	AAGTGATGAATAATCATCAA;ATAAATTACCTTGACTGTGT;AGAGATACCACAGTCAAACC;GGAAACTTACAACCAGATTG	2	2.36964	1.13511	0.0356713	1	1
STRADB	4	520;2128;21545;32722	GAGCTCATAGTGAGAAACGT;CTTGCACGGCATACTCCCAC;GTGTCCTACAGGATTTACAT;CAGATAGTTCAACCCTCTCA	2	2.36805	1.31591	0.0358475	1	1
CACNG6	4	1186;2136;32037;39551	GATGCGTGCATTCTCCCCCG;CGTGGGCACCGAGTTCTGGG;GATGATACAGAGGCACCCCA;TGTGGAAGGCGTGCACCAAG	2	2.36488	1.19927	0.0359514	1	1
PSMC1	4	84;4452;59312;73452	CAGAGCATACCTGTGCCAGG;GCTGCCAGCAAACTGCCACT;AATTTCATCAATAAACACGA;TTAGGTGCATGCCGTGATAG	1	2.36405	1.37272	0.0361132	1	1
NOX4	4	1704;2152;53529;64054	ATGACTCATGACCGAAATGA;GAGGTTAAGAACAGATGCTG;TGCAGCAAGATACCGAGATG;TAATTCTGTAGGCGTGCATG	2	2.35858	1.14767	0.0364293	1	1
RBM15	4	1209;2153;10045;24608	CTGCGATCTAGGCTATCCAG;GCTGCCTGGACCCATATGCG;GTGAAGGCCAAACGCTCCCG;CCCCACCGGTATCATACTCG	2	2.35819	1.19439	0.0364397	1	1
MRGPRX3	4	86;29074;32097;59787	GAAAGGTCATCACAGGACTG;GTAACGGCGAACATATAATG;AGCAGACCCTGAGCTTCACG;TGACTGATGACAGGTATCTG	1	2.35386	1.17693	0.0367248	1	1
TCERG1	4	91;2188;47458;62203	ATAGAACATTAGAATCAACC;GGAAGGGGAACACGAAACGG;GATGTTGAAGTGGATACTGC;GGTGGAAACATCATACCCGG	2	2.34459	1.558	0.0371781	1	1
SLN	4	89;31300;49891;61639	TGATTACGGTTATTCTTATG;CTTCACTATTGTCTTGATTA;GAAGTTGAGAAACAGCTCCC;GAAAATGGGGATAAACACCC	1	2.33902	1.16951	0.0376279	1	1
SLC10A2	4	1479;2203;51117;76234	CCTTATCTATACCAAAATGT;CCGTACTTAGGACCACACTT;GGGCACATAAAGCGGCCGTG;GGATCATTGCTCCCAAACTG	2	2.33883	1.1603	0.0376408	1	1
TBX6	4	997;2211;15542;47945	GAAACAAGTAGCGGGCCTCG;GCGGAGGGCTACCGCTACCC;TGTTGGTGAGCTTGACACGA;GCCCGAACTAGGTGTATGCG	2	2.33577	1.21362	0.0377473	1	1
LMO7	4	1389;2215;30520;60406	AAGATGATATGTCGTATCGA;TTTAGGACAAGCACTGACGA;TCTGACACAGTCATTGTAGG;TAAGAGAACTCCAAACAATG	2	2.33425	1.16735	0.037807	1	1
AMPD1	4	90;9600;20359;64860	GCAGGTACATACTAGATCCT;TATCACCTCAAAATGAAGGA;ACAGTAAGACCTATACCCAC;CAAGGACCAACTCACCCCAG	1	2.33418	1.16709	0.037934	1	1
HP	5	1670;4609;6346;29220;36916	TAGCCATGTGCAATCTCGGG;CTACTTTAACACTCTATGTG;ATAGCCATGTGCAATCTCGG;GATGAGCCCAATATCTACCT;TACTACAAACTGCGCACAGA	3	2.33368	1.21738	0.03795	1	1
COX19	4	1552;2222;26753;67879	GCTCTTGGTCCCGAAATTCA;AGCTTCCCGCTGGATCACTT;TGAAAATGCTTTGTGCAGAA;CAGCCGCGGCCCCCGGACAA	2	2.33159	1.15133	0.03802	1	1
LRCH3	4	693;2227;21420;46953	TGAGGTTCCGATAACAAACA;CCAGGGCTCGATCGAGAGAG;TTCCCAAATTGGTAACCTGG;GTACCGGCAATGTTGACAGT	2	2.32969	1.26253	0.0380877	1	1
NPHP3-ACAD11	8	710;1935;3677;30877;41365;54085;73424;74158	AGAAGCGAAATACCAAGCAA;CCACTCCGATAGCTGTTGCA;CAATGTGAATATTGGACTGG;CCTTGGCCAAAAGTAGAACA;TTGTTTGTACAGACTCGGAA;CTTGTCAATGTTAGTCACAA;CTGAGCCAATGTTTCTACCG;TTATTCACTTAACATTACCA	3	2.32788	1.32846	0.0382717	1	1
HMGB1P40	1	366	AACCTATATCCCTCCCAAAG	1	2.32549	1.16274	0.0383623	1	1
CSRNP3	4	92;6213;37932;69671	GCTGAAGAATTAGATTGCCA;GATGTTGAGAGAACACCTTA;ACAAGTGTGCCCAGTCAAGG;GCAAAAAGTGAGTCCGAACA	1	2.32467	1.27017	0.0385201	1	1
CXCL12	7	1513;2237;4319;13414;34395;38836;42131	GAGCGCACTTACCGTCGCTG;TGGCTTTCGAAGAATCGGCA;CAAGACTTACACAATCTGAA;TACCCGCAGACAGTGCAAAA;TCCTCTCAGGGCTGGAACAG;AAGCGCCCTACAGTTTGCAT;GGCAGAGCGCGGTCAGCACG	3	2.31639	1.26297	0.0389545	1	1
SOX13	4	94;16828;42521;48630	GGGGACCATACCTTACGGAA;GAAGAAAGAGCCTTGCCACG;AAGGCTGGGATCATGACATA;CAAGAGACCAGGAGTGTCGG	1	2.31537	1.15768	0.039129	1	1
OVOL2	4	95;28469;58084;75440	TGGTCGCCAGGTGTCCATCG;ACGACACCTTCGACCTGAAG;GGTCGCCAGATCGAAAATCA;CCTGCTCCACGACCCCCCCG	1	2.31079	1.15539	0.0394242	1	1
CNOT2	4	1960;2287;17117;19390	CCACGTCACGCCAACAACAG;ATGATGAACCACTCCCAGGT;GAATGTTAGTAACCCGACCT;ATTAGCAGACCGAAACAGGA	2	2.3073	1.11178	0.0395574	1	1
CRYBB3	4	2133;2298;18078;61841	ACCACACTCACAATATTCAG;CCAGAACAAACTGCTCCCCG;GAAGGTGGGCTCCATCCAAG;TTGGACCAGGCATCCCAGCG	2	2.30326	1.09919	0.0398353	1	1
FAM180A	4	97;21906;30220;58640	AGAGCATCCCAGACATCCGC;GCTGTTGTATTACAATGCTG;GTGGAGCTGCTCTACGAGGT;GGACCTCTTTGGCCGGTGGG	1	2.30177	1.15089	0.0400176	1	1
SPRY4	4	1401;2311;20220;50995	CCAACGGCTCTTAGACCACA;AGTGCTTGTCCAGCTCGGGT;GCAGGAAGGCAACGTCCGGG;CCCTGACCACCGGCCCAAAG	2	2.29851	1.15426	0.0401409	1	1
ANKRD54	4	98;18868;24383;75948	GCTGCAAGATACCCGCTGGC;GTCATCACCACACTGCTACG;AGGACGTGCAAGTAGCGCAG;GAGCCGCTGACTGACGCTGA	1	2.29733	1.14867	0.0403156	1	1
IL7	4	2039;2319;30825;68900	ACAATATGAGAGTGTTCTAA;TCCGTGCTGCTCGCAAGTTG;GGCAACAGAACAAGGATCAG;TCATCTGATTGTGATATTGA	2	2.2956	1.10262	0.040384	1	1
DENND10	4	99;6643;42404;51241	GTGCACGTAAGAGTGAAGGA;TTTGATGGAGCCAGCCAGGT;GTATCACCCCAAGATAGAAG;CCTTCACTAGGATATTGTGT	1	2.29294	1.24197	0.0406154	1	1
OR1Q1	4	100;7938;17952;45192	TAGTCAGGATCATAGTGTAG;ACAAAGGTAATTTCCTACAC;CTGTCAAGGCCAAGTTACTG;AATCATAAGGGTGTTGAGGT	1	2.28859	1.1443	0.0409131	1	1
IFI44	4	235;2350;21074;27505	AGTCACACAGAATAAACGGC;TAACATTCGTGATAGATACC;GTAACGCATCAGGCTTTGGT;GGACACTACCCTTATAGAGA	2	2.28442	1.40141	0.0411067	1	1
TG	4	555;2360;64862;72733	CTGCAGTATCCGGTACAGGG;GGCCTGGTCACATTGCACTG;GATTCTACCAAGAACAGGCA;CAAGACGCAATATCACCTGG	2	2.28085	1.27761	0.0413743	1	1
GRM5	4	474;2374;35303;76684	CCAGTACAGTATCTTCGATG;ATCTGTAACACCACCAACCT;CCATGAAGCCAATTGATGGA;CAAAGACCAACCGTATTGCA	2	2.27587	1.29833	0.0417104	1	1
FOXR2	4	103;12134;29008;50136	TTTGCTCAGCTAAAGAGCAC;AGCCCCCACAAAAAGACGAA;CTGTGAGCTCAAAGTCACTG;TTAATGCTAGGGCAATAAGG	1	2.27581	1.1379	0.0418383	1	1
TMEM40	4	1996;2377;44807;50860	ATTCAGTCTTCTTAACTGAG;ACGGGAACGGCTCACCCGGT;TTAAATCTCTGCTATACCTG;GAGCAACCGGAAAACATCGA	2	2.27481	1.09853	0.0418773	1	1
TCFL5	4	1405;2392;50359;64331	ACAAATGCTTGCTCTACTAG;GCGCGGACGGGCACAGCACG;GCGCATGATGCTGCTAAGCG;GAATCCACTAAACAGACGTT	2	2.26952	1.1442	0.0422152	1	1
CLEC3B	4	106;60744;63846;64942	AAAGCATTTCATGTGCACCT;CAAGAGCCGTCTGGACACCC;GAGGACTGCATCTCGCGCGG;CTGGCGCAGGTACTCATACA	1	2.26339	1.13169	0.0427416	1	1
AVPR1A	4	107;6418;67947;73957	GACAGCCGACCGCTACATCG;ACCGAGGGACGTGCGCAACG;GACATCACCTACCGCTTCCG;TGCATGCGGGACGTCTTGCG	1	2.25933	1.23982	0.0430423	1	1
RMDN3	4	108;37982;56412;66231	TCTGCAGTATGGAAGCCGGC;CAGTTACACAACAGCCAATG;AGAACCAGAGAGTGGCTCGG;TATACGCAGACTTCAGATCC	1	2.25531	1.12765	0.0433377	1	1
FFAR3	4	109;2690;50312;76219	CTGCTACCTGGAGTTCCGGA;TCTACGTCATAGAATTCTCA;TGATCAGCGGGACCACAAAG;GGCCGGGTCTTGTACCACAG	1	2.25132	1.4741	0.0436374	1	1
SPATA18	4	110;9572;29337;35685	TGTTGCATATCCCGATCCCG;GATGTAGATGATCCGCTGAA;GCCACAGAAACACAGATCAG;GCTGAGAAAAGTGCACTCCA	1	2.24737	1.12369	0.0439374	1	1
FNDC8	4	1035;2461;12904;65017	AAATTGCCCTTTGAGGCTAG;AGATTCTGAGTGCGTTGAGG;ATGCCCATCGAAGTCCCAGA;GGGTCACAGCTAATTTGATG	2	2.24562	1.17837	0.0440173	1	1
SGCB	4	2318;2463;47908;50996	TTTAAGCAAGTATCTGACAT;ACTTCTATTACAAGTGACAT;TAATGTGGCAACTTACAGGC;TGACAGCCAGGATAAACAAG	2	2.24494	1.06878	0.0440466	1	1
NELFE	4	981;2471;20002;33597	AGCGTTCTCGAACCCTTGAG;CAAAATCACTCACTGCGGAA;AGAGGAAATCTCTGTATGAG;CCCCAGTCAAAGCTTCGAGG	2	2.24221	1.18469	0.044294	1	1
CHRNA9	4	112;46451;52456;74278	TGGGACCGAGATCAGTACGA;CATTAGCTGAAATACAGTCA;TAAATACTACATAGCCACGA;TGAACACCAATGTGGTCCTG	1	2.23958	1.11979	0.0445291	1	1
PCDHB3	4	1202;2482;44676;59550	GGGTAGAGGAACTGGCCGCG;GGGAGAGCCGCCGTCCAGCG;GACAATGACAGAGTTAACGG;TAGTTATGAAGTCGACATCG	2	2.23848	1.15529	0.0445875	1	1
PRAMEF30P	2	1093;5893	AGGGGTTCTTGAGGTACCTG;CCTGGATGAGCTGCCCAGGG	2	2.23727	1.26425	0.0446376	1	1
FAM118B	4	113;23690;36660;69263	AGCACGTTCTGATATCCAGC;CGAACATTACTGGTACGCTG;AACTGTATGCAGCAGATCAG;ATCACTAGCACAAGTTCTCG	1	2.23574	1.11787	0.0448346	1	1
WDR34	4	114;25906;67832;75060	TTCTCCACAGCATCCCCGCG;CCTCGAAGCCATCAAACGCG;CCAGACACAGGACAGCGCTG;AGGGCACGGACGCCACACCC	1	2.23193	1.11596	0.0451253	1	1
C4orf17	4	1252;2510;42643;64071	TTGGAATGTTATTCAAGCCT;CTGGCGACATTCCTCTTACA;AATGCATTTGGAACATTGTG;ATGAGTTAACAGGTTTATCT	2	2.22906	1.14653	0.0452604	1	1
RNF39	4	115;27238;53093;63863	GTGGGGCCAGTTGTACGCTG;TCTCCCTGAAGATTATCCAG;GAAAGCGGCAAAAGTTAATG;GCAGCCTGAGGTCTAATGTG	1	2.22815	1.11407	0.045423	1	1
FITM2	4	906;2514;22668;70297	CATCTCTTCTACAATCATGA;GAGGTAGCTCTCGGGCAACG;GCCCGTGTAGTGTTCGATGT;CGGGGTGCACTCACACGTTG	2	2.22773	1.19095	0.045447	1	1
GABBR1	4	785;2518;60856;61686	CATTACCGACCAAATCTACC;CTGAGGTCTTCACTTCGGTG;AGATTGAGTATGTGTGCCGG;ACGGCGCGCAGTGTACATCG	2	2.22639	1.21057	0.045505	1	1
C1QTNF5	4	1790;2522;31560;61859	CCTGCTCGTTCACCAGCACG;ACGGCGAAGTAGTAGACCCC;GCGCTGAAGGCGGATCGCGG;AGGACTGCCGGGACCTCGAG	2	2.22506	1.09653	0.0455632	1	1
OR1S2	4	1316;2534;24111;42811	TGAACTATACAACTTTCATG;TCAGGAAAAGCACAAAGAGG;AGCTCTCATAAGAGATGGAT;CAGCAAAGGATAGGTAGGCA	2	2.22107	1.13702	0.0458829	1	1
SLC2A12	4	117;3946;49302;63613	TCCCACTATAAGAACCGTGT;CTTGACGACTCCAACCCCAG;GAGTCTGTGATTTATGGACC;CCTTTCATCACCAGAAACCG	1	2.2207	1.35787	0.0460276	1	1
AEBP1	4	118;14221;48174;71319	CCAGACCTTTCATGGGAACG;GCGCCGAATGTACTCAACTG;GTGTGACTCCATCCCAATGG;GCACCAGGCTGCGCACACGT	1	2.21702	1.10851	0.0463231	1	1
MEF2B	8	655;1197;5190;36960;39757;54851;60920;64340	AGGCCCCGTATACCACATCT;GAGGTGTTTAGTCCCCCTCG;CCTCTTCCAGTATGCCAGCA;GAGTCACTTACATACAGCCG;TCTGACCTCCGCCCTTCCGT;TTCCGTCGGCAGGTACAGTG;CACCAACACTGACATCCTCG;TGTCCCCATAGACGCTGAAG	2	2.21519	1.33363	0.0463986	1	1
ATP1B2	4	120;21366;32966;50619	TGAGGAACCCATAAAAAACG;GTTCGTAATAGCGTCCAGGG;AGTGCTGTAACCATAGTGGG;AGGAGTTCGTGTGGAACCCG	1	2.20975	1.10488	0.0469191	1	1
STK32B	4	121;5999;66265;69937	CGACAGGGTACGAGTATCCG;GTGACCGAGTGGATTTCGTA;GTACCTCTGAAGATACTCCA;TACAGACTTCAACATAGCGA	1	2.20616	1.23994	0.047214	1	1
EEF1A2	4	715;2583;28135;76353	CAAGAAGATCGGCTACAACC;GTCAGTGGAGATGCACCACG;GGACTGCGCAGTGCTGATCG;GGCCACCTCATCTACAAATG	2	2.20501	1.21657	0.0472713	1	1
PGRMC1	4	122;56378;56401;71719	GCTCTCCAGATCGCTTGGGT;GCTCTACAAGATCGTGCGCG;TTGATGGCCATGAGTATGCG;GGGTGAAGTCGCGCCGCTTG	1	2.20261	1.1013	0.0475091	1	1
OR1A2	4	761;2599;28335;68238	AATGGCATACGATCGAGCTG;CTCATCCGTAACCATCCCTA;ATAAGCAGGATACAAGACCG;CTTGCTGACTAGTAACTCCC	2	2.19983	1.20607	0.0476495	1	1
ZNF248	4	701;2606;24246;41568	GAATGCCATTAATTATCACC;CATCAAATAGTACACATGGG;AAATCACTAACTCACCTGGG;CATTTGGAAATGGAGCCGTA	2	2.19757	1.21687	0.0478915	1	1
FANCC	4	124;45895;69151;71090	TTTGATTGTCCAGAATTCTG;TGGGACACAAACTCGTGACA;GCAAGACACCTGTCTTCACG;GTTCTTTGAGGCTGTAAACG	1	2.19558	1.09779	0.0481146	1	1
FOLR1	4	907;2614;17637;70803	CATGAACGCCAAGCACCACA;AGTTGGGGGAGCACTCGTAG;CCATCCAGTGTCGACCCTGG;GCTGCTCCTTCTAGTGTGGG	2	2.195	1.17989	0.048152	1	1
EFCAB12	4	787;2619;42604;58412	GCACCATGATGATTCGCCGG;AGTCCCTCTGAAGAACCAAG;AGTGGTCTATGGCTCAGCAA;CCTTTGGTGATGTAAAGAGG	2	2.1934	1.19922	0.0482302	1	1
FER1L5	4	125;6501;27444;35352	TGGATCCTTCGGATTCCGCG;ACAGAGTCGGGAATACACTA;AACCACGCAGTGGACAGTAA;AGCGGTAGTCCCGATCAACA	1	2.19211	1.21403	0.0484208	1	1
EPHA6	4	2054;2626;12622;17708	GAAAACATATCCATTAAATG;AGAACTGCGACAGGATACAG;TGGTACATGCCATAGAAGGT;ACAGTGACCACGGATCAAGA	2	2.19117	1.06683	0.0484596	1	1
DDX11	4	126;9755;31968;71087	GTCCTGCAGCCGGATGCCCG;GCTTATCAACGACCGCTGTG;TCTCCACTGATGCACATCCA;TCTGTCTTCTTCCTGCGAAG	1	2.18866	1.09433	0.048708	1	1
H2AJ	4	2177;2664;31340;73261	GGTCTTCTTGTTGTCACGCG;GGTGTTGGAGTACCTTACGG;GGGCGGCAAAGTGCGAGCAA;GCTGCGCAAAGGGAACTACG	2	2.17913	1.05511	0.0494465	1	1
GPR31	4	129;2902;10648;66067	GCTTGGCATCTGGGCCGTGT;GGTTGACCTTAAGCCGAGGG;CTGCATTGCAGAACACGATG;GTAGAAACTGTGGCACCTGG	1	2.17849	1.42869	0.0496051	1	1
DNAAF2	4	803;2675;17622;23017	AGGACTTGAGCAGGCACGCG;GAAACACGCGAGGAGTCGGA;AGTCAGGTTTCCTCGAGTCG;GGGACCCGCGAGGAGTCGCG	2	2.17568	1.19048	0.0497591	1	1
HIGD1C	4	130;18285;33742;41359	CTTACCTATAGGGACAAAGG;CTTTAGCTTGTAAAGACCAC;AAATGTCTTCAGATAACCAG;GCCAATTATCCCGACTAATC	1	2.17516	1.08758	0.0499183	1	1
HMGB3	4	131;21167;38550;43447	GAAGTGCTCTGAGAGGTGGA;AACAGGAAGAATCCAGACCT;AAAATTCCGCAAAATTGACA;CTGCACAAAGAAGGCATAAG	1	2.17185	1.08592	0.050224	1	1
ANKS4B	4	132;21281;59483;73821	ACATTCGGGTCACTATCTAA;TTGGAGGCTGCAAAATGTAG;AGAGGAAGACTCGTTCTCAG;AGTCTGTAAGTCATTATCCA	1	2.16856	1.08428	0.0505191	1	1
PGM2	4	133;27647;32873;56389	GAAATACCCGAATCCCGAAG;TGATTCTAGGAGCGTGAACA;AATCCCCTGACTGATAAATG;GACCATCATCCAGACTACAC	1	2.1653	1.08265	0.0508291	1	1
L3MBTL3	4	134;42129;66643;72328	ATACCAACTCGAAAGCCCGA;ATTGCAGCCAGAATTGTGCT;AGCAGTTGGTACCATCCAAG;AGCACGGAGGAAAAGACGAG	1	2.16206	1.08103	0.051126	1	1
RASEF	4	1162;2719;31027;54531	ATATAAATAATATCTCACCA;AAGTGGAATACAAGCACCAG;GCCACGCGCGAACTCCTGGA;AGGCTGCAGAACATAAGACA	2	2.16202	1.13447	0.0511362	1	1
DOCK11	4	135;23204;27811;56784	GCAGGTGAAGTAAAGCCACA;GAATTGCCAAAATATTACTG;GCATACCGAATAGTCACATG;AGCATTTCACGGACAGATGG	1	2.15885	1.07943	0.0514546	1	1
ZNF625	4	1007;2736;17126;63939	TCATGTGGAGAAGTCAGCGT;ATACAAACTGAGACACATCA;GTTCAAGCATTCGAAGACAC;ATTCATGTGTTCGAAAGTAG	2	2.1568	1.15258	0.0515591	1	1
ATG4C	4	177;2739;32128;54825	GCAAGGCATCCTGATTTACA;GAACTACTATAGCTTGGACC;AGAGTCGGGATGTACAATAG;CAGCTTTGACAACAGACTGT	2	2.15588	1.39927	0.0516134	1	1
RCSD1	4	136;38193;41518;74825	CAGCCAGTAAACCAACCCGA;TCATCTGCCCTGTTACAACA;AGAACTTGGAGATTTCAGGG;TGGGCCTAGATCGCACACCA	1	2.15566	1.07783	0.0517429	1	1
YWHAZ	4	970;2757;27124;65487	AAAATGTTGTAGGAGCCCGT;GCCGCTGGTGATGACAAGAA;TCTCTGCTTGTGAAGCATTG;GGCTGAGCGATATGATGACA	2	2.1504	1.15566	0.0521706	1	1
DUSP6	4	138;7159;30749;41602	CGAGTCGTCGCACATCGAGT;TTCCTCCAACACGTCCAAGT;CATTGCGAGACCAATCTAGA;GACTGGAACGAGAATACGGG	1	2.14936	1.17457	0.0523536	1	1
KIF1B	4	139;18419;34112;40919	ACTTCTTGGACCCTATGTGG;AAACCTACGTAAATGGCAAG;CTCATCGTAGTTGATATCCG;ATGACGCCGGCTCTGACGCA	1	2.14624	1.07312	0.0526435	1	1
SPRR2D	13	1051;2107;4524;5074;15592;25452;43653;46249;49105;55254;57139;62033;72839	GCTGTGGACACTTTGGTGAT;GCTCTGGGCACTTTGGCGTG;GGGCAGGGCTCAGGGCACTT;TTGGTGATGGGCAGGGCTCA;GGCAGGGCTCAGGGCACTTC;GGACACTTTGGTGATGGGCA;GGCTGTGGACACTTTGGTGA;CAGGGCTCAGGGCACTTCGG;CTGGCACTGCTGAGGTGGGC;GGACATGGCTCTGGGCACTT;CACTTTGGCGTGGGGCACAC;TGGCTCTGGGCACTTTGGCG;GGCGTGGGGCACACAGGAGG	4	2.14505	1.16908	0.0527048	1	1
APOF	4	140;62810;71039;72074	GTGTAGCATTCACACCACCC;TATGCTACTCAAAACTGCCT;GGCTCTAAGGAATGCCCTGG;CATATGAAGTGGCATCCACA	1	2.14314	1.07157	0.0529488	1	1
TTF2	4	644;2790;36148;45313	TGTTGTAAGGTAGACACGCC;CCCAGGTGCAAACCTCAATG;TGCCACAAGCAGTGACGACG;ACAGGTTGGGTACCACGACG	2	2.14045	1.20979	0.0531013	1	1
SLC25A3	4	141;40670;54267;62547	GATTTCCTAGATTCTACAAG;CTGCATTTAACCAGATCTAG;GTATAGCAATATGCTTGGAG;TCTGATCTCACCTTCCACGG	1	2.14007	1.07003	0.0532427	1	1
PRELID3A	4	911;2794;12819;13481	ATACATCCGAGAACATTCTG;ACATCCACGCCCAGCACGCT;ATTTGGTGTCAGTTAATGAG;CGGGTTCGGGTACTTGCGCA	2	2.13926	1.16069	0.0532877	1	1
SYNDIG1L	4	142;19161;39969;66101	CAGCTCCTCTTGTACCCCAT;CCATGGCCCCTATCCCTACC;GGTCCCTGGGAGGCAGCGTG;CTCTACTCCTACCTCCTAGG	1	2.13701	1.06851	0.0535419	1	1
FAM221B	4	143;15501;16880;40500	GCATACCTAGGTCTCTACAT;GGACACAACCGAAAAGCAGG;AGAGGTATGGGGCTCTAACG;ATTGGATAGTCCCATCTCAG	1	2.13398	1.06699	0.053842	1	1
MOCS2	4	144;37608;66844;70233	GTTATCCCCCCCATTAGTGG;AACACTGCTATGTGTTTGAC;TTGGTGATTTCTCCGCTCTG;TGAAGCATATCTACCCATGG	1	2.13097	1.06549	0.0541403	1	1
ZBTB43	4	2366;2824;17664;28665	CTTCCTCCAGATGTGGCATG;GCGCCGAGTTCCACTACACC;AGTACCTGGTCACAAAAGTA;GCTGGGCAGGTATTCGTGCT	2	2.13033	1.02788	0.054187	1	1
SLC5A4	4	2143;2832;27853;67066	GGTGTCTGTGTAAATCACCG;CAGTTGCTACACACCTCGGG;CCCTATCTACATCAAGTCGG;AGGCCATATCACGACCAGCG	2	2.12796	1.04014	0.0544426	1	1
TTC22	4	572;2853;19458;34206	GGCCCGCGAGTGCTTCCTCG;CCTTGCCGAAGCAGTCTAGA;CTGGCAGGCGTACTGCACAA;GCGCTCTACGACAAGGCGCT	2	2.12179	1.22032	0.0550512	1	1
ACSS1	4	148;34848;44659;67046	GCTGAAATACGGTGATGCCT;CAGACAACAAGGTCCACATG;GATCAAAGCAACGCTCTCGG;ACCAGCATTGGGATAAACTG	1	2.11914	1.05957	0.0553323	1	1
ERCC8	4	2698;2866;10633;37693	GATGTTGAAAGAATCCACGG;TGTGTAATAAGATTGTCTGC;ACCTGCTACCAAACAGTGCT;GCCAAGATATAGTCATAACG	2	2.11799	1.00669	0.055409	1	1
LEPR	4	150;40174;66767;71269	TCATAGGTAAACTTTCCTCG;TATTATCTGGCTACACAATG;TGTAAGAGGCTAGATGGACT;GTGGAAATGGTACCAATGGT	1	2.11335	1.05667	0.0559321	1	1
IFIT1B	4	151;47525;62991;76344	AATTTAACACAGCATCAGGG;CCTGGACACCAAATACAATG;CTATAGAATGGAGTGTCCAG;TCTGACCAGTATATCTTCAC	1	2.11048	1.05524	0.0562291	1	1
TRAF6	4	152;5233;24685;35310	GAAGCAGTGCAAACGCCATG;ATGGTGAAATGTCCAAATGA;TGAGCGTTATACCCGACTCT;ACAAAAGATGATAGTGTGGG	1	2.10763	1.24356	0.0565284	1	1
YTHDC2	4	1019;2911;50450;59214	ACAAGTGGGCGACTCAACAA;GGTTTGCTGACAGTACACAT;GACTGTGACACATGTTATCG;GTTTCAAGCCTGAATCTCAG	2	2.10499	1.13366	0.056698	1	1
SPA17	4	153;6681;15411;44871	ACCCACTACCGAATTCCACA;ATGCATGATTGTTATAGAAG;AGAGTCTCAGATATCTGGGA;CCAACTTTGATCCAGCAGAA	1	2.1048	1.17776	0.0568215	1	1
UNC13A	4	209;2912;28234;37006	GGGAATCTGACGATTTCCTG;CATGGAGAGGTCAATCCGCA;TGACTCCATGCACAGTTACG;CTCCAGCACGTTGAACAACG	2	2.1047	1.35833	0.0568328	1	1
BMPR1AP2	1	612	ATGGCGTGGCGAAAAAGTGG	1	2.10222	1.05111	0.0569868	1	1
SLC25A31	4	154;46055;69807;73778	AGCTGTGTCCAAGACAGCGG;GCAAAGTTTAGAGCTTGTGT;CGAGGCGCGGTACAAAGGCA;TGACGCCTCATCCTTCGGGA	1	2.10198	1.05099	0.0571238	1	1
RAB3IP	4	155;3699;28198;70671	ACTATAACAGAGGCTTGCGA;CCGGTAGATGACACTTGGTG;AGCACAAGCAGTGCTATGAG;AAGAACTCGCAAAAGCTCAG	1	2.09919	1.33511	0.057429	1	1
GOLGA7B	4	156;16390;19007;49525	GTCCCTTTCTCCAGATCGAG;TTTGGTCTGGAACTGACAGA;CCTCTGCGTAAAATCCGTTG;GCAGAGGCTGAGAAGATTGG	1	2.09641	1.04821	0.0577507	1	1
TRPV4	4	157;47228;47612;72902	CACCCTATATGAGTCCTCGG;GCGTCGCTGCAAACACTACG;GTGGTGCGGTAAGGGTACGG;GAGGCCGTGCTCAACAACGA	1	2.09366	1.04683	0.0580268	1	1
SPINK9	4	1768;2956;24892;74610	CATTATAAAAAGTTACCACC;TCAGAGATACTCACTGAACA;AACAGCCATAGTCCTACTCT;CATATGTATGATCCAATTTG	2	2.09219	1.0539	0.0581362	1	1
NDUFS4	4	1382;2960;44573;58282	GTCCTGTGCCAATCTCCATG;GTTTGATACCAGAGAGCGAT;CTATTACCTGGTCGGAACCC;ATATAAAAACTAGAAAAGTC	2	2.09106	1.08697	0.0582105	1	1
ARHGEF6	4	158;15721;22200;73516	TGTCCGAACCTATTCAGGCA;GTCACACGAGTTGAAGAAGG;AGGATGTGCAACCCTCCAAG;ATAGGTGTTACAGAACATCC	1	2.09091	1.04546	0.0583402	1	1
SH2D4B	4	1207;2968;15904;71299	AGGCCTCCAAAGACCAAGCG;CTTCGTAGGGCTTGTCACCA;TCCAGTGCGCCGGTCCAAGG;CCTGGAGGAACGCATCCACG	2	2.08881	1.10483	0.0584754	1	1
GANAB	4	1845;2970;38248;63023	ACATCTGGTACACGGTATCG;AAGATGCCCAAGTCGCGATG;TGGCAAGCGGTATTTCACCT;ATTCCGCCTTGACCTACTAG	2	2.08825	1.04686	0.058513	1	1
WNT11	4	159;14960;54316;57174	GTTGGGGGCGAGCTCAATGG;GTCTACACAACAGTGAAGTG;GACAGGCCTTCATGACCTCG;GGCCGACAGCGCATACACGA	1	2.08819	1.0441	0.0586365	1	1
SMARCE1	4	161;4507;29839;43324	TATGTAAGCAAGGTACGCGG;ACCAACAGCCGGGTCACGGT;TGAAATTCTTAGTGAGAGTG;TCGACAGAGACAATCTCGCA	1	2.0828	1.27563	0.0592165	1	1
PAXIP1	4	2091;2998;17135;20377	GCACACAAGTTAATCAACCC;GTGATTCTGTCCGTTCAGTG;TCTTCATAAATAATCAGACG;GTGCGTGCATCGACTCGTGA	2	2.08042	1.02755	0.0593853	1	1
CIB3	4	791;2999;30434;73630	AAGGTGCCCTACGAGCTCAT;TAGTAAGCCTTGAGGTCGCG;GGGCAGGTGGTATAGTCGAG;CCCATCCTCAGAGAATACCT	2	2.08014	1.16075	0.0593983	1	1
KATNBL1	4	162;22488;52883;63236	CACTAATAAGAACATGAAGG;GTCACAGCCCCCACTTCCAG;ATTCCTGCTGAACAAAACTT;ACTCTCAGGATAGAAGATCT	1	2.08012	1.04006	0.059525	1	1
PHF20L1	4	1150;3000;18895;42100	CTATGCTTGAAAGGTCTAGG;ACTGGTTACACGATCCAGCT;CAACGGATAGAATTGCCCTT;TTACCGTAATGAATGTCCCA	2	2.07987	1.10852	0.0595442	1	1
MSTN	4	1617;3002;8332;58708	TGATCAATCAGTTCCCGGAG;TGACGATTATCACGCTACAA;TTTCCAGACGAAGTTTACTG;AAACAACCTGAATCCAACTT	2	2.07931	1.06167	0.0595777	1	1
MBD6	4	2613;3014;12571;15238	CCTACAACTCCACTTAATGG;TCAGCACACCAAATAAACTG;AATGCTCCCTCATACAACTG;TAGCAATCGAAATACAGTAG	2	2.07599	0.996826	0.0599109	1	1
EIF1AD	4	164;34819;55041;56923	CATCTCTTGGCATAGGCCTG;AAGAACATCTGGATCAAGAG;CCTTCTGCAGAGAGCGCACG;CCCAGGGAACAATCTGCATG	1	2.07483	1.03741	0.0601065	1	1
KBTBD8	4	2337;3033;23015;29893	TGATCATATACTTAGCACAT;ACAGTTGACAGACATTGTAG;CCTGTGACTATATCTAGACA;ATGACATTTACATTGCAGGA	2	2.07075	1.00964	0.0605122	1	1
PVALB	4	379;3042;36378;50647	GACAGACTTGCTGAACGCTG;AAAAAGTTCTTCCAAATGGT;GGACAAAAGTGGCTTCATCG;GAAGAAGGTGTTTCACATGC	2	2.06828	1.26098	0.0608063	1	1
NUP50P2	2	333;69113	AGAAAGAAAATCCAGTCAGG;TGAAACTTTATCAACCAAGG	1	2.06737	1.03368	0.0608625	1	1
ZMYND8	4	168;7955;8675;38943	CACTTAGCGTGATAAACCCG;CTCTTCCGCCCAAACTTCCG;GGAGCGCGGCATATCCGACA;AGATGTATTCCGCATAGTCA	1	2.06443	1.03222	0.0613191	1	1
ZNF684	4	2578;3058;25159;29264	TGGAAAAGCCTATAGCAGGA;TATGCATAAAGCCCAACTCG;CAAAACAAAAGTGATCCTCA;ACCCACTTGTTGATGAACCA	2	2.06391	0.99455	0.0613505	1	1
CAPN15	4	169;34713;60813;66781	GTGTTGTGCAGCGTGCAACG;GTACCCTGCTCAACGCACTG;CAGCTCCACTAACCCCCGCG;CAGACAGCAACTCTGCTAGG	1	2.06187	1.03094	0.0616077	1	1
DNAJC15	4	171;24221;68040;77043	CAGTCTCTGCTGGTCGACGT;TCTGTGATAACTTGTTCTAG;AAAATGAGTAGGCGAGAAGC;GTAAGAAGTTTGATAGCTGT	1	2.05679	1.0284	0.0622024	1	1
CACNG7	4	2035;3086;15013;37774	AGCAGCGTGTTTGGTGCGTG;CATCTCCAGCATCAACGACG;CAAAGAAGCAGACTCGCCAG;CAATTTGGTGACGGAAAACA	2	2.05632	1.02312	0.0622369	1	1
PCDHA7	4	172;26182;43259;46902	CGGTGTTCCCAGCGACACAA;CTCCACGGACACGCTAGCAG;AGGGAAGTGAGAGTCAACTG;CAGTGAGAGAGCTTGTGCCG	1	2.05428	1.02714	0.0624811	1	1
RAB4A	6	642;1979;13778;27610;43394;67595	CTCAAATCATACAATAGGAG;TTACAAATATGGGATACAGC;AAAGGATGATCACAATGTTC;GAGAAGTTATTACCGAGGCG;AAAAACTCTGGGAAATGACT;AATAAAATATTCTTACAGTG	2	2.05393	1.1251	0.0624962	1	1
ACTR3B	6	965;1982;28272;33312;45278;46722	CATTTGCCCCGATATAGTCA;GCTTACCACTGGGATAACAT;AGGTAGTTGACCAAGCTCAA;TGGGTGAACGTACGTTAACG;TACTGTTTGATCCACTTCCG;TTTGAATCATTTAACGTACC	2	2.05268	1.06873	0.0625866	1	1
H2AX	4	174;31688;44998;70589	GCCGGTGTACACGGCCCACT;CGGCGCGCCAGTGTACCTGG;TTCGCGTCTTCTTGTTGTCG;CCGCGGCAAGACTGGCGGCA	1	2.04929	1.02465	0.0630739	1	1
LRRC3B	4	2123;3119;40354;47364	GGTGACATTTAAACCCCCAG;GGGAATAGATGTGATCTGAT;TGAGAACTCTCAGTTGATGG;CCAGAATTGCCAACAACCCC	2	2.04747	1.01455	0.0631977	1	1
OR2H1	4	175;27620;35172;46469	CACAACTTGTGGTAAAGCAG;GATGGCCTTTGACCGATACG;CACAACCACGAAGATGACAC;TTGAACCAGACTCATAACCC	1	2.04682	1.02341	0.0633636	1	1
SPSB2	4	176;14804;33928;74570	GCTGCAGACTGACCACTACG;GCAGAGGGGCACGCATGCCG;AGTTCCCGCTGGATACTGGG;AGTCTTTGGGGTTCCAACCG	1	2.04436	1.02218	0.0636507	1	1
OR51F1	4	817;3137;35379;35514	TTTCACGTGCCTCAAACCAG;CAGTGGCTGATAGCCTGAAG;GGCTTAAGGAGCAAAAGTAG;ATTCGGGCAAATAGCATCTG	2	2.04268	1.14373	0.0637653	1	1
KRT33A	4	275;3147;12818;15611	GGTGGACGCTGCTCCCACTG;CTGGTAGCTGGCACACACCA;GCGGTCGTTCAGGAACTGCA;CTTGGTCCTGAAGTCATCTG	2	2.04003	1.29741	0.0640779	1	1
VPS33B	4	179;20336;48253;64476	CATTGGCAATTCGATCCAAA;AGATGGCATATGAATTGTGG;GAGGAAGAGGGAATCTATGG;TATCGCATATTCTTGATGCG	1	2.03707	1.01854	0.0645299	1	1
MLLT11	4	405;3165;25244;60983	CTGGATCTGTCGGAGCTGGA;AAGGTCAAAGACAGCAGCGT;GTCAGATACAGCCACCTACA;AACTGTACTGGCTACTCACA	2	2.03529	1.24053	0.0646503	1	1
RMI1	4	180;33334;64018;66134	TCATCAGAAGGACCTAATGC;GGTATTTGAGGAACTACCTG;GATGGAATCGTACAAATACA;AGGCTGACTTACATCAACCA	1	2.03467	1.01734	0.0648194	1	1
C7orf57	4	2074;3169;22949;48258	GTGAAGCTCGCGAAACAAGG;ATGAACCATGTAATCCGGCA;AGGATTCTTAGGGCCAAGTG;GTGGATATACCAGTCTGGCA	2	2.03424	1.01324	0.0648562	1	1
ZBTB17	4	181;9224;20663;33576	GTGGCGCTTGAGGTTGCCCG;GCACCTTCGGATCCACAGCG;CTCCGAGCTCTCGGACAAAG;GGAAGGAGTTCACGCACACG	1	2.03228	1.01614	0.0651069	1	1
PRR18	4	1794;3178;17875;56824	GGCCCTAGCCGGGAGACACG;CTGCCTGAATCTCACCCCCG;CCCAGCGAGGACCACCTATG;CCTCCGGGGTAACTGGCGCG	2	2.03188	1.03184	0.0651409	1	1
LRRC10B	4	1364;3181;33027;41634	CCGCGCATGACGGGCTTGCG;CTCACGCGCCTCTATCTGGG;TGAGCTGCCGTCGGACGCAG;AGAAGTTGCCCTCGATCCAG	2	2.0311	1.06878	0.0652005	1	1
GRIN2D	4	1490;3191;66523;76609	GAGCCTGCAGACCCTATCAG;ACCTATGCAGACTCTCGCCG;CTGCCACAATGACAAAATCG;CACCGAATTATTGAACACCA	2	2.02849	1.05584	0.0655189	1	1
STK38L	4	183;49161;63074;72339	ATAGATGCGATCCACCAGTT;GACTGTAGCCAAGCTCACAT;ACTTACAGAAGTCACTTGGT;GTAAAACATCTTCACCACCC	1	2.02754	1.01377	0.065705	1	1
THSD7A	4	203;3195;37190;66751	CTGCGAGCCAGATAACGGAA;GCCAGAGCCTCCGAACTGCG;TGTGTTGAAGGACGATACTG;TTATGTGCATTAACAAGACG	2	2.02744	1.33676	0.0657192	1	1
QRICH2	4	185;46668;50088;55082	CAACCTGGAATGGACCAGCG;TCAGTACGTCCATATCAACA;CAACCTGGTATAGTTCAGCG;CCACTTGGCATGGATCAGCG	1	2.02286	1.01143	0.0662992	1	1
WDR78	4	913;3215;15055;37268	CAATAAATCCTAGTACGTTA;GTAAGAATCATACAAATCCC;TCCCAATATAAAGACAACAC;TCTACAGAGACCATGACTGT	2	2.02226	1.12138	0.0663502	1	1
HSD17B14	4	186;25920;46466;52975	CTTCCTGAGTCACATCACAG;GATTGTGTTGTCAACAACGC;CCGAGTGGTTATCTGCGACA;GGGGACGTACACCTTGACCA	1	2.02053	1.01027	0.0666028	1	1
GLUD2	4	187;21061;43439;65728	CCTGCTCCAGACATGAACAC;GAAGACTTCAAATTGCAACA;TAACGGATACCTCCCTTGCA;CGAGTTGGTGGCCGACCGCG	1	2.01822	1.00911	0.0668907	1	1
CT47B1	18	1050;1672;2012;3953;9383;9521;11635;11755;16123;23444;36196;42977;53176;53365;65205;68707;72785;75524	GGCCACCCGTCGGTACCCGG;CCCGATATCTGAGTCCTCCT;TGTGGTCGTTGTGATAGAGG;GTTACCAGCTCCGGCCGCCT;GCCCGTGGAAGGCCTCGGGG;GGAGGAAGAGGGGAACGAGG;CTCAGATATCGGGCCCGCGA;AGATATCGGGCCCGCGACGG;GGCCAACTTCGACTTGGCGG;CCTGATCCAGGAGGCTGCGT;GGCCGGAGTCGCCGCCCTCC;GCAGGGGAGGGTTGTCCCAG;CCCTGCGACTCCGACCACCT;GGCCGGAGCTGGTAACCAGG;CCGAGGTGGTCGGAGTCGCA;GGCGGCCAACTTCGACTTGG;TCCTCCCCGAGGCCTTCCAC;CCGAGGAGGACTCAGATATC	3	2.01583	1.20572	0.0671938	1	1
IMMP2L	4	1256;3253;8396;26253	CGGTATGTCAAAGTCCCCCG;CCAATGATACAATGTCACCA;AAAGCACCACATCAGATGAC;AGTAGAAGGAGCATCGATGC	2	2.0125	1.07391	0.0675739	1	1
CDC42EP3	4	2659;3256;54230;74156	GGAAGAACTCATTATGCCCA;GGATCCTCCAATGGTCGGGA;GAGAATGGGACAGTCCACCA;GTGGCGAAAGTCTCCAAGCG	2	2.01173	0.973149	0.0676296	1	1
POTED	11	408;1102;7468;8388;13274;14051;29678;46271;49998;59654;60182	GGACACTGACATGAACAAGA;GGGGAGCGGCACGAGCAACG;ACATGAACAAAAACAGCAAG;TCTTCATAAAGGAGTCGTCG;GGGACACTGACATGAACAAG;ATGTACTTGATAGATATGGA;GTGGTACCTCGGCTCCATGA;TGACATGAACAAGAGGGACA;ACAGCGCCTTCATGGAGCCG;ACAACATACAGCAAGTATGA;TCGGCTCCATGAAGGCGCTG	2	2.00924	1.11281	0.0679255	1	1
DLX4	4	191;10543;41722;42537	ACTGCGTGTGCTGGAAACGC;GCCTGGAGTAGGACAAATTG;AGGGGACAAGCCAAGCGGGT;TACACCGAGCCAGCGAACCC	1	2.00909	1.00455	0.068065	1	1
GPR139	4	1129;3268;33721;43279	GAGACCGTGTGGTACTTGAG;TGCCAAGAGATAGTTGTAGG;GCCCCTCACCTGGTAAACCG;GATGAGGACGTGATGCACAG	2	2.00868	1.08734	0.0680992	1	1
HTATIP2	4	880;3271;22065;33140	TACCACCAGAGGGAAAGCTG;GCTGGCGCCCAAAATAAAGA;AAGTCACGCTCATTGGCCGG;CCTTGCCTAGAATCAAGAAG	2	2.00791	1.12174	0.0681532	1	1
ERCC6	12	2600;3009;3107;15546;17413;23078;27734;41031;64736;69724;73335;73706	AGTGATGCTGAATTTGACGA;AAACCCAAATACTAAACATG;GGGTGCAAACAATTTATTCG;GGGTGAAGGAATTTCACACG;ACTGATTACGAGATACAATG;TACGGGTTGTACAGTTAGGT;AGATGGGCTGCACTCACGTG;TACAGCACCTGTTTCTGATG;AGACAGAATGATCCGATGAG;TGATGCGCACCCCACAGCAG;GTCTGAGTATTTCCCCACAG;GAATCAGGAGATGAAGAAGG	3	2.00752	0.934786	0.0681766	1	1
EXOSC5	4	733;3274;15795;64901	GTTCGCAGGCAAAGTGCCGG;CCGGCCCGTACACACCCGCC;GCTGATCAGGAACACGTGCG;TGGATGCAGGTGTGCCCATG	2	2.00715	1.14712	0.0682076	1	1
ZNF577	4	192;6832;13366;51983	AATGTGGGAAAACATTCATG;CTCCCATTTACAGGGTATCG;TACCTGGACAGATTTGACTG;TACAAAAAATTTGTGCAGGA	1	2.00684	1.13925	0.0683558	1	1
FSHB	4	2885;3280;15965;39752	TGGTGTATAAGGACCCAGCC;CTCTATTGCAATGGTGATGT;TGCTGGCTACTGCTACACCA;GCATAAGCATCAACACCACT	2	2.00563	0.960621	0.0684471	1	1
ADAM21	4	1130;3282;8238;33441	GAAACACGTTGTTCATATGA;GCATAATCCTCCAAGATTGG;ATATTCCTGCAACATAGGCT;TGGGTTCAATTTCATAAGTG	2	2.00513	1.08604	0.0684824	1	1
MAP3K7	4	194;16385;50084;63992	AATATTAGGATGGTTCACAC;CACACATGACCAATAACAAG;CCCAGCTTTCCGAATCATGT;ACCCAAAGCGCTAATTCACA	1	2.00238	1.00119	0.0689156	1	1
PLCB1	4	1088;3293;51657;71255	CTTGCACTGGCAAGATACGG;TAAGAAAGTTGGGACTTACG;ATATCCAAAAGGAACACGTG;TTGGCGATACATCTCAACAG	2	2.00235	1.09036	0.0689272	1	1
ATP6V1G1	4	1724;3294;35590;45276	TGCCACGGGATCCCAATGCC;GGCAGCCGAGAAGGTGTCCG;TGAACAGTACCGCCTGCAGA;TGAAAACAGGAAAGAACCGG	2	2.0021	1.02727	0.0689439	1	1
ZNF101	4	195;32739;48524;49561	CATGAAAGAACTCATAGTGG;TGAAATCAGATCTCACGCGC;CCCGTAAACAGAAACAACAT;AATAAACTGGGATAATCGAT	1	2.00016	1.00008	0.0692042	1	1
LOC112268252	1	776	ACGGTATACATGGAACTGTC	1	1.99911	0.999555	0.0692791	1	1
FAM174C	4	1269;3307;14956;39938	GCACGCACACGCGTCCGCCG;GCGACAACGTGACCTGCGCG;CGGCTGGCTCCCGTTCGTCA;GAGGCCTCTTCGGCACCGCA	2	1.99883	1.06794	0.0693092	1	1
H1-0	4	1030;3309;19834;42176	GGCTAGCCGGAAGGACCCCG;GGTCTGCTTGAGGACACCGG;CGATCATGTCTGAATACTTG;GTATATCAAGAGCCACTACA	2	1.99833	1.09662	0.0693521	1	1
ZFP57	4	1307;3318;30291;71224	GGAACCCATATTTAGAACTG;GGTCTTCCTTGCATGCAGAG;GCATGCGTCTGTGATAGCTG;CAGGTGTAGCAAAAAAAGGG	2	1.99607	1.06296	0.0696397	1	1
GNAI3	4	2146;3319;30767;32680	GATCGACCGCAACTTACGGG;ATTAAACGGTTATGGCGAGA;TCATGAGGATGGCTATTCAG;AGTTGGAATGTAGTTAGACT	2	1.99582	0.995906	0.0696564	1	1
PPP6R2	4	197;3523;18607;67563	CCGAGGCGGTCGCTGATCTG;CTCTGCGATCCTGTCAAACG;CCTCACACGGATCGCCAACG;AGCCTGGTGTTGAAGCACAT	1	1.99576	1.31406	0.0697867	1	1
TCEANC2	4	3246;3322;13157;22005	GTGTTAAAATCAACAAGGAT;ATCCCAAAACCGAGTCGTTG;TTGTAGAAGACATAAAAAGA;CACCTTCAGAGATTCAATCG	2	1.99507	0.942142	0.0698394	1	1
TRIM64B	6	1407;2127;14353;19307;32653;50011	AGTGGATAGTGCTCTGAGCA;GATCCGGTCACCATTGACTG;ATGTGAGAAATGTATCAGCA;GTTGAAGTTGGGCTTCTCTG;GATGCCTATATTTCTCGATG;ACTATGTGTCAGTAAGGAAG	2	1.9947	0.999013	0.0698574	1	1
MYH6	4	1992;3326;37151;76015	GCAGGTGAAGAACCTAACAG;GGTCAAAGGCACTCACAAAG;GCAGGTGTACTACTCCATCG;TTCTCCCTGATCCACTACGC	2	1.99408	1.00522	0.069928	1	1
HOXB7	4	198;22160;35935;51626	GTGTCCCGGCGACTCCGCCA;GCAGGAACTGACCGCAAACG;GGTAGCGAAAACCGAACTTG;GTAGATCCGGAAGTTACTCT	1	1.99358	0.996791	0.0700698	1	1
ESYT3	4	200;18693;41971;72312	TGGTGGCGCAGGAACCGCCG;GAGCTGCAGAAGATTCAGGC;TGTGTCAGACAGCTTACTGG;GTCCTGAATGACACAACCAG	1	1.98925	0.994625	0.070668	1	1
EMILIN1	4	775;3350;15112;26941	CCTCCGCCCTCGCTACCGTG;CTCTTGTAATCCCTCCAGCG;GCCCCCCCAACTGCTCTAGT;CACCTCAACAACCATCATGG	2	1.98811	1.13294	0.0707583	1	1
PDE11A	4	202;14556;52200;57875	CCCTGAGTAGTGTACGACGG;AGAAATCATCATACTCCGAC;ATGGCAAGTTCTGACACCAG;AATGCAAAGTCCTACCTGGT	1	1.98496	0.992481	0.0712261	1	1
IZUMO1R	4	2804;3369;11352;25746	ACATGCAAATCCAACTGGCG;AACTTCAGCCTGTTTCACTG;GGGCTTCCCAGCTTGTCGTG;TCACAGTCCTCCTGGCACAG	2	1.98342	0.956869	0.071356	1	1
PLPP7	4	2469;3380;37869;67483	CCCTGAACCAGCCCCCCAAG;GATGCCGATGAGCTTGACCA;GCTCCTGGACATCATGACGG;CTTGGACATACAGATATCGA	2	1.98072	0.972442	0.0716906	1	1
F11	4	204;8769;62697;74971	AAGGTAAAAAACAAGCAACC;TACTGAAGCACACCCAAACA;CATCTGAGGATCCCACCCGA;TATGTGGACCTAGACATGAA	1	1.98072	0.990359	0.0718144	1	1
ATP10A	4	205;12461;58326;69676	ACTGCACGTAGCATAGGCAC;GTGTGACAAGAGCCTAGCCG;CGATGTGGCATAGCCCGTCG;TCTGGCCGCATACACCAGTG	1	1.97861	0.989305	0.0721059	1	1
GRHL1	4	525;3392;19069;44014	AAAACCACCACCCGCTCAGT;CAGCTGGGCATTGATAAGAG;CATCCGCAGACTGAGATCCG;CAACACTATCAGTAACATCG	2	1.97778	1.18447	0.0721791	1	1
PKHD1L1	4	627;3394;20915;27953	TTGGCGATAAGCCCTTCTCA;ACGCCCACTTATTGTCAGCG;TGTCCTGATGGATTTGACAC;ATAACGACCACAGTAAGCAT	2	1.97729	1.15918	0.0722149	1	1
MDFI	4	1925;3399;36873;42667	GTGTGTCTGCAACTTCCGGT;GGCCACCCCTCAGAGCTGGG;GCGGCAACCCCCATGCCCCA;CAGCTTCTGTGGGGACGTCG	2	1.97607	1.00378	0.0724358	1	1
RAPGEF6	4	3168;3405;33725;67856	CATCGGGAACTAGACCGGAG;GCTGATTCAGGACTGAAACG;CAAATGTAAACGTACCTGCA;CTAGAAATCGAGTCATAGCA	2	1.97461	0.938386	0.0725554	1	1
CPEB4	4	207;39545;46777;72778	TTAACAAACCCCCCTCTCCG;AGTGCATGTCGAATGTCCTG;TGTGAGAGAGGCCCGATCTG;AGTGGAACGATATTCTCGAA	1	1.97443	0.987214	0.0726787	1	1
APOBEC3A	4	1314;3411;15642;45130	GTGCTGGTCCATCTTGACCG;CAGGGGCTTTCTACACAACC;CTCCACTTCGTAGCACAGGT;AGAAGCGCAGCTCCGCATGG	2	1.97315	1.05459	0.0727883	1	1
EHD2	4	208;39993;43528;50794	CTTTGTGGCCGTCATGCACG;GGCACCCGACAGGATACCCG;TGGAACATCACATCTCCCCT;ATGATGTAAGCGTGAACCTG	1	1.97235	0.986176	0.0729694	1	1
PDZD3	4	2595;3423;19209;27554	GAAGAACAGTGTCGCCAGCT;GGAACACGAAGACTATGCGG;GTACTTAGCACCAACCAGAA;TTGCTCAGTAAACAGAAGCG	2	1.97024	0.962475	0.0732685	1	1
ARSD	4	210;23443;23608;41736	TGTGAATTGTGCATCCCGCG;GACATTCCTTCAGATCAGGT;TGGCTTATATGGTGATAATG;AGATGGACACAGCCAGTTAG	1	1.96823	0.984115	0.0735504	1	1
AMMECR1L	4	2271;3432;7887;64760	CATCCTCAAAGTTAGTAAGG;TTAGTCCGCTCTTTGTGACG;CACACGAATGAATCCCGCAT;TCAGGGAATACACGTTAACC	2	1.96807	0.979181	0.0735671	1	1
GOLM1	4	3140;3438;54465;69394	CACACACAGAGGTGCCACAA;GAGGTGTACTCACAGGTCGT;AAAGAAAACAAAACACCTGG;ACCAGTTAAAGACCCTGCAG	2	1.96662	0.936844	0.0736745	1	1
KLHL9	4	211;24344;48483;57631	TTGCAGCATAATCCATCCGA;GATGTGCATTAAGCTTCATG;GTAACGGGGAGCATCCATTG;ATTGCTTTGTGATGTGACCC	1	1.96618	0.983092	0.0738154	1	1
IL31	4	1610;3445;15945;49956	ACACGGCAGCGTGTAATTCT;TGTCTTGAGATATGCCCGGA;TGATGTACAGAAAATAGTCG;TAAACGGACGGGCAACGTGT	2	1.96494	1.02413	0.073928	1	1
UBE4B	4	1026;3464;9243;23599	GACGCGTGTGAATGCAACGA;GCATTACTTAGAGCTCGGAA;TCCCAGAGCATGGATATCGA;ACACTCACTCGGGATATGCG	2	1.96038	1.08451	0.0745456	1	1
MYL12A	4	214;6495;22006;34242	GGAACATGGTGAAATTGATG;CAGAGATGGTTTCATCGACA;GCATCTAGATACTCATCAGT;GTCAAACATAGCAAACACAT	1	1.9601	1.13694	0.0746898	1	1
CA3	4	228;3466;35298;56578	CCATCATAAGACACAGACCA;AAGTATCATCAAATACAACT;GTCTTTAGTATGCAGCTCAA;TTGGGAAAAGTTCATGCCAG	2	1.95991	1.29757	0.0747123	1	1
DCAF17	4	215;46983;63221;71762	GGTGTGACGATGTAGTGCCA;CTTCGTATATCAGCAACTAC;TCACCTATAGCCTATGAGAG;AATCAGTATTCCATGAGACA	1	1.95809	0.979047	0.0749813	1	1
EEF1AKMT2	4	2225;3475;51020;66770	AAGTACCAACAAGTTCAACC;GGAGGACGGTTTCGTCCCGT;GTATGAATCGACTAATAAGG;ATATGTGAAATCTCTCTCCA	2	1.95776	0.978441	0.075024	1	1
FAM189B	4	216;64180;65449;69694	AGAGAGTGTACAGATTATAG;TCTGCCAGCATCACGTACAA;CTCGTGCATCTGTGAACGAG;GCGAAAGAGAACGTAGTCCA	1	1.9561	0.978048	0.0752677	1	1
BICDL1	4	804;3488;16488;42778	GGAGCTGACAGACAAGCTCG;GCTGTCGGTGATCCGACAGA;GCTAGAACTGGCGTTAGAGG;AACTGTCGGAACAGAACCAA	2	1.95467	1.11664	0.0754098	1	1
TNKS2	4	566;3489;27517;35338	TCCAATTATCTCGAGCATTG;GTATAACAGAGTGTCCGTGG;CACACCCATAGCTCAGGAGT;TGTGAAAGCCCATTTGTCCG	2	1.95443	1.16603	0.0754312	1	1
EXOG	4	593;3496;8483;17964	ATCGCCTCTAGTCTGAGGTA;GGTGATTGGCGAGGACAACG;TGTCTTATGATCAGGCAAAG;AAGATTATGTTGGAAGTGGG	2	1.95277	1.15888	0.0756894	1	1
FCRL3	4	1396;3498;29531;62544	GAATCGGAACTTACTTCTCA;CTAGATTCACATTAGACACA;CCACATGCACGGCATCACTG;CAGTCATGGAGTGAGTCTCA	2	1.9523	1.03934	0.0757329	1	1
C2orf88	4	218;43988;46011;73871	TTCTCACCTTCATATATGGT;AGGGACCAATACTGTGATCT;CAGAAGAGAGATGTCTACCT;ATCACAGTATTGGTCCCTGG	1	1.95213	0.976064	0.0758588	1	1
CHPT1	4	3068;3501;22386;48294	CATTTGGAGGAGCAACAATG;AGGATAAGTTCCTAAGCGAG;GCTGGGGCTCGCCGTCAACG;GAGTCCAGGTGACAAGACAC	2	1.95159	0.934771	0.075914	1	1
GAREM1	4	220;18049;49287;60641	GGTGAACCTTCATGGTTGCA;TGAACGCGTGTACGTCATGG;ACACACCATCCGCAACATTG;ACCTAGCCAGTGATGGACCA	1	1.94819	0.974097	0.0764364	1	1
SLC5A1	4	1604;3519;29268;30368	GGAAGCGGTTTGGAGGCCAG;AAGAGCTCATGATTGCCGGA;TTGGTGGAAAACATAGCCTG;TTGGAAGTGGCCACTTTGTG	2	1.94735	1.01877	0.0765119	1	1
SLC4A4	4	221;3700;29596;60529	ATTAGTCCACCACAGAACCT;TCTTCAAACTTGATCCACCT;AATTACAGTTGTTCCCGACG;AGCCTGCTGTAGCCTAACAA	1	1.94624	1.28405	0.0767158	1	1
PTCH2	4	1951;3524;20156;36646	GATGGATGTGAGTACGACAC;CCGAGGCACCACATCCGTCA;CTGGCCTAGAAGGTCCCGTG;TTGTCTCAATAATGGCCATG	2	1.94617	0.992023	0.0767297	1	1
CXorf56	4	1113;3525;9355;59189	AGGAGACTATGTATCTGCGG;ACAAACAGTAGTAAACATGG;TGCTCCTGTTACCTTCATTG;GGCCAGATGGTCCTAGTGCT	2	1.94594	1.0684	0.0767533	1	1
GGT7	4	1869;3530;46516;73665	AGTGATGGTAGAATCATAGA;GCGGGCAGCATCGGTCACCA;ACTCCCGGAAATCAATTAGG;CCTCTGTACACGCCACACAC	2	1.94476	0.997299	0.0768541	1	1
SPIN1	4	3214;3537;10934;28917	CAGAAAACATCGGAGCAGTG;TAGGCTGCAGGATTCAGCAT;ACTTACCAACTCTATCAGGG;AAGAAGGATTTACAGGCACC	2	1.94313	0.926073	0.0771137	1	1
PASK	4	223;49048;51651;71513	CTCAGGGCCAGCATCCAACG;AGCCACGGCTCATCTAGAGT;AAGGCCCAGCTAGAGCGGAT;ACGGACCCGTCCGAACCGCG	1	1.94236	0.971182	0.0773048	1	1
PCDH9	4	2797;3541;22002;22918	TGGGACTTATAATGTACCTG;TTTCTGAAAACAACCGACGT;ACGGTGGAGAAATGACAACT;TGGTCAACATAAGTGACCTG	2	1.94219	0.943446	0.0773207	1	1
COX7A1	4	241;3544;25426;52905	CCATGGGGGCCTCACCCGAA;GCTTCTGTTTCTCGCGCACT;GTTCTGAAAGCGGTTCCGGG;GACATCCCGTTGTACCTGAA	2	1.94149	1.28348	0.0773796	1	1
CERS6	4	3012;3547;23704;74807	GGTCTTCACTGCAATTACAA;TATGGCCCGAGTAGGAACGC;AGAAGCCAAGCACGCTGACG;TGCCTCGTATTCCACAACCA	2	1.94079	0.933511	0.0774494	1	1
NO_SITE_726	1	888	GTTAGGAATAAAAGCTTTGA	1	1.94056	0.970279	0.0774685	1	1
LRRN1	4	225;4767;44828;61806	TAGACAGTAATCAGTCATCT;CTTCCCAAATCGTTTAAACG;GCACTTGTGTGTCACTAGAG;GAGTTCAGGCAAGTTATCCA	1	1.93852	1.21233	0.0778801	1	1
DEFB118	4	226;34443;64675;73651	CTCCTACCCCAAGTGATCCC;ATGTCGCAGGAACTCGCCTG;TGGGGTAGGAGCACAAGCAT;GTTGAGTCACTCAAGGGTGT	1	1.93661	0.968305	0.0781623	1	1
LOC100288966	12	408;1102;7468;8388;11324;13274;14051;29678;46271;49998;59654;60182	GGACACTGACATGAACAAGA;GGGGAGCGGCACGAGCAACG;ACATGAACAAAAACAGCAAG;TCTTCATAAAGGAGTCGTCG;GGGGAGCAGCAAGAGCAACG;GGGACACTGACATGAACAAG;ATGTACTTGATAGATATGGA;GTGGTACCTCGGCTCCATGA;TGACATGAACAAGAGGGACA;ACAGCGCCTTCATGGAGCCG;ACAACATACAGCAAGTATGA;TCGGCTCCATGAAGGCGCTG	2	1.93628	1.06547	0.0782001	1	1
CFAP206	4	429;3567;33303;49150	TGTAGAATGAAAGAACACAT;GATATGAATTATACGAATCG;CAAGACGAAACTATTGTGGT;TGGCTGTGTAGCGGTATACC	2	1.93614	1.19928	0.0782158	1	1
KRT18P64	1	898	GCTGGCTCGGAAGAACCGAG	1	1.93569	0.967847	0.0782433	1	1
KRT18P12	1	898	GCTGGCTCGGAAGAACCGAG	1	1.93569	0.967847	0.0782433	1	1
KRT18P21	1	898	GCTGGCTCGGAAGAACCGAG	1	1.93569	0.967847	0.0782433	1	1
HACD2	4	227;25271;65314;70650	TTTACCTGGCCCATTTGATG;AGTAACACATAGCGTCAAAG;GTCCGAGCATACCTGGCTAA;ACTGGAGCCTTATTGGAGGT	1	1.93471	0.967355	0.0784619	1	1
PHYHD1	4	1533;3578;10693;58757	GCTGGAAGGATTCTTGTCTG;GCTGGGCGTGTGGATCGCAG;AGGGACCAGGAAATTTCCTG;ACAGACTATTTCTTGAGCAG	2	1.9336	1.02034	0.0785655	1	1
TUBA4A	4	229;12734;43878;67820	TTCCTCTCACCAATGACCGT;GAGCCGCTCCATCAGGAGTG;GTGACAAGACCATTGGTGGA;GCTCGATGTCTAGGTTGCGG	1	1.93093	0.965467	0.0790325	1	1
PKN2	4	1779;3591;40711;41646	GTAGATATCATACTTTGACG;GGGATGCGTACATCAACCAC;TTGTTGCTAGTAGAACAACG;TTTGAAGCTCGATAATACTG	2	1.9306	0.999205	0.0790687	1	1
AZIN1	4	230;37937;41454;47066	TGCTCGATGTGTGTTTGACA;AATGGCTTTAGTGCAAGAGT;ACTTGATGTCCAAATAATTG;GGAAAGTAGATATCCAACAG	1	1.92906	0.964529	0.0793243	1	1
KDM4C	4	2564;3600;8308;74019	GCAAGAGTATAATGCAACAG;AGCTATTTCTCTCTCCACTG;GGTCATCTGTGACTGAGTCG;TTCTCATAGCCACTAGACAA	2	1.92853	0.950131	0.0793877	1	1
CDKN2C	4	231;14091;73394;73633	GAATGACAGCGAAACCAGTT;ATGCACAAAATGGATTTGGA;GCAAAGTCTGTAAAGTGTCC;ACAAACTAGTAAGTTGCTCT	1	1.92719	0.963596	0.07962	1	1
DTWD2	4	1615;3613;35787;49488	GACAAGTGTAAAGTGAAGAT;AGTGGGTAGAGATATGCAGA;AGAGGCGGACGACGACAGTG;CTCTCAGACGCCGAACGACA	2	1.92555	1.01058	0.0797874	1	1
MDH2	4	232;43091;43630;74144	GGTCAGGGTGGCCACAATCG;TATCGCGCACACACCCGGAG;CTGCCTGAAAGGTTGTGATG;GCGTGTACCTGAGAGATCAG	1	1.92533	0.962666	0.0799135	1	1
IQCH	4	1707;3617;16550;35140	TGAGAGCTTATATACTCCCC;AAATGCTGATAAATCTTCCA;ACAGAGGCCTACATCGTCAG;GCTTCATCAAAACTATGCAG	2	1.92464	1.00279	0.0799891	1	1
BTBD9	4	233;40956;60711;68422	TCCGGCATCGAGATTAAGCT;ATGGAGCCCAAGTTGTAAAG;CAGCACATACAAGTTAACTT;TGGCGACGTCACATTCGTGG	1	1.92348	0.96174	0.0802155	1	1
RPS27P25	1	929	ACAAAACTACCGTTTGTGCA	1	1.92096	0.960478	0.0805795	1	1
ERICH1	4	236;28041;33339;41083	CCCCGAGAACGCCTCCAGCG;CTGAGACCCCGACTGCCCGA;AGACGTTAAAGATACCAGGG;AGACGTTAAAGACGCCAGGG	1	1.91798	0.958988	0.0810813	1	1
RANBP2	7	160;1986;12534;21752;66698;69665;72241	TGTGAACATCCGGCTAGTGG;AGTGGCCAGAAGAATGGCCG;TCAAGCCTTGAGGTTTCATG;CGAAACGAAACAATTTCGCG;GTAAGTCAGTGGAAAGAAAG;TGGTACTTCAGAGACAAGCA;ACGGGAATTCTATCGCCCAG	2	1.91618	1.25377	0.0812568	1	1
OR5P3	4	237;31834;35510;59338	CATGACAGGTGTGACTGATG;GAACAAGCAAGCTTCAAAAG;GGGCCACACAACCAGCAACA;TAAGATGATGCAGACTCCAG	1	1.91616	0.958078	0.0813788	1	1
DHRS11	4	3184;3655;15722;76341	TCACAGACAGGGGTAACACT;AGGAGCGGAATGTGGACGAT;TTGATAGGTCACATCTGTAG;CCGCACTGTGGGCAACATCG	2	1.91601	0.918216	0.0813942	1	1
APOLD1	4	238;53858;70718;76732	GCTGAGCGAGAGCCCCACGA;AGAATTGTACAGGGCGATGG;GCCAGCGGCAGAAAAACTCG;TGCCGGCCACGTTGGCTACG	1	1.91434	0.957172	0.0816695	1	1
NDST2	4	2668;3668;17481;19066	CTAGACCGGAGCATCCGAGG;GCGGGGCAGAAGGATTCACT;GGATGGGGTACACACCCGAG;ATGGGTATTATCAGTCAATG	2	1.91308	0.939828	0.0817864	1	1
KPNA5	4	239;22121;26281;30039	CGTGACAGGACATTTAAGCA;TACCTCTGGAATGGGTACAG;TTACCAACTGCCCTTAATGC;CAAGGTAGTGATTGAAACTG	1	1.91254	0.95627	0.0819491	1	1
NPHP3	4	710;3677;54085;74158	AGAAGCGAAATACCAAGCAA;CAATGTGAATATTGGACTGG;CTTGTCAATGTTAGTCACAA;TTATTCACTTAACATTACCA	2	1.91106	1.11957	0.0820886	1	1
ZFAND2B	4	2288;3678;20464;21590	AGGAAGGCATGGTTTGACTT;GGCACAGGCACATTACAGAG;GCCTACGCCCAGCATCACTG;ACTGGACCATGATTGCTCTG	2	1.91083	0.95912	0.0821061	1	1
STMP1	4	240;29180;32828;66329	CTCTTCAAAGATACCAAACC;TGGATTTACACTGGGCAACG;TTTCAGCTTGGATTTACACT;CAGCTCCACTCACCAGGAAC	1	1.91074	0.955372	0.082237	1	1
UCK2	4	307;3681;23027;73430	TCTGCTCCGAGGTAAGGACA;CTTCCTTATAGGCGTCAGCG;GGGAGACAAAGTCATACACG;TACTGTCTATCCCGCAGACG	2	1.91016	1.23837	0.0822828	1	1
PDC	4	2303;3688;35939;73949	TCTTTGCCATTCCTACTCTG;CTATAGGGTATTCTGCTGCA;ATAAATGTGAACAACAATTG;ACTGTCTACGGTATTTACGA	2	1.90859	0.957514	0.0825563	1	1
CPLANE1	4	2258;3694;50963;57081	TATATCCATCAGATATAACG;TCCTCTGCAACACTCTAAGG;AGAAAAGTCTACTTGCAGCG;AGCCTGCAAATGACATAACA	2	1.90725	0.959664	0.0826809	1	1
FOXL1	4	242;9306;27643;52071	GCTGTAGGGAGGCTTCTGCG;TTCTACCACGACAACCGGCA;GGACCGTACAGATACAGCAT;GCGTCCCCGAACGAGGACGC	1	1.90717	0.953587	0.0828017	1	1
IFNL3	5	2438;2889;12543;34859;55726	GGGACTTGAACTGGGCTATG;CTGACACTGACCCAGCCCTG;TCCTGTCGCCAGGCTCCGCG;GCTCAGCCTCCAAAGCCACG;CTGGGAGAGGATATGGTGCA	2	1.90598	0.921506	0.0829097	1	1
C4BPB	4	243;10545;40920;69683	CTTACAGCGGCACTCAGTAG;AATATGCTATTGTCCACTGG;TTCACAGTAATAACTAATGG;AGGTGTGGTCCTCTAGACAC	1	1.9054	0.9527	0.0830887	1	1
CAPN8	4	851;3704;16530;23016	GGAATCACATAGACCCCCGG;ACGCGCACAGACATTTGTCA;ACAGCTGCTCTTCCTACACT;AGTCACACGGACGCACACTT	2	1.90502	1.09213	0.0831276	1	1
ARRDC2	4	244;12850;15008;52963	TAGTGTCCGCTACTGTATCA;GTCGAGCCCGTGTTTAGCGG;GCAGAGCTACAGTGAACGCG;TCGGCCAAGATCGACCGCAA	1	1.90363	0.951816	0.0833744	1	1
YWHAZP6	1	970	AAAATGTTGTAGGAGCCCGT	1	1.9022	0.9511	0.0835061	1	1
YWHAZP5	1	970	AAAATGTTGTAGGAGCCCGT	1	1.9022	0.9511	0.0835061	1	1
GPR19	4	2980;3721;18565;19188	GGACAATGAACATTGTCCCT;GCTGGGTAGTGCAACGTGCA;GTAGGCAGTGCCTTCCCAAG;ATGGATGACCAAACAAACCA	2	1.90124	0.921688	0.0837197	1	1
NEURL1B	4	246;29260;62169;70704	ATGGCGTCACGTTCACGCAG;CCTGTCGGCCGACCGCAAAG;GTGTTCTACAGCGTGAACGA;CGAGCTCGAGAACAACCAGG	1	1.90012	0.950061	0.0839532	1	1
ADCYAP1R1	4	1323;3732;59693;75668	TGTGGGACAACATCACGTGT;TGAATATGAATCTGAGACTG;CGAATCTTCAACCCAGACCA;GGTGAGCCGGAACTGCACGG	2	1.89881	1.02887	0.0840806	1	1
CCDC141	4	247;13664;15814;46121	AGTTCTGCAGATATGTCAGT;AGTGGAGGGTTACCTACGGA;CAAACTCATGAGTATTCTGG;TCTGTGGAGATGGTCTACAC	1	1.89838	0.949188	0.0842264	1	1
C17orf67	4	3205;3741;36918;47144	GCTCCTAAGATCTCGGCGAC;CTTCTCTGTCAAAATCGGGG;CAGGATAGACCAAGCAAACC;TCACCCGCATTGGCTCATCG	2	1.89682	0.910991	0.0844024	1	1
DNAJB9	4	248;56493;57866;59461	CCCTGACAAAAATAAGAGCC;AAATCATTTCCAGACACGCC;CTTCATGGCCAACTTGTGAA;CGAAAAGAGTATGATACACT	1	1.89664	0.948319	0.0845264	1	1
SHISA9	4	2751;3747;23427;50974	CTTACGAAGATTATTTATGG;ACGCCGCTCTGGCTCAACAC;TGGTCTCATGACATCCGCAA;CCACATTCGTACCCGAACCT	2	1.8955	0.930016	0.084651	1	1
MAFF	4	249;31092;34335;54572	CGCCGCACACTCAAAAACCG;TCTGGCACACGCGCTTCACG;TCTCCGCCGAGGAGGTGACA;CGAGAACACGCCGCACCTGT	1	1.89491	0.947454	0.08481	1	1
AMELX	4	2793;3753;14344;58723	TGGGCTCGTAACCATAGGAA;ACAGCACGGGGATGATTTGG;GGATTGGAGTCATGGAGTGT;CGGGCATCATTGGTTGCTGG	2	1.89418	0.927627	0.0848915	1	1
OLFM2	4	250;33319;44103;72146	TCGGCCAAGAGCTTCCAGGT;GACCATTGTACGCTTGCGGG;CCATGCCGCGTACATACTGG;CCATCACCGTTCGGGCCATG	1	1.89318	0.946592	0.0850996	1	1
GATA4	4	1931;3759;29018;59064	AGCCGCTTACACCCCGCCGC;GCAGGACCGGGCTGTCGAAG;TGTGGGCACGTAGACTGGCG;CACGCTGTGGCGCCGCAATG	2	1.89287	0.975631	0.0851378	1	1
SH2D3A	4	251;12191;15262;47352	GACACTTACCCATCCCAGCG;TCTGCGACGCAGCTTTAGCG;CACGGAACACCTCAAAATGG;ACCAGCTCGCAGTACGTCGG	1	1.89147	0.945733	0.0853798	1	1
ADCY8	4	2735;3768;9500;14665	ATTTCCAGGACAACAAACCG;CGATATTTAAGATGGCACCC;CAAAACACGATGTTGACATG;GCTGCAGGTCATCCTCCAAG	2	1.89089	0.929231	0.0854429	1	1
OR5A1	4	3343;3772;7967;27832	CCAGGGCCTCTGTACACGCA;GGGCATCTATCTTACCACCC;GGAAATTCACCACTTGACTG;GATGGTCTGTGAATCCCAGG	2	1.89002	0.903429	0.0855364	1	1
MAJIN	4	1763;3775;40115;41408	AATGAAGTGTTCTGTAGCAA;AAATAAGGAAGTCATCACCC;GGCAAACTTACCAACCCAAG;GAGTAAAAACAAATGGGTAG	2	1.88936	0.986676	0.0857187	1	1
BATF3	4	3232;3780;70063;70721	AGCAAGAAAACACCATGCTG;GAAGGCTGACAAGCTCCATG;GAGTTGCTGCTCAGAGAAGT;ATGATGACAGGAAGGTCCGA	2	1.88827	0.907085	0.0858181	1	1
SLC38A8	4	253;5284;49107;58770	GTCTGCGTACCACGGCTGCG;GATGAAGACAGCGCCCATCG;TACCCGTCAGTGAATAGATG;AAGGATGGGACTCACGCACG	1	1.88805	1.16777	0.0859569	1	1
RHOF	4	1888;3783;8954;58690	GACCCTGAACCTCTACGACA;GGAGCTGAAGATCGTGATCG;GCTGTACACCATGAGCAGCG;GTACTTCTCGAACACCGATG	2	1.88762	0.976896	0.0859978	1	1
LYSMD3	4	1864;3784;11904;46108	GAAACACTTTGTCCTCCAAA;GTGTATGAACTTCGATCCAG;TACCGTACAACAGTACTGAA;TAAGAGAGAGAACCTCAATG	2	1.8874	0.978537	0.0860156	1	1
FASLG	4	254;9627;35552;54260	AAAACATCACAAGGAGACAC;GGAAGAGCTGAAACATCCCC;AGAAAGCAGGACAATTCCAT;GGGAAGAACTGTGCCTGGAG	1	1.88636	0.943179	0.0862321	1	1
SPATA9	6	170;35329;36746;57300;58533;64416	TGTGATAATCTTAGGATGGT;ATCCAGATCCTCCAAATCAG;TGAGGGAAGTTAATGCGCCG;GGTCGTCCATCAAAATCCTG;TAAAGCAGTCTTTGCTGGAA;GACCGTGTATAGTTTGCCCC	1	1.88514	0.942571	0.0863545	1	1
SLC6A11	4	1799;3796;35384;39621	GGCATTCCTGATTCCCTACG;GCGCGTCAAGCGCGACAAGG;GCTGATCCTCCTGATACGAG;TCTGACGGGATCGAGCACAT	2	1.88479	0.982432	0.086396	1	1
GOLIM4	4	255;23074;43686;76860	AGAGGAACATCGCAAACAAG;AGCCGTACCTTGTAACTGGG;GGAACACGATCCATCACCAG;ACAAGGTTACAACACAGCAA	1	1.88467	0.942334	0.0865175	1	1
PMAIP1	4	1866;3802;32975;44055	TTCTTGCGCGCCTTCTTCCC;TTTGCTTTCCTTCTCAGAGC;CGCTCAACCGAGCCCCGCGC;TCGAGTGTGCTACTCAACTC	2	1.88349	0.97709	0.0866703	1	1
NO_SITE_3	1	1016	AAAACATCGACCGAAAGCGT	1	1.88208	0.941039	0.086928	1	1
PLA2G4D	4	257;40146;45213;47706	TAGCGCCCACAGGTCCACAA;ACAGCTGTAGGATCACGTAA;GGAGCTTAGCATCTATGATG;CTCAGGGTCCCCGTACAGGT	1	1.88131	0.940654	0.0871282	1	1
DNASE2	4	2144;3816;16526;66872	GCTGGTAGTTATAGACCCAG;CTGGTGTTGCTCCGGTACAG;CCAGCCAGAAGCCCCCATCG;TCCAGGGTTCTTGGCTAACG	2	1.88047	0.957577	0.0872012	1	1
C17orf78	4	258;10680;22905;74069	ACTGCAGGGTAGCTATAGTC;ATTCCCAGGAGTTATAGAAG;GGGGATTAGGTGACAGCTTG;GTCGGCAACTGCTATCTCTG	1	1.87964	0.93982	0.0874041	1	1
OR2T3	7	1027;2078;20759;29793;57917;70042;73831	GATGTTCTTCTACCTGACCC;TCTTGGGCACAGTCACGCAT;GAGTCTCACAGAAAAAACTC;TCTCAGCAAAGAGTCCCGTG;AAGCACTGATTTCACCCTCA;GTACATGAGCGTCTTATAGA;GGGGAAGCTCATGGTAATGG	2	1.8795	0.982195	0.087426	1	1
FOXO4	4	2588;3821;44070;74014	GTTCATCAAGGTTCACAACG;GTAACAGGTCCTCGGAAGGG;TCAGTCAGCAGTTATGCAGG;CCTTGAAGTAGGGTACAGTA	2	1.87939	0.93254	0.0874429	1	1
IGFN1	4	260;33435;62288;62577	ATGGAATCTAGGTACGAGGG;GGCAGATGGTATATGCCGGG;GTCACTCGCACCTCACAATG;GGATGAGGCAGATTATAGGA	1	1.87632	0.93816	0.0879964	1	1
ERV3-1-ZNF117	4	539;3839;24319;41460	ACATAATATAATTCATACTG;ACATTCATAACGTTTCTCTC;CTTATGTCTAATAAGGTGTG;GTTGAGTGTAAACAGCACAA	2	1.87552	1.14665	0.088078	1	1
ZNF117	4	539;3839;24319;41460	ACATAATATAATTCATACTG;ACATTCATAACGTTTCTCTC;CTTATGTCTAATAAGGTGTG;GTTGAGTGTAAACAGCACAA	2	1.87552	1.14665	0.088078	1	1
MSH6	4	1266;3841;57776;59211	GTCATACCTTTAAGCACCTG;ATCACCACCTCCACTAACGT;CCAAGTATGATAGAGTGGTG;AAGGCGAAGAACCTCAACGG	2	1.87509	1.02701	0.0881258	1	1
LY6D	4	261;42173;47433;48018	GGTCTTGCAGAAGCGAGAGC;CAGCAACTGCAAGCATTCTG;ACACCCAGCTACACCCTGCA;TTCTGCAAGACCACGAACAC	1	1.87467	0.937334	0.0882731	1	1
IRAK4	4	1201;3845;21446;51664	CTCATGTGCCAAGAAAGTGG;TGTAAACATATACTAAGCAG;CCTGGGAGCAAAAGACTCGC;CTACGTAAATAACACAACTG	2	1.87423	1.03399	0.0883343	1	1
CCDC103	4	262;41191;47367;54347	ACAGAGGGTGGCTTCCTATG;AGTTACGGGCAGTGGAACAG;CTGGAGCGGAAGGATAAGAT;GTGGCTTCAGATGTGATGCA	1	1.87303	0.936513	0.0885689	1	1
TOPORS	4	263;48648;49882;51296	CCATGGTGCCTGACTAACAG;AACAGTACTCCACTATCCGG;GGACAGTTCAACAAGTTCTG;CAGCTGAAATATCCCTGTAG	1	1.87139	0.935694	0.0888543	1	1
BORCS8-MEF2B	12	655;1197;5190;36960;37621;39757;54851;60920;63367;64340;65546;70724	AGGCCCCGTATACCACATCT;GAGGTGTTTAGTCCCCCTCG;CCTCTTCCAGTATGCCAGCA;GAGTCACTTACATACAGCCG;CCTGGCCAACGAGCCATCCG;TCTGACCTCCGCCCTTCCGT;TTCCGTCGGCAGGTACAGTG;CACCAACACTGACATCCTCG;CCAGGGAGCCATCTACACTG;TGTCCCCATAGACGCTGAAG;CACTGAGAGCGTCTACGTCC;AGCCGGAGATGCAGCTCAAG	2	1.86986	1.08853	0.0890042	1	1
SEC23IP	4	264;37279;63131;71071	CACCTACTGTCAGACAATTG;TGTGAATAGAAGTCTGACCA;AAGCTGTAACCACTAATCAG;AGGTAGAATACAAACAACTG	1	1.86976	0.934878	0.0891313	1	1
HOXA11	4	265;11211;14936;51295	AGAAATTGGACGAGACTGCG;GCCACTAAATGGCACCCCCG;GCAACTTCAAGTTCGGACAG;CGAGACAGCCTACGGCACCC	1	1.86813	0.934066	0.0894263	1	1
GLUL	4	266;21939;52631;65560	GATTGCGGGGACTAATGCCG;GAGCCATCGAAATTCCACTC;ACGGAAGGGGTCCCGAAACA;CTGTAAACGGATAATGGACA	1	1.86651	0.933256	0.0897145	1	1
HEBP2	4	1913;3885;56843;72483	TCAGTTTCGTAAAGCCCGTC;GACACTATGGACCAGCCAAG;GGATCAAATTGCTGTTCAGA;AGCTCCAGTGACAAGCTACG	2	1.86571	0.967833	0.0897975	1	1
RASGRP1	4	3207;3898;26359;75355	GGAGATGACAATTCGGTGCA;GAAAGACTTGAACTCAAGGT;CAAGAACTATGATCACGACC;CAGCTTGACAGACACTATGG	2	1.86297	0.899627	0.0903234	1	1
PPP2R1B	4	2385;3902;22867;58016	CTTGCTAAGCGTTTCACCAG;GCTCAGTTAAAGGATGAGGT;GAAGCTAGACTAGTGAACAG;TTGGCGCGTTCGCTATATGG	2	1.86212	0.937434	0.0904048	1	1
ZBTB45	4	269;7790;27017;76114	CAGCTGTCGCACTGTCTGCG;CTGTATGCGAAGCACTGACG;TGTATCCACTTGGCACGACG;TCCGCGGCCCCTGATGACCG	1	1.86169	0.930846	0.09057	1	1
TSC2	4	442;3907;13697;32692	CAGCATCTCATACACACGCG;CATGGCATGTCCGAACGAGG;TCCTTGCGATGTACTCGTCG;CCTCTACAGGAACTTTGCCG	2	1.86107	1.17001	0.0906369	1	1
PHKA2	4	3106;3908;46508;64690	CAGATATGTGTAGAACGATG;GGAGATGCTAAGGATCGAGC;CAGTAGACCGAGTTCCTATG;CACAGAAAGTATGTCCCGCG	2	1.86086	0.902967	0.0906594	1	1
TRIM64	7	1407;2127;14353;32653;37660;50011;64457	AGTGGATAGTGCTCTGAGCA;GATCCGGTCACCATTGACTG;ATGTGAGAAATGTATCAGCA;GATGCCTATATTTCTCGATG;GCAGCTCCACGTCAGGCACG;ACTATGTGTCAGTAAGGAAG;GCCCAACTTCAACACCAATG	2	1.86066	0.934674	0.090669	1	1
PTBP1	4	2154;3911;26310;32829	CGTGGACGTTCGGAACGGAA;CCACGATGATCCTGAGCACG;CCCCCTCCGTGACGTCGATG;CATGGTGAACTACTACACCT	2	1.86023	0.950215	0.0907306	1	1
STOM	4	270;28493;43164;67495	ACTCACCCTTGAAGGAGTCG;TTGATGAAGCTGTCAGTGCA;GCCACCAAAATCCATCCGCA;GGATTCAGTGACAATTAGCG	1	1.8601	0.930049	0.0908521	1	1
SCGB3A2	4	1273;3915;26749;43740	GCCAACTTGTCAACAGGAAG;ACTTACCAGAGTAACTACAA;AAGGGAAGAATGTTGTCCAG;GAAGGGGCACTTTGTTGATG	2	1.85939	1.02102	0.0909353	1	1
MAP2K4	4	540;3916;20273;68880	CCAAGAATACTCACATGTGT;GACCTTGGAGAAATTGGACG;CCAGAGAATTCGGTCAACAG;TTTGTAAAACTTATCAAACG	2	1.85918	1.14094	0.0909561	1	1
RHOBTB3	4	1203;3918;9267;37386	ACTTCTCGAAATCTAATTGG;GCACCTGGTTGTTCAAGTTG;GCTGTGTTAGTACAACTGAA;TAACAATGACTCGTAATGGT	2	1.85876	1.0286	0.0909971	1	1
PRAM1	4	271;17511;32409;40210	AAGTCAGCGTGCTTCCCAAG;TTACCAAACTCAGGCTTCGG;TTCCGAGAGCTCACTGCCTG;GCGGCACGGACTTCTTAGGG	1	1.85851	0.929255	0.0911318	1	1
KCNJ9	4	2410;3920;62129;74816	GTTGACGCACGGCGTCCACG;AGGAGCGCAAGTCGCCCACG;GTGCGAGGAGAAGACGAGCG;CGAGACATACCGCTACCTGA	2	1.85834	0.934807	0.0911596	1	1
ACAP2	4	3303;3922;44405;45868	ATATATCAGAGCAAAATATG;ACTATAGGATAATCCGACTG;TCCGGAGCACTCGATACACA;TGAACTTGGACCCTACATGA	2	1.85792	0.894237	0.0912059	1	1
ASXL1	4	632;3926;8244;71705	GAATCAGTGCGTATACAGCG;ATCTGACGTACACTTTCCAG;TTTCACGTATCAAACCACCC;GGTCAAATGAAGCGCAACAG	2	1.85708	1.11798	0.0912971	1	1
MRTFA	4	272;21262;36146;70430	TGGCGTAGGATGAGTCCATG;GAGCAGTGAGCGCTCCGAGG;AGACAGCTCTTCCTTCGATG;TCCCGGCTTGCCAGTCAGTG	1	1.85693	0.928463	0.0914211	1	1
HMSD	4	273;12408;22780;45851	TATGTGCTTAGAACTGCCAA;CTTTGCCCCCATGAAAACCA;GAAGATGGAGATATTCATCG;TGCTTGGTAGAATTTGCCAC	1	1.85535	0.927675	0.0917163	1	1
CFAP157	8	137;3531;26324;36223;50327;61247;64874;65464	CATCCAGCGCGTGAACCTCG;GCCCGGCACGCGACACAGCG;GGCACTTCTTAGTCAGCATG;GCAGCTGGCCAATAACAAGA;TTGGCGTTCATAAGCCGCCG;CAGTTGGGCATCCCCCAGCG;GGCGAGGCTCCAAAACACAT;ACCAAGGATGATGTTCTCCG	1	1.85454	1.07038	0.0918046	1	1
NO_SITE_386	1	1083	CGCGGAAATTTTACCGACGA	1	1.85434	0.927171	0.0918293	1	1
INACTIVE_4T_19	1	1083	CGCGGAAATTTTACCGACGA	1	1.85434	0.927171	0.0918293	1	1
DPYSL2	4	274;11357;17984;60290	CTTTGAAAGCCATGTACACG;TGTGGACGTCAATTCCTCCG;AGTCTGGAGTGGTTGGATCA;GATGAGCAAAAGCTCTGCTG	1	1.85378	0.926889	0.0919989	1	1
DNAJB6	4	2860;3952;26148;34836	GCCACTACCACCAAATGACG;GCATATGAAGTGCTGTCGGA;TCCTACAGAATTGTCGAGAA;GACTTCTTTGGGAATCGAAG	2	1.85165	0.910409	0.092363	1	1
ATP5MC3	4	2975;3955;40407;77073	CATTAAATACCGTAGAGCCC;GCCTGGGCTACGCACCAGAG;TGTGTCTCAGCTAATCCAAA;ATCAGTGTTATCTCGACCAG	2	1.85103	0.905164	0.0924402	1	1
STEAP3	4	1809;3958;37808;60027	AGCCACAAAGATGACCTCCG;GTAGGCCACGCACGGCAGTG;GCCAGTGGTCCAGCCAGTCG;GGCCTTGACCACTGTGCAAG	2	1.85041	0.970225	0.0926333	1	1
NO_SITE_422	1	1094	CGTCGAGTGCTCGAACTCCA	1	1.84995	0.924977	0.0926837	1	1
RBMY2QP	2	551;61286	GAAGCAGTGGAGGAACAAGA;TCTGCAAGAGGAAGCAGTGG	1	1.84989	0.924945	0.0926847	1	1
MAGEB10	4	277;18325;41686;41898	CATTTGTGAAGATAATACCC;ATGCCCCATCAAGTGAACTC;TCACACACAAGACATCCCGA;GCCTCTGGGAAAGCTATCAG	1	1.8491	0.92455	0.0928877	1	1
HLTF	4	1077;3965;37901;52531	TCCTTGATATCTGAAATACT;GTCCATTACATAGCATAAGG;GGTTGGACTACGCTATTACA;CATTTATTGATAGAGAATGG	2	1.84896	1.04063	0.0929057	1	1
SMIM2	4	278;12267;56247;71767	CATGCCATTAGCATCCTGTT;CACAGGGTGCTGGAAACACG;ACACCTACATAGTCCTCGCT;CAGAGGAGGCACTAACATCA	1	1.84755	0.923776	0.0931684	1	1
USP1	4	1669;3975;45963;49323	GGCGACTGCTTAACACACTG;GAAGTTAAACCCATAAACAA;TTTACTCCAGATTTAAAACC;TGGTATTAACAGCATAGAGA	2	1.84689	0.979909	0.0932549	1	1
PGBD3	5	3009;3107;23078;41031;73706	AAACCCAAATACTAAACATG;GGGTGCAAACAATTTATTCG;TACGGGTTGTACAGTTAGGT;TACAGCACCTGTTTCTGATG;GAATCAGGAGATGAAGAAGG	2	1.84661	0.875678	0.0932838	1	1
CARNS1	4	279;30613;35645;44111	TGACATGACAGAGCACCGGA;CTTTCACCTACAAGCCGCCG;GCTGTGAGCTTCCACCCTGG;CTTCCGGAGACTCAGGACCG	1	1.84601	0.923005	0.0934695	1	1
LOC254028	4	1824;3982;26269;68541	TAACTCTTTGTATGATCATG;GAAAGCAGAAAATGGCCGAA;AGCATGTCTTCATCCATGAG;GAACGGGAACGTCATTCTGA	2	1.84544	0.96746	0.0935296	1	1
RNASE12	4	1824;3982;26269;68541	TAACTCTTTGTATGATCATG;GAAAGCAGAAAATGGCCGAA;AGCATGTCTTCATCCATGAG;GAACGGGAACGTCATTCTGA	2	1.84544	0.96746	0.0935296	1	1
CMIP	4	280;16437;29395;74004	GGAGCCGCACCACCTAACGC;CTTTCAAGACAACTTCCCAG;GAGGATTCGCTGCACCACGG;AGAAGGCGCAGAGGTAAAGT	1	1.84447	0.922236	0.0937487	1	1
ZBTB7C	4	2178;3987;37325;56381	GAGGTGTGGAAAGAAGTCCG;CAAGAATCGGAAGATCAAGG;GTATGGGTCCTCATGTGCCG;AAAGTCGATCTCATAGACGT	2	1.84441	0.943477	0.0937673	1	1
BICRA	4	281;19892;54963;56319	GCCCGGAGAAGATCGTCCTG;GAGCTGTCCACCTGTGTGGG;TGTGCGATGCAGGATCACGT;ACCATCTGGAAGGTCCGAGG	1	1.84294	0.92147	0.094037	1	1
PTPRC	4	1267;3999;58621;65367	AGCATTATCCAAAGAGTCCG;GGAAACTTGCTGAACACCCG;TCCAAATGGTAACGTTCATG;TGTGGATTACTTATATAACA	2	1.84194	1.01586	0.0941667	1	1
CCDC106	4	282;5912;51880;61676	ACCCTCGAAGTTTCTCCGAG;AGCAGAAGGGAGGTGCTAGT;AGGTGGGGTGCCTCATCGAA;CCCGTCGGCGTCCTTCACTG	1	1.84141	1.12224	0.0943324	1	1
TIMM8B	4	741;4002;8540;20433	GCTGGGCGAAGCCGATGAAG;CTGCGCCTTCTGCTGCTCGG;GGCGAGCCTGAGGCGAACAA;GCGCAAACACAGCTGTCGGA	2	1.84132	1.09031	0.0943512	1	1
ZNF775	4	3252;4007;38855;54461	CCCTCGCCGGAGGAAAGCGA;GCCAGAAGCCCAACTTGACG;GGGGAGAAGCCGTACCTCTG;AACATATTTCAGCAGCACCG	2	1.8403	0.890318	0.0944632	1	1
CBX8	4	283;28538;49136;61433	CTCTATGGCCCCAAAAAGCG;GGGACAAACCCATGTTTCGA;GGGGACAGCTCGAAGAAGCG;TCCCTTTAGGTACAGCACAT	1	1.83989	0.919947	0.0946053	1	1
TEX29	4	1727;4012;17874;67634	AGCACCCGAGCTCCTGGCAT;GTGGCAGCGCGACATCCACA;TAGTCACAAATGTCATACAG;CCCAGCGATGATCACAATCA	2	1.83928	0.972759	0.0946928	1	1
IGSF10	4	1578;4018;14605;55959	TCTCACCTATAGGATAACTG;GAATTAACACTCCAGCGACG;TCATTGGTGCTAGACACACG;GAGAGCAGTTACTGACAACG	2	1.83805	0.984558	0.0949564	1	1
NAT8	4	285;7193;53315;53919	AAATCCTACCTGAGTGAGCG;CAGCTTCAGCAATTGCCGGA;CCTTGCCAAAAAACCCTGGA;CCAGGAGAGCGACCGCCAGT	1	1.83687	1.06917	0.0951923	1	1
NO_SITE_557	1	1128	GCAAGGTCATGAAACCAAGC	1	1.83666	0.918331	0.0952178	1	1
PRRT2	4	286;9883;56581;72456	GCCAGGTCCAAACACCACTG;AAAATCCCCCCCAGCCAATG;CACTCTCAGACAGAATCTCA;ACAGACCTCAGCTTAAGCCC	1	1.83537	0.917683	0.0954805	1	1
CYB561D1	4	3511;4037;34062;57893	TCTTCTGCTCCCGAAAAGCA;CCGCCAAGGCCATGAATACA;AGCTGCACAGAGGATGGCTA;CTGTGCCAGGACACCAGATG	2	1.83418	0.878702	0.0956155	1	1
FBXL12	4	287;8770;65887;70677	GGATCCGGTCCCGTACCGGG;AGATGCGACCTAAAGTCATG;CCTACCGTGTGACCGAGACA;AACAGAGCAGGGGACAACTG	1	1.83387	0.916933	0.0957578	1	1
PSMB6	4	288;17533;19837;36578	AGTCACTCGATTGGCGATGT;CCTACCAGCTCGGTTTCCAC;GGAGATGTGTTACCGATACC;AAAGCCGAGAAGTTTCCACT	1	1.83237	0.916186	0.09604	1	1
TMEM182	4	1760;4053;23856;54392	CTGGGGTCTCCAGTTTACCG;TAGAGAAAATGGCTGGCGAA;TCTCCGTACCCCTTCATGAG;TGTGTGCAGTTCTTGGACGG	2	1.83093	0.967427	0.0962087	1	1
MAP3K12	4	289;27093;35391;42764	TGTGGAGAGTACATCAGCTG;TCTCGAAGTACACACTGGGT;TTCATTGCGGATCACCTCAG;AACATCATCACTTTCAAGTG	1	1.83088	0.915442	0.0963352	1	1
CLLU1OS	4	290;22029;27562;57591	TGGAGGTAAACTTGTTAGCA;GCCATAGGAAGTACAAGTCT;TAACCCCTGTTACTTACCAG;CCAAACTATGAGATTTCAGA	1	1.8294	0.914701	0.0966204	1	1
IFNL2	5	2438;3175;33431;44859;55726	GGGACTTGAACTGGGCTATG;CTGGTCCAAGACGTCCACCA;GCTCAGCCTCCAAAGCCATG;TCCTGTCGCCAGGCTCCACG;CTGGGAGAGGATATGGTGCA	2	1.829	0.895845	0.096667	1	1
LOC112268435	1	1149	GCCAAGACTGAGTGGTTGGA	1	1.82865	0.914325	0.0967114	1	1
PPIAP77	1	1149	GCCAAGACTGAGTGGTTGGA	1	1.82865	0.914325	0.0967114	1	1
PPIAP87	1	1149	GCCAAGACTGAGTGGTTGGA	1	1.82865	0.914325	0.0967114	1	1
PPIAP16	1	1149	GCCAAGACTGAGTGGTTGGA	1	1.82865	0.914325	0.0967114	1	1
PPIAP23	1	1149	GCCAAGACTGAGTGGTTGGA	1	1.82865	0.914325	0.0967114	1	1
PPIAP7	1	1149	GCCAAGACTGAGTGGTTGGA	1	1.82865	0.914325	0.0967114	1	1
SORL1	4	291;5449;8389;18363	GGACCTCACTACTACACATG;AGGATGTCTTGTGACAAACT;TCCTGTAAGTAGAACCCACA;GGCTCCGATGAACAGCACTG	1	1.82792	1.13948	0.0968956	1	1
OR4F6	4	1258;4072;36757;58862	TCCTGGGACTCTCTGACTCG;CAAGCCAGTTTGATAAATCG;TGACCATCATGAACCCACAA;ACATGGGGGACTGTAAACGA	2	1.82709	1.01189	0.0970105	1	1
SOCS5	4	292;10327;24978;59999	AACAATTTGAGGGATTTCTG;GTATGTATTTGTGCATTGGG;TCCACAAGCTAATTGTGACT;AAGTTTGGTAGAACTCGAAG	1	1.82645	0.913225	0.0971997	1	1
ANKMY1	8	1227;3585;5654;11315;22058;49577;54689;57652	GTGTTGGGAAACACAGACCG;ATCTGAGCACTTGTTCACGT;TCAGCCGGGTCGTCGAACAC;GAGGTACGCGGTGCAGACGG;GTTCTTGCAGTAGACTAGGC;GCTTCGACAAAGGGACCATG;GCGACGCGCACCAACGGTGG;GAGTAGACATACATTTCTGG	3	1.82628	1.0293	0.097222	1	1
NO_SITE_649	1	1156	GGGACTGTAGGAACATCCGC	1	1.82601	0.913007	0.0972515	1	1
OOSP2	4	3395;4079;49716;69196	ATGTATGTATCCGATTTGCA;CGGTCCAAATCAAGACAGCG;TGATTGTGGCATCAGGACAA;CCGAGCTGTACTTTACCCCA	2	1.82568	0.880054	0.0972869	1	1
ROR1	4	294;6109;11308;69754	TCATCGCGACACAAGTCACG;TACTCAAAAAGCATGCACAC;AAGAGTAAAGCAATGGCCAG;GTGCGTGGCAACAAACGGCA	1	1.82352	1.10758	0.0977604	1	1
FOXL2NB	4	2082;4090;8273;57083	TCTTTCACCTGAAAGCCGCG;GCTCTACTAGGGAAGCGTCG;GATGCCTGATGCGTGCACCC;CCATGTGAAGGCACATCTTG	2	1.82347	0.942471	0.0977778	1	1
NO_SITE_1	1	1163	AAAAAGCTTCCGCCTGATGG	1	1.82339	0.911696	0.0978006	1	1
ASB18	4	3069;4106;23423;54759	GTGGACGCGAGGAACGGCCG;CTGCACTGAAATCACGCCTG;CCGAGGTCCTTACCCGAGCG;GGTACCTGATAGTCCAAACG	2	1.82027	0.890957	0.0984084	1	1
ZNF790	4	2158;4111;56193;69836	GTAGATTAAACACTGTATGC;AACATAAACAGTCAAGGCTG;ATCAGAATGTTCATGTTGGT;GAGACAAGAGGACCTTGCCC	2	1.81927	0.936319	0.0985288	1	1
FHOD3	4	1902;4116;25006;65441	GTGACAGCCTGAATTAGGAG;GAAAAACTATACAACTCCAG;ACAGGAATTCTCTGCAGCGT;GTCGGCTGTTTGGACAATCG	2	1.81828	0.952792	0.0987572	1	1
NO_SITE_366	1	1177	CGAGTGGGAAACGGGAATCA	1	1.81819	0.909097	0.0987624	1	1
CIB2	4	298;17829;25304;49900	CCACAAAGTCGTTGAAAGTG;CGAGAAGCCACACTTACTTG;TCCCTTCAAAGAAAGGATCG;ACCTCGTCCCAATGGACTAC	1	1.81772	0.908859	0.0989207	1	1
FAM167A	4	2055;4119;10845;49460	AAAGCCTTCCAGCTTGCCAG;AGCTATAGCCTGGCTCAGGA;GAGGTGGTCATCGGGTGGTG;CCAGCCTCAGTTTCTCGGTG	2	1.81768	0.942273	0.0989375	1	1
TPST1	4	2506;4121;15256;63706	CATGTATAACCAGTGTATGG;ATCTTTATTACATAAATAAG;GCACATCCTGACATTCGCTG;GGAATGCCATCACCGGATAG	2	1.81728	0.916024	0.0989857	1	1
SLC27A2	4	2622;4123;55213;59494	TCAATCCGCTTACAAAAGTG;GCTCCTTATGGGTAACGAGC;ATTCACGGATGTATTGTGGC;CGTAGGTGAGAGTCTCGTCG	2	1.81688	0.910013	0.0990301	1	1
PRAMEF11	12	385;1953;3686;12387;33350;39538;48236;52055;55395;62718;64470;75943	CCTCACCTGCCTCCTTCTAT;CGTAGCGAGAGACATCCATG;AGTTCTACAAACACAGTCAA;GAAGCTCGTTCTCTCCCACA;TATTGTGAGGACCTTTAACG;GGTGCTTCCTCAATGCCAAG;CAGTGGGGGGAAAAGTTCCG;TCTGCTTGACCCATAGAAGG;GTAGCGAGAGACATCCATGT;ACTGTCCAAGGATGAGAGGA;ACGAGGTCTTCAGACAGCTG;GCTTCTGAAGATTCCTCAAG	3	1.81544	1.13788	0.099309	1	1
MRPL23	4	300;16473;64176;73123	GGGCATCTATAACGTGCCCG;GAAGAGATCACAGAAACGTG;AGGTACCCCCTGTACCGGCT;CACACGCACCAGCTGCACGT	1	1.81485	0.907423	0.0995018	1	1
LOC107987373	4	300;16473;64176;73123	GGGCATCTATAACGTGCCCG;GAAGAGATCACAGAAACGTG;AGGTACCCCCTGTACCGGCT;CACACGCACCAGCTGCACGT	1	1.81485	0.907423	0.0995018	1	1
SORCS3	4	301;18250;25968;61239	GCAGAACTCACATCCATCCG;AAGTACTCACGTCATGATGT;AGAGCAGCAGAGGTCTAATG;GATTGACATAGAGGTAACTG	1	1.81342	0.906709	0.0997932	1	1
MLH3	4	1958;4144;26721;40051	AATGTTTCTTGGGCACGTGT;GTGATTCAGATGACTTCTCA;TTTCACCAGTAAATGCCACT;AGCGTGTGACTTCCGATGAG	2	1.81272	0.947061	0.099878	1	1
ARHGEF2	4	3642;4145;64708;76786	GATGCTGGAAGAGCTACACT;AGCCCCACCTGAGATGTACG;GCGGAACCGAACCCTATCCG;CTAGTTCTCAGGTCCTAGTG	2	1.81252	0.866952	0.099905	1	1
HSD17B7P2	1	1195	GAAATCTAATTTCAGCCTCG	1	1.8116	0.905802	0.100126	1	1
ENTPD8	4	303;51679;62852;69810	GAAAACACCCACGTTCCTGG;GAAGTTGAAAAGTTCCCGGA;CGCTGTAGTCGGAGCCGTAG;GTTGACAGTGATCCAACCAA	1	1.81058	0.905288	0.100354	1	1
TST	4	304;30927;44546;64518	AGGACGCGTCCAGCACCCGC;CATCAGCAACCACACGCACG;TGAATCTAAGAGGTTCCAGC;ACCGTATCAGTGCTCAATGG	1	1.80916	0.904581	0.100667	1	1
CENPN	4	305;12309;48125;73793	TTGTTGTCAGTTCATTCATG;TTTCAGATGAGTAAAGGACC;CTTACAAATGATGTCTAACA;GCACTTGATCCATCTGTGTG	1	1.80775	0.903876	0.100961	1	1
MSANTD3-TMEFF1	9	1056;1747;28100;33851;46955;48645;50783;53587;55700	AGGACGTGGGTACTCAGGAG;TTCCTGTCTGTGGATCAAAT;GATGCTTCTCGAACAAAACA;GAGATAACAGTAATAGCAAG;CAGCTGTTTGAAATCCCGCA;TCATACATACCAGAGTAGCA;CACTCAGCTTTATATTTGCA;GGAACGGATACCTTGGGCTG;CTCCCATCAGAAGCACACAC	2	1.80642	0.921729	0.101105	1	1
CHSY1	4	585;4184;41859;43150	GCAGCTGTATTGTGCGATGG;GAGTCGTCCACACCCCGTAG;AGAAAATGACGGTCCCTGTG;GAGTCCATTCCTCTTCGAGG	2	1.80485	1.1115	0.101541	1	1
TAF1D	4	308;18224;24763;67833	CTGTGGAACTTGCAAATCGA;ATATAGCAAGCTGTTGCAAG;CCAGCCAACAGGAAGACCAC;TCATTGAAGCAAATGAATGT	1	1.80355	0.901776	0.10181	1	1
DSG3	4	309;10696;10818;46542	TGTTCTAGCGGAGACAACCA;AGAGAAACCACTTATACTAA;GACCAATTCTCTTGACCGAG;AACATATCAAGCCATCGATG	1	1.80216	0.901081	0.102092	1	1
CDK4	4	310;10745;38495;47005	CCAGATGGCACTTACACCCG;AGTGTGAGAGTCCCCAATGG;GTCCACATATGCAACACCTG;GTCTACATGCTCAAACACCA	1	1.80078	0.900388	0.102368	1	1
HDGFL3	4	4173;4210;42578;51102	AGTAAAGTTTACTGGCTACC;TAGATTGATGAACTCCCAGA;CAGAGCTCTTCAGAAACTGA;AAACGGAAAGGATTTAACGA	2	1.79978	0.846137	0.102505	1	1
GHITM	4	1263;4216;22602;38476	CCACCTATATGTACTTAGCA;GCTCCTCTGACAATATTAGG;AACTGGCCAAGAACTCAAAG;CATGATGAGAGGCTCTTGGG	2	1.79861	1.00185	0.102768	1	1
RPS27L	4	3218;4217;39094;49667	AAGAATTTGGACTTTGTACT;AGGTTGCTACAAGATCACCA;AAAGAACCACTGTCTGAGCA;AGATTTACTACATCCGTCCT	2	1.79842	0.87768	0.102792	1	1
NDFIP2	4	3429;4218;22138;23838	TTCATCGTATGTAGGAAGAG;CGGAACCGCGACCAACGCGG;ACCATATAGTAGTATTACTG;TCGACGACGTCGTCGCCGCA	2	1.79822	0.869658	0.102816	1	1
GABARAPL1	4	312;13885;30013;53984	CCGGAAGAAATATCCGGACA;AGGACCATCCCTTTGAGTAT;CAGTAAGGTCAGAGGGCACT;AGAGAAGGCTCCAAAAGCCA	1	1.79802	0.899008	0.102956	1	1
KIF4A	4	313;28909;32575;72530	TGTGCTCAGACGTAAAACGG;CGACTGGGAGTTCATAGCCG;TTACGTTATAGATCCAGGCA;AGAGAATGAACCAACAGTTG	1	1.79664	0.898322	0.103243	1	1
RIPK3	4	1677;4232;33871;59110	CGGGCGCAACATAGGAAGTG;TCCCGGCTTAGAAGGACTGA;GTTTGTTAACGTAAACCGGA;ACTGCTTCGTACACGAGTGA	2	1.79551	0.962138	0.103391	1	1
PAQR7	4	314;14877;49975;55394	GTAATGCCAGAACTCAGACT;AGCATAGTAGAAGTGTGCCA;ACGAAGATACGATGCACCAC;ATGTACGGCTTCCAGAAGAG	1	1.79527	0.897637	0.103536	1	1
ZFYVE1	4	315;31545;33473;63817	TTGTATAGATCATCCCTCAG;TCTCTGGCTTAGATTCACGG;TGACATTGTACACAGTAACA;GAGCGGATAAGACTCAAACC	1	1.79391	0.896955	0.103815	1	1
MSR1	4	316;4978;21386;30037	GAATACCTTCAAACAACAAG;ATCCCCCTCTACTTACTCGG;GATATAACTCAAAGTCTCAC;GGAAATGCTCTGTGTCCATG	1	1.79255	1.15198	0.104101	1	1
EHD1	4	4015;4251;12833;22205	TCTTCTGGTAGATCTCTCCG;CTCTCCAGACAGGATCCCGG;AGCCTATGGTGCTCCTCGTG;GATCACTTCCGAGAACTCAT	2	1.79185	0.848145	0.104195	1	1
PABPC4	4	317;31791;50882;73779	AGCGGCGGGTGATCATATCG;GATTCAAGTCTCGCAAAGAG;TGTGAGTTACGAAAAACACG;CAACCAGTATATGCAACGAG	1	1.7912	0.895598	0.104378	1	1
SLC9A3R2	4	2095;4257;41080;76655	TGACGCCGTTGACCTCGACC;AGGTTGAACCCATAGCCCTG;CAGATGAGGAGCTCCGCCGG;GCCGGATGAACTGCCCGCGG	2	1.79069	0.930717	0.10445	1	1
ZNF146	4	1496;4261;14579;34832	GAAAATGCTCATGCTCAGTG;TGGAAAATCATTTAGCCAGA;CACATACCTTACAGGCAAAG;GAAAAGCTTCTCGCCAGTAT	2	1.78992	0.975773	0.104547	1	1
LOC107985304	4	1496;4261;14579;34832	GAAAATGCTCATGCTCAGTG;TGGAAAATCATTTAGCCAGA;CACATACCTTACAGGCAAAG;GAAAAGCTTCTCGCCAGTAT	2	1.78992	0.975773	0.104547	1	1
PHACTR2	4	318;22857;56214;66572	AACGGGCACATGATACCCAT;AACAGAACCACTCTCTACTC;ATCCACACGACAAAGTAGAG;CCGAGTCAGAGTCATTGGCT	1	1.78984	0.894922	0.104666	1	1
SMCO3	4	1298;4264;22237;41297	ATAAGCAATCAAGAAGCTGC;TGTCACCAATAAGCTGACTG;AATCCAAAAGGAATTGCAGA;AAGTTTAACAGCGACTGCAC	2	1.78935	0.995003	0.104733	1	1
KRT78	4	430;4268;18481;56762	TCAGATGCTTCAAGAAGTAG;CACAAAGTCGTTCTCAAGTG;CCCGGTACGAGGAGATCGCC;AGGAAGCAAACTGGTTGTTG	2	1.78858	1.14976	0.104825	1	1
CASTOR1	4	319;7814;37433;69059	TCTGGATGGGATGCACCGTG;GGAGTTCGACATTTACCGCG;TTACACGCTTATGGTGGACG;ACAGCATCAGCACAGACACG	1	1.7885	0.894249	0.104943	1	1
CX3CR1	4	3320;4271;61261;75331	CTACCAACAAATTTCCCACC;CAATAACTCATAATGAGCAG;TGAATTTGCACATGGCATTG;CAGGTTCAGGAGGTAAATGT	2	1.78801	0.87029	0.105015	1	1
LMNB1	4	735;4272;19818;58829	TCTTGATGTAAAGTTAGCCC;TGTACGTACACTACGACTTG;AGCAACATGATGCCCAAGTG;AAAGGCTCTCAATTCTCATG	2	1.78782	1.07362	0.105036	1	1
UGT8	4	699;4275;18111;42087	GTGGACCCTAATGATATGTG;TTTACAGGATCTCCAAAGAT;GAGGCTGTAATGATTAGATG;ACATCATTGACTTACCAAGC	2	1.78724	1.0805	0.105106	1	1
RBM4B	4	321;27801;41530;54452	CGACTACTATAAGCGATACC;GCTCTTGGTTGGTACAAGTG;AGTTCGAACACCTTACACCA;ACTCTGGTCTCCCATACCAG	1	1.78582	0.892909	0.105513	1	1
CUEDC1	4	322;10396;54074;61701	GATGATGTCGTAATCCATGT;ATGACAGATTCTCACCGGGG;AGGATGCGGAGAAAGTCATC;GCAGAACGAGGAGTTCATGA	1	1.78448	0.892242	0.105817	1	1
KDM4D	4	323;33744;56175;70752	CTTCAATCGCATAACTCAGG;ATAATCAATCCATCGCGGAG;AAATCGGTGAATTATAGATG;AACCTGAACGCTATGACCTG	1	1.78315	0.891577	0.106099	1	1
NO_SITE_357	1	1276	CGAATATTATTTCTATCGGG	1	1.78312	0.89156	0.106104	1	1
PHF23	4	324;6086;66330;67094	GGATGGTTCGAAGATCTGAG;TTTCGGTCCTTCTTTCGAGG;AGTTAAAAAAGGCAGAACGG;TTACATTCCCCCTAGCAAAG	1	1.78183	1.09468	0.106392	1	1
ZDHHC16	4	3029;4315;25772;55279	GCCAGCGCTGTACTAGACCC;GTGTGGGCCACTATAACCAT;GTGGCACTGAGTAGGTTCGG;CTCAAAGGCAGCATCAACAG	2	1.77963	0.879074	0.106796	1	1
CCDC198	4	3711;4316;26750;44585	AATTAATAAGCAAAGTCCAA;AAACCCTTCAAAGCACCCCA;AATGATCCGTAAAAGACAAG;CTTCCTGAAGTAATTACTCG	2	1.77944	0.853613	0.106816	1	1
GAD1	4	326;30569;57982;76610	CTATTCCATAAAGAAAGCTG;CTAGCGTACGATACCTGGTG;TTACATCGACATGCAACCAA;GACATTTGATCGCTCCACCA	1	1.77919	0.889595	0.106966	1	1
RIOK3	4	328;31423;58289;68898	CGTGATGATCCCTACAGACC;GCTGGCTCAGATGCTACAGA;ACGTAAGATCATCCGCATGT;AACATGATGAAGTAGTATGT	1	1.77657	0.888284	0.107526	1	1
FOXN3	4	4137;4332;19319;34304	CATCGTAGGGCATGTCAGAG;TGACATCCGATTAGAAGAGG;TGGACTGAGTCAGTGTTACG;GAGTGATCCAAAATGGAGCG	2	1.77641	0.83939	0.107546	1	1
FAM120AOS	4	2662;4333;34709;40487	GCGGCCGCGGACCCCGAACA;AGCCCCGGACCAGAATTCGG;CCAGGGCGCAGAATGTCGCC;GCTGCAAGATGGATGGCCGC	2	1.77623	0.894501	0.107575	1	1
NOD1	4	3834;4334;35392;56541	CACAGCCCGCACAGGCATCG;CCAAGGCCTGAGGTCCACGT;GCGGAACACACGCAGCCCAG;AAGCCAAACAGAAACTCCTG	2	1.77604	0.848484	0.107598	1	1
TPBGL	4	3044;4336;10966;43750	CATCGTAGGCGCCAACCTGA;TAGGCCCAGCAGGCGAAGCT;CACGCACAACCACATCGAGG;GCCGACAACCCCCTGCGCTG	2	1.77566	0.877124	0.107648	1	1
HNF4A	4	1120;4337;32544;76133	CCAAGGGGCTGAGCGATCCA;CAGCTCGTCAAGGATGCGTA;GGGACCGGATCAGCACTCGA;CAGGTGTTGACGATGGGCAA	2	1.77547	1.01072	0.107665	1	1
OR4D9	4	329;52017;69735;72660	GCGATGCACAGGCCTCATCG;GCTTGGAGATGGCTATATAG;ACAGGAAGGTAAATAAGACC;AGGTAACTGTAACCATGATG	1	1.77526	0.887631	0.107809	1	1
RBM7	4	3770;4342;33003;49849	CCTTGAAACGAAAGTGACCG;TTACCTGCTAGGAGATGTGG;TGACAAACTGACATCTTGTG;CTCAAAGCACTGTTCATCTG	2	1.77453	0.850041	0.107904	1	1
H4C6	4	331;52446;63353;69006	TGTCACGCAGCACTTTGCGA;GTGCTGCGTGACAACATACA;GAACACCTTAAGAACACCGC;GGTAAAGGTTTAGGAAAGGG	1	1.77266	0.886332	0.108359	1	1
NO_SITE_646	1	1310	GGGACATCCTTGCCGTCTCA	1	1.7717	0.88585	0.108499	1	1
PNPT1	4	332;22958;25581;59899	GATGTCCTAGCAATTAATGG;CTATATCACTATAGGTGCGA;GAGCACTATGGAGTAGCGCA;CAAAATAAGATTAGATACGG	1	1.77137	0.885685	0.108644	1	1
ARMC2	4	2863;4363;36889;66894	ATGGCCTTACAGTCGGAGGG;ACGTCTTAGTCCACTAGAGC;ACGGCAATGGAACAGTACAA;AACATCAACTAGTTTACACA	2	1.77059	0.883253	0.108759	1	1
NUP50	4	333;57379;69113;74946	AGAAAGAAAATCCAGTCAGG;ATACTTCAGTCTGACACTGG;TGAAACTTTATCAACCAAGG;TACACCTGACAAGAAGATGG	1	1.77008	0.885041	0.108927	1	1
FIGLA	4	3352;4367;22506;63889	GTGGACGAGTAGCCGCCCGA;CCTTCAATCTGGCAAAACCA;GGAAGGAGCCAAAGACTCAA;AGGTGCGACTGAATATATAC	2	1.76984	0.863033	0.10897	1	1
MSMB	4	1853;4369;13429;73090	TTAGAATGCATGGATCTCAA;GAGTTCCAGGAGATTCAACC;AACACCCAATAAACTCGGAG;ATTGCATAAAGTCACGAAGG	2	1.76947	0.940019	0.109019	1	1
TUT4	4	335;4988;23617;65969	TGAGAAAAACTCAATTGCTG;TCGAACAATATGGCAACCAA;ACTGTATCCTACCTTGCCAG;GTGCAGAGATCGAAAAAGGT	1	1.76751	1.14309	0.109513	1	1
NLGN3	4	2812;4382;45423;51902	TCTTCGGCAAAAGAGTGCCA;GACCCGCCGTAAAACACTGG;AGTGATGTGACAACGTGAGG;GGACTTAGCGGATAATGACG	2	1.76704	0.884375	0.109586	1	1
GON7	4	337;4502;40171;58582	GGTGACGGCGACCCTTTCCA;GAGCTGCTGGGAGAGTACGT;CCAGATGAAGGACATGGTAA;TATTCGACCCTCTGGTACAG	1	1.76496	1.16999	0.110088	1	1
POGLUT1	4	2007;4397;21048;65332	GATCTAACTCCTTTCCGAGG;TCCCACCGTCCAAGACCTGT;AACTCTACAGCATATTTCCG;TCACTAAGAACAGACTGTAC	2	1.76425	0.927609	0.110191	1	1
CEP97	4	338;5875;45838;62995	TGAAATCCGAGACTTAAATG;ATATCTCGTAGTGTGTACAG;TACACGAAGCAACGTCAGCT;GCTGAATGGCTCTATAGTCA	1	1.76369	1.098	0.110384	1	1
GLRA3	4	4025;4401;35723;52786	AGAATAACAATCAGGAGACT;TGTAGTCATCGTTAGCACAG;GATATTCACTGTACGCGAGG;AGATGAGGCACCCGTACAAG	2	1.76351	0.838398	0.110405	1	1
MAP4	4	1043;4405;43206;67464	GTGGTCGATCCTATCCAGAC;TTAGCCCCTTCCAAGGACAT;GGCACTAGCTACAAAAACCG;AGAACCCCATCCTTAGCCAG	2	1.76277	1.01635	0.110511	1	1
MBD3	4	2551;4406;23925;24017	TCATCAGCATCTTGCCCGTG;TATAGTAAAAGACATCCCTG;GCGCTACGACTCCTCCAACC;AAGACCATGGACCTCCCCAA	2	1.76258	0.895474	0.110536	1	1
PLXNC1	4	339;21236;21881;35087	TATTGTGTGGCGACTTACTG;TGTCGTGGTCGGATGCCGCG;ATCAAGGTAGATGATGCGAT;CACAATCAGAAAATACCATG	1	1.76243	0.881214	0.110662	1	1
ANO4	4	4281;4408;20873;48488	GAAGAATGCGATGTAAAATG;ACAGCACAATACCTCATGCA;ATAAATACTGTCCATTCATG;CTCATGAACTTGTAACGGCG	2	1.76221	0.830556	0.110699	1	1
POTENTIALLY_ACTIVE_82	1	1342	TACGGGTGTCTCCATCTTGC	1	1.76122	0.880609	0.110822	1	1
ZNF239	4	340;14307;46257;57607	TCATGGATGGAAATCACAGG;AGTGTGATGACTCTTCAAAG;GTTGCCTCACCATTTAACAA;TGAGAGAAAAGTGATAAAGG	1	1.76116	0.880582	0.110945	1	1
ITPRIPL2	4	343;50021;59875;63344	GCGCACGTGAGCCGGATCGT;CGGCTCTCGGAAGTGTCTCG;GCAGCACCAGAGTAGCAGAG;ACGAGCAACATAAAATCCGC	1	1.7574	0.8787	0.111797	1	1
MAK	4	4082;4435;26928;69323	ATTCCAGATGATTTGACGAA;CACTGAGTCATAAAAGTGGT;CTGGCCAGAAGGATACCAGC;TGATCGATTATATCCGGCAG	2	1.75723	0.834606	0.111825	1	1
PTER	4	344;22902;54363;66379	GGAAATAGCTTCCTGGCACG;GATGGAACCAGTATCAAGTG;AGGACAACCAAGCTGAGCCT;AGTTGCATCCACATAAAACC	1	1.75615	0.878076	0.112066	1	1
LOC101928236	1	1360	GTGAAACGAATGCTCCATGT	1	1.75543	0.877716	0.112169	1	1
ANGPTL5	4	345;18533;20905;65963	TCTGTCACCAAAACACCGAG;TGTGACATGGATTACAGAGG;TAACTGTGTACATCATTCTA;CTGATTAGATAAATAATCCA	1	1.75491	0.877455	0.112364	1	1
GPRASP2	8	173;7610;13974;18704;26467;26645;32986;45884	TCCAGACCAGGAATCAACAT;ACAAGAACCCAGGTTTGAGG;CCAGTACGCGGATCCGCCAA;CTAAACATCAGACTAATCCC;ACTGAGGTCCAAGTAATGGG;CCAACCCCATGAAAAAGACC;AGTGGCCAGTGGCCAAGCAA;TGAGTTCTATAAGCAGTCCT	1	1.75463	0.864062	0.112412	1	1
RNF183	4	346;19640;38243;68939	CCAGCCTCAAGTCTACACGC;GCCTGTCACTGACTTGCCCA;GGCCAGACATTCCACGCAGA;AGGCCATCAGCTGTGCCTCA	1	1.75367	0.876835	0.112659	1	1
ENTPD6	4	2983;4460;23970;50563	GTGGCCTTCCAGAAGTCGAA;GAACTGGAAGACGTGTACTC;CTCTTGCAGGCGTTTCGGCG;GGGCTTGTTACCTCCACGCG	2	1.75264	0.872027	0.1128	1	1
RREB1	4	347;9420;32406;64763	CCTGGTGCGAAACAAACCTG;CAGCCTTGCTGCGTCCACTG;CTTCTCGATATCCTTGCGGG;CAGCACAACACAGACACTGG	1	1.75243	0.876216	0.112945	1	1
OS9	4	3469;4462;21042;68635	ACCGGCTTGCCTCTGAACGT;GGAGTGAGTTACCTTCCATG;TGAATCGAATCAAATCCGCA;CCAAGTGCGACCTTAATGGG	2	1.75228	0.852898	0.112968	1	1
DTNB	4	348;13287;28816;62656	GCTATGTTAGCAACCATGTG;CAGCATAGCGAGCTATAAGA;AACCCATCATACTCTCACAT;GCGGGACACACTGATCTCGG	1	1.7512	0.8756	0.113212	1	1
TDG	4	1741;4472;60627;64439	TTTATAGATTGGCATAAACC;TCTGTGTCTGGAATCTTATG;CCGGCAGCAAAGATCTCTCC;CCTGCTCAGGAACCAGTGCA	2	1.75045	0.942063	0.113331	1	1
SLC2A14	4	350;30128;38016;71404	CCAGTTTGGCTACAACACTG;GCGGTTAACAAAGAGTCCGA;CATCTATGCCACCATCAGCG;AAAAAGAGGAGAATGCTACG	1	1.74874	0.874372	0.113789	1	1
SNAI1	4	602;4484;36835;39871	GATGAGCATTGGCAGCGAGG;GGGACTCTCCTGGAGCCGAA;GGCTTCGGATGTGCATCTTG;GCTGACCTCCCTGTCAGATG	2	1.74827	1.08858	0.113855	1	1
MMP13	4	351;15717;40904;54018	GATGCCATTACCAGTCTCCG;AAAATTCAGAGGAGTTACAT;CTACCATCCTACAAATCTCG;AGTGGTCAAGACCTAAGGAG	1	1.74752	0.873761	0.114067	1	1
STAT4	4	352;29379;30038;67860	GCAGCAAATCGCCTGCATCG;AAATCCAATGCATGTAGCTG;TGCAAGACGAATTTGACTAC;AACCCACCCTCAGAGGCCGT	1	1.7463	0.873152	0.114342	1	1
SDC4	4	4428;4497;21674;68570	CAGACGATGAGGATGTAGTG;GAGTGAGGATGTGTCCAACA;CACCGAACCCAAGAAACTAG;TAGATAACCATATCCCTGAG	2	1.74591	0.821108	0.114418	1	1
ARFGEF1	4	4355;4500;43575;45594	GAAAACTTAGCACCAGGTGA;ATCCTTCTAGAAACATACGA;CATATATCCCAAGAACACGA;AGAGATGTACTAACTATGCG	2	1.74536	0.822899	0.114489	1	1
CCNG2	4	353;4897;11965;17333	TTCCAAATTGAGAAGGCACA;TACATTTACACTGACTAATC;TTTGATTGAGGCTACCCCGG;TGTCCAAAATATTGACAGCC	1	1.74509	1.14059	0.114635	1	1
NO_SITE_711	1	1393	GTGAACTGCAATCTTATTAT	1	1.74502	0.87251	0.114641	1	1
TFAP2A	4	3553;4505;21835;30360	GACGCGTTGAGACACTCGGG;CTTACCTCACGCCATCGAGG;GAGTAAGGATCTTGCGACTG;ATCCTCGCAGGGACTACAGG	2	1.74446	0.847322	0.114733	1	1
PLA2G2A	4	2302;4506;12463;21489	GCTACAAGTTTAGCAACTCG;GTAGAAGCCATAACTGAGTG;TACAAACGTCTGGAGAAACG;AAGGATGCAACGGATCGGTG	2	1.74428	0.9028	0.114757	1	1
ZFP37	4	354;16002;61029;66108	GCAGTGACTGTGGTTCACTG;AAGGGGAAAAGACCCAGTCA;AAGGTTCTCAGCCATAAACA;GAGTGCATGTTTATGACCAT	1	1.74388	0.871939	0.114919	1	1
PSMB11	4	1205;4514;9910;65207	CACAGGGATGACCTTGCATG;GCCACGGTCTAGCACGCCGT;GCCATGATGTCTCAATACCG;CCTGGTATCGGGTATTACAG	2	1.74283	0.98973	0.115068	1	1
TRIM52	4	355;13258;14986;38397	GCTGTGGAGTAAGGAGGACG;ATGGGACGGCTCCATTCGAG;GCCCACAGCTGATGGACACG;GGACAACGTAGACTATATGT	1	1.74267	0.871334	0.115188	1	1
OR51E2	4	356;20738;38772;69068	GGAAAAAAAAGAGGGATCCG;AATGTTTGGAAACTGCATCG;GGACACAATAGGAGTGCGAG;TGGTGGATTCAATGGCTGAG	1	1.74146	0.870732	0.115473	1	1
TMEM159	4	4256;4525;34731;35521	CTCCTTCCAGAATAACTCAA;CTGGGGGTCATAATATTGGA;ATACGAAGCCCAAACCACAG;AGGTGAAGGCCAGAAACGGA	2	1.74085	0.824135	0.115574	1	1
LAMP5	4	1446;4527;19071;47448	ACTCATAGGACTTCCCAGCG;ACTGACTGCGTCTTTGAAGT;TTATTGTACCTTATGATGTG;GCCGATATCGCATTGACCCG	2	1.74049	0.96393	0.115623	1	1
GDF9	4	3804;4528;46099;76649	AGAGCCGAACAGTGTTGTAG;AAAGTTCTATCTGTTGGGCG;TGACTTGAGTAAGTGTTCAA;ATTCAAATATAAGATCAGTG	2	1.74031	0.837535	0.115652	1	1
HPS6	4	357;16613;25255;77065	GTAGGAGAGACCAAGCCGTG;AGCCTATTGCAGTCCCACGG;AGGCCTGCGGGTACTACCAG;GAAGGTCCTAAGTACAGACA	1	1.74026	0.870131	0.115772	1	1
ABHD3	4	528;4535;44648;60916	ACTCCTTGCTTGTTCCCGTG;GTCACTACTTCCAGACGCCA;GGGGGCTTCGAAGTGATGAA;TAGTACGTTTCTGTAACCAC	2	1.73905	1.10408	0.11607	1	1
ADRA2A	4	359;9280;26357;42740	TGGTCGTTGATCTCGCAGCG;ATGATGGCCTTGATGCGGCG;GACGAGCACGTTGCCGAACA;TCCAGCGCGTCGGTGTCGCG	1	1.73787	0.868935	0.116346	1	1
PANX3	4	2954;4542;47528;60910	CATCCAGATGGAAATGACCA;GAACTTGACTATCCGGTCCA;ATTCCAGAACACATAGGGGT;GCAGCGTTCACATTCGCTAG	2	1.7378	0.868322	0.116369	1	1
MINDY1	4	3701;4545;43427;59593	CTGTCAGCTCACACAGTCCG;AGTCATCCCTGAAAACCATG;AGGTCAAAGACACTGCACTC;GTCAAGTGGATCCCTTGGAA	2	1.73726	0.839884	0.116449	1	1
UNC5B	4	360;8399;36188;69813	CCAGAACGACCACGTCACAC;AGGGTGGCGTACAGGCGATG;GATGTATCTACTCATCAACA;ATACCCTAGCGATTTCGCCC	1	1.73668	0.86834	0.116649	1	1
XRCC4	4	502;4553;55413;77331	TGGAGACTGATCTTTATAAG;TTAAACGTGTATACATCAGC;ATGGTCATTCAGCATGGACT;ATTGGAATGATGTTCAAGGA	2	1.73583	1.11017	0.116765	1	1
IL17B	4	2290;4554;41502;47864	ATCCGTGACACCAGGTCCAG;GCTGGCCCAGAGAAAGTGTG;AGCTGTGGATGTCCAACAAG;GGAGTATGAGAGGAACATCG	2	1.73565	0.90061	0.11679	1	1
MARVELD3	4	361;30762;75686;76735	GGTGGAATATTACCAGTCAG;TTACTACTATCAGTTCGGAG;ACCGCGCCAAAGCCGGACGC;CAGCGACGGGAACCGGCGAA	1	1.73549	0.867746	0.116915	1	1
FOXD4L5	14	342;2653;3371;31028;35195;41323;45760;46690;59474;59739;65433;65781;70354;74934	TGCGGCGGTAGTATGGGAAG;GAACTTGGTGCCAAACTCTG;GGAACTTGCGGCGGTAGTAT;AGCGTAAGGGCATCTCCCGG;AGACGAGGTGGAAGACGAGG;CAAACTCTGAGGGGTCACTC;GCCATTGTCGAACATGTCCT;CAGCCTCCGGGACTCCGATG;AATCGATGTCCTGGGAGAGG;TAGAGCAGTCACTCCAGCCG;TGAAGACGAGGTGGAAGACG;GAGAGCAGTAGGTAGCGAAG;GTAGGTAGCGAAGAGGATGC;ACTTGGTGCCAAACTCTGAG	3	1.73515	1.03051	0.116968	1	1
CLIC1	4	4410;4567;11372;13957	CAGTACCATGAACAGTCTCT;CACCGTTGACACCAAAAGGT;TGAGTGCCCCTATACCTGGG;GCACTTCAGTGCCATACAGC	2	1.73333	0.817396	0.117362	1	1
RAF1	4	363;13505;18649;20988	TGTTGCAGTAAAGATCCTAA;AGACTTCTCCACGAACACAA;GACCATGTGGACATTAGGTG;GCCGAACAAGCAAAGAACAG	1	1.73313	0.866563	0.117502	1	1
HHLA2	4	4089;4569;34824;52642	GATCCGAAGTCGTAATACAC;TCAAGTGATTACAAACAAAG;ACTTGGTCCAGAATGAAAAG;ATCCTCGTCCAATTATCACG	2	1.73297	0.826313	0.117526	1	1
SNRPB2	4	1151;4570;34387;71582	CCAAATTCAGCTAATACCCA;GATATAATATCAAAAATGCG;AATGCCTTGAGACAGCTACA;CAGTTCCTTAAATATGACAA	2	1.73279	0.992712	0.117554	1	1
SPRN	4	1909;4573;51997;73632	CACTGCCCCGCGCACCTCCG;GTGCTGGGCTCTGCTACTGG;CGGCCTCACGCGCACCCTCG;GCGCAGCGCTACGGTGCCCC	2	1.73226	0.923627	0.117627	1	1
HRCT1	4	364;22878;34736;56705	CCGTCCGTGGAAAAGGCAGG;CGGACGGCAGGACTGTGACG;CACCTGTGATCCATCCCACG;AGAGGAACCGTACAGCTGCA	1	1.73195	0.865974	0.117777	1	1
MOAP1	4	964;4577;20212;64616	GCAATCAATAGCGCTTTCCG;GGCTCCTTAGACCCAGAGCA;TTTATACTTCAAGCATTGCA;TGCGGAGACTAGTCACGCCC	2	1.73154	1.0169	0.117847	1	1
DAPK1	4	365;6743;39600;41607	CATGCTCAGGATACGCACCG;TTGGCACGGCTATTACTCTG;AAGTCAATGATCTTGATCCG;ACAACAACATGGATTGACGT	1	1.73077	1.05066	0.118071	1	1
UBXN1	4	3363;4584;51972;68264	GAGTTAGAGAAAAGATCGAG;ACTCCCCTTGGACATATCCT;CAAACCCGCTTTGAGTGAAG;TCCCTTACGCGCGTCCCCTG	2	1.7303	0.849443	0.118144	1	1
FARP1	4	4061;4589;26668;31717	GGAACCGAAGGTTTCCGCCG;CTTCAGATATGTTCGCTCGG;ACCTCAGCAAGACGCACTAG;GGACTTGCAGAAATCCCGAC	2	1.72941	0.825957	0.118383	1	1
VCX2	13	1200;3425;3666;10391;12292;35056;40063;42073;55513;55896;65761;66803;67797	GTCCTTCCAGACTACCAAGG;TCTTGGCCACCTTGGTAGTC;GAGAGCGCGCCAGCGGCACC;AGGCCACGGAGGCAGGAAAG;AAGGGAAAAGCAGTTCGTAG;TGAGGCGGAGAGCGCGCCAG;ACTACCAAGGTGGCCAAGAA;CTCCGCCTCAGGTGCCGTCA;AGTCCAAAGCCGAGAGCCTC;AGCCTCGGGACCTCCGGCCA;ACCTCCGGCCAAGGCCACGG;CCTTCTTCTTCGGGTCACTG;AGGGGCTGCGACAAAGATGG	3	1.72859	0.884612	0.118488	1	1
APOBEC2	4	367;20858;60036;76506	GTGCTTCAACCACATAGCAG;GGTCAGCACACGCTGCACAG;GGCATCTCGGGGATACCTAG;CCTGTGACAATCTCAAAGGG	1	1.72843	0.864217	0.118637	1	1
DCK	4	1241;4595;35304;64228	TCAAGAAAATCTCCATCGAA;TTCCTGAACCTGTTGCCAGA;TTTGAGCTTGCCATTCAGAG;TGTATGAGAAACCTGAACGA	2	1.72835	0.980846	0.118658	1	1
SOGA1	4	2508;4598;30045;49831	GAAGCTCACTAAGCTTGCCA;AGGAGCTGAATGCCTTCACG;TCTCTAAGGACATCTCCATG;GATGGCCTTACTGACCAGGG	2	1.72782	0.886099	0.118731	1	1
TMEM176A	4	368;48486;52720;55966	GCTGAGGACTCTGCTAACGC;GCCTTCATTTACGAGAAACG;GGCCGTCACACTCACCCACG;TGACGAGGAGGGTGTAGTCG	1	1.72727	0.863635	0.118918	1	1
HSPA1A	8	876;2186;50431;54429;56192;57142;64414;72084	GCCGTCGTCGATCGTCAGGA;AGGATGCGGGTGTGATCGCG;GAGCTACAAGGGGGAGACCA;ACACCGTGTTTGACGCGAAG;TCCATCCTGACGATCGACGA;GACCAAGGCATTCTACCCCG;CTGCTGCAGGACTTCTTCAA;CCGCAAGTTCGGCGACCCGG	2	1.7261	0.934686	0.1192	1	1
HSPA1B	8	876;2186;50431;54429;56192;57142;64414;72084	GCCGTCGTCGATCGTCAGGA;AGGATGCGGGTGTGATCGCG;GAGCTACAAGGGGGAGACCA;ACACCGTGTTTGACGCGAAG;TCCATCCTGACGATCGACGA;GACCAAGGCATTCTACCCCG;CTGCTGCAGGACTTCTTCAA;CCGCAAGTTCGGCGACCCGG	2	1.7261	0.934686	0.1192	1	1
RGR	4	1972;4612;13634;57297	GGCTGGATGTGGCTGCAACG;GCAGTGCAGCCATCGCATGG;ACTACGACTATGAGCCACTG;AGAAGATGGTCAGGGTATTG	2	1.72535	0.916985	0.119322	1	1
IL23A	4	2411;4613;57478;59952	GATGTTCCCCATATCCAGTG;ACATCCACTAGTGGGACACA;TTCACAGAAGCTCTGCACAC;CATAAAAAATCAGACCCTGG	2	1.72517	0.890364	0.119345	1	1
TIGD5	4	3054;4614;13633;66290	TGGCGCTGGCAGAAGCGCCA;GGCAGCCGCCCGATGACCAG;AGACACCGGATGGCGCTGTG;GGAACCAGGCGTACACGGCG	2	1.72499	0.859819	0.119367	1	1
PTPRH	4	370;23385;31527;65033	AGACGGAGTAAATAGCTCTG;CCAGGACAGATCTTCATGTG;TCCAGTGTACTCAACCCCGT;AGCACACACTAACATCACCG	1	1.72495	0.862475	0.119482	1	1
TWIST1	4	1441;4615;73672;74584	GCGCACCCAGTCGCTGAACG;CCCCCGCGCTTGCCGCTCGG;AGCGGGTCATGGCCAACGTG;CGGGAGTCCGCAGTCTTACG	2	1.72482	0.959178	0.119506	1	1
KLRK1	8	1984;2191;13908;22068;29844;33171;47843;76598	TTGTTACCATAATAATGAAA;GAAGTTCAAATTCCCTTGAC;CATGGGCCACAGTAACTTTC;TTTGAGACATACAAGAAGCC;TGAATTTCATAATTATAACT;CTTTGCTGTATACTTTCAGA;CGGAGGTCTCGACACAGCTG;AATAATGAAACGGATTCCCA	2	1.72429	0.830508	0.119581	1	1
KLRC4-KLRK1	8	1984;2191;13908;22068;29844;33171;47843;76598	TTGTTACCATAATAATGAAA;GAAGTTCAAATTCCCTTGAC;CATGGGCCACAGTAACTTTC;TTTGAGACATACAAGAAGCC;TGAATTTCATAATTATAACT;CTTTGCTGTATACTTTCAGA;CGGAGGTCTCGACACAGCTG;AATAATGAAACGGATTCCCA	2	1.72429	0.830508	0.119581	1	1
C7orf33	4	371;25748;57010;71711	ACTTACCTTATGTCTTCCCG;GGGCTTCACATTCACATTGG;GTTTGGGTCCACGTTAGGGG;CCACACCAAAACATGAACCG	1	1.72379	0.861897	0.119749	1	1
SPIN4	4	472;4621;30729;38005	GCCAGTCGTGAATCGATACG;TGAAGGTGAACATGGTACCA;CCTCACTCGTAGGAACATCG;GCGCTAAAACTCTCTTATCG	2	1.72376	1.1149	0.119767	1	1
CARMIL1	4	372;33707;43527;61900	AGAATCCTTAGAGATCGAGC;CTAGCACATAATCCCAACTC;AATGTCCACTTTGGTCAGGG;CAACTCCTTACGAAATTGTG	1	1.72264	0.861321	0.120046	1	1
ADAMTS19	4	373;16961;31314;46897	ATGCAGCTATACTTATAACA;GACCATCAGCACACGATGGG;TCTGCCTATATACACGGTGT;CCACTGAAGTATATGCTTTG	1	1.72149	0.860746	0.120313	1	1
NINL	4	375;22202;30429;47928	GGAAGACTCTAGAAGTAGCG;AAAAGCTTTCGGATTCGGAG;TCACTGGAGCAGAATTACCC;GTGCGTATCGTTGGCCCTCG	1	1.7192	0.859602	0.120871	1	1
NO_SITE_672	1	1482	GGTCCCTCTGGCTGGGTTAA	1	1.71812	0.859061	0.121069	1	1
CDRT15	4	1806;4656;26129;29469	TGAGGCACAGACACTTGGTG;TGAGCCTTCTTCGGCATCGT;CCACACCAGAGATCCCATTG;CTGGATGCGCCTTATTACAA	2	1.71762	0.926187	0.121249	1	1
TRPT1	4	377;19210;24306;73747	GAGGCGCGCACCTGTTCTCG;TGTACCATGGACTAGCATCG;TGCTGAAGATGTGCAGCGCG;ACTGACCACTGATGATACCG	1	1.71693	0.858464	0.121467	1	1
FAM133B	4	378;8809;39475;59234	GTGTTTCACAAATACCAGGT;TTTATGTAGGATAAGAAACA;AGAAAAGAAGAAATCTGGTA;AAAGAAAAAGAAAGGCTCCA	1	1.71579	0.857897	0.121762	1	1
PLCD4	4	3737;4668;61557;72065	CTGAGCGATTGGTTTCAACG;CACTGTCTGAAGGTTCATAG;GGCATTGACTAAACGTGCTG;TGGTGAAGCCCTGCTCCAGG	2	1.71553	0.831453	0.121808	1	1
LOXL3	4	380;18234;55901;56924	GGACTCTGGGAATATAACAG;ATTGGCACGATAGAACTCCA;ACTACAGATCCGACTCAGTG;ACAACAGTCGAAGCCTCAGG	1	1.71354	0.856768	0.122315	1	1
CIRBP	4	3065;4681;12915;68526	CGTCAGACAACCGATCCCGT;TGAGAACATTGACGACGCTA;CAGATCCGAGTAGACCAGGC;AGTGGTGGTTGTGAAAGACA	2	1.71327	0.855455	0.12236	1	1
NO_SITE_702	1	1499	GTATTAAGATGCGTCTTAGA	1	1.71317	0.856585	0.122364	1	1
CACNB4	4	381;8343;17672;60394	TGTACCGTCAATGCGTCCGG;GGACCGGGAAGCAATTCGAC;TAATTGAACGTTCGAACACC;CAGCGGTTGATTAAATCTAG	1	1.71241	0.856206	0.122587	1	1
COL8A2	4	1636;4688;40004;56146	CCTTTGCCCTCACGGAAGGG;CAGGGATAGTAATGCCTGAG;AGGACCACAGGGCCCATCAG;CTGGCATTCGAGGTGACCAG	2	1.71206	0.937668	0.122651	1	1
TCL1B	4	3097;4691;8910;36009	GCAGATGGCAGTGCATACCC;CTGGCCCATTCCCTACGCGA;AGATGAGGAGGGGAGAACCT;TGGATCCACAGACGGCCAGG	2	1.71154	0.85356	0.122725	1	1
GHRL	4	382;21588;29368;43804	GATGAACTGGAAGTCCGGGT;CCCTGAACACCAGAGAGTCC;TCTAGCAGGCTGGCTCCGCC;AGTCCAGCCAGAGCATGCCG	1	1.71129	0.855645	0.122873	1	1
GREB1	4	3752;4697;11104;13323	ACAGCCGGAACATCTCGGAG;GATGAAGAACTACACGTCGG;GCACAAGGGACTCTAACCAA;TCACGGGCATACGAGCAGTA	2	1.7105	0.829283	0.123006	1	1
GUCY2C	4	3093;4698;14014;33971	GATGGTCTGATTCATAACTC;ACTTGATACCATGATCTTCG;ACTATAAAGAAACCTTAACC;AGGATAGGTCTTATTTACGT	2	1.71032	0.85332	0.123031	1	1
KCNA1	4	383;15010;50006;57613	TCGAGTACCCCGAGAGCTCG;TCCTCGGAGAACATGTCCAG;TCTGGAGGCCCTTAGAGTGG;GTTGGAATTGTAGATGACCG	1	1.71017	0.855086	0.123155	1	1
ACER3	4	958;4700;29342;67400	TATTAAACTGAATAGAACTA;AAAAGAGCCGATATTCCATC;CTCGGCGATGTACCAGGTCA;TAAGCCATGGATAAACCCTG	2	1.70998	1.01058	0.123206	1	1
ZBTB4	4	2882;4702;33607;55466	TAGCAGAGATTGGAGCTTTG;ATGAGGCCCAGTGCCGACGA;TTCAAGTCCCTTCTTCAGAG;ACAGCAATGTACACTCGTGG	2	1.70963	0.862087	0.123255	1	1
SQOR	4	2951;4703;16311;46261	TCACACAGATGACGACGAGA;AAGGGGAGGCTTACCTCACT;CCCCCTTCAGCTGCACACCG;GATGGAATCACACTTGCCGT	2	1.70946	0.859007	0.123278	1	1
SMTN	4	3340;4704;33889;61191	CCCACTCAGAACTGACACTG;GGAGTCCATGAACGATGTGG;GCAAGGGGCTAGCGGCACAC;CCCTTGAAAACAGAGCAGGG	2	1.70929	0.843297	0.123305	1	1
CORO6	4	384;11495;18834;35455	CCAGTCAATATCCAGCACAG;GGAGATGGACACAAGCAACG;CGGGCCGTCTTCACGCGCCA;TTCCGTAATGTTGCGCATGG	1	1.70906	0.854528	0.123451	1	1
TMEM230	4	2043;4706;23798;30644	GATGTAGCCTGACAGCAGGA;CAGCACAGTGGCAAGTGCGA;TGATCAGCACTGGAACGGCC;GTCAGGCTACATCAGCAAAG	2	1.70894	0.906806	0.123472	1	1
LOC100507551	1	1516	TTCGCGCTCGGCCTGTCGGG	1	1.70827	0.854136	0.123561	1	1
CD109	4	2326;4713;26232;37652	ATTTGGCTAGACACCAACAT;TACTGGAGCGGATCTAACAG;AATCAAATTTGATCCAACAG;TAAAATTTCTACTGGTCCAG	2	1.70773	0.889256	0.123769	1	1
CNDP1	4	3025;4718;43749;58082	AAGCACACGGTGCCTTTCGT;ACTTTCTCTAACAGCGCCGG;GCAATCACTTACGGAACCCG;CTACCTCCGTCAGCACATAG	2	1.70687	0.854991	0.123897	1	1
ZFPL1	4	508;4723;24108;74269	CCTGGTAGCCAATCACGCCA;CAGCACACAGTGATCCACAT;GAGAAGTCAGACGTGTTGAG;TGCCCAGCTACCCCGAAACA	2	1.70601	1.09854	0.124138	1	1
PNMA8B	4	1832;4728;36586;50777	GAGCGACTCGCAGGAAAGTG;GTGATCGAGGAGATCGACCA;ACGGACAAGACCTGTCGGAG;AGGTGGAAATGCACTCCCGG	2	1.70515	0.92011	0.124385	1	1
NO_SITE_453	1	1530	CTCGACAGTTCGTCCCGAGC	1	1.70428	0.85214	0.124645	1	1
ARHGAP29	4	389;53951;60073;75958	GAACACTGACTCTATCGAGC;CTTTAAGGGTAAGATCACAC;ACAATCCCTACATTTCGTGG;TCATTATAGACTTTAAAACA	1	1.70352	0.851761	0.124863	1	1
IDH1	4	2547;4738;12858;27465	CAAGCTATGAAATCAGAGGG;TACCTTCAAAGTTATGTACC;CCCATCCACTCACAAGCCGG;ATGTAGATCCAATTCCACGT	2	1.70344	0.875964	0.124884	1	1
OR2AE1	4	390;9561;33040;72646	CGTGAACTCCCTAATTCACA;AATGCTGCTGATGTACACTG;AGACATGCATCAGATCCATG;CATGGTGGTCTTCCTTATTG	1	1.70242	0.851212	0.125132	1	1
PDCD7	4	953;4749;37789;61799	GGCCGCATCCCCGAGCACGT;GCGGCTACAGCCGTTGACCC;ATGGCGTACTATCTGAAGTG;CTCGCGTTCCACTGCCCGCG	2	1.70155	1.0085	0.125269	1	1
SELENOP	4	391;44095;48766;58102	TACATAAGGAGCTTTGGTCC;AACCAAGATGATATACAAGA;CTCCAATGGTTCAGTGACTG;ATGTGGAAACTGCTCTCTCA	1	1.70133	0.850665	0.125434	1	1
KRT33B	4	4380;4751;24092;24177	CCACGGCTACACCCTGCCCG;TGAAGTAGGACTGGTAGCTG;CTGTGTGTGCAGGTACCAGA;GGCCCAGATGGAGTCCCTGA	2	1.70121	0.807502	0.125455	1	1
POSTN	4	2636;4754;9944;51863	TCAGGCAGCTGCCATCACAT;CCATAATAGACTCAGAACAC;AGAATAGCGCTGCGTTGTGG;CAAATACTGGAAACCATCGG	2	1.7007	0.870596	0.125532	1	1
DEPDC1B	4	2908;4756;45991;65992	TTGAAGCAGCCTATGTACTT;GAATGGAATGATCTCCCACC;CGACAGCGATGTTTCCGTAA;TCACAGTATTGCAATTGGAG	2	1.70036	0.857848	0.12558	1	1
NO_SITE_790	1	1544	TATGACCCTGTTACATTGCC	1	1.70032	0.850162	0.125586	1	1
ASB7	4	392;37710;53040;76495	AGCTCGCCATTATCCGAGAG;CTAACATCAAGCGTGCAATG;ATTCGCATCTCGGCCATTCG;AGAGGGGCAGACACAAACTT	1	1.70024	0.850118	0.125704	1	1
KCNC1	4	3081;4759;22608;25938	GGCAGAAGATGACACGCATG;CGTACTCGTCCCGCTACGCG;GAGATCGAGAACGTTCGCAA;GGATGTGCGCGAAGACGCCG	2	1.69985	0.85032	0.125778	1	1
OR1S1	4	393;15147;47968;50678	GAATTGTATAATTCAGAGGG;CGTTCCCAATCACAGTGACC;CAGCAAAGGATAGATTGGCA;TCAGAGCAATAATATTACTG	1	1.69915	0.849574	0.126003	1	1
ZNF528	4	2516;4768;19347;42314	AAAATAGCAAACGATCCAGA;AACTGAGGAATTGTCACTGA;TGCGCAGAGGACTTTATACA;TTGCAGATGCTCTAAAGACT	2	1.69831	0.875849	0.126132	1	1
C14orf180	4	394;29059;42225;75007	GTGGTTCCGAGAACCCCCAG;ACGTCAGACCAGAAAGAATG;TCAGAACTCACCCCTGACAG;CGGCCGGCTCCGTTTCAGGA	1	1.69806	0.84903	0.126282	1	1
RASD2	4	3471;4775;7841;45508	CGTAAGGTATACAACATCCG;TAACCGGGAGTCCTTCGATG;TGTGGCAACAAGAACGACCA;CAAAAACTCATACCGCATGG	2	1.69712	0.834442	0.126433	1	1
SIX2	4	395;11413;24811;24890	GCCGTGGTGGCCTTCCACCG;GCCAGCTCACGCTTCTCGCG;TCGCCGTCCCAGATGGAGCG;GCTCAAGGCACACTACATCG	1	1.69698	0.848488	0.126558	1	1
PHOSPHO2	4	396;9817;13605;60755	CATCATTGCCTTTCACTCCA;AAATTCGGTCTTCATAGATT;CTACGTGATTCTTATCGAAA;TAGATGACAATAGTGACACT	1	1.6959	0.847948	0.126851	1	1
LRP3	4	397;53327;57153;69475	CTGTCACTACTGCTCCCGCA;TGCACAGGTTGGTACCGCAG;CGACTACGTGCAGGTATACG;GCCCGACCAGTACCCCTGCG	1	1.69482	0.847408	0.127129	1	1
DAZAP1	4	3391;4790;38259;65978	GGTGGAATTCCTCACAATTG;ACGATGTAGGAGGTGAACGG;TTAAAGACCCAAACTGTGTG;TTTCGAGGACGAACAATCAG	2	1.69458	0.8365	0.127177	1	1
SDAD1	4	398;5747;32369;76386	CGTCATAATAACGTACCTTG;TCATCACCTAGTACCCCCAG;CCCAAGAAAGAATGTCAAAG;CCTTTAGGGTAAGCCTACAG	1	1.69374	1.08054	0.127403	1	1
CD74	4	1775;4802;15655;63252	GAGACACCTTAAGAACACCA;TCGCGCTGGTCATCCATGAC;CAAGTATGGCAACATGACAG;AGCCGCGGAGCCCTGTACAC	2	1.69255	0.920157	0.127727	1	1
LGALS2	4	717;4807;28713;35327	ATCACAGGCAGCATCGCCGA;GTCCAATGAGTTGCAGACAA;TTGTAATTAATCTGGGCCAG;GGAACTTGAGGTTAAGAACA	2	1.6917	1.04507	0.127863	1	1
INPPL1	4	400;12351;17247;34098	GCACAAGCAGAAGCCAACTG;CCAGATCCGTAAGCTCCTTG;TTTCAGGTAGTCGTGCGAGA;CCTGGATATCCATGTCCAGG	1	1.6916	0.845799	0.127989	1	1
DYNC2H1	4	2088;4808;23396;61063	AAGGTTCAAATACTCGAGTG;CAGACTCCTGACATGCAACG;TTACGTTTACTGATTGCACC;TTCTCTAGACTAGTCCCCCT	2	1.69154	0.898109	0.128012	1	1
DFFA	4	401;18562;50144;59087	GCCACAAACTTAGTATTGGA;CATCATCCTCCTATCAGAGG;AACTACAGCCGCGAACAGCA;ACAGGTGCTTGACCAAAGAG	1	1.69053	0.845265	0.128274	1	1
ST8SIA4	4	402;32913;40581;44460	TTTCACCAATGAAGAATCGC;ATGGTGAATTGTCTTTGAGT;ATTCTGTTAGACAGTGAATG;CCTCCTTTGACCATGAAAGC	1	1.68947	0.844733	0.128559	1	1
RPS6KL1	4	3662;4824;23605;63443	GGAGCAGATTCGCAACAGGG;CGGCTGACCATCATCCCACA;AACCCAAGTGAGCCCCCGAG;AAATTACCAAATACCTGCGG	2	1.68884	0.82505	0.128663	1	1
OR10G9	7	1004;2638;19407;19503;25899;35197;40615	AGACACCTCAGCCAACGAGA;CAGGAAGATTCCAAAGAGTG;CCTGCCGCTTGGGGACACCA;ATGACCTTGGTGTCCCCAAG;AGGTACACCAGCATGATGAG;CAAATAGTGCTGGATCTGGT;GCCAAGTGCTGGTGGCCAGG	2	1.68843	0.921525	0.12872	1	1
MRAP	4	2708;4828;14645;40630	GTATTCATAGCTGTAGTATG;TCTTACCCACCTCATCTGCG;CACCCAGAATGCGATCACGA;CTATCTGGACCTCATTCCCG	2	1.68817	0.862936	0.128885	1	1
C20orf78	4	708;4830;49901;71386	GTCCTTGCCAGTGAGACCAG;CCCACAAGAGCCCATTAGAG;TAAGCAATAGGTCCAAGGAG;GTGGGACCCCTCCACAACGT	2	1.68783	1.04556	0.128944	1	1
ECI1	4	404;14356;30421;50669	CTTCCAGTACCCAGCGTAGT;TGAGTCCTATGCAGTACCTG;GGCCGGCCGAGAAGACACCC;CCCCGGGTTTCGCACCCGCG	1	1.68734	0.843672	0.129115	1	1
C6orf120	4	3406;4836;46866;75483	GAGCTGCAATCGGCCACCTG;CCGGGAACTACAGCTACCTG;ACAGATCCGCATCTCCCTTG;GCTCGTAGTCGTCGAAGCTG	2	1.68683	0.833365	0.129208	1	1
NOS1	4	3941;4842;54707;66826	ACATCGAAGCGGCCTCTAGG;GCTGGTGGAGATCAATATCG;CGGTCGTTCTCCACGCCGAG;GATGTAGTTGAACATCCCGT	2	1.68582	0.815059	0.129486	1	1
MAGEH1	4	3339;4845;62088;70939	ACAGAAGAGTTTGTGCGCAG;GGGAAGTTAGGAATGCAGCC;GGAAGACCCGAGCACTCCAG;CTGCGGCTCTCGCATTACGG	2	1.68532	0.835346	0.129566	1	1
MAT2B	4	406;11500;62738;65658	AGTCAGCAAACATGGATCAC;AGTTAACATCCCTAATAGGA;GCTGTCCTGGAGAACAATCT;GCACAATGTACTATAACATG	1	1.68523	0.842617	0.129687	1	1
WDR64	4	1086;4849;43493;46712	GAATCGTAGCCACAACCGAA;AGTGCTTGGGATGCAAGTCA;AAGGAAGCTACATAATGACT;ATGTCGAGTTGATAGTTGAG	2	1.68465	0.984711	0.129787	1	1
NO_SITE_642	1	1602	GGCTCTGGGGCTCACGGACG	1	1.68431	0.842154	0.129843	1	1
MORC1	4	407;19935;42675;69201	TCTATTTCAGTTTCCCAGCG;AAAGCCTCAATTTATACCAG;ATCCCATTCATCATACAATG;TACGTTCACTCCATAGAACA	1	1.68418	0.842091	0.129968	1	1
FOPNL	4	1231;4852;7834;47789	GGACACCTTGGAAAAAAAGG;TGGTCAACCTGTAGTTCCGT;GGGCATTGAAAACTTCAGCT;TTTCATGAGACAATGATGGT	2	1.68415	0.967226	0.129989	1	1
ZGRF1	4	1745;4859;54698;55474	TATAATGTAGACCAGTCAGT;ATACACGTGCTAGGTAACTC;AAGGCATGCTCTATCAACAG;GTTGTCACTACTAGAAGTTG	2	1.68298	0.919263	0.130282	1	1
KRTAP5-9	5	327;15085;15636;24678;46708	GCTGGAACACAGCAGCACAC;TGCTCTAGCTGTGGCAAGCG;CAGCCTGAAGAGCAACAGCA;AAGGGAGGCTGTGGTTCTTG;AGACGGGTGCACAGCAGCTG	1	1.6828	0.841402	0.130314	1	1
LCN15	4	3132;4863;35569;74802	CTACCTGGACGTGCGCATCG;CAGGGCCATCAGGCCCACAG;GATGCCGAGTACCTGAAGGT;CAGCCCAAGTAACTCACCCC	2	1.68231	0.842397	0.130398	1	1
MFAP3L	4	409;31928;59015;67687	AGAAGTGAAGATGACGCGCA;GTTAGTCACACTCTTAGCGG;ACCATATCATAGTCAAGGAA;GATATTGAGGACCATGACGA	1	1.68209	0.841043	0.130542	1	1
CCR4	4	1070;4870;45477;54249	AAAAACCAAGGAATACAGTG;AAAACAGCATGATCCCTAAG;ACTCTCTCAACTCCACGACG;ATACCTGGCAATTGTGCACG	2	1.68115	0.985601	0.130696	1	1
FILIP1L	4	410;40342;53094;53145	ATAACAGGTCATCTCTTGAG;TACTAGAACAGGAATGTGAA;AAAGATGTACAGCGTAACCA;ATAGATGTCCTCCTGCCAAG	1	1.68104	0.840522	0.130819	1	1
TMEM156	4	2376;4873;47060;53740	GTGAAGTTACGAAAATTGGA;GAATATTTCAAGACACCGAA;CATGGAGGATGAGCCAAGCA;AGACTCACAAACCAAACACG	2	1.68065	0.877438	0.13089	1	1
COP1	4	411;11290;47685;76249	GATTCTTATGGAATTCCTCA;GCTAACGTGCTATTATACCA;TACCAATCTAGACAACTCAG;ATCACTAGCATATGACAATG	1	1.68	0.840001	0.131098	1	1
ZNF208	5	2346;3820;39781;58928;68098	AATTGCCTTATGTGTAGTAA;AAGGGTTGAGACCTTACTGA;TGGTGGAAGAATCCCCAGGT;CAGAGCAAAGTATTTCAACG;GGCCATAGAATTCTCTCTGG	2	1.67972	0.850945	0.131155	1	1
CHEK2	4	4620;4880;23120;48420	GCATACATAGAAGATCACAG;AGGTAAAGCTGGCTTTCGAG;GGGCCCATAATCGAGCCCAG;AGAGCTGTTTGACAAAGTGG	2	1.67949	0.793966	0.1312	1	1
NO_SITE_624	1	1621	GGAGTATAAAAAAGTGGTGT	1	1.67919	0.839594	0.131235	1	1
SLC66A1L	4	412;17304;49703;54541	GTAGGCTACAAAGAGCTGAC;AAGGCAGGTCAAGTGCTCTC;GGAGACCTGACAAATTTCAA;AGCCTACAGAAATGGAAGAG	1	1.67896	0.839482	0.131393	1	1
RPS10P19	1	1622	CAAGTCCCGAGGCTACGTGA	1	1.67892	0.83946	0.131397	1	1
RPS10P6	1	1622	CAAGTCCCGAGGCTACGTGA	1	1.67892	0.83946	0.131397	1	1
RPS10P7	1	1622	CAAGTCCCGAGGCTACGTGA	1	1.67892	0.83946	0.131397	1	1
NAE1	4	413;27348;46461;60577	TAGCTAAATATTTAGCACAG;TCAAAGAAGCAGTATCGGCA;CACAGCACTAAATACAACTC;ATCATTATAAAAGAACATCC	1	1.67793	0.838964	0.131673	1	1
NCR1	4	2856;4891;11926;35113	CGTACAGCGCGGATACGGGA;TGCTTGTTGCAGTGTCTAGA;GACTTTGTTAATCCGCTCAG;CGGGTCCAGGATGAACCGAG	2	1.67766	0.852591	0.13172	1	1
TXNDC8	4	1418;4892;44786;63581	GTTGTACTCACATGGAAAAC;GGTACAGATTATTAAAGACA;AACGGTGTGGTCCCTGCAAA;TGCCGGACACAAACTCGCAG	2	1.6775	0.945603	0.131749	1	1
BMF	4	414;30189;42618;68358	GGGAGCCGGTGACCCAACCC;AGACTGCTGGGAAACTGGCA;GGCTGAGGGGGCAGTCCAGT;TCACCATAAAAGAGTCGCTG	1	1.67689	0.838447	0.131945	1	1
EBF3	4	4571;4904;41711;48980	GGCCGGTACGTACCTCTGGG;GTCGCCAATTATGATGACGG;TCCGAGTCCAGACCCCGCCG;TGTATCGACAACAGTCAACG	2	1.67551	0.793893	0.132296	1	1
LCN2	4	416;20620;22150;67428	TGAGAATTGCATTCCCTGCC;CCCTCACCTAAACAGGACGG;TGCAGAGGGACCTTGCTCAG;CGAGGTAACTCGTTAATCCA	1	1.67484	0.837418	0.132512	1	1
AGL	4	417;16521;17775;75493	TGAAGAGTAACACAGTCCAA;ACGCTATGGGAATAAACCAG;AAACACGAAACCTTATAGGA;ATGCGTAATATCCATAAACA	1	1.67381	0.836905	0.132784	1	1
CMC4	4	2175;4915;61745;71203	GAGATACAGAAATGTTTACA;CTTTGATTCCATGTAGCTGT;CTACATGGAATCAAAGTGTC;TGTTGTGCTCAGTATCCCAA	2	1.6737	0.886755	0.132814	1	1
MICU3	4	3249;4917;29985;62266	GGTATGCTACCAGCTGTACG;TTTATGCCACATCTCGGGAG;ATACACTATTAGTAGGAGAA;GGTTTAATTATACCTCTGCG	2	1.67337	0.834791	0.13286	1	1
EMX2	4	418;13270;38857;75259	GGAGTAGACGCCCCTACCGG;GGGGCTAGTGTCGTTCCCTG;GCTGCTGCGAGGCGAATAGG;CGCTGGCCCGAAAGCCCAAG	1	1.67279	0.836393	0.13306	1	1
SPDEF	4	419;29834;56185;70062	GTCCGCGACACCGTGTCGGG;CCACCCGCCACGCCCGAGCA;AAGCTGCTCAACATCACCGC;TGTGGACAGAGCACCAATAC	1	1.67177	0.835883	0.133336	1	1
MAEL	4	3400;4928;14266;14950	TCTACAACTTCTCACTGTAG;GGGATTATTCTAGCAACACA;ATTACCTTGCAGTAGATAGG;ATTATAGGTGAAATTCCACG	2	1.67156	0.828496	0.133386	1	1
NVL	4	4448;4930;18841;43138	CATACACATGCGTCACCCGG;ACTGTCTTTCTTTACACTTG;TCATCAATGAAAATGATACA;TTTCCGATATAAAGACAGCA	2	1.67123	0.795682	0.133438	1	1
INPP4B	4	3644;4931;24239;41610	GGCTGTACATTCACATACCA;TCATCATAGTCTGAATGATG;TTTCGCAGATTGTCCCAATG;TGACACCAGTCAAAAACAGT	2	1.67107	0.819732	0.133468	1	1
CETN1	4	420;22007;23997;65705	AAGTGGGACCATCGACGCGA;AGCATTTGACCTCTTCGACG;ACCTAAGCCCGAGCTCACTG;GCTGGGCTTCGAACCCAGGA	1	1.67075	0.835374	0.133616	1	1
ETV1	4	421;7495;15868;32098	AGTGTATGAACACAACACCA;TTGGAGATGCATGATGCAGT;TAAGTCAATTACAGGAAACA;TGTCATCATAAAACTGCCTG	1	1.66973	1.0028	0.133927	1	1
CCDC153	4	915;4940;18514;22617	GCCTTCGGGGGCAGCTAGGT;GAGCTGCTCCGAGACCACTT;GGATGAAGCCCGTCGAGCCA;GAAGGGAAGGCCATATATGC	2	1.66959	1.00352	0.133951	1	1
PPIAL4A	16	293;1149;6110;11551;36384;36637;38545;40505;44170;60430;64282;64460;69785;73861;74861;76309	ACTTGTCACCAGTGCCATTA;GCCAAGACTGAGTGGTTGGA;AGACAAGATTCTAAAGACAG;GAGAAAGGATTTCGTTATAA;GAATTGTCCACAGTCAGCAA;TTCACACGCCATAATGGCAC;CCATGGAGCACTTTGGGTAC;CTTGTCTGCAAACAGTTTGA;AACTTTCGTGCTCTGAGCAC;AGGTTCTGGCATCTTGTCCA;GCTCTGAGCACTGGAGAGAA;CAAACAGTTTGATGGAGATG;CCACCCTGACACATAAACCC;AATGCTGGACCCAACACAAA;GGTGACTTCACACGCCATAA;CCAGGGTTTATGTGTCAGGG	2	1.66901	0.984073	0.134032	1	1
PNPO	4	1204;4944;23628;31841	CATGCGCAAGAGTTACCGCG;CTGTTTCACTGGGTCAAGGG;TGTTCAGTGTCCTGACATAG;CGTTCGGGCGACCTGCCGAG	2	1.66894	0.965212	0.134053	1	1
XPNPEP3	4	422;5668;23952;49851	GTGATGGTAATTGTTTGCCA;CTATATGCAGCCCCTGACTG;GCTCCATCAGTGCCAGATCG;GCTCATGTAGTATGTAGGGT	1	1.66872	1.07589	0.134199	1	1
FAM92A	4	423;6634;47071;57403	CAGGCCCAGCTTTAAATGCG;TCAAAGCAACACTCACAGCA;TGAAAAATTTCAGTCACAGG;TCAGGATTATCGACAAGCAG	1	1.66771	1.03391	0.134483	1	1
ODAM	4	3746;4953;21978;42242	GAAGCTGTAAGGGATCAACT;GTCTGCCAGCAATAGCAATG;AGTTTACATGGTCCTACCCT;AGGCCTGACTTACGTGACTG	2	1.66746	0.815135	0.134531	1	1
TMC7	4	2920;4957;41427;59973	AATGAGCACGAAGCTGCTGT;ACGGTAGATACAATATGAAG;GTGCTTAACAAATACGCCAG;GCTACCGGTCCATTGCACGT	2	1.66681	0.846138	0.134639	1	1
PCSK2	4	424;9694;16100;62049	GGATTTGACCGAAAAAAGCG;CTTGTGGAGTTGCATAAAGG;AACCAGTCATCTGTGTACCG;TGCTCACCACACCGGCCTCG	1	1.6667	0.833349	0.134757	1	1
HCST	4	4540;4961;34462;41462	CCACCGCATCAGCAGCCACG;GCTGCAGCTCAGACGACTCC;CGTCTGAGCTGCAGCCACTG;AAGTGATACCTGAAGTGCCA	2	1.66616	0.791575	0.134868	1	1
MYL12BP1	2	845;62140	GCATCAAGGTATGCATCAGT;AATCTGTGACTGGTCAAACA	1	1.66585	0.832925	0.1349	1	1
IGFBPL1	4	425;17867;29309;51084	ATCTCGGCGCTCGACGAGTG;AGCCTTGGGATCCGCGACGT;ACGTTGTGAACACTTCGGGG;GCTGGGGTACGAGCGACCGT	1	1.66569	0.832846	0.135045	1	1
PANX2	4	426;10679;12197;12207	GGACCACGTTGTCGTACATG;AACTTGTGCTCAAACAGCGA;AGGTGGGCATCAAGACGCGC;GAGAAGCAGATCCAGTCCAA	1	1.66469	0.832344	0.135342	1	1
SNAP47	4	2907;4972;27908;34802	CATCATCGAGCATTTCTGGA;AGTCTCACGTTAAACCAGGG;ATCTCAACTATGCTGGAGAG;TGGATCCCAGAAACGCCTGG	2	1.66437	0.845894	0.135399	1	1
PRTFDC1	4	1603;4974;20310;59884	AGTCTCCATAATAGTGCTGT;GAGGCGCCAGACTACGGGCG;TGTCCACAATGATACCATGA;AGGATGTTGTCGGAACTGGG	2	1.66404	0.924423	0.135466	1	1
HBM	4	427;25814;34119;56736	GTCCGCCAGCGGGCTCAGCG;CAGGTGCGGGAAGTAGACCT;CCGCCCCGAATTGCGCCTCG;GGAGCGCGCCCAAATCGCGC	1	1.66369	0.831843	0.135643	1	1
MOB3C	4	428;7475;24578;25203	AGTGTGGTGAGGCTACCACC;TGACACTCACCAACACGCGT;ATGAGCAATGCCATATAGCG;CCTGCCAGCGGTACTCGTAG	1	1.66269	1.00114	0.135924	1	1
TNXB	4	2027;4992;69723;70512	GGCCGAGGAGAGTGTCACGA;ATGAAGTGACAGCTCATACG;CTCACCAGTCACGCCCACGG;GGACCATGAATGAGTCGAAG	2	1.66112	0.891911	0.136304	1	1
PRR5-ARHGAP8	8	2329;4076;6559;30265;39722;55565;56592;62781	AGAGCTGCAGAGAGACAAGG;CCCGTAGTGGAAATAGACGA;ACTTACCGCAAAACTTCGGG;CCACCAAGACACCACCGCCG;AGTGTGTACTTCAAATACCT;GAGTCACCCGTTCTACGACG;CTTACCGCAAAACTTCGGGA;CGTGAACTTTGACGACTACG	3	1.66039	0.905784	0.136535	1	1
UBLCP1	4	1259;4998;27774;53144	GTTCTGGAAGAACTCCTGTA;AATACTAAAATCATGATGAT;CAGGTCTTGTGCAGAGACTG;ACAACATCATCATTGTCAGG	2	1.66015	0.956129	0.136587	1	1
HS6ST2	4	432;10452;38918;71970	CACGTATTGGAGGACGATCA;AGGGAAGAAGACGCCTTTCG;CCGCGGGTGAAATTGTAGCG;GCTGGATGTTACGCACCAAG	1	1.65872	0.829358	0.137044	1	1
PITX1	4	433;16152;61003;63474	GGCGGCGTACACGTCCTCGT;TCAAGAACCGGCGAGCCAAG;AGCGCGGCGGGGAACCCAAG;TGAGGGAGGAGATCGCCGTG	1	1.65773	0.828864	0.137334	1	1
CALML3	4	3877;5013;72481;74259	ACTCATCATGTCCCGCAGCT;TGCCGTCCTTGTCGAACACG;GCAGGTCACAGAATTCAAGG;ATGAGTGAGATCGACCGGGA	2	1.65772	0.807685	0.137354	1	1
ANKRD61	4	434;21632;39226;40885	CAGTAGCATTAAGTTGAGTG;ATGGGGATGATAGACTCTGT;ATCCGTCTGCTACTCACTCA;AGAAGACTGCACTACGATCG	1	1.65674	0.828372	0.137623	1	1
RNASE13	4	4659;5021;9931;12540	GGTCTGATGTCCTATATGCG;GAGTTGGCCCCAGAACAAGC;TCCCAGGGTTAACTACCCAA;ATTATGTGATACATGCCCCT	2	1.65644	0.785298	0.137679	1	1
CEP162	4	435;16932;45854;61550	CAACCATAGTAGTCTCGGAG;AAAAATTGAGAGTAACACAG;TCTGTTAGCAGAACTACGGA;GACGCATATAATCCACTCTG	1	1.65576	0.82788	0.13791	1	1
PAQR8	4	4011;5026;36192;38253	ATGCCAAATATCGTTACCGG;CAAAGGCCCAGAATCGCAAG;CGGGAGCCTTACATCCGCAC;TGAGGTAAGTGATTGACGAC	2	1.65563	0.80286	0.137939	1	1
DSC2	4	436;39104;41014;43057	ATTAACTGATCCAACAGGGT;CTGGAGTTGACCAAGAACCT;ACAGAAGTACGAGTAAATGT;GGATGCATAGAAAATAGGGT	1	1.65478	0.82739	0.138191	1	1
RGPD4	7	1986;2753;30298;39508;50936;55761;71645	AGTGGCCAGAAGAATGGCCG;AAATTATTCTCATCACAATG;AATTATCTGAGAAAGACCAG;GCTCTATCTGATCCAGACAG;TGGAAGAGCAAAATACTGGG;ATTTGCCCCAGGAAACCTCA;TTGATGCTGAGGTAAGGCAG	2	1.65471	0.822767	0.138194	1	1
EHF	4	4971;5035;31732;59157	GGCCCTCTTACCATTGCACG;TTTGCTGTCCAACAAATCTG;TGGTACTTGGTCCAGTACTG;GGATACAATTGGCATCCAGC	2	1.65418	0.77703	0.1383	1	1
JMJD4	4	4237;5036;65750;74489	GAAGATGTCAGCATGGAACG;GGACGAGAAGTACACAGGCA;CTGGAAAGAGTACATACAGG;TGTACCAGTTGCAAACTGTG	2	1.65402	0.795728	0.138327	1	1
SH2B1	4	437;7686;9101;62297	GGTCCTCAGATGATCGAGAA;ACTGACCAGTCCCCTACCAA;CCTCCCACCCCCAATATGCG;AGGCGACACTTCTGCCACTG	1	1.6538	0.990995	0.138476	1	1
PCDHGA12	4	439;24537;56386;69330	GATTCTCCGGAACGCTCGCG;AGGGACAATATCAACAATAG;GTTCCCGAAAACTCTCCCAG;TTCGGGGTACTTACTACCGT	1	1.65185	0.825927	0.139043	1	1
ZNF17	4	2276;5051;63346;64436	GGTGCTCAAACAGTGTATGT;TGTCAGGGCCTTACCTACTG;AACCTCACATGCATGCAGGG;TCTGAAGGACATTCTACACC	2	1.65162	0.873408	0.13909	1	1
ZIK1	4	4715;5061;8397;62568	ACAGGATTGAGTCTTCTGTG;AGGTTGTGGCCATGGAACAG;CGGCACAATTACTGAATGTG;AAGTGAGTACTTGCCACGGA	2	1.65002	0.781765	0.139479	1	1
CCR1	4	1493;5062;43417;49039	AACTTGTAGTCGATCCAGAA;CTGTGTAATAAAACCCAGAG;GAAACAGCTTCCACTCTCGT;AAATACCAAGGAGTACAGAG	2	1.64986	0.929359	0.139623	1	1
ITPKB	4	443;32981;63183;72598	TCTTTCGCAGCGTCCCAACA;CTTCAGGAACCGACTCCGGG;CTCATCCTACGAAGACTCAG;GTTCGGAGCTAGCTTAACGA	1	1.64798	0.823991	0.140144	1	1
SPINK13	4	2833;5079;59042;68276	AGGAAAAATATAATCTTGTG;AAACAGGTGCTGTCACATTG;ATAAACGTGACTTCACTAGG;ATGTAAAATGTATATCCCAC	2	1.64716	0.843459	0.140304	1	1
IDI2-AS1	1	1746	GTTGAACCTGTTGCTTGTCG	1	1.64693	0.823463	0.140451	1	1
TMED6	4	2523;5082;70991;75896	AGTAATCAGCATAATCACTT;GCCATCATGATACCTCCAGG;GTGTCTATGAGAAATCCCTG;GGCAGGTTCAGCGGACAGTG	2	1.64668	0.858275	0.140501	1	1
TNFSF12-TNFSF13	8	2141;6638;6642;21793;29112;33073;46597;47814	CGGGGAGTTTATAGTCACCC;CGAACTAGTCGGTTCAGGAA;CTATAAACTCCCCGATCTGG;TTCTGCGAGGCCGAACTAGT;ACCTAAAGGCCGGAAAACAC;TTTACAGTTCATCCACGACC;GGTGTGGACGGGACAGTGAG;ATCGCAGCCCATTATGAAGG	3	1.64655	0.826817	0.140506	1	1
TNFSF12	8	2141;6638;6642;21793;29112;33073;46597;47814	CGGGGAGTTTATAGTCACCC;CGAACTAGTCGGTTCAGGAA;CTATAAACTCCCCGATCTGG;TTCTGCGAGGCCGAACTAGT;ACCTAAAGGCCGGAAAACAC;TTTACAGTTCATCCACGACC;GGTGTGGACGGGACAGTGAG;ATCGCAGCCCATTATGAAGG	3	1.64655	0.826817	0.140506	1	1
SIGLEC5	6	297;3598;16102;38601;39587;65304	GGGAAGCTATTTCTTCCGCG;GGAGATCCCATACTACGCTG;GCAGATGCTCCTTTCGAGCC;TCTTCAGGAACGGCATAGGT;ACCTGTCAGATGAAACGCCA;AAAATTTGCAGGAAGCCCAG	1	1.64641	1.07293	0.140539	1	1
CSK	4	445;25200;63543;71974	TCTTGCCGTGGAACCAACTG;CGCACAGCGTGTAGTCTCCG;CATTAAACCAAAGGTCATGG;TGATGCTGGGCGATTACCGA	1	1.64606	0.82303	0.140713	1	1
NO_SITE_842	1	1751	TGAACGGTGAAGAGATAGGG	1	1.64568	0.822842	0.140789	1	1
BIRC2	4	446;17436;29229;69455	ATGCTATGTCAGAACACCGG;ATATTCAACTTTCCCCGCCG;TACTCATTGCATAACTGTAG;CAAGCTACTATGTTCCAAGG	1	1.6451	0.822551	0.140984	1	1
VCX	14	1200;3425;3666;10391;12292;20254;35056;40063;42073;55513;55896;65761;66803;67797	GTCCTTCCAGACTACCAAGG;TCTTGGCCACCTTGGTAGTC;GAGAGCGCGCCAGCGGCACC;AGGCCACGGAGGCAGGAAAG;AAGGGAAAAGCAGTTCGTAG;GCACGACCCCCTGAGTCAGG;TGAGGCGGAGAGCGCGCCAG;ACTACCAAGGTGGCCAAGAA;CTCCGCCTCAGGTGCCGTCA;AGTCCAAAGCCGAGAGCCTC;AGCCTCGGGACCTCCGGCCA;ACCTCCGGCCAAGGCCACGG;CCTTCTTCTTCGGGTCACTG;AGGGGCTGCGACAAAGATGG	3	1.64491	0.845517	0.141039	1	1
INO80D	4	3520;5096;9628;59622	AGTGCAAAGTTGAGTCACCC;AGACCCATTTGCTTTCAATG;GACTTGCAGACTGAACCCTG;TCCCCAAATCAGAGGATCGT	2	1.64446	0.815145	0.141116	1	1
RIPPLY1	4	3495;5102;28069;35275	CCCATTTACTTCTTGTCCAG;ATGACTCCCCAAGGCAGATG;AAGATGGGCTTAACAGGCCA;TGCCAGAAGCTTACCTGACA	2	1.64351	0.815713	0.141402	1	1
KDM4E	4	448;25461;27636;55940	GTTGCACAATGCGCACAAAG;TCCTGAGTCATGCAATTGAA;CTCTTCCCAGACATTTCTCG;CACGTTTGCCTGGCACACAG	1	1.64319	0.821596	0.141555	1	1
HPS4	4	1436;5106;36699;70745	GTCCACAAAGCAACTCCTGT;TCCAGGCCATGGATTCCACA;CTGCCATTCAACTTACCCAA;GGGATAATCTGGACATTCGG	2	1.64287	0.932339	0.14163	1	1
YY1	4	449;13965;51132;60152	GGTCACCGACGACCCGACCC;AGATATTGACCATGAGACAG;TGAACAAACGCTGGTCACCG;GGAGACCATCGAGACCACAG	1	1.64224	0.82112	0.14185	1	1
PRKCB	4	450;26303;39792;51037	TGACGTGGAGTGCACTATGG;CCACAGTGGTCACAAAACGT;CTTGCTGGATGTGATACATG;CAGAGGGCCAAGATCAGTCA	1	1.64129	0.820646	0.142125	1	1
KCNA3	4	2231;5117;20864;39521	CATGAACCTGATCGACATTG;GAGAAGTTCCGCGAGGACGA;GCTGGTGAACCACGGCTACG;TGGGCACGTTGACCGGCCGG	2	1.64114	0.872545	0.142153	1	1
ADAM23	4	451;6199;52567;63667	ACATATAATCCAGAAAACCT;ATATTACATCAACCAAGACT;AGGCGTCAAAGACTCCAAGG;GGATACTTACAGAATCCACA	1	1.64034	1.04265	0.142407	1	1
ZMYM1	4	1091;5123;13186;56577	TTTCCAATTAGAAGTTCCGT;TTTGATAGTCCTATGTAAGT;TTGAGACTACGAGTGATTTG;ACAGGAAACCTGAATAGCTG	2	1.64019	0.969254	0.142457	1	1
ARHGAP27	4	2343;5124;27439;61316	GGGCAGCTCCCATCGAACAG;CCCCCAAAGACAAATCCAGT;AGACACGGGAGTTACCACCT;GCTGACCAGTTACCCCGAGG	2	1.64003	0.865733	0.142483	1	1
NO_SITE_237	1	1774	CAAAAAGGCGTTTGAGCGTG	1	1.64002	0.820009	0.142487	1	1
DRAXIN	4	452;30108;36598;42602	GTGGTGAGAAAGAACATGGT;GACAGGTTGAGGCTGCACCA;GAGGTCGGTTCTCCTTCTCG;GGCACAGCCCAGGTCTGACG	1	1.6394	0.8197	0.142719	1	1
G6PC3	4	2571;5129;38666;73154	GGGAGGCGTAGTAGGCCGCG;TAAAGAGGGTCCAATAGATG;CTCCCCGAGTGCCTATGGAG;TAGGCATCACCCTTACCCAG	2	1.63925	0.853348	0.142753	1	1
SLC38A1	4	4080;5134;42515;48338	GTTAAAAACAGACATGCCTA;GCAAACAAATGCAAATGCAA;TGCATGGTGTATGAAAAGCT;TAACTATCACCACCAGAACG	2	1.63846	0.795076	0.142889	1	1
IQCB1	4	1429;5135;38111;69189	TTCATCTAAAATTGAATACA;ATGCTCGAAATAGTTCATCC;GTTGATGGCTGAATCCCATC;TTCGAGAATAATCTTGACTG	2	1.6383	0.931483	0.143036	1	1
NUTF2	4	3421;5137;63752;66177	TTACGTAAATTGCGCCTAGT;AGTGGGCTGATGGTCCTGCG;GGGAAGGACAACAGTTCCAG;TGACGCGTCATGCCTTACGT	2	1.63799	0.816537	0.143089	1	1
DCAF8	4	454;21357;30392;56054	TGTATTCTTGCAACACTGTG;CGCACCAGCACAGAAAGTCG;GCTACACTTACGACGCTGGG;TGGTGTGGGATTGGGTACGG	1	1.63752	0.818758	0.143296	1	1
DPH6	4	2758;5144;23645;76972	TAGCTACATGTATCAGACAG;CTAAGACCAGCTGAAAACCA;CTTATGGTTCGGCGATAGAG;TGACTATCAGCGTATTCGAG	2	1.63689	0.843485	0.14341	1	1
KBTBD11	4	455;12405;14326;28087	AACTACCTCTTCGTGGCGGG;GGCCGTCTACTGCTTCCACG;GGGTCCTCAAGCCAAACGCG;AGGTCCTGAGCGCGGCCAAG	1	1.63658	0.818289	0.143582	1	1
FHOD1	4	2747;5146;69169;75275	CTGGGTCCGAAGGATCAGCG;CTTTGGCACGAGACTCAAAG;TTCACTGCACGGATGAACAG;GCTGAATGTAGAGTCTGTGG	2	1.63658	0.843895	0.143582	1	1
TNFAIP1	4	3316;5151;16075;21320	CCTTGAGCATGGTGTCGTGG;ACAACAAGTATTCCTACACC;TGGATCCTCATAGACCGTTG;AAGTATGTCCAGCTCAACGT	2	1.63579	0.819703	0.143724	1	1
VRK3	4	456;31897;46802;49318	TTCCAGACCAGGGACAACCA;TGACACATGTGGATTGACAA;TGTGGGCAAAGCTTCAAGTG;TCTGAGAAGAGGGATAATCG	1	1.63564	0.81782	0.143842	1	1
NO_SITE_57	1	1798	ACAGGTTCTTATTCATTGAC	1	1.63418	0.817091	0.144236	1	1
NO_SITE_815	1	1800	TCCTGCCAAGAAACACCCTT	1	1.6337	0.816849	0.144439	1	1
PRAMEF10	8	1093;5893;6722;17372;30345;37285;41511;73179	AGGGGTTCTTGAGGTACCTG;CCTGGATGAGCTGCCCAGGG;TTACCTAACTGATCGGGACA;GAGTCCAAGTCAGGAATGCA;AGTTGTACGTGAGCGTCCAG;GTTCTTGACCATCTTCACCC;ACCTTGCAAGCTGTCCTGAG;CCTGAGGGGACTTGATACAC	3	1.6334	0.905057	0.144496	1	1
FAM160B1	4	459;22971;31162;56666	TGGAAACATTATATACCTTG;ACCGTGGAAGCAATTAACTG;CTGATTTGGACAAACAACCG;AATATTTGTATCGGTCACTG	1	1.63284	0.816422	0.144697	1	1
RPS10	6	1622;3333;30380;45576;47218;52919	CAAGTCCCGAGGCTACGTGA;GTCATGAAGGCCATGCAGGT;TGGACGGCTACGGCGTAGGG;GTGGCAGGCACAATCTCCGG;CAGGCCTCGGCCTAAAGGTA;TCATGTCATGAAGGCCATGC	2	1.6326	0.859779	0.144752	1	1
PRAMEF5	10	385;1953;12387;33350;39538;52055;55395;63285;64470;70727	CCTCACCTGCCTCCTTCTAT;CGTAGCGAGAGACATCCATG;GAAGCTCGTTCTCTCCCACA;TATTGTGAGGACCTTTAACG;GGTGCTTCCTCAATGCCAAG;TCTGCTTGACCCATAGAAGG;GTAGCGAGAGACATCCATGT;CAAGGGGTTCATCCCAGGTG;ACGAGGTCTTCAGACAGCTG;TTTGGAGGCAGCACAGCTTG	2	1.63207	0.98502	0.144838	1	1
FIZ1	4	4416;5175;45945;51526	TTGAAACCCTTGCCGCAGCG;GCACGCAAATGGGGGCAAGG;GCTCCGTCTGCTGCAATGTG;TGGAGTCGCGGAACCCCTTG	2	1.63204	0.783475	0.14486	1	1
TP53INP1	4	460;25208;25578;61113	TGGATTAACCACTATCAAGG;TATGTAATTCATCAGTCCCA;ACAGCATAGACAGACATGCT;TACGATCTAGATACTTGCAC	1	1.63192	0.815958	0.144979	1	1
TRARG1	4	4049;5178;44314;48210	GCCAGGATGAGGTAATCTCT;ATCTGTCCAAGACCCTCTCG;CCTTCAAGGCCATCTCCGAG;GATGGAGATACTCCTCACCA	2	1.63158	0.793702	0.145056	1	1
H4C5	5	2732;4060;22440;22712;58854	GCGACGAGCAAGGCGCCGGA;AGGCGCTAAGCGTCACCGTA;GGAAAGGGACTGGGTAAAGG;GGTCCTGCGAGATAACATCC;CATCTACGAGGAGACTCGCG	2	1.63105	0.815655	0.145149	1	1
TMEM59L	4	461;13577;48192;51540	CTCGCAAGCGCTGATCAGAA;CAGCCCATAGTGGAGAGCCT;GAAGCCCTGGAGGTGCACGT;CTTCACATAGGCTTCCACGC	1	1.63099	0.815495	0.145262	1	1
CEP126	4	462;9009;63971;75602	TGATACAAAGAAGTCCAGGG;TTGAGGGCCTCTTCTAATGG;TTATCTAGTACAAACATGGG;TGTGTTCCAGCTTAAACTGG	1	1.63007	0.815033	0.145529	1	1
THNSL2	4	463;24535;29096;46963	ATTATCGTTCTGCTGCCCAA;TGAGGCTGTTAAATCAACCT;ACTGCCACGACCAGACGGAT;TGTCCAAGGATGGCGTACAC	1	1.62914	0.814571	0.145808	1	1
SNX22	4	3786;5194;37579;73766	AGTTCCACGCGCTGCACAAG;GAGCCCGGAGAAAAGCCACA;GACCCCAAGGCTAGCAACTG;CGAAACGCCTGCCCAACTGG	2	1.62909	0.801042	0.145833	1	1
IFT122	4	797;5197;31059;41829	GTAAAGATCGAGCGGCCGGG;CTGAATACAACTCATAGATG;GAAACCGGATTCCAACTATG;TGATGAGCTCTAAATATCGG	2	1.62862	1.00918	0.145923	1	1
VAV1	4	464;23689;30815;71574	TGGCCGGCCCAAGATCGACG;CACAACCCACAGCGACACGG;TTCCTCCTGATCGAGGACCA;GCTGGTGAAACACACGCAGG	1	1.62822	0.814111	0.146094	1	1
CEP250	4	465;15550;49005;56562	GGTGATCAAGGATATAACCC;CCTCCCGCCATAGACTGAGA;AGAGCGTCTAACTGATACTG;GCCAACAACTGGAACGACTG	1	1.6273	0.813652	0.146382	1	1
CPN1	4	1008;5211;43967;64219	GCTCAAAGGACTTGTCATAC;GCTGTCGGAGTTTCTGTGCG;CGAATGCCCCGGCATCACGC;TACTATAACGAGAAGTACGG	2	1.62646	0.975659	0.146543	1	1
UGT2B4	4	2768;5214;34409;53540	AGTAATAGTTTACCTTCGGT;ATTGTCTCAGATAACGTAGT;GCAATTGAAAAGCATAGTGG;CTGGATGAACTTGTCCAGAG	2	1.62599	0.839386	0.146745	1	1
BST1	4	467;30090;57077;70057	CTGAACCATTCAGCATGACG;TGTCGACAGAAAAATGACTC;CGCTCAGGGGCATAAAACGA;ATAAAAAGGTCATAGTCTGA	1	1.62547	0.812737	0.146946	1	1
KRTAP13-4	4	1110;5222;26451;65146	TCTAGGTGCTGCTACTCGCT;GCACCTAGATCCATAGCCCT;CCAGAGCAAGTCGTCTGACA;GGGGGCTACCTGTACTACCC	2	1.62476	0.961718	0.147099	1	1
NAAA	4	895;5223;9538;56883	TCATGAAGTCACACATGCCG;CCCGATGACTTGCGCCATCG;GGGAATGTGTCTCCGAAACA;GATAATCCAAATTCCGACCA	2	1.6246	0.991612	0.14713	1	1
ODF1	4	4277;5226;73647;77137	TCCAAGCGATCACGCTCTTG;GCATCGACGAATTTAGCACA;AGGTATGTGTGTCGGCTGAG;CATCTCTCAGAAGTTTGGAG	2	1.62414	0.784644	0.147329	1	1
SBK3	4	469;19563;27568;65299	GTCCCGAAGGCTCCTCACCG;GGCAAGGAGCACGCGGCCGT;GGGCGAAGGCAAAATAGCGG;TCAGGACCAAATCCCGACGC	1	1.62365	0.811826	0.14753	1	1
ONE_INTERGENIC_SITE_34	1	1843	TGCTCCTACCGACTCCCATG	1	1.62345	0.811723	0.14756	1	1
NFE2L2	4	2559;5238;24074;48379	GAATTCAATGATTCTGACTC;CACATCCAGTCAGAAACCAG;CATACCGTCTAAATCAACAG;CTTCCACTTCAGAATCACTG	2	1.62229	0.848304	0.147886	1	1
C22orf24	4	2742;5242;18486;21156	GATAAGAAATCCAAGGCTCG;TTGGGAGGGGCTGTCGTGCA;GTTGTCATGACATTGTCTGC;TGGGAGGCTGCAATGATGAA	2	1.62168	0.839163	0.148113	1	1
TESK2	4	2277;5248;8787;35972	GGGCTACACACCTGACATCG;CTGGCCTATGACATAGCAGT;AGAAGGAAATGTGAGCCAGG;CTGGCTTCGAGACAGCCAGA	2	1.62075	0.863062	0.148396	1	1
SMPD1	4	2955;5249;24160;54027	AATTCATATTGAGAGAGATG;CTGGTGCCAGACATCATGTG;GAACCCAATGTGGCTCGCGT;GGGGGAGGGAAGCTATTGAC	2	1.6206	0.829215	0.148421	1	1
DMXL2	4	473;42088;62358;69094	CCCAATAGGCAAGACTACGC;TTCCGATCAAGCAGAACCGT;CTAGGTGGTAGTATCAAGCA;CATGGGGCTCACACTAGGAG	1	1.62003	0.810016	0.148625	1	1
SCAPER	4	3938;5261;23931;50730	AAACACACTCTGTATCAATG;TTGCGAATCAGATCAGAGTG;AAGCTGCTGAGCTAAGCAGT;AATTGCTAGATCAACGACGC	2	1.61876	0.792798	0.148991	1	1
PLA2G1B	4	475;14551;22978;50978	TGATCAAGTGCGTGATCCCG;GGAACTGCCACACGGCCCGA;GCACGAGTATGAATAGGTGT;CTTGTCCAGTTCATCCACGG	1	1.61823	0.809117	0.149192	1	1
CEP164	4	477;7175;17093;33957	GCTGTTGGCAAAGGGCGACA;GGAAGCTCAACAGAAAGAGG;AAGTACTCGAGCAAGACCAG;GTATCCACAAGACCTCGTAA	1	1.61644	0.996347	0.149745	1	1
NO_SITE_507	1	1876	GAAGCGGGACCGTGTCTCAC	1	1.61574	0.807869	0.149865	1	1
CENPBD1	4	478;26428;44385;62580	AGATCTTGCTATCTCTACAG;CTCAGCCTTCTCCTGAACGA;TCGATGGCGAGTCAACCGAG;AGTGTTACGACGATTTGAAG	1	1.61555	0.807775	0.150027	1	1
IFT81	4	2468;5287;29853;33367	AGACAGCTCAGAATCATCAA;TGTACTTAAGAATACCAAGA;TCATCCTGAAGAAACTCACT;ATGAGAAATGAGCCCATTGA	2	1.61479	0.850519	0.150173	1	1
TCIM	4	479;6122;8435;20969	TGGGCTGACTCGTAGCGACG;ACGTGGACATGATGACGGCT;CAGACCAAGAATCACTAGAA;GCCCACGGCTTTCTTACGAG	1	1.61466	1.0374	0.150296	1	1
NO_SITE_525	1	1883	GAGAGCGTTAGCGTGGGATG	1	1.61412	0.80706	0.150402	1	1
SLCO4C1	4	480;5848;11193;19962	TACCTTGCGTGACGGCCAAG;GCTGTTCCCAGAGTATAAAG;CACCAAGCTCCCAACCATCG;TCAGTGGAGAATATAAATTG	1	1.61377	1.04925	0.150566	1	1
PATL2	4	2176;5297;25404;63584	CCCTCGCCGAGCTATTGATG;TGACATTCCCAGCATACCAG;AAACCAGTACCTGAACCTAG;GGTAACGCCTTACATTCCGA	2	1.61327	0.866553	0.150676	1	1
GAREM2	4	3935;5299;26795;54626	CGGCCGTGGAGTACTCGTCG;GGTGTCGGGCGAGTTCAGCG;GGTGACAGCTCATACCCTGG;AGTCCCTCCCAAATCCGAGG	2	1.61297	0.79096	0.150735	1	1
STOML1	4	481;24790;42298;57284	CCAGATGCGAAACTGGACAT;AACTGATGAGGCCATGACAG;GGAAGCATGAACTCAATGGC;AGATTGTGCCCACCTACGAG	1	1.61288	0.806442	0.150853	1	1
CHMP4C	4	4185;5307;24433;65768	ACACCAACACTGAGGTGTTG;GCAAGAGATCACAGAGCAAC;GGTCCGACTTCGGGAGACTG;AATCCAGAGAGAAATCGCCC	2	1.61175	0.783118	0.1512	1	1
ZBED6	4	1693;5311;17068;70720	CTGCCCACTTTCTAAAATCG;GTGGTACATGCAATCAAAGA;GAAGAGTAGATGTACCAAGA;CTGACACAATCATATAACTG	2	1.61115	0.8994	0.151304	1	1
AKAP11	4	492;5316;71138;75951	AATATTAACAGTATTAAACA;AAGTGTAGTGCCATCGACAC;AGATGGCAGTGTCTCTAGGG;TACTGGTATAAGGTACACCT	2	1.61039	1.07121	0.151566	1	1
GSTT2	3	5951;7364;35623	GACCCACAGGGGTATACCAA;CCACGGTGCGCAGCTCTAAG;CATTGGGGTCCAGGTGCCCG	2	1.60999	0.772233	0.15174	1	1
LOC107985139	3	1397;7369;60396	TTGGATACCAGGATTCACCT;CCTGGGAGCTCCATTCCCTA;GAGAGTGAACTTGATGACCC	2	1.60943	0.963965	0.151853	1	1
SPEF2	4	485;36341;45366;75837	GTAAGTATTTAACAAATCGG;GGATGCTCTTGATCGAGAAG;AGATTGAAATCAGTTTGACG;AACAGTACTCAGGCATCTGA	1	1.60935	0.804677	0.151969	1	1
ARPC3	4	890;5326;68450;70210	GATCCTGATACCAAACTCAT;GTTTAGACTTACTCTCTCTG;ATTGCGTTAAGTGGAAAACC;GAGAAAGAAATGTATACGCT	2	1.60888	0.987153	0.152078	1	1
TECTA	4	486;17670;33043;54974	ACAGTGAAAATCTACCAGAG;CTGGATATTCACGATCTCGG;CACATACTTCAATTGCACAG;GAAGCTCGGGCACTGCACTG	1	1.60848	0.804239	0.152252	1	1
TMEM132E	4	3141;5331;20878;55447	GAGCATTGAGGACGTCGTAG;GTTCCACACGACATCATCCG;ATGTGGCACATTGACTACCG;TCCACGCCCCTGATGCGTCG	2	1.60812	0.817305	0.152325	1	1
KRTAP23-1	4	487;22758;25209;44935	GTAGCCCTCACAGGAATGGG;TACTCAGGCTACTCCCGTGG;GGGAGTAGCCTGAGTAGCAC;AAGGTTCAGTGCTGTAGACC	1	1.6076	0.803801	0.152536	1	1
PMM1	4	2792;5336;20154;35430	GGGACGGTGCAGTATAAGCA;AAGTAGAGTGCAGATCGGTG;ATGCTGAACATCTCGCCCAT;CCCATAGAAAATTGACCCTG	2	1.60737	0.832069	0.152585	1	1
AFF4	4	1361;5340;7873;44861	ACAATGCCGAGGAGTACACC;AGGCGGGTGACACTTTATGT;TGTATGAATAGCCGTTAGAG;TGGGAATGATCACCATAGCA	2	1.60677	0.927641	0.152695	1	1
DDIAS	4	1529;5343;56420;65674	GATGATCTTAAAGCTATAGG;CAGATTGTTCTACCAGACCC;TCAAGTCTGAGTAACGAAGG;ATGCAAGTGAATTCAAGTGA	2	1.60632	0.9116	0.152906	1	1
OCLN	4	489;13935;56156;60697	TGCAGCTACTGGACTCTACG;AGTGTAGGCTACCCTTATGG;ATAATAGTGAGTGCTATCCT;TTACCCACTCCTCGACATTG	1	1.60586	0.802928	0.153099	1	1
LOC649352	12	897;3452;4471;17802;37005;45855;46420;48801;57036;59194;59902;62768	TGATCTACCTGCTTGTGCCC;CCCTTACCTGGACATCGCCC;ACCCTCATCCACCAAATATT;TGAATTTCTCATGTTCACTG;CGTGGACCAGCACAGCATAG;TACATGTCTCAGCAGAACAC;CTACCTGCTTGTGCCCGGGA;ATGCCTTCCCGGGCACAAGC;GCATAGAGGACATAGACAAG;TCCAAATATTTGGTGGATGA;TCCAGGGCGATGTCCAGGTA;AAGAGATTCTCCGATGTCAC	3	1.60572	0.899666	0.153106	1	1
TAS2R5	4	3337;5352;46987;64132	TCATATAACCTCATTATCCT;TGATTATAAAGTAGCCCAGA;AGAGACAATCAGCATCCCAG;TACTAAGATAGCGAAGCCAA	2	1.60496	0.808635	0.153382	1	1
GLRA4	4	491;31317;38524;69638	AAGTCAAATCTGGAACCAAG;CTCCATCACCAAGACCACAA;GAAAGGGGCCAACTTCCATG;GTCATCAGGATATTCTCGGT	1	1.60412	0.802058	0.15365	1	1
SETBP1	4	3558;5370;28133;52059	TGTGAGCGAGTCCCACAGTG;TTCCGCAGATAGTGCCCAAG;CAGGAGGTGTGTCTAAGCCG;ACCCGTTGCTCTATCTTCGT	2	1.60226	0.799749	0.154242	1	1
SYNGR1	4	494;10540;15035;23773	CCAAGACACGACGCGCAGGA;CTGCGGGAAGTACACGTCCA;TTCGGCTCCATCGTGAACGA;AAAGCCGTCCTGTCCGACAT	1	1.60152	0.800761	0.154477	1	1
HIBCH	4	2723;5380;41771;66429	ACAGGACTGTTCCCTGATGT;AGTCCATGGGCAATTTCGAG;TGTGCCGGGGGTGATATCAG;TATTAAGAGTCAGTGCATTG	2	1.60077	0.833089	0.154641	1	1
FGFBP3	4	495;7484;21071;28334	GGGGCTGAGGAAGCGACCCG;GAAAGGGGCGGCTAGCAACG;GCCCGCGGTAGGCGCACTGG;CACCGTCGCGGGATTCGCGG	1	1.60066	0.980154	0.15476	1	1
ATXN7	4	496;33123;69805;75893	CATACTCACATTCTACCATG;TGTCCGGTGAGGAATACGTG;CGAGCACAAAAACAAAACCA;TAATGTGATTGAAATGCCTG	1	1.5998	0.7999	0.155061	1	1
SEPTIN3	4	2550;5389;40395;51891	GACTTCAACATCATGGTCGT;GGTACATACGAGTGTCCTGT;CAAATCCCAAGTGAGCCGCA;TCCAACCTGCTGGGCTACAT	2	1.59942	0.84114	0.155151	1	1
ZNF131	4	497;39843;68674;68953	TTCACACTTGAAACTCTCAG;ATCACCCTAATTGTCGACGG;ATTACCAGCAAGTACCGTCA;GAACTCAATTAAATGGCGAA	1	1.59894	0.799472	0.155352	1	1
ATOH1	4	1215;5393;52518;70645	GAGCTGCTACAAACGCCCAG;CTCGCCTGCAAAGTTGCAGG;GCTGTGCAAGCTGAAAGGCG;GGAATGTAGCAAATACTGGG	2	1.59883	0.940589	0.155384	1	1
NO_SITE_736	1	1952	GTTGGCATATTGGCCCAGAC	1	1.59849	0.799246	0.155442	1	1
FOXP1	4	2760;5397;15924;42870	CATACACCATGTCCATAGAG;GTTCTGTAGACTTCACATGC;AGAGGAGGAGACACATGTCG;GCCTTCTGACAATTCAGCCC	2	1.59823	0.830505	0.155499	1	1
ADAM9	4	3695;5400;35539;44026	GAATTGGACCCTTGCTGCGA;TGTGGTTTATACTTACAACA;GCTGTTCATTGTCGTAGACA;AAAAGTTTCTTATCACACGT	2	1.59779	0.793593	0.155704	1	1
SLC22A25	4	1680;5402;61160;73604	AGCGCAGGGAGCAGTATACG;GCATGAAACTTACCTCACAA;AGATGAATGAGCTTCCACTG;TGAAGACATCCTAACCATGG	2	1.59749	0.895888	0.155761	1	1
ARHGEF7	4	499;49559;58576;64645	TATTTATCCAGGCGCATGAA;GGTGATTGGCACAATACGTG;AAACAAAAGCTATTACAATG;TTAGAGTCACTAAGGAACTG	1	1.59723	0.798616	0.155904	1	1
OR4A47	4	2800;5404;37087;51835	CCACTAAGAGGCCAATAGCA;ACAAGCCTGAAATCAATCTG;GGGCTTCACACAGAATCCAA;CATATCCTTCCAATCTTGCA	2	1.59719	0.828308	0.155929	1	1
NKX2-4	4	500;6159;29423;73460	GAGCTGCCCGCCTACACGGA;CATGGCGGGTCACAACGCGG;TCTCACTTGACGAGTAGCGT;GAGACCTACAAGAAGTTCAG	1	1.59638	1.02971	0.156196	1	1
BEX1	4	501;17070;28738;33695	AGCAGTAAACAGTCTCAGCA;GTGTGCCTAGAGGAAATCGT;ATAGATGGGATATGATGCAT;ATTCACCAGCATCCAAAGGG	1	1.59553	0.797765	0.156493	1	1
XG	4	3595;5420;28267;48243	CAGCCCGAGAATCCCGACAG;CACATCATTGAAGTAACCTG;TGGCTTTGGGTAGATATCTG;GCTCGGCACCTACCTGCAGG	2	1.59482	0.795987	0.156635	1	1
MFSD11	6	336;15675;50532;60327;63546;72089	TGCCCAGAACAATCTGACAA;TAACGGTGATTAGCCTTGTG;CTTGTCGTGAAAGCGAACGA;GCACCTCGCCCGACACGCTG;AGAGAGTTGAGGTCCTACAA;GATTTCCAAAGAACAAGCTG	1	1.59392	0.796961	0.156926	1	1
SAMD4A	4	503;41570;58200;63794	ACCGTCCAGGACATCATCGA;AGGCAGATGAGTTAACAGGA;CATCAGTGAGGGCTGACGCG;CTGATGACAAGCTCAATGGG	1	1.59383	0.796917	0.157044	1	1
ZNF121	4	3971;5429;21571;72967	TCACATGCGAACCCATACTG;AAGATGTGACTGATCAACAA;GGGGCACTGTTGTGTAACAT;TCATGCCTTAATGCACACAT	2	1.59348	0.783359	0.157122	1	1
CFAP70	4	3864;5431;61265;66456	CCGACCATGTAGTTCTGCCC;GGTTCCAAAGCGAATGCCAG;AGGAGAACTCAACCATCCTG;GATGCATGTAGCCCTAAACC	2	1.59319	0.786583	0.157175	1	1
GDF2	4	1879;5432;35860;44396	TCTGGATGGAACAGATGCCT;TTTGACAGGAGACATAGAGT;TCTCCAATGACCACAGCAGT;TACAGGTCAATCATGTACTG	2	1.59304	0.879342	0.157205	1	1
PAK3	4	504;26865;41822;74728	TTTGCAGATAAAAGTGCACA;TGATGAACTATGGGTAGTCA;GGTCTTGGTGCGATAACTGG;CTTACTTACAGTGAATTCCC	1	1.59299	0.796494	0.157322	1	1
C1orf210	4	505;24385;26819;44936	AGCACAAATCCTACCAGCAC;CAAGTGCAATGAGGAGCGAG;GGGCCACAGCAGACGCTGTG;GGTAGCTGGCATGGTATCGG	1	1.59214	0.796072	0.157617	1	1
OXSM	4	506;23098;50032;63391	CAGCATTCGATATAAACTCA;GTTTGGGATCGTCTTATCGG;AATGGTCGACATGCCAACTT;TGCCAATATCCAGATTGCAT	1	1.5913	0.795651	0.157873	1	1
RFTN1	4	4730;5444;28094;43619	GCTCTAAAGATGTGCTCCAG;GAGTTCACGACTCTGAGTGC;GTCTACTGCCAACAGCACCG;TGAGTTTCTGGTCTGTCGGG	2	1.59127	0.76181	0.157898	1	1
PRR36	4	507;53046;56657;70657	GAAGGGACTCCGGATCTCAG;AGAAGGTAGGTTCTCCAGAG;CAGGTAAGGCTCGACGAGTG;AGAAGCTTGGGTTTGCCTAG	1	1.59046	0.79523	0.15816	1	1
UBE2J1	4	4324;5451;17763;44054	TAACACTTACTACTCCACGA;ATGGAGGAGTTTATCACGGG;TTCTCTAGATTACACTCCTG;GCTAATGGTCGATTTGAAGT	2	1.59024	0.77204	0.158213	1	1
PLEKHA3	4	3900;5452;49974;58305	AAACATCTCAGGTTTAAACT;GCAGCAAGTTCATACAATAC;TTATCTAAAACAAACCAACG;TGTGATGAATGTGTTACACG	2	1.59009	0.78442	0.158249	1	1
OR51B6	4	4813;5466;10061;56238	AAACTACAACTGGATAGAGA;TTGTGGTCAATGTCACTCCG;GACAGTAGGGAAACCAGTGT;GGATAGAGGTATATCTTAAG	2	1.58803	0.758709	0.158887	1	1
GLRX2	4	510;27948;44484;65472	GAATGTTAACTATAAAGTGG;TATAGTTAACATTCATGTCA;AACAATTTCTGATAATTGTG;ATCCTGTTCTTACTGTACAA	1	1.58795	0.793975	0.159	1	1
RAP1BL	2	1014;13651	GTCTTGTAAATCGTTAAATG;TTATACATGAAAAATGGACA	1	1.58763	0.793814	0.15907	1	1
MAX	4	511;37219;39259;73636	GAAGAGCATTCTGCCGCTTG;TTTAGTCCGTGCACTGGAGA;TATTCCAGGAAGAGCAACCG;AATATATCCAGTATATGCGA	1	1.58712	0.793558	0.159302	1	1
ODF2L	4	3467;5475;8229;13632	TTGACTCAGTAATTCTACAT;ATCAAGAATGAATAAGAATG;AGAGAGACTACAAACAAGTA;ATTTGTAATTAGCCTGAAGC	2	1.58671	0.797781	0.159386	1	1
GABRA5	4	4142;5483;34746;49377	TGAACCAGTACCACCTGATG;ACAACATCACGATATTTACC;TCACGGTCATTATGCAGGGA;TCTTTCAGAGCGCATCACTC	2	1.58554	0.775619	0.15974	1	1
VPREB1	4	513;10788;24545;69451	GCGTCTACTGGTACCAGCAG;TCACAATCAGACAAGAGCCA;TTGGATCCAGAGAAGCGAGG;CTGAGGAACGACCATGACAT	1	1.58545	0.792727	0.159857	1	1
RNF145	4	596;5484;29750;29982	AGAACTTACCGATTCATGGC;TCGCCTTGGGAATGTCCCTG;GAACTGGAGTTTGCCTATGA;TAAGAAGCCAAAAATCCATG	2	1.58539	1.03571	0.159889	1	1
HMMR	4	2145;5486;63041;74388	AACAACTTATTGAATTGACC;ATGTTACTGCTCAATTTGAA;GGAGTCTCGAAGAGTCTCAA;GGAAGAATTAAAGCAAACAC	2	1.5851	0.85906	0.159947	1	1
METTL26	4	515;7850;11801;61157	GCGTGGCGTCCGCGTCCTCG;CTACACCTGGACGTGACGTG;AGGACACCTGCTCAAACCCA;AGCAACAGGTCCAGCGACTG	1	1.5838	0.791899	0.160415	1	1
TET3	4	516;7977;19200;57609	GTGACTCCAAGAAGCCACTG;AATGCCCTGACTACCTCGAG;CTCAGGGCCAGTGTACCATG;CCTCTACAATGGGTGCACCG	1	1.58297	0.791486	0.160701	1	1
PKDREJ	4	4781;5504;37183;75564	TCAGTTACTCAGTTTCACCG;ACAGATCCCAGAAACTACGG;ACCTCAAGCGGATCTAAAGG;AGAATGTAGTAAGGGCTAGG	2	1.58247	0.75763	0.160821	1	1
ARMCX5-GPRASP2	12	173;5891;7610;8526;12342;13974;18704;26467;26645;32986;45884;47683	TCCAGACCAGGAATCAACAT;CTTGGGAGTGAAATCTCCCA;ACAAGAACCCAGGTTTGAGG;ACGTCAAATCAGGATCAGGG;TAATGAAAAAAATAGGCCCA;CCAGTACGCGGATCCGCCAA;CTAAACATCAGACTAATCCC;ACTGAGGTCCAAGTAATGGG;CCAACCCCATGAAAAAGACC;AGTGGCCAGTGGCCAAGCAA;TGAGTTCTATAAGCAGTCCT;CCAGAACAATATATGAAGGA	1	1.58243	0.857175	0.160824	1	1
PRSS35	4	1792;5506;22805;74760	AAGAATACCCACATTCCGAA;AGAAACGTCGAGGTTCTAAG;TACCCCGGATTGTCAGTGAA;TGGCACCCGAACCTTAACCA	2	1.58218	0.882085	0.160875	1	1
ABCG5	4	517;32289;48653;59994	GGTGCTATCCAGGACCGCGT;TGATTGGCAACTACAGCTTG;GGCTCGCAGGAACCGAATTG;ACACCTGAAAACGTTACCAA	1	1.58215	0.791074	0.16099	1	1
GPR83	4	3275;5508;12013;18150	TTTCTTGGCCACACGAGCGT;AGCACATGGATATTTGGGAA;GAGTGAAAAGAACGTAGCCA;ACTGACACTGACAGCCATTG	2	1.58189	0.803295	0.161054	1	1
BRAP	4	518;14647;34363;42684	TGTGGTTACATAACGTTGTG;GCGGCCACATAGGATGTGGA;AGATAACTATGTTCATCGAC;TCACATCTGTCATTTCTCGA	1	1.58133	0.790663	0.161258	1	1
NO_SITE_629	1	2033	GGATGTTTCTGTGCGCACAT	1	1.58083	0.790417	0.161376	1	1
PAK6	4	519;44681;57600;61913	GCACCCGTGTGATTCGCGAA;GGGCACCCTTGGCAACCGTG;AGCTACGTGAAGATTGGCGA;TCTGAGCGCACTGACCCCCA	1	1.5805	0.790252	0.161544	1	1
BUB1B-PAK6	4	519;44681;57600;61913	GCACCCGTGTGATTCGCGAA;GGGCACCCTTGGCAACCGTG;AGCTACGTGAAGATTGGCGA;TCTGAGCGCACTGACCCCCA	1	1.5805	0.790252	0.161544	1	1
FAM160A1	4	3430;5526;18327;32684	GGAGTCGCCATCATACAGGG;GTGTTCTACGTAATTCTGCA;TTCCCTTCATTCACCGAGAG;GGTGCAATAGGATAAAACGG	2	1.57927	0.796638	0.161945	1	1
LARP7	4	1236;5529;7777;74102	GGAAGCATCAGAAGCTTCCA;TGGAAGGCACCAGAATCCGG;GAAGAAGCACCAAGAAAACC;GCTTACCTGAAGTCAGAACA	2	1.57884	0.931564	0.162145	1	1
FARP2	4	1301;5532;40207;70533	AGGAGATTACGATGAAACGC;GAACACGAGTACACCCATGT;AGGCAGTCATCAACGAATCG;CTCTTGACGTAGGAAACCTG	2	1.5784	0.92437	0.162229	1	1
ABHD15	4	522;13725;37127;69595	CTGGTGATCCCCAATGCGTG;TGTATGTGACCGCCTCCTTG;CAAACAAGGCTGCACCCTCC;GGCCGGCCTCGAACCACTCT	1	1.57805	0.789026	0.162406	1	1
TEX33	4	4361;5540;10556;11148	ATCCTCCTCGAGAGAGAACA;AGCACGCCCACGAACCAGAA;CAAGTTTGGGAGCAATGTGG;TTGACCGCATGTTGTAGCCG	2	1.57724	0.766695	0.162576	1	1
TMEM251	4	523;28416;57097;59673	TGTCCACACCCAAAAAGGCA;TTTCAAGGAGTGTGTCCATG;ATAGTAAAATGCTGCTGCAC;ATGAACTTCCGTCAGCGGAT	1	1.57724	0.788619	0.16269	1	1
ATP5MC2	4	5493;5543;13173;22591	ACCGGAGATACTGACAGATG;GATGTCCCTTGAAATGGCGC;GCACCACTGCAGATAGCGGA;AGAACCAGCCACCCCAACTG	2	1.57681	0.739922	0.162793	1	1
WDR90	4	524;42671;67605;69320	CCGACTCGTGAGTCAACACG;GATGTGAAGTCGTATAGCTG;CGCTACCCCTAGGTGTACAT;AGTTTAAGTCTACGGCCACG	1	1.57643	0.788213	0.162974	1	1
KLHL15	4	1408;5547;62190;73967	CCCAGAGATAGAGCTGTACG;AGCCTGAAGAATCTCATGAA;GATTTCGGCGTAAACATCGA;CCTACAGCAAATTCAGAGCG	2	1.57623	0.912815	0.163027	1	1
LOC107986614	2	1042;61005	GAATGACCACTTCATCGCAG;AGTGGTCATTCTCTGAGGGT	1	1.57596	0.787978	0.163062	1	1
SYT3	4	526;17757;24409;75615	ATACGAGTCCATGTCCAAGT;GGGCCTAGGTCTTTGCGCAG;TTAAGCCAGAGCTGTACCAG;CGAGCCATAGAGGTACCGCA	1	1.5748	0.787402	0.16352	1	1
MYOM2	4	1078;5561;17823;17934	CTCACAGAACGTCAAGTCGT;AAGGTCCCGAAATTCAGTGG;CTGCGCATCGTGTCTCGGGG;TTCCCGAAACACCAAGACGT	2	1.57421	0.948922	0.163663	1	1
CCDC90B	4	527;23283;25378;34433	GGATGCTATCAGGAAAGACA;GTTCAGGACTTGGAAACTCA;AAATCTGAGAGCAGAGAATG;AACTGGATATCAACTTAGAA	1	1.574	0.786999	0.163811	1	1
GK2	4	4162;5563;17349;64497	ACTACTTAGTCATCACAAAG;GTCCTACTAATGCAGCACAT;ATATCCAACATAAAAGCTGT;TAGCAGGTGCTGTTATTCGT	2	1.57392	0.771169	0.163833	1	1
NO_SITE_753	1	2068	TAATGCTGCACACGCCGAAT	1	1.57342	0.78671	0.163924	1	1
PATE3	4	4317;5567;28571;55013	CGGACAGACCGCTGTAGAAG;GCGAGGCATGCATGCTCTTA;TCCAGGACTCACCCACAATG;TAACATGCCACCTTCGCACA	2	1.57335	0.766603	0.163949	1	1
AIG1	4	2865;5568;17860;28740	CCTCACACCAGACCTACGGA;TTCCGTGATTCAGCCACCCT;CGATGGCCTTGTAGTTACAC;CCTTTATATTAATCGAGATG	2	1.5732	0.817368	0.163979	1	1
ZSWIM6	4	3577;5571;13423;51931	TAAGCTGCTTCCCTGATCCG;CCAACAGCGCGATGCCCCGG;AGGGGAATCCTATTTAACGC;TAAAGACAGTGCCACAACAT	2	1.57277	0.789259	0.164178	1	1
FBXO25	4	1686;5574;59381;59835	GATTAGAAACTATTCTCGCC;CTCCTCTAATAAGAATGCAG;GTTAACTTCATTGAGTGGCG;TGTCCATAAAGAAAGCACAA	2	1.57234	0.887024	0.164376	1	1
IQCC	4	530;35014;68357;69588	GTATGAGGCGATTGTACGAG;ACGACAAGGATGGAGAATCC;AGAGGCGGGCCCGATCAGAG;TTTGATGGTATAGACGACGG	1	1.57158	0.785791	0.164636	1	1
BYSL	4	531;22876;23966;55169	GCAACGTCATCTCGTACTCG;TCAGGATGGATCAGATGACG;GGTTGAGACAGTCATGTCAG;GTATTATCTAAGTACCGCAG	1	1.57078	0.78539	0.164899	1	1
RBFOX1	4	4576;5588;21687;39738	GAGGGGCCGTGTATTCCGCG;TTACACCAAACATTTGTCTG;AAGTATATACAAGTGAACTG;TTTCGAAAATAGTGCCGATG	2	1.57033	0.758704	0.165011	1	1
NO_SITE_221	1	2085	ATTAAACGACACCTTATTCT	1	1.56986	0.784932	0.165217	1	1
LRRC69	4	665;5592;16839;44505	AGGATCTGTAGATTTGCACC;GTTTCAGGATCTGAAGCTGA;TTGCTAGCCAGAAACAACAT;AGAGTTATGCAACTTGACCC	2	1.56976	1.01503	0.16524	1	1
PDK1	4	5260;5599;14006;60712	AGCGCGCGTAGAAGTCCACC;CCATCTCATCGAAAACACAT;TTGCCGCAGAAACATAAATG;ACCAGGACAGCCAATACAAG	2	1.56875	0.742108	0.165579	1	1
NDST4	4	534;23315;26297;76292	CAAAGGTATATAACCCTAGG;ACAACCCACAAGTCTGTCGA;CATGGAATACCAATCAACAT;CAGCCGATTTCAGTACCACA	1	1.56838	0.784192	0.165756	1	1
TRIM5	4	4081;5606;8716;19677	AAGAAGTCCATGCTAGACAA;GTTGATCATTGTGCACGCCA;TTTCGAGCTCCTGATCTGAA;TCACCACACGTTCCTCACAG	2	1.56775	0.771478	0.165898	1	1
AP4E1	4	535;9523;44740;62510	GCAATCAAGTTAGCCCAACA;CAGCTGGAATCATTTCGCAG;TAACTTTCTGAGACTACTAG;AGGATCCTGTTGGATAACAT	1	1.56759	0.783795	0.166029	1	1
MS4A7	4	5546;5611;19934;24530	ATGTTGAGAGGCAGTCCTCA;CCTGTTGATTTCAAGTCTGG;AGGTGGACTTACCCCAAGAA;TGGGTACCCAGACATCAAAG	2	1.56704	0.735596	0.166138	1	1
PKIA	4	536;10222;47759;75428	GGTCTTGATATCAACAAGAC;ATCCTGGTTTCCTCTGCAAG;AAATGCAATACATGATATCC;TTTATTGCTTCAGGAAGAAC	1	1.5668	0.783398	0.166285	1	1
UGT2B25P	2	1065;21206	AATGTGTGATATGAAGAAGT;ATATGTCATATAATTCCCAC	1	1.56661	0.783303	0.166345	1	1
MEA1	4	5306;5615;54228;76889	ATGGCAACAGTAGTTCTAGG;CCAAGATCCTGAACAAGAGG;CATCTTCACTCTCTAATGGT;TGACATCCAGGATCGAATCC	2	1.56647	0.740363	0.166373	1	1
TOMM5	4	5417;5617;17147;45666	GATGAAACGGAAGATGCGCG;GATGAGAAAGTTCCGTATGG;AGCCGCGATGTTCCGGATTG;CCGGGTCCAGCTTCGGCGCG	2	1.56618	0.737939	0.166431	1	1
OR4C16	4	537;12727;34803;45280	CTGAACTAAAGAATGCACAC;ACATGACCATCATAAGCCAG;CATAGCGGTCAACAGCCGTG;ACTCCTGGTTTCCAATAGTG	1	1.566	0.783001	0.166576	1	1
GLDN	4	538;32090;56832;70142	GGCAACCCGCCGGCTCCCGG;CGGCAGCCAAGCATGTTCAA;AGGGAAATGAGGGCCCACCA;GCATGTCATGGCTCTCGGCG	1	1.56521	0.782606	0.166837	1	1
NEMF	4	3344;5625;39016;67801	AAACAACATCCAACTTCAGT;GTGAAAAGATACTTGACACC;TAAGGGTGAACTACTGAAGA;TTAGTCAGTGCAAAACAGCT	2	1.56505	0.795067	0.166889	1	1
TPH1	4	4100;5626;35198;74314	GGTGATAAGTAACCAGCCAC;TAGAAGTACTTACGGCTCTG;GAAGAGGAGATTAAGACCTG;TCCATACATCAGAACTCTGT	2	1.5649	0.769967	0.166916	1	1
ZBTB14	4	3769;5627;33558;67148	TGATGATGTAGAGGAAATCG;CTAAATGAACAACGCCTGGA;TTCCTGAACCCTGAGCGTTG;GTGAAAGATGAACAGACACC	2	1.56476	0.78015	0.166943	1	1
CYP27B1	4	2873;5630;42160;75771	CTCCCGACAAGGCATCGCCG;GACAGTGCGCACCGTGTACG;CCACGCAGCTCAGAGGCACG;TGTTCAGGGTTCCGGCGTAG	2	1.56433	0.814055	0.167141	1	1
MYORG	4	5159;5638;11118;68744	CTACTTCAACAAGCCGTCAA;TGGCGACTTCGACTTCGATG;CTCGGCGCCACCATACCAGT;GTGGCTTGTAGGGCGTGTCG	2	1.5632	0.742455	0.167499	1	1
PFN3	4	541;10957;25112;48955	TGCTGGACGCACGCACCAAG;GGTCGCGGATGACGCAGCAG;GTTGTCCGCATGGCCCACGA;TGCGGACAACAGCTGCGTGT	1	1.56285	0.781424	0.16767	1	1
PIGV	4	2586;5641;49575;73308	TCTACAGCTAACTGTACCAA;GCTGCATAAAAGGACTGGTG;AACTGTTGAGACCCTTACGG;GGAGTACACTAGTCCAGACT	2	1.56277	0.827101	0.167697	1	1
TSKS	4	1300;5642;39002;58571	CTGCTCCCAGCTAGTCCCAG;CAGGTTGAGCAGTGACACGT;TGTCCTCACTGACCGCCCGG;GGAGTCCCGACAAACCCTCG	2	1.56263	0.919218	0.167726	1	1
AMPH	4	542;13119;59609;72796	AGACTTCCATCAAAAACTCG;GGTGTCTTTGCAATGCGGAG;ATTGCCCTGGGACCTATGGA;TCCAACACTAGGCATGCAGG	1	1.56206	0.781031	0.167952	1	1
GPR15	4	2567;5648;40961;64370	GCTTCTTTATCCACCCAGAG;GGATACGACTGGCCACACAA;CAGCTGTGTAAAAGACTGGA;CAGGTCACAATGCTCAACAA	2	1.56178	0.827728	0.16802	1	1
CENPP	4	544;27099;32509;51038	ACCACTCCACAAAAAAATGC;TCTCTTCCCAGGGCGCCGGT;AATTAAGTGAATTTGTGTCT;ATACACCAATTCAATTTGGA	1	1.5605	0.780248	0.16851	1	1
TUBB2BP1	4	545;25733;62264;71961	CGTGCCGCCCCCCAGAGAGT;AACCTACTGCATTGACAACG;CAGCTGACCCACTCTCTGGG;CTCCATGGTAACTGCCTGTG	1	1.55972	0.779858	0.16878	1	1
MED21	4	546;20105;71902;77420	ATATTATTGAAAGAGGCAGG;CAAAACTGATCTGCAAGCTT;ATTGGAGTATTGCAGCAATG;GGATCGGCTCACGCAGCTTC	1	1.55894	0.779468	0.169068	1	1
IQCE	4	1723;5673;17782;54733	ATTGCTTCCATCAGGTTATG;CGAACAAAATCCGTGCCCTG;GCTGCACAGACAGCCACGAG;CGCCATGGAGACATACTACG	2	1.55825	0.879395	0.169221	1	1
TNNT3	4	547;23141;62396;67962	CCTTCTTCCGGGCTTCAAAG;GGAGCGCCAGAACAGACTGG;AAGAAAGCTCTGTCTTCCAT;TGCTCCTAAGATCCCAGAAG	1	1.55816	0.77908	0.169334	1	1
PLCG1	4	3389;5679;22454;25323	TCAAACTCATTACAGCGCAG;AGACCCCTTACGAGAGATCG;ATAGCGATCAAAGTCCCGTG;CTCAGTGGATCGGAATCGTG	2	1.5574	0.790847	0.169532	1	1
MEDAG	4	548;22041;36908;69494	GTGAAGAATTTCTTCCCCCC;GCTGCCCGTCGAGGCGCACG;AAGCTCCCCAGACGAGATGG;ACGCGTTTCTTGTAAACACG	1	1.55738	0.778691	0.169644	1	1
AP5B1	4	5202;5680;62417;63565	CCTTGGTCCTCCTACCCCCG;GCAGGCACAGTAAATGCAGG;GGATAAGGTCTCCCCAACTG;TCCAAGAGGTCCACAAAGTG	2	1.55726	0.739532	0.169685	1	1
DMRTA2	4	4290;5683;22709;69144	GCCCGGGACGTCGTCCCCAG;CCTGCGCCGCCATGACACGC;TGAACCGAAGACCTCGTAGG;GGGCAGCCGAGAAGTACCCG	2	1.55684	0.761847	0.169773	1	1
LCE2A	4	549;41061;54579;68302	CCCAGAGCTGGGACCACAGC;CCCAGCTCTGGGGGCTGCTG;GGGCACTGAGGTCGGCACTT;AGCAGGAAGAGACTGGAGGT	1	1.55661	0.778304	0.169918	1	1
VAX2	4	3788;5685;17000;41693	CGGTGGCCACAGCCCAACGG;GGGCCAGCTCAGTGCGCTCG;TACCTCGCACCAGTATGCGG;TTGCCACCTCCAACATTCTG	2	1.55656	0.776799	0.169945	1	1
RNF13	4	4669;5688;72248;76650	ATACCTGTACTTACTGTCGT;TATAACCAAATCTTGCAGGG;TGGAGGCACTATGGGTTCAC;GGAATTAGGTAGTATTCCAA	2	1.55613	0.751613	0.170035	1	1
PRAMEF4	11	385;1953;16674;20769;30211;39538;43481;52055;55395;55776;64470	CCTCACCTGCCTCCTTCTAT;CGTAGCGAGAGACATCCATG;TATTGTGAGGAACTTTAACG;GAAACTCATTCTCTCCCACA;GGATGCACTGCTTAACCTAG;GGTGCTTCCTCAATGCCAAG;CAAGAGGAACAAAAAACCAG;TCTGCTTGACCCATAGAAGG;GTAGCGAGAGACATCCATGT;AGCTTTGGCCATGTCCACCC;ACGAGGTCTTCAGACAGCTG	2	1.55601	0.946591	0.17004	1	1
CUL2	4	893;5693;20500;22743	AGCAACCAGCAACCTTACTC;GAGCAGCATTCGGATAAGGA;AGATATCTATGCTTTATGTG;AGTTTACCAGCAAGCTACAT	2	1.55543	0.968867	0.170296	1	1
RAB40A	7	330;3127;13951;18149;25858;26197;45099	CCTCAAAGAAGGTCACACCC;TCTACGACATTGCAAACCGC;CCATACCCTCGAAAGACCAG;TCCCCGTACAGCCATCTCGG;CTGGTGGGCGACAGGGACGT;ATATTCCGCTCCTACTCTCG;TGAAGCTCTGGGATACGTCG	2	1.55497	1.03049	0.170499	1	1
LL0XNC01-250H12.3	7	330;3127;13951;18149;25858;26197;45099	CCTCAAAGAAGGTCACACCC;TCTACGACATTGCAAACCGC;CCATACCCTCGAAAGACCAG;TCCCCGTACAGCCATCTCGG;CTGGTGGGCGACAGGGACGT;ATATTCCGCTCCTACTCTCG;TGAAGCTCTGGGATACGTCG	2	1.55497	1.03049	0.170499	1	1
SINHCAF	4	552;20970;24456;40488	GATCTTACCCAAAACAGCTC;GTAACAAGGAGATTGAGCTG;TCTTCCAGGTGGTAGATGCA;GTCAGTGAATCGAGAACTGG	1	1.55429	0.777146	0.170765	1	1
SMAD5	4	553;25052;55174;69996	GTGGAAAGAATCTGGAAACG;GATATACTGGGCATAATCTG;TCATCAGGTGGCATATAGGC;GGATTGAATTCATTATGACG	1	1.55352	0.776761	0.171027	1	1
ACTN1	4	1567;5710;27611;31205	GGATCCGCCGCACAATCCCG;GGCCCTAACTCAGAAGCGAA;GCAGGGCCTTGATCTCCGAG;CAGGACATCAACAATGCCTG	2	1.55305	0.890507	0.171134	1	1
ELF4	4	554;12906;44156;56052	CTCGCACACCATGTCAACCG;GCAGACGATCCCACTGACCA;ACATGAACTATGAGACAATG;ATTGGGACCGTCGCTAGACG	1	1.55276	0.776378	0.171307	1	1
TTC31	4	2387;5715;45815;74628	TTGCAAGGAATTCGGTCCAG;CAGGGCTCAGACTCTTGGGG;GAGCGTTTGGAGCAGTACTG;TGCACCGGATCCATGTGGAT	2	1.55235	0.834066	0.171401	1	1
ZNF549	4	1367;5718;8836;73007	ACAAGAATGAGCATTTGGGA;GCAGAAACCTTATACGTCTG;AGAGTATGCACATAGAAGCA;GGGAAAAGATTGTCTGACAG	2	1.55193	0.908758	0.171601	1	1
BRINP1	4	556;17085;30695;72135	AAGGGCTACAAGCTGTATCG;TTGACCGTGATGGTACCATG;GGTATCGATGAACTGCTGAG;TTTGTGGAAAGACACCGTCA	1	1.55122	0.775612	0.171864	1	1
MAPKAPK5	4	5133;5724;38953;56988	CCACAGCCGGACTATCCCAA;GGGGTGTCATCAAGTCACCT;GACGCCCTACACTTACAACA;GGAGGAGAGACTCACCATCG	2	1.55109	0.738994	0.171897	1	1
PNMA3	4	4692;5725;33860;44864	CCTGAAACGAGTCTTAAGTG;GTTGTGTAAAGCCTATCAGG;AAAACCCCGTAACTCAGATG;CATCAAAGGCCAGTGCACCT	2	1.55095	0.749311	0.171922	1	1
MFSD14B	4	5703;5731;60402;63166	AAAATGAGACCGGTTTCCTG;GACAAGACTAGCCGCAAAGG;TCTGGAAGCCCAAGCCAAGG;GCAGCATTCATAGCTATGGT	2	1.55011	0.726862	0.172224	1	1
CRIP3	4	1329;5733;13003;43301	GAGCCCCATAGCATGGCTTG;CCATATGAAGACATTCACTG;TAAGGCTGGTACTTACCCCT;TGTTACTTACCAAAATAGAC	2	1.54983	0.911924	0.172279	1	1
NOTCH1	4	558;24982;33655;44008	TGCAGGTCAGTACTGTACCG;TCCTGCCAGAACACCCACGG;TTGACGTCGATCTCGCATCG;TCGCACGCCTCCTCGATCAG	1	1.5497	0.774849	0.172405	1	1
ITPRID1	4	3840;5738;14403;31075	GGTTGTGGCTCAGCAGCCAG;CAGGCGGGATTGTAACCCAG;CTTCTCTTGTCTTACCAGTG;GACCCCTCAGACACACAGGA	2	1.54914	0.772659	0.172545	1	1
LRFN5	4	4887;5739;44806;70139	GCAAAGCCCTCAAATTTCGT;TGTGTATGACGAGTAATGAG;ACAGAAGAACTGTGGAACTG;TGATTGATAACATTCCTAAG	2	1.549	0.743932	0.172573	1	1
TMEM80	4	559;8032;15922;50418	CCCGAGCTCACCTCGCCGCG;AGAGGCTGCCGGGATCGCGA;GAGCGTGGCGAGGAAATACA;GAAACAGCAGAGCAAGATCG	1	1.54894	0.774469	0.172686	1	1
DEDD2	4	560;30666;56335;56901	CAGGCTCCCCCCCAACCAAG;AAGGCAAAGTGACCTGTGGT;AGTGCGACGAGAGCAACCTG;GCTTCACCGTATGTTCGAGG	1	1.54818	0.774089	0.172955	1	1
LOC105371453	1	2192	GGTACGCAGGCAGTGCCACG	1	1.54813	0.774065	0.172982	1	1
LSM6	4	562;34214;52174;53972	GACTTCTTAAAGCAAATCAT;TTTGCTTTAAGAAGTCACTA;AATTCTGGAGTGGATTATCG;AATCATCGGACGACCAGTTG	1	1.54666	0.773332	0.173536	1	1
BLCAP	4	3101;5759;14779;28524	ACCAAGGCACAAATTGTGCA;GCTATAGCAGATAAGGAACA;AGAAGCCCATGAACATGGAG;TGCAAGGCTTCCGTTCCAGG	2	1.54622	0.798291	0.173654	1	1
SEC14L6	4	4108;5760;21682;31386	AGGAAGGTGGTGATTCTCGG;AGAAATCAGAGGACATGCTG;CATATGCGGCCACGACGGTG;GGCTACGGCGAATAGCTTGG	2	1.54608	0.763458	0.173686	1	1
RAB9B	4	563;8762;16512;34530	TGTTACCCAGAACTACAAAG;GTTCTTAAATCGAGATCTGG;CTTAGGACACCCTTCTACAG;GAAAGAATTTATTTACTATG	1	1.54591	0.772955	0.173829	1	1
RNF10	4	1080;5763;19321;43423	GCAGCCAAGATAACCCGTTG;CAGATGACAATCTTAAAGAG;TGGGGAAAGAGGAACAAGTG;TCTCTGGCCACGTTAGACTC	2	1.54566	0.93915	0.173883	1	1
SMIM11A	4	3023;5766;35842;70183	GTATCAAAGAAAAAGGTTGG;GCCCCTGCTGCTGTATATCT;TCTCTGCCTGACATTTGCTG;GCCAAGATATACAGCAGCAG	2	1.54525	0.8012	0.173969	1	1
SMIM11B	4	3023;5766;35842;70183	GTATCAAAGAAAAAGGTTGG;GCCCCTGCTGCTGTATATCT;TCTCTGCCTGACATTTGCTG;GCCAAGATATACAGCAGCAG	2	1.54525	0.8012	0.173969	1	1
VARS	4	564;35774;70086;71566	CCGCAGCGAACGTACCACTG;GGTGAGTGGACGCAATGAGG;TGTCACCCCAGATAGCGACG;GTGGGTCAGTTACGCCGACA	1	1.54516	0.772578	0.174095	1	1
TGDS	4	565;33802;49897;67376	TATGATCATAAATCTAGACA;GCTGCTTTAGATGATGCATA;ATTAACATAGGTAAACTCAA;CGGCGGTGCTGGTTTCATGT	1	1.5444	0.772202	0.174377	1	1
ARFGAP3	4	5505;5781;26568;50782	AGGTCTTAATGTACCAACAA;AATGTTGACTCAGACAGACT;AGTGAACACCAAGTGACCGG;CAGTTGCGATGCATGCAAGT	2	1.54317	0.728467	0.17477	1	1
IPMK	4	567;11844;35096;41913	TTTATGACAAGATTACCGTT;GGTGGACTCGATCGCCGGTG;GTATAATGGATGTAAAGATA;ATGTACGGGAAGGACAAAGT	1	1.5429	0.771451	0.174924	1	1
MMP10	4	5782;5783;20169;21788	GGACAGAAGATGCATCAGGT;GAAGCTAGACACTGACACTC;GGACAAAGCAGGATCACACT;CTGTGAATGAGTTGTAGAGT	2	1.5429	0.722943	0.174947	1	1
ONECUT2	4	568;7346;46816;77353	CAGCAGAGTCTGCCCAACTA;CTGAACGGCCTGCACCACCC;GAGCTGACAATGGAAAGTCT;TTGCTCATGCCCATGCCAGG	1	1.54215	0.96547	0.175219	1	1
CHMP4A	3	756;35546;75304	TGACGGGACATTATCCACCC;AGAGGCGAGCTCGCGATGAG;CAGCAAGCTCCATGGTACGA	1	1.54185	0.770924	0.175274	1	1
SCN9A	4	569;33942;61162;61606	GGAACACCACCCAATGACTG;TATGACCATGAATAACCCAC;GTGTCCGAAGGGATTTAATG;AGGTAACCTCACCTTAGTGT	1	1.54141	0.770704	0.175484	1	1
CCDC181	4	3379;5795;21432;73911	AATGACATCATTTCTGTACC;AAAGTAGTAGTGTCTTCTAG;ATCTGGGTAACAACTGCTGA;GGCTGAGCGATATAAGCCAG	2	1.54124	0.78583	0.17554	1	1
RABAC1	4	4481;5796;49670;73167	AGTACTCCACGTTGCGTACG;CTCACACACAGTACAGGATG;GGGAATCAGCTTCGGCAGCA;TCCAGGGCCGGATGGTCGCG	2	1.5411	0.751433	0.175566	1	1
ERRFI1	4	1228;5799;22458;63149	CTCCGATGAAGACAAACCTG;AAATATTGACCCGATAACCA;GCTTCAGAGATTGGCAACGG;ATTCCCCCAAGTGAAAACTT	2	1.54069	0.919743	0.175652	1	1
METTL24	4	570;35778;60689;62336	CTCACCCTAAGGAGTAGAGG;TCGTCAAGACACACTGACCA;CAGGTGACCTACGTGCGCAG;TGGAGATCTATATGCCACCG	1	1.54066	0.770331	0.175769	1	1
ZNF567	4	571;6746;34338;42416	GAGGTGTGACTTCAATCTGA;TGACCTGCAAATGATGTCCA;ACACATAGTAGACCTTACAA;CTGAATATGATACTCATGGA	1	1.53992	0.986927	0.176032	1	1
FCHSD2	4	4209;5808;11355;18212	CAGTAATGGCACTTTACACT;ATTCCAAAGCTACCCACGCA;AGAAAATATTCGTAAAGCAG;GACAGTTAGAATCAGAAACT	2	1.53945	0.758332	0.176146	1	1
TPRN	4	573;6247;16719;25463	TCGCTGACCGGGCTATTAGG;GCGGGTCGAACCTCTCCAGT;AATTTCGAGAGTTTGCGCGG;AGAATAGCCGGGAATATGTG	1	1.53843	1.00665	0.176599	1	1
VAPA	4	1577;5816;13218;42110	TGAGGTCTGTGGGCGGATCG;TCCACCAAACACTTCAGATA;AAACAGTCACAGTTGACCCT;GGCCTCACACAGTACCGGCG	2	1.53835	0.884746	0.176622	1	1
TIGD7	4	5777;5817;21416;50525	TGGGAACCGAAAAGGATGTG;TGTTCTAAGATTTCATGACG;TGTCTAGCTCAGCTATACAG;TAGATGATGCGGTCTACATG	2	1.53822	0.721479	0.176651	1	1
ME3	4	574;12104;15825;20311	GAATCATGAGATATTACGAG;TCGTGTACACGCCTACCGTG;CTCAGAGACCCTCTGTACAT;AGCGCGGATACGATGTCACC	1	1.53769	0.768846	0.176857	1	1
NRAS	4	1773;5823;58551;74722	TGATGTACCTATGGTGCTAG;CCATGAGAGACCAATACATG;TTGCGGATATTAACCTCTAC;TGAATATGATCCCACCATAG	2	1.53739	0.868591	0.176937	1	1
IFIT2	4	2666;5833;13069;49535	TGGACACGGTTAAAGTGTGG;GAAGAACATCTGTTACACCT;AAATCTGAACGTCTGAGAGT;GCACCTCAAAGGGCAAAACG	2	1.53603	0.81424	0.177474	1	1
CALML5	4	4230;5835;20075;45399	GCTAAGGAAACTCATCTCCG;GTTTCCATCCGTGTCAACCG;CGCCATCCTGGTCGAAGGCG;GGCCACGGGCAAGAACCTCT	2	1.53575	0.756502	0.177541	1	1
[truncated: 5,841 more rows]

## Sheet: STARS 100 nM ORY-1001
p-value=0 means <1.52792683616e-07, FDR=0 means <0.000176857531286
[truncated: 6,946 more rows]

## Sheet: STARS 1 nM ORY-1001 + KDM5-C70
p-value=0 means <1.52792683616e-07, FDR=0 means <0.000268189357918
[truncated: 7,022 more rows]

[truncated: 5 more sheets: STARS 100 nM ORY-1001+KDM5-C70, Hypergeometric 1 nM ORY-1001, Hypergeometric 100 nM ORY-1001, Hyper 1 nM ORY-1001 +KDM5-C70, Hyper 100 nM ORY-1001 +KDM5-C70]
