# Supplementary material for: Regulation of neuroendocrine plasticity by the RNA-binding protein ZFP36L1
Source: Nat Commun. 2022 Aug 25;13:4998. doi: 10.1038/s41467-022-31998-7 (PMC9411550; doi:10.1038/s41467-022-31998-7)
Supplement: Supplementary file 5 — Supplementary Data 2 [file 41467_2022_31998_MOESM5_ESM.xlsx]

## Sheet: Tab 1-H1876 FPKM ORY
gene_id	sgControl_DMSO_Rep1	sgControl_DMSO_Rep2	sgControl_ORY1001_1nM_Rep1	sgControl_ORY1001_1nM_Rep2	sgControl_ORY1001_100nM_Rep1	sgControl_ORY1001_100nM_Rep2	sgZFP36L1_DMSO_Rep1	sgZFP36L1_DMSO_Rep2	sgZFP36L1_ORY1001_1nM_Rep1	sgZFP36L1_ORY1001_1nM_Rep2	sgZFP36L1_ORY1001_100nM_Rep1	sgZFP36L1_ORY1001_100nM_Rep2	gene_name	gene_chr	gene_start	gene_end	gene_strand	gene_length	gene_biotype	gene_description
ENSG00000000003	36.1286	35.0824	34.1059	34.0777	34.9515	34.1002	31.1974	29.6739	34.1399	33.2453	36.7905	34.2791	TSPAN6	X	100627109	100639991	-	4535	protein_coding	tetraspanin 6 [Source:HGNC Symbol;Acc:HGNC:11858]
ENSG00000000005	0.188689	0.075396	0.16007	0.278128	0.216783	0.24521	0.0361036	0	0.15601	0.0910642	0.265719	0.258345	TNMD	X	100584802	100599885	+	1610	protein_coding	tenomodulin [Source:HGNC Symbol;Acc:HGNC:17757]
ENSG00000000419	46.898	44.3512	42.3826	38.6758	42.5897	41.0722	46.4243	41.9271	42.5355	41.34	41.6719	40.7492	DPM1	20	50934867	50958555	-	1207	protein_coding	dolichyl-phosphate mannosyltransferase subunit 1, catalytic [Source:HGNC Symbol;Acc:HGNC:3005]
ENSG00000000457	4.69314	4.5089	5.52267	4.96872	5.8676	5.18672	5.64968	5.32466	5.78766	5.3678	6.17991	5.24225	SCYL3	1	169849631	169894267	-	6883	protein_coding	SCY1 like pseudokinase 3 [Source:HGNC Symbol;Acc:HGNC:19285]
ENSG00000000460	7.95067	8.04233	4.22538	5.07484	4.21141	4.83928	6.92611	7.49217	5.81741	6.15086	4.36319	4.99269	C1orf112	1	169662007	169854080	+	5967	protein_coding	chromosome 1 open reading frame 112 [Source:HGNC Symbol;Acc:HGNC:25565]
ENSG00000000938	0.0145744	0.0232945	0	0	0.0287047	0	0	0.0326616	0.0433809	0.0984737	0.0175922	0.029932	FGR	1	27612064	27635277	-	3474	protein_coding	FGR proto-oncogene, Src family tyrosine kinase [Source:HGNC Symbol;Acc:HGNC:3697]
ENSG00000000971	0.00621626	0.00496778	0.0210937	0.0343605	0.00612156	0.0346215	0.00713649	0.00696541	0.0123352	0.0240005	0	0	CFH	1	196651878	196747504	+	8145	protein_coding	complement factor H [Source:HGNC Symbol;Acc:HGNC:4883]
ENSG00000001036	19.6326	19.5721	20.8378	21.0626	20.0119	21.5659	19.3131	17.7126	21.1876	20.1574	22.56	18.5406	FUCA2	6	143494811	143511690	-	2793	protein_coding	alpha-L-fucosidase 2 [Source:HGNC Symbol;Acc:HGNC:4008]
ENSG00000001084	2.47125	2.72839	2.20076	2.25939	2.24907	2.18522	2.42699	2.10633	2.03939	1.71269	1.9156	1.89422	GCLC	6	53497341	53616970	-	8646	protein_coding	glutamate-cysteine ligase catalytic subunit [Source:HGNC Symbol;Acc:HGNC:4311]
ENSG00000001167	13.445	13.3353	11.8904	12.8808	11.16	11.9723	12.3697	13.4576	12.1798	12.5544	11.1134	12.6057	NFYA	6	41072945	41099976	+	3811	protein_coding	nuclear transcription factor Y subunit alpha [Source:HGNC Symbol;Acc:HGNC:7804]
ENSG00000001460	1.58242	1.52133	1.90763	1.61126	1.52316	1.61687	1.6391	1.41983	1.60545	1.53314	1.54386	1.6005	STPG1	1	24356999	24416934	-	8511	protein_coding	sperm tail PG-rich repeat containing 1 [Source:HGNC Symbol;Acc:HGNC:28070]
ENSG00000001461	6.74619	6.13134	6.34415	6.20206	6.96154	6.51304	7.17003	7.0826	7.06198	6.59999	7.15526	6.74501	NIPAL3	1	24415794	24472976	+	9404	protein_coding	NIPA like domain containing 3 [Source:HGNC Symbol;Acc:HGNC:25233]
ENSG00000001497	32.2505	29.9433	25.845	24.7669	25.3003	26.4888	30.1814	30.4526	29.706	28.4885	29.415	27.9355	LAS1L	X	65512582	65534775	-	5589	protein_coding	LAS1 like, ribosome biogenesis factor [Source:HGNC Symbol;Acc:HGNC:25726]
ENSG00000001561	5.50839	5.82013	5.83652	5.84885	5.82112	5.50524	5.47398	5.37935	4.96843	5.26434	5.79486	5.45518	ENPP4	6	46129993	46146699	+	4651	protein_coding	ectonucleotide pyrophosphatase/phosphodiesterase 4 [Source:HGNC Symbol;Acc:HGNC:3359]
ENSG00000001617	0.37769	0.41083	0.801012	0.904666	0.847188	0.841418	0.228845	0.446718	0.624556	0.769624	0.7345	0.743357	SEMA3F	3	50155045	50189075	+	4826	protein_coding	semaphorin 3F [Source:HGNC Symbol;Acc:HGNC:10728]
ENSG00000001626	0	0	0	0	0	0	0	0	0	0	0	0	CFTR	7	117465784	117715971	+	9343	protein_coding	cystic fibrosis transmembrane conductance regulator [Source:HGNC Symbol;Acc:HGNC:1884]
ENSG00000001629	10.95	11.1683	10.8916	10.8806	10.7482	11.4141	11.6661	11.6888	9.89907	11.1794	10.0716	9.71293	ANKIB1	7	92246234	92401384	+	7130	protein_coding	ankyrin repeat and IBR domain containing 1 [Source:HGNC Symbol;Acc:HGNC:22215]
ENSG00000001630	3.68717	5.28361	2.69649	3.12351	2.72672	3.44622	3.74645	4.79636	4.10683	4.09077	3.42751	3.32203	CYP51A1	7	92112151	92134803	-	3584	protein_coding	cytochrome P450 family 51 subfamily A member 1 [Source:HGNC Symbol;Acc:HGNC:2649]
ENSG00000001631	1.94234	1.89138	1.48158	1.65105	1.4868	1.70904	1.99565	1.93866	1.749	1.59123	1.65496	2.02805	KRIT1	7	92198969	92246166	-	6204	protein_coding	KRIT1, ankyrin repeat containing [Source:HGNC Symbol;Acc:HGNC:1573]
ENSG00000002016	3.72183	3.73723	3.17783	3.16603	2.73695	2.97471	3.21847	3.58814	3.29705	2.9276	2.74217	3.06492	RAD52	12	912077	990053	-	4190	protein_coding	RAD52 homolog, DNA repair protein [Source:HGNC Symbol;Acc:HGNC:9824]
ENSG00000002079	0.0481669	0	0.0340511	0.0798731	0.015811	0.0536531	0.0184324	0.0539717	0.01593	0.0387435	0.0290703	0.0577047	MYH16	7	99238829	99311130	+	6307	transcribed_unitary_pseudogene	myosin heavy chain 16 pseudogene [Source:HGNC Symbol;Acc:HGNC:31038]
ENSG00000002330	12.6579	12.153	14.4347	12.9774	15.1799	12.6467	10.1756	12.2568	12.7058	14.1349	13.3466	15.007	BAD	11	64269830	64284704	-	1708	protein_coding	BCL2 associated agonist of cell death [Source:HGNC Symbol;Acc:HGNC:936]
ENSG00000002549	12.0793	10.9254	14.6729	14.241	13.9766	14.7664	10.3507	10.1176	13.9623	15.1972	15.3071	14.4918	LAP3	4	17577192	17607972	+	3785	protein_coding	leucine aminopeptidase 3 [Source:HGNC Symbol;Acc:HGNC:18449]
ENSG00000002586	11.7199	11.343	31.2784	31.4622	31.2945	32.8493	7.25401	7.4728	22.2744	22.1373	27.0615	24.3024	CD99	X	2691133	2741309	+	4912	protein_coding	CD99 molecule (Xg blood group) [Source:HGNC Symbol;Acc:HGNC:7082]
ENSG00000002587	0.266612	0.193245	0.184095	0.205633	0.305291	0.207195	0.149481	0.132002	0.129187	0.125679	0.224524	0.159172	HS3ST1	4	11393150	11429765	-	8166	protein_coding	heparan sulfate-glucosamine 3-sulfotransferase 1 [Source:HGNC Symbol;Acc:HGNC:5194]
ENSG00000002726	0.0264809	0.0105812	0.0112322	0.0146374	0.0391162	0.0884911	0.060802	0.103853	0.0394104	0.0255602	0.0319641	0.0271924	AOC1	7	150824627	150861504	+	3824	protein_coding	amine oxidase, copper containing 1 [Source:HGNC Symbol;Acc:HGNC:80]
ENSG00000002745	0	0.012408	0.289771	0.0858223	0.214057	0.172948	0.0178248	0	0.169453	0.0599462	0.0374826	0.127548	WNT16	7	121325367	121341104	+	3261	protein_coding	Wnt family member 16 [Source:HGNC Symbol;Acc:HGNC:16267]
ENSG00000002746	0.141398	0.0811279	0.159936	0.132268	0.19637	0.0888481	0.0457855	0.0528129	0.122305	0.108486	0.100656	0.0781833	HECW1	7	43112599	43566001	+	13965	protein_coding	HECT, C2 and WW domain containing E3 ubiquitin protein ligase 1 [Source:HGNC Symbol;Acc:HGNC:22195]
ENSG00000002822	3.03228	3.08926	3.65954	3.46059	3.77227	3.74429	3.81884	3.93915	3.1753	3.50142	3.6179	3.78254	MAD1L1	7	1815793	2233243	-	7230	protein_coding	mitotic arrest deficient 1 like 1 [Source:HGNC Symbol;Acc:HGNC:6762]
ENSG00000002834	23.7418	22.9504	32.0209	30.8127	30.046	31.3262	18.1353	20.1752	26.2239	27.2283	27.3682	27.5091	LASP1	17	38869859	38921770	+	7061	protein_coding	LIM and SH3 protein 1 [Source:HGNC Symbol;Acc:HGNC:6513]
ENSG00000002919	4.95643	4.14051	6.39635	4.96712	4.8671	5.17689	4.49732	4.13778	5.27984	4.79766	5.81325	5.29147	SNX11	17	48103357	48123074	+	3606	protein_coding	sorting nexin 11 [Source:HGNC Symbol;Acc:HGNC:14975]
ENSG00000002933	11.2062	10.9443	0.641996	0.933156	0.960226	0.972665	31.2604	30.1033	5.5159	5.94207	3.81203	4.78224	TMEM176A	7	150800403	150805120	+	3479	protein_coding	transmembrane protein 176A [Source:HGNC Symbol;Acc:HGNC:24930]
ENSG00000003056	34.3307	33.5099	35.5602	34.7962	34.7714	35.6279	31.5796	31.874	37.959	37.7176	37.8149	34.6888	M6PR	12	8940363	8949955	-	3777	protein_coding	mannose-6-phosphate receptor, cation dependent [Source:HGNC Symbol;Acc:HGNC:6752]
ENSG00000003096	8.07	7.64286	4.75468	4.53686	4.76966	4.7813	10.3218	9.30253	7.46729	6.95659	6.76532	5.98618	KLHL13	X	117897813	118117340	-	6983	protein_coding	kelch like family member 13 [Source:HGNC Symbol;Acc:HGNC:22931]
ENSG00000003137	0.282688	0.290459	0.471059	0.647348	0.745665	0.674756	0.19704	0.384632	0.56095	0.526229	0.743378	0.808648	CYP26B1	2	72129238	72148038	-	5015	protein_coding	cytochrome P450 family 26 subfamily B member 1 [Source:HGNC Symbol;Acc:HGNC:20581]
ENSG00000003147	12.2878	11.4	6.17364	6.88937	6.53452	6.69954	14.8318	14.9982	7.04586	7.09435	7.34735	7.22848	ICA1	7	8113184	8262687	-	4891	protein_coding	islet cell autoantigen 1 [Source:HGNC Symbol;Acc:HGNC:5343]
ENSG00000003249	23.8098	22.2878	21.6239	21.6486	21.2616	22.5311	19.1815	19.4913	20.0689	20.4114	21.5454	21.118	DBNDD1	16	90004865	90020128	-	4791	protein_coding	dysbindin domain containing 1 [Source:HGNC Symbol;Acc:HGNC:28455]
ENSG00000003393	4.24692	4.43046	6.68023	6.31748	7.18324	6.65874	4.32704	4.29979	5.54405	5.7465	5.75606	5.71791	ALS2	2	201700554	201781189	-	10384	protein_coding	ALS2, alsin Rho guanine nucleotide exchange factor [Source:HGNC Symbol;Acc:HGNC:443]
ENSG00000003400	0.093293	0.0585796	0.158286	0.221005	0.183743	0.178147	0.0765027	0.0821355	0.0462814	0.0964815	0.136742	0.0889569	CASP10	2	201182881	201229406	+	7598	protein_coding	caspase 10 [Source:HGNC Symbol;Acc:HGNC:1500]
ENSG00000003402	3.67448	3.62078	4.80062	4.60129	5.03492	4.74638	4.44032	4.21552	4.34588	4.68559	5.18134	4.82556	CFLAR	2	201116104	201176687	+	22529	protein_coding	CASP8 and FADD like apoptosis regulator [Source:HGNC Symbol;Acc:HGNC:1876]
ENSG00000003436	0.0172892	0.0276336	0.00733345	0.00477832	0.00851291	0.00481461	0.0148865	0.0048432	0.0171539	0.0458923	0.0156519	0	TFPI	2	187464230	187565760	-	11714	protein_coding	tissue factor pathway inhibitor [Source:HGNC Symbol;Acc:HGNC:11760]
ENSG00000003509	3.12026	3.5021	3.32934	3.03553	3.25026	3.44476	3.66178	3.60507	3.24719	3.23933	2.99635	2.87657	NDUFAF7	2	37231631	37253403	+	3651	protein_coding	NADH:ubiquinone oxidoreductase complex assembly factor 7 [Source:HGNC Symbol;Acc:HGNC:28816]
ENSG00000003756	6.37288	6.25593	8.41807	8.70804	8.65146	8.44779	5.60075	5.68536	6.88504	6.78294	6.08914	7.4618	RBM5	3	50088908	50119021	+	10368	protein_coding	RNA binding motif protein 5 [Source:HGNC Symbol;Acc:HGNC:9902]
ENSG00000003987	1.6634	2.01175	1.32056	1.54389	1.42783	1.57543	2.71639	2.54163	1.64156	1.26213	1.40656	1.53455	MTMR7	8	17298030	17413528	-	5692	protein_coding	myotubularin related protein 7 [Source:HGNC Symbol;Acc:HGNC:7454]
ENSG00000003989	0.313844	0.455555	0.543353	0.453168	0.693816	0.456609	0.389717	0.258368	0.559227	0.40185	0.711274	0.394625	SLC7A2	8	17497088	17570573	+	7905	protein_coding	solute carrier family 7 member 2 [Source:HGNC Symbol;Acc:HGNC:11060]
ENSG00000004059	72.1992	74.2426	77.8921	73.0555	80.5596	77.9509	62.9421	70.7119	79.6888	74.7302	80.1589	74.2225	ARF5	7	127588345	127591705	+	1871	protein_coding	ADP ribosylation factor 5 [Source:HGNC Symbol;Acc:HGNC:658]
ENSG00000004139	1.83213	1.78388	1.48097	1.76409	1.80422	1.57998	1.51358	1.7371	1.79524	1.58852	1.53653	1.37718	SARM1	17	28364356	28404049	+	11137	protein_coding	sterile alpha and TIR motif containing 1 [Source:HGNC Symbol;Acc:HGNC:17074]
ENSG00000004142	58.9148	58.2805	56.2973	54.4427	56.983	58.2597	55.8795	53.3629	59.3537	59.4933	62.268	57.6544	POLDIP2	17	28347177	28357522	-	2121	protein_coding	DNA polymerase delta interacting protein 2 [Source:HGNC Symbol;Acc:HGNC:23781]
ENSG00000004399	1.40903	1.74099	2.61999	2.53483	2.57544	2.61779	1.05055	0.990414	2.61545	2.71506	2.33466	2.15165	PLXND1	3	129555175	129606818	-	9738	protein_coding	plexin D1 [Source:HGNC Symbol;Acc:HGNC:9107]
ENSG00000004455	22.0313	21.0544	18.0148	18.2082	16.7158	17.3124	22.9178	22.5269	19.245	20.0792	20.1477	18.6379	AK2	1	33007940	33080996	-	5727	protein_coding	adenylate kinase 2 [Source:HGNC Symbol;Acc:HGNC:362]
ENSG00000004468	0.140335	0.129858	0.0751895	0.0979839	0.167291	0.0822733	0.127192	0.115867	0.109924	0.0570341	0.115901	0.121352	CD38	4	15778275	15853230	+	6855	protein_coding	CD38 molecule [Source:HGNC Symbol;Acc:HGNC:1667]
ENSG00000004478	122.688	119.927	70.7464	69.0589	64.5101	70.5306	157.974	165.129	114.047	118.111	106.374	103.422	FKBP4	12	2794953	2805423	+	5180	protein_coding	FK506 binding protein 4 [Source:HGNC Symbol;Acc:HGNC:3720]
ENSG00000004487	68.4455	68.9128	42.2493	43.7806	42.3536	43.3977	67.1556	67.256	53.0608	54.7105	52.9255	49.3923	KDM1A	1	23019443	23083689	+	5440	protein_coding	lysine demethylase 1A [Source:HGNC Symbol;Acc:HGNC:29079]
ENSG00000004534	11.9402	11.7254	11.4586	11.5825	11.0345	11.3075	11.5266	11.3047	10.5602	10.9227	10.1357	11.2784	RBM6	3	49940007	50100045	+	7302	protein_coding	RNA binding motif protein 6 [Source:HGNC Symbol;Acc:HGNC:9903]
ENSG00000004660	0.225059	0.185308	0.266136	0.188488	0.228346	0.311467	0.195739	0.129912	0.175931	0.210651	0.156411	0.245113	CAMKK1	17	3860315	3894891	-	7424	protein_coding	calcium/calmodulin dependent protein kinase kinase 1 [Source:HGNC Symbol;Acc:HGNC:1469]
ENSG00000004700	26.9775	28.1567	31.9014	32.2683	33.68	31.6028	30.8481	30.8894	28.5481	28.8208	30.4768	29.7804	RECQL	12	21468911	21501669	-	3778	protein_coding	RecQ like helicase [Source:HGNC Symbol;Acc:HGNC:9948]
ENSG00000004766	2.34164	2.14654	2.41344	2.5887	2.30075	2.331	2.12266	2.00647	1.99742	2.39319	2.44283	2.09447	VPS50	7	93232340	93361121	+	9557	protein_coding	VPS50, EARP/GARPII complex subunit [Source:HGNC Symbol;Acc:HGNC:25956]
ENSG00000004776	0.353037	0.0470221	0.174703	0.0325237	0.0579432	0.262166	0.303975	0.131861	0.233516	0.0851908	0.284093	0.120841	HSPB6	19	35754569	35758079	-	1721	protein_coding	heat shock protein family B (small) member 6 [Source:HGNC Symbol;Acc:HGNC:26511]
ENSG00000004777	13.0429	14.3234	10.3215	11.4926	9.9341	11.0974	15.6478	16.6856	12.32	12.6823	10.3757	11.9997	ARHGAP33	19	35774532	35788822	+	5260	protein_coding	Rho GTPase activating protein 33 [Source:HGNC Symbol;Acc:HGNC:23085]
ENSG00000004779	47.6885	44.18	38.9521	35.7529	32.5026	38.6329	44.4306	43.2236	42.6685	41.6321	43.4302	43.2508	NDUFAB1	16	23581002	23596356	-	1600	protein_coding	NADH:ubiquinone oxidoreductase subunit AB1 [Source:HGNC Symbol;Acc:HGNC:7694]
ENSG00000004799	0.100837	0.214893	0.845924	0.681242	1.27988	0.861139	0.231529	0.20087	0.533588	0.508285	0.689729	0.494723	PDK4	7	95583499	95596491	-	4519	protein_coding	pyruvate dehydrogenase kinase 4 [Source:HGNC Symbol;Acc:HGNC:8812]
ENSG00000004809	0.168469	0.0621385	0.0219872	0.0286528	0.0765704	0.0433056	0.133898	0.217814	0.0900041	0.0750516	0.0156425	0.0532295	SLC22A16	6	110424687	110476641	-	3907	protein_coding	solute carrier family 22 member 16 [Source:HGNC Symbol;Acc:HGNC:20302]
ENSG00000004838	0.68199	0.807434	1.07139	1.11695	0.970089	1.01289	0.565463	0.665119	0.789427	0.792373	0.686005	1.02453	ZMYND10	3	50341110	50346852	-	4009	protein_coding	zinc finger MYND-type containing 10 [Source:HGNC Symbol;Acc:HGNC:19412]
ENSG00000004846	0	0.00437102	0.00463995	0	0	0	0	0	0	0.0105587	0	0	ABCB5	7	20615207	20777038	+	9257	protein_coding	ATP binding cassette subfamily B member 5 [Source:HGNC Symbol;Acc:HGNC:46]
ENSG00000004848	0.817427	0.92762	1.26207	1.39165	1.20746	1.94854	0.675674	0.494607	1.13544	0.994149	1.18403	1.00727	ARX	X	25003694	25016420	-	3097	protein_coding	aristaless related homeobox [Source:HGNC Symbol;Acc:HGNC:18060]
ENSG00000004864	19.734	18.0064	13.9623	13.6388	14.5414	14.1376	19.9918	20.2925	18.3473	18.1653	17.1486	15.7237	SLC25A13	7	96120220	96322147	-	3710	protein_coding	solute carrier family 25 member 13 [Source:HGNC Symbol;Acc:HGNC:10983]
ENSG00000004866	3.61224	3.03079	2.68211	2.46575	2.7585	2.78562	3.07791	3.26498	3.21886	3.30543	3.26336	3.16949	ST7	7	116953238	117230103	+	6742	protein_coding	suppression of tumorigenicity 7 [Source:HGNC Symbol;Acc:HGNC:11351]
ENSG00000004897	13.0066	12.6179	10.2722	10.5319	10.2511	10.4301	13.4073	13.3104	12.1465	11.7881	12.413	11.8551	CDC27	17	47117703	47189422	-	6824	protein_coding	cell division cycle 27 [Source:HGNC Symbol;Acc:HGNC:1728]
ENSG00000004939	0	0	0	0.010911	0	0	0	0	0	0	0	0	SLC4A1	17	44248385	44268141	-	5130	protein_coding	solute carrier family 4 member 1 (Diego blood group) [Source:HGNC Symbol;Acc:HGNC:11027]
ENSG00000004948	0	0	0.0101613	0.0397255	0.0353869	0	0	0	0.0475374	0.0115617	0.0578334	0.0123	CALCR	7	93424487	93574730	-	4227	protein_coding	calcitonin receptor [Source:HGNC Symbol;Acc:HGNC:1440]
ENSG00000004961	23.4184	21.3663	23.2695	21.6222	22.4851	21.883	20.6617	18.3684	21.9873	22.6042	22.6664	22.3331	HCCS	X	11111301	11123078	+	2335	protein_coding	holocytochrome c synthase [Source:HGNC Symbol;Acc:HGNC:4837]
ENSG00000004975	17.2147	16.7976	15.9685	15.6307	15.2376	17.0987	16.069	16.4367	14.9109	16.2051	16.0842	16.6957	DVL2	17	7225341	7234545	-	5350	protein_coding	dishevelled segment polarity protein 2 [Source:HGNC Symbol;Acc:HGNC:3086]
ENSG00000005001	0	0.0678048	0.629795	0.539332	0.731087	0.567055	0	0.0237676	0.189408	0.184265	0.256034	0.435625	PRSS22	16	2852727	2858170	-	2387	protein_coding	serine protease 22 [Source:HGNC Symbol;Acc:HGNC:14368]
ENSG00000005007	36.0778	35.9693	29.532	30.0824	29.8987	28.7632	36.1197	37.6089	30.5208	29.8568	29.9466	29.8409	UPF1	19	18831938	18868236	+	8600	protein_coding	UPF1, RNA helicase and ATPase [Source:HGNC Symbol;Acc:HGNC:9962]
ENSG00000005020	13.3641	13.0257	12.1153	11.6307	13.4135	11.3921	15.1635	15.5605	13.1048	14.4223	14.8028	14.2601	SKAP2	7	26667062	26995239	-	5520	protein_coding	src kinase associated phosphoprotein 2 [Source:HGNC Symbol;Acc:HGNC:15687]
ENSG00000005022	313.037	311.211	242.564	237.177	248.004	249.732	311.172	305.338	307.439	296.191	301.951	283.252	SLC25A5	X	119468400	119471319	+	1500	protein_coding	solute carrier family 25 member 5 [Source:HGNC Symbol;Acc:HGNC:10991]
ENSG00000005059	13.673	13.7182	11.539	11.8194	11.3115	12.0198	13.6433	13.1253	12.2418	12.1972	14.5676	12.7137	MCUB	4	109560205	109688726	+	3566	protein_coding	mitochondrial calcium uniporter dominant negative beta subunit [Source:HGNC Symbol;Acc:HGNC:26076]
ENSG00000005073	0.943715	0.982186	1.13571	1.26164	1.10224	1.00231	0.655091	1.13122	0.892778	0.847353	0.688774	1.10429	HOXA11	7	27181510	27185223	-	2307	protein_coding	homeobox A11 [Source:HGNC Symbol;Acc:HGNC:5101]
ENSG00000005075	28.0248	27.1144	27.1343	24.9505	24.3597	32.0076	25.0524	23.6144	23.1341	26.2209	27.3779	27.4732	POLR2J	7	102473118	102478907	-	1355	protein_coding	RNA polymerase II subunit J [Source:HGNC Symbol;Acc:HGNC:9197]
ENSG00000005100	17.9607	15.2906	12.062	12.8876	11.6753	11.8041	14.8088	14.792	13.5169	12.9419	13.9779	13.2459	DHX33	17	5440912	5469060	-	5872	protein_coding	DEAH-box helicase 33 [Source:HGNC Symbol;Acc:HGNC:16718]
ENSG00000005102	0	0.0298947	0.015867	0	0	0	0	0	0	0.0180536	0.0225768	0.0192065	MEOX1	17	43640388	43661954	-	2707	protein_coding	mesenchyme homeobox 1 [Source:HGNC Symbol;Acc:HGNC:7013]
ENSG00000005108	0.231638	0.414659	0.703487	0.717015	0.771009	0.650214	0.29784	0.228407	0.620527	0.599207	0.648677	0.561355	THSD7A	7	11370357	11832198	-	10929	protein_coding	thrombospondin type 1 domain containing 7A [Source:HGNC Symbol;Acc:HGNC:22207]
ENSG00000005156	5.25165	4.74814	3.36794	3.50943	3.30368	3.58411	4.89076	5.21705	4.22288	4.44489	4.14406	4.01238	LIG3	17	34980494	35009743	+	12919	protein_coding	DNA ligase 3 [Source:HGNC Symbol;Acc:HGNC:6600]
ENSG00000005175	12.6743	13.0088	11.8455	11.7023	11.8141	11.9798	12.1741	12.2196	11.9963	11.5798	12.1186	11.353	RPAP3	12	47661249	47706061	-	5381	protein_coding	RNA polymerase II associated protein 3 [Source:HGNC Symbol;Acc:HGNC:26151]
ENSG00000005187	0.135932	0.129323	0.197683	0.186053	0.133861	0.158625	0.163486	0.101542	0.14129	0.0874707	0.117199	0.132938	ACSM3	16	20610243	20797581	+	7822	protein_coding	acyl-CoA synthetase medium chain family member 3 [Source:HGNC Symbol;Acc:HGNC:10522]
ENSG00000005189	4.09827	3.83578	2.53703	2.40818	1.89066	2.166	3.99851	3.95781	2.39331	2.58967	2.67399	2.26217	REXO5	16	20806429	20849668	+	4114	protein_coding	RNA exonuclease 5 [Source:HGNC Symbol;Acc:HGNC:24661]
ENSG00000005194	39.8097	39.3901	33.233	34.5187	34.5284	36.3238	40.485	41.6162	38.9827	37.3671	40.6681	37.7678	CIAPIN1	16	57428169	57447528	-	3509	protein_coding	cytokine induced apoptosis inhibitor 1 [Source:HGNC Symbol;Acc:HGNC:28050]
ENSG00000005206	11.0352	13.1489	9.74704	11.336	11.4196	11.7147	11.2014	11.8559	9.99066	9.973	7.56871	10.9234	SPPL2B	19	2328615	2354806	+	7130	protein_coding	signal peptide peptidase like 2B [Source:HGNC Symbol;Acc:HGNC:30627]
ENSG00000005238	2.01451	2.39278	3.6592	3.56329	3.12744	2.96556	2.48506	2.13336	3.23718	3.56868	3.85249	3.86147	FAM214B	9	35104112	35116341	-	6409	protein_coding	family with sequence similarity 214 member B [Source:HGNC Symbol;Acc:HGNC:25666]
ENSG00000005243	0.273536	0.240458	1.20665	1.27006	1.15828	0.883605	0.21982	0.398451	1.11272	0.765674	1.3207	0.702214	COPZ2	17	48026167	48038030	-	1851	protein_coding	coatomer protein complex subunit zeta 2 [Source:HGNC Symbol;Acc:HGNC:19356]
ENSG00000005249	6.33186	6.40016	12.4638	12.1332	12.517	11.4024	5.5596	5.46573	9.19077	9.51843	11.6484	11.0775	PRKAR2B	7	107044649	107161811	+	4318	protein_coding	protein kinase cAMP-dependent type II regulatory subunit beta [Source:HGNC Symbol;Acc:HGNC:9392]
ENSG00000005302	5.13562	4.86957	5.53809	5.33406	4.95032	5.21887	4.46351	4.37391	4.41227	4.5673	4.09311	4.22102	MSL3	X	11758159	11775772	+	9780	protein_coding	MSL complex subunit 3 [Source:HGNC Symbol;Acc:HGNC:7370]
ENSG00000005339	2.82375	3.14987	3.57102	3.80092	3.9619	3.85891	2.91534	2.68432	3.21022	3.14514	3.04157	3.42317	CREBBP	16	3725054	3880726	-	15492	protein_coding	CREB binding protein [Source:HGNC Symbol;Acc:HGNC:2348]
ENSG00000005379	0.775926	0.791147	2.57243	2.14448	2.42406	2.29488	0.291811	0.279819	1.40255	1.19229	1.39413	1.4287	TSPOAP1	17	58301228	58328760	-	11354	protein_coding	TSPO associated protein 1 [Source:HGNC Symbol;Acc:HGNC:16831]
ENSG00000005381	0.0287189	0.0344264	0.0365445	0.158744	0.0141407	0.09597	0.0824259	0.0804498	0.199459	0.0970215	0.155995	0.206434	MPO	17	58269856	58280935	-	3526	protein_coding	myeloperoxidase [Source:HGNC Symbol;Acc:HGNC:7218]
ENSG00000005421	0.250297	0.485779	0.379167	0.177881	0.211272	0.199147	0.348924	0.260428	0.195122	0.207081	0.107902	0.0917936	PON1	7	95297676	95324707	-	2832	protein_coding	paraoxonase 1 [Source:HGNC Symbol;Acc:HGNC:9204]
ENSG00000005436	5.92939	5.67142	4.84929	4.77284	5.45587	4.84004	6.89224	6.04186	5.64398	5.64276	6.35198	5.56546	GCFC2	2	75652000	75710989	-	5465	protein_coding	GC-rich sequence DNA-binding factor 2 [Source:HGNC Symbol;Acc:HGNC:1317]
ENSG00000005448	11.9497	12.8744	9.80688	8.65042	7.94972	8.65695	12.2757	13.8262	10.5915	9.74005	10.3212	10.4893	WDR54	2	74421678	74425755	+	2860	protein_coding	WD repeat domain 54 [Source:HGNC Symbol;Acc:HGNC:25770]
ENSG00000005469	1.43383	1.3409	2.35507	2.2821	2.29322	2.1635	1.70446	1.05969	1.78582	1.83549	1.95167	1.93181	CROT	7	87345681	87399795	+	4979	protein_coding	carnitine O-octanoyltransferase [Source:HGNC Symbol;Acc:HGNC:2366]
ENSG00000005471	0.556965	0.638855	0.85048	0.78958	0.69044	0.890462	1.01554	0.69751	1.0402	1.05623	1.31295	1.11695	ABCB4	7	87401697	87480435	-	7727	protein_coding	ATP binding cassette subfamily B member 4 [Source:HGNC Symbol;Acc:HGNC:45]
ENSG00000005483	11.096	11.1117	11.3813	11.6725	12.0721	11.2051	11.0322	10.9828	11.3738	10.7102	10.5136	11.2646	KMT2E	7	105014179	105114361	+	9231	protein_coding	lysine methyltransferase 2E [Source:HGNC Symbol;Acc:HGNC:18541]
ENSG00000005486	30.9679	30.1356	34.6115	34.6709	40.0964	38.0533	28.0037	30.7489	38.0108	34.4961	38.9576	36.5924	RHBDD2	7	75842602	75888926	+	2441	protein_coding	rhomboid domain containing 2 [Source:HGNC Symbol;Acc:HGNC:23082]
ENSG00000005513	0	0	0	0	0	0	0	0	0	0	0	0	SOX8	16	981808	986979	+	4432	protein_coding	SRY-box 8 [Source:HGNC Symbol;Acc:HGNC:11203]
ENSG00000005700	5.67731	5.65974	6.53489	6.29555	6.69984	5.65148	5.68472	5.43786	6.49105	6.15231	7.01405	6.28886	IBTK	6	82169983	82247754	-	8722	protein_coding	inhibitor of Bruton tyrosine kinase [Source:HGNC Symbol;Acc:HGNC:17853]
ENSG00000005801	4.95895	4.71274	3.9244	3.89533	4.07021	3.82378	4.84927	4.95102	4.86866	4.56954	4.33147	4.07109	ZNF195	11	3339261	3379222	-	11711	protein_coding	zinc finger protein 195 [Source:HGNC Symbol;Acc:HGNC:12986]
ENSG00000005810	4.52492	4.73776	4.143	4.65479	4.69051	4.39656	4.77554	5.33353	3.57585	4.20822	3.89805	4.24543	MYCBP2	13	77044655	77327050	-	15945	protein_coding	MYC binding protein 2, E3 ubiquitin protein ligase [Source:HGNC Symbol;Acc:HGNC:23386]
ENSG00000005812	6.87049	6.41619	9.36429	8.40943	10.0678	8.37773	6.78774	6.66507	8.37725	7.84615	8.27587	7.79658	FBXL3	13	76992598	77027195	-	7082	protein_coding	F-box and leucine rich repeat protein 3 [Source:HGNC Symbol;Acc:HGNC:13599]
ENSG00000005844	0.0234695	0.0187558	0.033183	0.0172971	0.0231119	0.00871421	0.0179625	0.0438298	0.00776192	0.00755116	0.0188861	0.0160667	ITGAL	16	30472658	30523185	+	6472	protein_coding	integrin subunit alpha L [Source:HGNC Symbol;Acc:HGNC:6148]
ENSG00000005882	2.17084	2.01538	2.13937	2.24669	2.37429	2.29462	1.94074	1.84246	1.96138	2.06862	2.17433	2.17226	PDK2	17	50094737	50112152	+	5481	protein_coding	pyruvate dehydrogenase kinase 2 [Source:HGNC Symbol;Acc:HGNC:8810]
ENSG00000005884	1.20871	0.986589	8.02776	6.91529	7.98108	7.16343	0.593009	0.538277	1.49137	1.98935	2.15107	2.36037	ITGA3	17	50055968	50090481	+	9802	protein_coding	integrin subunit alpha 3 [Source:HGNC Symbol;Acc:HGNC:6139]
ENSG00000005889	9.37889	8.53398	12.1817	11.5019	13.1312	11.8638	9.25576	8.75137	9.95586	9.64227	10.5297	10.9196	ZFX	X	24149173	24216255	+	9037	protein_coding	zinc finger protein X-linked [Source:HGNC Symbol;Acc:HGNC:12869]
ENSG00000005893	26.0121	24.998	50.3672	47.1711	52.6121	48.948	22.3103	22.104	37.9991	39.3463	44.1279	41.3602	LAMP2	X	120427827	120469365	-	5526	protein_coding	lysosomal associated membrane protein 2 [Source:HGNC Symbol;Acc:HGNC:6501]
ENSG00000005961	0.100333	0.145785	0.185705	0.161335	0.098804	0.13208	0.125657	0.102204	0.162895	0.149668	0.0990883	0.299719	ITGA2B	17	44372180	44389505	-	5551	protein_coding	integrin subunit alpha 2b [Source:HGNC Symbol;Acc:HGNC:6138]
ENSG00000005981	0	0.00878665	0	0	0	0	0	0	0	0	0	0	ASB4	7	95478444	95540232	+	4605	protein_coding	ankyrin repeat and SOCS box containing 4 [Source:HGNC Symbol;Acc:HGNC:16009]
ENSG00000006007	32.9173	32.0145	23.5186	22.9039	25.7656	23.3205	27.3259	27.7114	26.6419	25.6197	24.233	21.2748	GDE1	16	19501689	19522145	-	4416	protein_coding	glycerophosphodiester phosphodiesterase 1 [Source:HGNC Symbol;Acc:HGNC:29644]
ENSG00000006015	4.38706	4.4905	5.56974	5.59733	5.20794	5.27166	4.5708	3.88884	5.38127	4.48106	5.27733	5.01406	REX1BD	19	18588685	18592336	+	3370	protein_coding	required for excision 1-B domain containing [Source:HGNC Symbol;Acc:HGNC:26098]
ENSG00000006016	0.100659	0.0670353	0.156551	0.185465	0.115646	0.205561	0.07704	0.11279	0.0499355	0.145739	0.0202503	0.0516818	CRLF1	19	18572220	18607741	-	3018	protein_coding	cytokine receptor like factor 1 [Source:HGNC Symbol;Acc:HGNC:2364]
ENSG00000006025	1.80276	2.32112	3.18938	2.91279	2.79951	2.78902	2.34382	2.44302	2.40016	2.26062	2.05516	2.19138	OSBPL7	17	47807372	47821834	-	6572	protein_coding	oxysterol binding protein like 7 [Source:HGNC Symbol;Acc:HGNC:16387]
ENSG00000006042	25.1449	25.5007	24.0472	22.5533	22.7048	22.2353	20.3505	20.497	24.6769	24.7512	24.8845	22.8335	TMEM98	17	32927910	32945106	+	5187	protein_coding	transmembrane protein 98 [Source:HGNC Symbol;Acc:HGNC:24529]
ENSG00000006047	0.624944	0.464382	0.762682	0.727241	0.62622	0.659487	0.742632	0.786255	1.02254	0.984195	0.992563	0.945717	YBX2	17	7288252	7294615	-	4618	protein_coding	Y-box binding protein 2 [Source:HGNC Symbol;Acc:HGNC:17948]
ENSG00000006059	0	0	0	0	0	0	0	0	0	0	0	0	KRT33A	17	41346092	41350812	-	1287	protein_coding	keratin 33A [Source:HGNC Symbol;Acc:HGNC:6450]
ENSG00000006062	1.60193	1.50405	1.73769	1.79029	1.53442	1.52112	1.33659	1.11819	1.407	1.30965	1.29965	1.03373	MAP3K14	17	45263119	45317145	-	5784	protein_coding	mitogen-activated protein kinase kinase kinase 14 [Source:HGNC Symbol;Acc:HGNC:6853]
ENSG00000006071	0.0643552	0.0932168	0.170607	0.177862	0.209929	0.192654	0.036941	0.0766178	0.151647	0.14753	0.087391	0.0949963	ABCC8	11	17392498	17476879	-	12588	protein_coding	ATP binding cassette subfamily C member 8 [Source:HGNC Symbol;Acc:HGNC:59]
ENSG00000006116	0	0	0	0	0	0	0	0	0	0	0	0	CACNG3	16	24255553	24362801	+	3088	protein_coding	calcium voltage-gated channel auxiliary subunit gamma 3 [Source:HGNC Symbol;Acc:HGNC:1407]
ENSG00000006118	13.7389	14.0459	7.82718	7.5288	7.76257	8.37715	15.5809	16.292	11.5311	10.929	10.2882	10.1181	TMEM132A	11	60924463	60937159	+	7271	protein_coding	transmembrane protein 132A [Source:HGNC Symbol;Acc:HGNC:31092]
ENSG00000006125	33.8143	33.3001	37.704	37.6918	37.538	37.1603	33.6257	32.7971	36.3173	36.1879	35.8782	34.5859	AP2B1	17	35578046	35726409	+	7587	protein_coding	adaptor related protein complex 2 subunit beta 1 [Source:HGNC Symbol;Acc:HGNC:563]
ENSG00000006128	0	0	0	0	0	0	0	0	0	0	0	0	TAC1	7	97731908	97740472	+	1888	protein_coding	tachykinin precursor 1 [Source:HGNC Symbol;Acc:HGNC:11517]
ENSG00000006194	4.31588	4.24143	4.91675	4.42467	4.53731	4.61257	4.46935	4.77882	4.16637	3.78584	4.04796	4.02011	ZNF263	16	3263800	3301401	+	6945	protein_coding	zinc finger protein 263 [Source:HGNC Symbol;Acc:HGNC:13056]
ENSG00000006210	0.0253876	0.00676292	0.308697	0.392926	0.400014	0.386484	0	0	0.0503779	0.155198	0.0612891	0.112969	CX3CL1	16	57372458	57385048	+	5983	protein_coding	C-X3-C motif chemokine ligand 1 [Source:HGNC Symbol;Acc:HGNC:10647]
ENSG00000006282	1.41354	1.28886	3.88717	3.91194	3.51272	3.64576	0.849519	0.967346	2.50376	2.216	2.75976	2.95176	SPATA20	17	50543058	50555852	+	5337	protein_coding	spermatogenesis associated 20 [Source:HGNC Symbol;Acc:HGNC:26125]
ENSG00000006283	0.052149	0.0208376	0.0221197	0.00576509	0.0102709	0	0.0239476	0.0233735	0.0103482	0.0201344	0	0.0160651	CACNA1G	17	50561068	50627474	+	9709	protein_coding	calcium voltage-gated channel subunit alpha1 G [Source:HGNC Symbol;Acc:HGNC:1394]
ENSG00000006327	1.53429	1.83921	21.1739	21.7169	21.8003	23.6519	0.943616	0.828895	7.4211	8.3303	9.92134	8.89039	TNFRSF12A	16	3018445	3022383	+	1848	protein_coding	TNF receptor superfamily member 12A [Source:HGNC Symbol;Acc:HGNC:18152]
ENSG00000006377	23.8991	25.7276	21.1709	18.2412	20.5859	19.2464	29.6785	31.4344	23.8431	25.9163	26.2075	24.7222	DLX6	7	97005548	97011039	+	3449	protein_coding	distal-less homeobox 6 [Source:HGNC Symbol;Acc:HGNC:2919]
ENSG00000006432	6.60179	7.75864	5.91605	6.3719	4.82257	6.01959	6.95024	8.56083	5.61728	6.19865	5.10693	5.6836	MAP3K9	14	70722526	70809534	-	12386	protein_coding	mitogen-activated protein kinase kinase kinase 9 [Source:HGNC Symbol;Acc:HGNC:6861]
ENSG00000006451	37.1758	34.556	32.2638	31.4153	31.2901	33.085	36.3827	37.4145	32.8276	33.9231	35.1018	31.1384	RALA	7	39623483	39708124	+	3665	protein_coding	RAS like proto-oncogene A [Source:HGNC Symbol;Acc:HGNC:9839]
ENSG00000006453	9.19132	10.921	8.79988	9.47276	8.61485	9.33312	11.5696	11.2686	9.92557	9.37087	9.20935	9.25408	BAIAP2L1	7	98291651	98401068	-	4798	protein_coding	BAI1 associated protein 2 like 1 [Source:HGNC Symbol;Acc:HGNC:21649]
ENSG00000006459	2.11009	2.7161	3.04262	3.229	2.72301	2.99037	2.83545	2.8878	3.03648	3.08878	3.24696	2.81738	KDM7A	7	140084746	140177035	-	9430	protein_coding	lysine demethylase 7A [Source:HGNC Symbol;Acc:HGNC:22224]
ENSG00000006468	4.28071	3.82071	3.52871	3.48669	3.76958	3.53076	2.91359	3.06204	2.87849	3.25265	3.74345	3.46577	ETV1	7	13891228	13991425	-	9616	protein_coding	ETS variant 1 [Source:HGNC Symbol;Acc:HGNC:3490]
ENSG00000006530	3.97128	3.68387	2.98665	2.81268	2.92153	2.80789	4.42983	3.97122	3.46513	3.31214	3.28639	3.06572	AGK	7	141551189	141655244	+	10786	protein_coding	acylglycerol kinase [Source:HGNC Symbol;Acc:HGNC:21869]
ENSG00000006534	0.152827	0.195412	0.375976	0.295663	0.218223	0.221304	0.184223	0.239742	0.295679	0.258148	0.267484	0.266786	ALDH3B1	11	68008578	68029282	+	6626	protein_coding	aldehyde dehydrogenase 3 family member B1 [Source:HGNC Symbol;Acc:HGNC:410]
ENSG00000006555	0.0167238	0.08019	0.127686	0.147906	0.197629	0.195601	0.0575987	0.00936965	0.0663718	0.0968544	0.0605603	0.111626	TTC22	1	54779712	54801267	-	6055	protein_coding	tetratricopeptide repeat domain 22 [Source:HGNC Symbol;Acc:HGNC:26067]
ENSG00000006576	6.0493	6.70632	3.70105	4.17566	3.4082	4.39002	7.91292	7.45419	5.61267	5.22852	5.17424	5.02721	PHTF2	7	77798792	77957503	+	8646	protein_coding	putative homeodomain transcription factor 2 [Source:HGNC Symbol;Acc:HGNC:13411]
ENSG00000006606	0	0	0	0	0	0	0	0	0	0	0	0	CCL26	7	75769533	75789896	-	706	protein_coding	C-C motif chemokine ligand 26 [Source:HGNC Symbol;Acc:HGNC:10625]
ENSG00000006607	1.07495	0.951696	1.45726	1.72817	1.43564	1.39695	1.11309	1.13758	1.4569	1.53263	1.36962	1.55835	FARP2	2	241356243	241494841	+	14413	protein_coding	FERM, ARH/RhoGEF and pleckstrin domain protein 2 [Source:HGNC Symbol;Acc:HGNC:16460]
ENSG00000006611	0	0.0165018	0.0437928	0.0114138	0.0610034	0.023001	0.0118529	0.0231375	0.0307311	0.0797245	0.0747742	0.0636116	USH1C	11	17493895	17544416	-	4904	protein_coding	USH1 protein network component harmonin [Source:HGNC Symbol;Acc:HGNC:12597]
ENSG00000006625	30.1189	29.9985	21.7315	23.588	22.1045	23.0961	32.2845	30.6224	25.7939	26.3482	27.4388	26.5982	GGCT	7	30496621	30504844	-	1597	protein_coding	gamma-glutamylcyclotransferase [Source:HGNC Symbol;Acc:HGNC:21705]
ENSG00000006634	11.136	10.3121	6.11056	6.65622	5.80958	5.58692	10.9455	10.3489	8.44011	7.52847	7.94781	7.41931	DBF4	7	87876216	87909541	+	4583	protein_coding	DBF4 zinc finger [Source:HGNC Symbol;Acc:HGNC:17364]
ENSG00000006638	0.0362559	0	0.0307569	0	0.0178518	0	0	0	0	0.0174977	0	0	TBXA2R	19	3594506	3606840	-	2793	protein_coding	thromboxane A2 receptor [Source:HGNC Symbol;Acc:HGNC:11608]
ENSG00000006652	4.42155	4.88425	4.38754	4.55918	4.25432	4.36788	3.97395	4.04534	4.27961	4.82903	4.0477	4.10992	IFRD1	7	112422968	112481017	+	7489	protein_coding	interferon related developmental regulator 1 [Source:HGNC Symbol;Acc:HGNC:5456]
ENSG00000006659	0	0	0	0	0	0	0	0	0	0	0	0	LGALS14	19	39704306	39709444	+	1079	protein_coding	galectin 14 [Source:HGNC Symbol;Acc:HGNC:30054]
ENSG00000006695	5.5867	5.42137	4.53623	4.9056	4.99859	4.80062	4.83778	4.65026	5.06786	4.52967	5.45261	5.13035	COX10	17	14069496	14208677	+	3172	protein_coding	cytochrome c oxidase assembly factor heme A:farnesyltransferase COX10 [Source:HGNC Symbol;Acc:HGNC:2260]
ENSG00000006704	11.3839	10.3927	6.82817	7.10649	7.5734	7.46423	10.0814	9.88335	7.66128	8.31065	7.33611	7.53714	GTF2IRD1	7	74453790	74602604	+	6498	protein_coding	GTF2I repeat domain containing 1 [Source:HGNC Symbol;Acc:HGNC:4661]
ENSG00000006712	40.991	39.7801	36.9471	35.9379	35.1151	38.5572	39.7824	39.02	37.8646	40.9946	41.049	41.7416	PAF1	19	39385852	39391195	-	2668	protein_coding	PAF1 homolog, Paf1/RNA polymerase II complex component [Source:HGNC Symbol;Acc:HGNC:25459]
ENSG00000006715	6.86033	6.49392	7.91207	8.10791	7.85516	7.55497	6.75823	6.52348	8.53888	8.2757	8.85277	8.15768	VPS41	7	38722963	38932394	-	7801	protein_coding	VPS41, HOPS complex subunit [Source:HGNC Symbol;Acc:HGNC:12713]
ENSG00000006740	2.05668	1.87032	1.5226	1.40521	1.66541	1.47057	2.36114	2.43902	1.62922	1.46913	1.60674	1.77582	ARHGAP44	17	12789539	12991643	+	9281	protein_coding	Rho GTPase activating protein 44 [Source:HGNC Symbol;Acc:HGNC:29096]
ENSG00000006744	15.9834	14.6928	13.857	13.7618	13.5082	13.8929	13.4484	13.886	13.3485	13.9797	12.9648	13.9383	ELAC2	17	12992391	13018187	-	6345	protein_coding	elaC ribonuclease Z 2 [Source:HGNC Symbol;Acc:HGNC:14198]
ENSG00000006747	0.270081	0.2228	0.221726	0.26005	0.19733	0.218354	0.575116	0.497874	0.108051	0.163983	0.14197	0.0760442	SCIN	7	12570577	12660179	+	11623	protein_coding	scinderin [Source:HGNC Symbol;Acc:HGNC:21695]
ENSG00000006756	6.96452	6.79748	15.8611	15.1836	16.3411	16.0451	6.20955	5.40701	10.4829	10.6919	11.7189	12.1216	ARSD	X	2903970	2929351	-	7030	protein_coding	arylsulfatase D [Source:HGNC Symbol;Acc:HGNC:717]
ENSG00000006757	0	0	0	0.0162666	0	0	0	0	0	0	0	0	PNPLA4	X	7898247	7927739	-	3441	protein_coding	patatin like phospholipase domain containing 4 [Source:HGNC Symbol;Acc:HGNC:24887]
ENSG00000006788	0	0	0	0	0	0	0	0	0	0	0	0	MYH13	17	10300865	10373130	-	6120	protein_coding	myosin heavy chain 13 [Source:HGNC Symbol;Acc:HGNC:7571]
ENSG00000006831	48.2282	45.3293	47.5044	45.2414	46.1957	46.8323	46.6655	45.0353	47.1841	47.2748	47.1206	45.5526	ADIPOR2	12	1688574	1788678	+	5878	protein_coding	adiponectin receptor 2 [Source:HGNC Symbol;Acc:HGNC:24041]
ENSG00000006837	0.546561	0.489733	0.590116	0.439437	0.407754	0.719508	0.2662	0.538195	0.460119	0.543545	0.659735	0.323142	CDKL3	5	134286350	134371047	-	3057	protein_coding	cyclin dependent kinase like 3 [Source:HGNC Symbol;Acc:HGNC:15483]
ENSG00000007001	0	0.0684182	0.0290511	0	0	0.0572185	0.0196573	0	0.0169885	0.0330545	0.0206681	0	UPP2	2	157876702	158136154	+	2957	protein_coding	uridine phosphorylase 2 [Source:HGNC Symbol;Acc:HGNC:23061]
ENSG00000007038	0.0257404	0.102853	0.152854	0.284562	0.0506966	0	0.0591019	0.0865275	0.0510779	0.124228	0.155352	0.0792962	PRSS21	16	2817180	2826304	+	1967	protein_coding	serine protease 21 [Source:HGNC Symbol;Acc:HGNC:9485]
ENSG00000007047	13.5842	12.9798	13.1085	14.1528	12.8613	13.9896	12.1083	13.2304	14.2689	14.226	14.5548	13.8869	MARK4	19	45079288	45305283	+	6668	protein_coding	microtubule affinity regulating kinase 4 [Source:HGNC Symbol;Acc:HGNC:13538]
ENSG00000007062	17.9601	17.2377	25.1276	24.9824	28.2299	25.028	17.2019	17.629	19.2048	18.8082	21.2021	21.4849	PROM1	4	15963076	16084378	-	7434	protein_coding	prominin 1 [Source:HGNC Symbol;Acc:HGNC:9454]
ENSG00000007080	40.3526	36.8063	39.4589	37.7314	36.9145	42.1289	38.4127	36.945	40.5815	40.8928	42.0445	40.9984	CCDC124	19	17933016	17943991	+	1660	protein_coding	coiled-coil domain containing 124 [Source:HGNC Symbol;Acc:HGNC:25171]
ENSG00000007129	0	0	0	0	0	0	0	0	0	0	0	0	CEACAM21	19	41549518	41586844	+	1964	protein_coding	carcinoembryonic antigen related cell adhesion molecule 21 [Source:HGNC Symbol;Acc:HGNC:28834]
ENSG00000007168	20.0545	20.8561	24.2163	24.5464	25.8718	22.7342	22.5369	22.7086	24.7807	23.4343	24.3048	23.2099	PAFAH1B1	17	2593210	2685615	+	8127	protein_coding	platelet activating factor acetylhydrolase 1b regulatory subunit 1 [Source:HGNC Symbol;Acc:HGNC:8574]
ENSG00000007171	0.104299	0.120397	0.137635	0.128115	0.171184	0.193631	0.0931305	0.0908978	0.24146	0.167788	0.223815	0.178503	NOS2	17	27756766	27800499	-	4369	protein_coding	nitric oxide synthase 2 [Source:HGNC Symbol;Acc:HGNC:7873]
ENSG00000007174	0	0.00238295	0.0075887	0.00329642	0	0	0	0	0.00295849	0	0	0	DNAH9	17	11598431	11969748	+	16980	protein_coding	dynein axonemal heavy chain 9 [Source:HGNC Symbol;Acc:HGNC:2953]
ENSG00000007202	17.8074	17.9113	17.7436	17.4678	18.103	17.8814	17.5167	16.7957	17.2219	17.347	17.7423	17.2105	KIAA0100	17	28614440	28645454	-	9235	protein_coding	KIAA0100 [Source:HGNC Symbol;Acc:HGNC:28960]
ENSG00000007216	0	0	0	0	0	0	0	0	0	0	0	0	SLC13A2	17	28473293	28497781	+	3226	protein_coding	solute carrier family 13 member 2 [Source:HGNC Symbol;Acc:HGNC:10917]
ENSG00000007237	3.59433	3.46135	1.16523	1.0973	1.32796	1.12797	1.13951	1.28071	0.845542	0.750002	0.562746	0.694941	GAS7	17	9910609	10198551	-	10100	protein_coding	growth arrest specific 7 [Source:HGNC Symbol;Acc:HGNC:4169]
ENSG00000007255	22.8466	20.9468	26.7011	21.4174	27.2547	26.6577	12.7717	17.026	22.8831	21.7903	24.1056	24.352	TRAPPC6A	19	45162928	45178237	-	933	protein_coding	trafficking protein particle complex 6A [Source:HGNC Symbol;Acc:HGNC:23069]
ENSG00000007264	0	0.0097712	0	0.0270337	0.0120406	0.0136195	0	0.0274007	0	0.0118018	0.0442759	0.0251108	MATK	19	3777970	3802129	-	4141	protein_coding	megakaryocyte-associated tyrosine kinase [Source:HGNC Symbol;Acc:HGNC:6906]
ENSG00000007306	0	0	0	0	0	0	0	0	0	0	0	0	CEACAM7	19	41673307	41706976	-	2649	protein_coding	carcinoembryonic antigen related cell adhesion molecule 7 [Source:HGNC Symbol;Acc:HGNC:1819]
ENSG00000007312	0.0486841	0.233438	0.18585	0.188372	0.311626	0.244031	0.139728	0.136378	0.241515	0.211462	0.440736	0.299953	CD79B	17	63928740	63932354	-	2080	protein_coding	CD79b molecule [Source:HGNC Symbol;Acc:HGNC:1699]
ENSG00000007314	0	0	0	0	0	0	0	0	0	0	0	0	SCN4A	17	63938554	63972918	-	8243	protein_coding	sodium voltage-gated channel alpha subunit 4 [Source:HGNC Symbol;Acc:HGNC:10591]
ENSG00000007341	1.97881	1.88569	1.75282	2.07717	1.57369	2.15553	1.7701	1.96548	1.63507	1.91604	2.18512	2.20506	ST7L	1	112523518	112620825	-	8111	protein_coding	suppression of tumorigenicity 7 like [Source:HGNC Symbol;Acc:HGNC:18441]
ENSG00000007350	0	0	0	0	0	0.0309032	0	0	0.013763	0.0133893	0.016744	0	TKTL1	X	154295671	154330350	+	3650	protein_coding	transketolase like 1 [Source:HGNC Symbol;Acc:HGNC:11835]
ENSG00000007372	1.65917	1.76338	1.05873	1.12958	1.02298	1.05957	1.84613	1.95998	1.41446	1.41128	1.32732	1.3665	PAX6	11	31784779	31818062	-	20812	protein_coding	paired box 6 [Source:HGNC Symbol;Acc:HGNC:8620]
ENSG00000007376	11.4282	11.018	11.7579	12.0073	11.8483	10.1228	9.34142	9.54774	11.375	10.5543	11.0357	12.3549	RPUSD1	16	784974	788397	-	2769	protein_coding	RNA pseudouridylate synthase domain containing 1 [Source:HGNC Symbol;Acc:HGNC:14173]
ENSG00000007384	0.298802	0.370536	3.81096	3.61081	3.92671	3.77596	0.0473152	0.0577261	2.21836	2.34709	1.77849	2.63451	RHBDF1	16	58059	76355	-	4914	protein_coding	rhomboid 5 homolog 1 [Source:HGNC Symbol;Acc:HGNC:20561]
ENSG00000007392	10.4772	10.9411	9.36098	10.2684	9.38106	9.83501	10.4941	10.417	8.78464	9.61438	7.56026	10.1441	LUC7L	16	188969	229463	-	6176	protein_coding	LUC7 like [Source:HGNC Symbol;Acc:HGNC:6723]
ENSG00000007402	0.120132	0.211209	0.366879	0.398418	0.615167	0.392523	0.0643605	0.0897394	0.317843	0.24737	0.280346	0.402974	CACNA2D2	3	50362799	50504244	-	6322	protein_coding	calcium voltage-gated channel auxiliary subunit alpha2delta 2 [Source:HGNC Symbol;Acc:HGNC:1400]
ENSG00000007516	0.0494287	0.0460849	0.153749	0.173038	0.21904	0.165176	0.0472882	0.0276928	0.114431	0.0795169	0.0696076	0.109973	BAIAP3	16	1333601	1349441	+	6146	protein_coding	BAI1 associated protein 3 [Source:HGNC Symbol;Acc:HGNC:948]
ENSG00000007520	33.9715	33.2685	34.5551	32.0619	35.2992	35.0278	28.9464	29.85	36.373	35.9751	35.5974	34.006	TSR3	16	1349240	1351911	-	1243	protein_coding	TSR3, acp transferase ribosome maturation factor [Source:HGNC Symbol;Acc:HGNC:14175]
ENSG00000007541	3.57444	4.27457	4.90166	5.18376	5.62692	5.21599	3.78736	4.14158	3.85153	4.24778	4.29138	5.21629	PIGQ	16	566995	584136	+	7904	protein_coding	phosphatidylinositol glycan anchor biosynthesis class Q [Source:HGNC Symbol;Acc:HGNC:14135]
ENSG00000007545	3.91845	4.2671	4.28853	4.43214	4.51974	4.20984	3.76959	3.74698	4.15176	3.46703	4.1167	4.14172	CRAMP1	16	1612325	1677908	+	8373	protein_coding	cramped chromatin regulator homolog 1 [Source:HGNC Symbol;Acc:HGNC:14122]
ENSG00000007866	4.47139	5.32681	10.9143	10.8602	11.5729	11.1278	3.87384	2.9987	8.01519	7.97404	8.08586	8.60273	TEAD3	6	35473597	35497076	-	3046	protein_coding	TEA domain transcription factor 3 [Source:HGNC Symbol;Acc:HGNC:11716]
ENSG00000007908	0	0	0	0	0.0108746	0	0	0	0.0219128	0	0	0	SELE	1	169722641	169764705	-	4585	protein_coding	selectin E [Source:HGNC Symbol;Acc:HGNC:10718]
ENSG00000007923	12.1623	12.1555	10.6556	10.8687	9.99556	11.0289	12.2474	11.5855	10.644	11.3741	11.242	10.5559	DNAJC11	1	6634168	6701924	-	5083	protein_coding	DnaJ heat shock protein family (Hsp40) member C11 [Source:HGNC Symbol;Acc:HGNC:25570]
ENSG00000007933	0.20469	0.315475	1.16589	1.06677	1.64137	1.30288	0.218206	0.114679	1.43612	1.56647	1.53539	1.74157	FMO3	1	171090877	171117819	+	3463	protein_coding	flavin containing monooxygenase 3 [Source:HGNC Symbol;Acc:HGNC:3771]
ENSG00000007944	4.55733	5.54976	6.45767	6.23771	6.42773	6.69417	5.04033	4.84468	3.97508	4.12496	3.62703	4.19981	MYLIP	6	16129125	16148248	+	3033	protein_coding	myosin regulatory light chain interacting protein [Source:HGNC Symbol;Acc:HGNC:21155]
ENSG00000007952	0.700712	0.799971	0.968076	0.59758	0.788614	0.713621	0.643554	0.672992	1.01305	0.734323	1.13579	0.760656	NOX1	X	100843324	100874345	-	2529	protein_coding	NADPH oxidase 1 [Source:HGNC Symbol;Acc:HGNC:7889]
ENSG00000007968	26.8142	26.2558	9.335	9.50838	9.4567	9.18786	27.0342	27.852	19.2582	17.2397	17.0568	14.5962	E2F2	1	23506430	23531220	-	5457	protein_coding	E2F transcription factor 2 [Source:HGNC Symbol;Acc:HGNC:3114]
ENSG00000008018	158.358	146.551	141.079	138.519	143.127	144.921	157.942	148.749	154.29	162.535	161.214	155.745	PSMB1	6	170535117	170553341	-	2256	protein_coding	proteasome subunit beta 1 [Source:HGNC Symbol;Acc:HGNC:9537]
ENSG00000008056	3.45756	3.23954	0.460762	0.410061	0.391367	0.339394	6.91985	7.51099	0.368023	0.35803	0.431742	0.312876	SYN1	X	47571898	47619943	-	3822	protein_coding	synapsin I [Source:HGNC Symbol;Acc:HGNC:11494]
ENSG00000008083	14.9243	14.4427	10.8826	11.9112	11.0248	11.1015	17.3849	16.4493	13.3877	12.9104	13.4728	12.2395	JARID2	6	15246296	15522040	+	6015	protein_coding	jumonji and AT-rich interaction domain containing 2 [Source:HGNC Symbol;Acc:HGNC:6196]
ENSG00000008086	1.36401	1.41471	3.27517	3.27153	3.33763	3.05856	0.987218	1.1762	2.57722	2.69614	2.86697	2.8409	CDKL5	X	18425583	18653629	+	17075	protein_coding	cyclin dependent kinase like 5 [Source:HGNC Symbol;Acc:HGNC:11411]
ENSG00000008118	0	0.0604821	0.0321017	0.0209168	0	0.0421512	0	0	0	0	0	0	CAMK1G	1	209583717	209613938	+	2676	protein_coding	calcium/calmodulin dependent protein kinase IG [Source:HGNC Symbol;Acc:HGNC:14585]
ENSG00000008128	0.430814	0.46479	0.411155	0.654867	0.615164	0.491881	0.420402	0.325845	0.40607	0.467815	0.403016	0.353912	CDK11A	1	1702730	1724324	-	4701	protein_coding	cyclin dependent kinase 11A [Source:HGNC Symbol;Acc:HGNC:1730]
ENSG00000008130	14.3895	15.6184	14.4433	14.8927	13.4094	14.3072	14.5369	15.0542	13.6275	12.9767	13.1557	14.0014	NADK	1	1751232	1780457	-	5570	protein_coding	NAD kinase [Source:HGNC Symbol;Acc:HGNC:29831]
ENSG00000008196	1.25158	1.01995	0.244482	0.172954	0.291911	0.192611	1.37069	1.45777	0.490178	0.333808	0.397563	0.279026	TFAP2B	6	50818723	50847613	+	6149	protein_coding	transcription factor AP-2 beta [Source:HGNC Symbol;Acc:HGNC:11743]
ENSG00000008197	0.218239	0.261611	0	0.030158	0	0.121548	0.0626365	0.0917024	0.0270663	0.0789942	0.0329286	0	TFAP2D	6	50713828	50772988	+	1856	protein_coding	transcription factor AP-2 delta [Source:HGNC Symbol;Acc:HGNC:15581]
ENSG00000008226	0.0303619	0.0388223	0.0515136	0.0604173	0.113617	0.0879322	0.0766843	0.0544334	0.0301242	0.023445	0.0366487	0.0498843	DLEC1	3	38039205	38124025	+	8338	protein_coding	DLEC1, cilia and flagella associated protein [Source:HGNC Symbol;Acc:HGNC:2899]
ENSG00000008256	5.91049	6.22125	15.9295	15.9497	17.2811	15.8378	4.89393	5.43107	12.5501	12.7058	12.8481	12.9353	CYTH3	7	6161776	6272644	-	5808	protein_coding	cytohesin 3 [Source:HGNC Symbol;Acc:HGNC:9504]
ENSG00000008277	3.72711	3.47277	2.40481	2.33547	2.39512	2.23763	4.87923	4.97619	3.67735	3.52542	3.63216	3.6099	ADAM22	7	87934143	88202889	+	12199	protein_coding	ADAM metallopeptidase domain 22 [Source:HGNC Symbol;Acc:HGNC:201]
ENSG00000008282	25.2796	24.0986	23.5899	26.1701	25.997	25.0212	21.4347	19.5248	23.6843	20.1654	22.951	21.9538	SYPL1	7	106090503	106112576	-	2804	protein_coding	synaptophysin like 1 [Source:HGNC Symbol;Acc:HGNC:11507]
ENSG00000008283	14.1806	13.8577	16.7529	15.824	14.8362	15.4565	14.4661	14.0553	14.4284	14.5052	15.2559	14.5421	CYB561	17	63432304	63446378	-	5320	protein_coding	cytochrome b561 [Source:HGNC Symbol;Acc:HGNC:2571]
ENSG00000008294	14.8851	14.0467	14.656	15.3373	14.8584	15.3878	15.0917	15.8918	14.0422	14.433	14.2584	14.6506	SPAG9	17	50962174	51120865	-	11963	protein_coding	sperm associated antigen 9 [Source:HGNC Symbol;Acc:HGNC:14524]
ENSG00000008300	19.1679	18.8677	15.595	16.0863	15.3645	14.8791	20.5264	20.6477	15.1506	15.25	13.4716	14.1963	CELSR3	3	48636469	48662915	-	13873	protein_coding	cadherin EGF LAG seven-pass G-type receptor 3 [Source:HGNC Symbol;Acc:HGNC:3230]
ENSG00000008311	10.6755	11.0521	10.4971	10.2778	10.2957	10.3682	11.1417	11.0229	11.5548	11.9543	12.5266	12.8989	AASS	7	122075647	122144280	-	4591	protein_coding	aminoadipate-semialdehyde synthase [Source:HGNC Symbol;Acc:HGNC:17366]
ENSG00000008323	1.2123	1.78567	3.98264	3.96806	4.19012	3.33624	1.3099	0.892283	3.50231	2.9598	3.88786	3.44172	PLEKHG6	12	6310436	6328506	+	4260	protein_coding	pleckstrin homology and RhoGEF domain containing G6 [Source:HGNC Symbol;Acc:HGNC:25562]
ENSG00000008324	21.376	20.1377	14.0967	14.7911	13.9823	14.0344	21.0474	18.4011	14.9389	16.6041	14.1253	16.3827	SS18L2	3	42581840	42595114	+	1298	protein_coding	SS18 like 2 [Source:HGNC Symbol;Acc:HGNC:15593]
ENSG00000008382	3.21234	3.21884	4.65366	3.66053	4.20976	3.93605	3.23399	4.0148	4.31497	3.72079	3.8775	3.80614	MPND	19	4343527	4360086	+	2049	protein_coding	MPN domain containing [Source:HGNC Symbol;Acc:HGNC:25934]
ENSG00000008394	21.1509	20.6228	12.3545	12.4586	11.882	12.5608	21.6881	19.788	17.9401	18.7076	17.6035	17.2538	MGST1	12	16347142	16609259	+	7440	protein_coding	microsomal glutathione S-transferase 1 [Source:HGNC Symbol;Acc:HGNC:7061]
ENSG00000008405	9.70219	11.4066	13.8648	12.1522	13.3761	12.4674	9.31268	10.7033	11.2439	11.2861	12.2303	12.1609	CRY1	12	106991364	107093829	-	5062	protein_coding	cryptochrome circadian regulator 1 [Source:HGNC Symbol;Acc:HGNC:2384]
ENSG00000008438	0	0	0	0.466444	0.346251	0.234993	0.242195	0.0787962	0.209313	0.339383	0.0848825	0.361055	PGLYRP1	19	46019153	46023065	-	720	protein_coding	peptidoglycan recognition protein 1 [Source:HGNC Symbol;Acc:HGNC:8904]
ENSG00000008441	8.59658	8.7641	8.43092	8.66866	8.54473	7.40105	7.55407	8.59731	7.79593	7.80139	7.36062	6.8393	NFIX	19	12995608	13098796	+	6302	protein_coding	nuclear factor I X [Source:HGNC Symbol;Acc:HGNC:7788]
ENSG00000008513	0.00571977	0.013713	0.0485224	0.0316162	0.0450611	0.025485	0	0.00640909	0.01135	0.0220836	0.0138083	0.0469877	ST3GAL1	8	133454848	133571940	-	8852	protein_coding	ST3 beta-galactoside alpha-2,3-sialyltransferase 1 [Source:HGNC Symbol;Acc:HGNC:10862]
ENSG00000008516	0.0122713	0.0294202	0.0728706	0.054264	0.0725062	0.0956831	0.0140879	0	0.0608763	0.142136	0.0148123	0.012601	MMP25	16	3046681	3060726	+	4126	protein_coding	matrix metallopeptidase 25 [Source:HGNC Symbol;Acc:HGNC:14246]
ENSG00000008517	0	0.0126091	0.0669243	0.0697704	0.0310752	0.0703002	0	0	0.0156544	0.0152294	0.019045	0.0324038	IL32	16	3065297	3082192	+	3209	protein_coding	interleukin 32 [Source:HGNC Symbol;Acc:HGNC:16830]
ENSG00000008710	2.31956	2.66373	3.33984	3.59121	3.37656	3.18024	3.57254	3.29403	3.60526	3.30431	3.11975	3.80148	PKD1	16	2088710	2135898	-	18532	protein_coding	polycystin 1, transient receptor potential channel interacting [Source:HGNC Symbol;Acc:HGNC:9008]
ENSG00000008735	15.4528	16.0588	4.90589	4.97983	5.25555	4.77871	21.8283	23.9297	7.83195	8.14933	6.27622	6.3437	MAPK8IP2	22	50600685	50613981	+	5901	protein_coding	mitogen-activated protein kinase 8 interacting protein 2 [Source:HGNC Symbol;Acc:HGNC:6883]
ENSG00000008838	17.9777	18.3715	18.6689	18.17	19.7521	18.2432	16.4729	17.121	18.0318	18.0897	18.7595	18.3338	MED24	17	40019097	40061215	-	6962	protein_coding	mediator complex subunit 24 [Source:HGNC Symbol;Acc:HGNC:22963]
ENSG00000008853	1.33119	1.42049	1.40345	1.32703	1.47762	1.44853	1.26324	1.71579	1.43529	1.582	1.22602	1.0667	RHOBTB2	8	22987417	23020199	+	6580	protein_coding	Rho related BTB domain containing 2 [Source:HGNC Symbol;Acc:HGNC:18756]
ENSG00000008869	5.13348	4.83223	4.79978	4.91113	4.69071	5.14087	4.99383	4.98473	4.45052	4.68105	4.30474	5.15737	HEATR5B	2	36968383	37084342	-	8206	protein_coding	HEAT repeat containing 5B [Source:HGNC Symbol;Acc:HGNC:29273]
ENSG00000008952	22.5568	22.2575	24.9434	25.1484	26.1627	25.1829	23.9311	23.6937	25.3964	24.9225	25.7628	24.6647	SEC62	3	169966635	169998373	+	7928	protein_coding	SEC62 homolog, preprotein translocation factor [Source:HGNC Symbol;Acc:HGNC:11846]
ENSG00000008988	131.874	126.927	114.205	114.855	107.178	120.03	125.702	116.434	110.159	115.373	121.213	117.094	RPS20	8	56067295	56074581	-	3002	protein_coding	ribosomal protein S20 [Source:HGNC Symbol;Acc:HGNC:10405]
ENSG00000009307	175.878	168.244	162.717	156.179	163.051	157.443	167.006	169.247	165.207	165.475	169.511	158.909	CSDE1	1	114716913	114758676	-	5778	protein_coding	cold shock domain containing E1 [Source:HGNC Symbol;Acc:HGNC:29905]
ENSG00000009335	19.9176	19.6783	19.2352	17.9879	19.2951	17.9716	21.8889	21.4934	20.5245	20.8047	20.8601	20.2272	UBE3C	7	157138913	157269372	+	9220	protein_coding	ubiquitin protein ligase E3C [Source:HGNC Symbol;Acc:HGNC:16803]
ENSG00000009413	14.3887	13.9315	22.7049	21.7226	25.4096	21.5971	14.8346	14.1	20.179	19.5878	22.4295	21.8722	REV3L	6	111299028	111483715	-	12425	protein_coding	REV3 like, DNA directed polymerase zeta catalytic subunit [Source:HGNC Symbol;Acc:HGNC:9968]
ENSG00000009694	0.918715	0.99462	0.35971	0.490461	0.402098	0.349866	0.88344	0.937049	0.268783	0.329698	0.303302	0.399131	TENM1	X	124375903	124963817	-	12896	protein_coding	teneurin transmembrane protein 1 [Source:HGNC Symbol;Acc:HGNC:8117]
ENSG00000009709	0	0	0	0	0	0	0	0	0	0	0	0	PAX7	1	18631006	18748866	+	6313	protein_coding	paired box 7 [Source:HGNC Symbol;Acc:HGNC:8621]
ENSG00000009724	0.154836	0.447363	0.282911	0.487182	0.3636	0.291876	0.670009	0.680639	0.259979	0.459855	0.230028	0.379146	MASP2	1	11026523	11047233	-	4251	protein_coding	mannan binding lectin serine peptidase 2 [Source:HGNC Symbol;Acc:HGNC:6902]
ENSG00000009765	0	0	0.00414515	0.0108036	0.00962365	0	0	0	0	0	0	0	IYD	6	150368892	150405969	+	10362	protein_coding	iodotyrosine deiodinase [Source:HGNC Symbol;Acc:HGNC:21071]
ENSG00000009780	4.06658	4.67416	4.4613	5.03676	4.31363	4.362	4.42362	4.17694	3.92267	3.6829	4.24202	4.17585	FAM76A	1	27725979	27763122	+	4034	protein_coding	family with sequence similarity 76 member A [Source:HGNC Symbol;Acc:HGNC:28530]
ENSG00000009790	0	0.00522097	0.0166266	0.00722236	0.0128671	0.0145544	0.0225007	0.0146408	0.00648195	0.00630595	0	0.0268345	TRAF3IP3	1	209756032	209782320	+	7750	protein_coding	TRAF3 interacting protein 3 [Source:HGNC Symbol;Acc:HGNC:30766]
ENSG00000009830	2.63073	2.35708	2.9184	2.80202	2.86466	2.7444	2.59038	2.52261	2.46959	2.676	2.26557	2.75337	POMT2	14	77274956	77320884	-	10008	protein_coding	protein O-mannosyltransferase 2 [Source:HGNC Symbol;Acc:HGNC:19743]
ENSG00000009844	23.3566	22.0923	20.8136	20.2558	21.6276	19.9514	23.6925	23.2339	23.5819	23.3117	22.9583	21.106	VTA1	6	142147162	142224689	+	7262	protein_coding	vesicle trafficking 1 [Source:HGNC Symbol;Acc:HGNC:20954]
ENSG00000009950	0.799167	1.40337	1.03477	1.32522	0.911254	1.69839	1.90738	1.51996	1.39803	1.42097	0.88849	1.72766	MLXIPL	7	73593194	73624543	-	4815	protein_coding	MLX interacting protein like [Source:HGNC Symbol;Acc:HGNC:12744]
ENSG00000009954	57.3148	55.8949	44.1456	45.2596	42.6494	46.155	59.1074	61.7848	48.4402	52.5089	48.7676	49.5888	BAZ1B	7	73440398	73522278	-	7053	protein_coding	bromodomain adjacent to zinc finger domain 1B [Source:HGNC Symbol;Acc:HGNC:961]
ENSG00000010017	30.4666	30.0537	27.1546	28.0285	28.3191	25.8654	31.9723	31.9008	32.2093	32.4153	29.6539	31.0988	RANBP9	6	13621498	13711564	-	3347	protein_coding	RAN binding protein 9 [Source:HGNC Symbol;Acc:HGNC:13727]
ENSG00000010030	1.04505	0.937422	1.04938	0.801639	0.777095	1.11656	1.51805	1.26658	1.35427	1.35867	1.31293	0.832221	ETV7	6	36354091	36387800	-	2374	protein_coding	ETS variant 7 [Source:HGNC Symbol;Acc:HGNC:18160]
ENSG00000010072	4.72366	4.77521	4.21811	4.12265	4.48285	4.19216	5.41309	5.4178	4.91634	4.29463	4.70835	4.6305	SPRTN	1	231337104	231355023	+	5906	protein_coding	SprT-like N-terminal domain [Source:HGNC Symbol;Acc:HGNC:25356]
ENSG00000010165	45.7231	48.8046	38.9453	40.5576	40.4796	39.9224	44.0165	46.7119	43.0812	45.2061	43.1497	40.8246	METTL13	1	171781664	171814023	+	3827	protein_coding	methyltransferase like 13 [Source:HGNC Symbol;Acc:HGNC:24248]
ENSG00000010219	1.72982	1.72083	2.25294	1.96787	2.00034	2.12673	1.73869	1.92221	2.0866	2.1408	1.90607	2.00479	DYRK4	12	4562204	4615302	+	7054	protein_coding	dual specificity tyrosine phosphorylation regulated kinase 4 [Source:HGNC Symbol;Acc:HGNC:3095]
ENSG00000010244	12.7746	12.7311	11.366	11.1105	12.1769	10.8921	12.7421	12.4939	12.2685	11.8459	12.0463	11.9062	ZNF207	17	32350117	32381886	+	15834	protein_coding	zinc finger protein 207 [Source:HGNC Symbol;Acc:HGNC:12998]
ENSG00000010256	52.3212	54.0167	47.9958	45.7853	47.703	47.9281	49.1275	50.5094	51.6633	50.3058	51.7668	51.8312	UQCRC1	3	48599002	48610976	-	3236	protein_coding	ubiquinol-cytochrome c reductase core protein 1 [Source:HGNC Symbol;Acc:HGNC:12585]
ENSG00000010270	7.27798	7.54717	5.28503	5.5999	5.11444	5.57757	7.05863	7.65925	6.18118	7.37338	6.63443	6.38539	STARD3NL	7	38178222	38230671	+	4348	protein_coding	STARD3 N-terminal like [Source:HGNC Symbol;Acc:HGNC:19169]
ENSG00000010278	18.3319	19.5658	83.594	76.8574	83.2358	79.5129	13.7327	12.3819	43.324	40.9156	52.5314	50.0695	CD9	12	6199715	6238271	+	4165	protein_coding	CD9 molecule [Source:HGNC Symbol;Acc:HGNC:1709]
ENSG00000010282	0	0	0	0.0193612	0	0	0	0	0	0	0	0	HHATL	3	42692663	42702827	-	2891	protein_coding	hedgehog acyltransferase like [Source:HGNC Symbol;Acc:HGNC:13242]
ENSG00000010292	72.0251	66.9968	46.1368	45.9728	46.924	47.3218	68.5478	73.2975	53.1701	56.3069	53.098	50.5252	NCAPD2	12	6493356	6531955	+	6487	protein_coding	non-SMC condensin I complex subunit D2 [Source:HGNC Symbol;Acc:HGNC:24305]
ENSG00000010295	0.0291936	0.0311071	0.132084	0.0645473	0.0862466	0.162594	0.0335153	0.0109039	0.0579302	0.0281786	0	0.0799414	IFFO1	12	6538375	6556083	-	5203	protein_coding	intermediate filament family orphan 1 [Source:HGNC Symbol;Acc:HGNC:24970]
ENSG00000010310	0	0	0.036277	0.0236374	0.0736953	0.0595422	0.0368201	0.0239583	0.0106071	0.0206381	0.0258089	0.0878242	GIPR	19	45668244	45683724	+	4736	protein_coding	gastric inhibitory polypeptide receptor [Source:HGNC Symbol;Acc:HGNC:4271]
ENSG00000010318	1.74436	1.33393	1.54357	1.46292	1.42161	1.50753	1.98532	1.85348	1.56658	1.65468	1.32505	2.03829	PHF7	3	52410657	52423641	+	3367	protein_coding	PHD finger protein 7 [Source:HGNC Symbol;Acc:HGNC:18458]
ENSG00000010319	0	0.0161495	0.0342862	0.0670205	0.0696509	0.101294	0	0	0	0.0585166	0.048785	0.0207511	SEMA3G	3	52433053	52445085	-	5011	protein_coding	semaphorin 3G [Source:HGNC Symbol;Acc:HGNC:30400]
ENSG00000010322	12.8554	13.8732	14.6612	16.002	13.9386	14.4797	12.8867	13.8659	13.8351	14.6864	13.536	15.5051	NISCH	3	52455118	52493071	+	9161	protein_coding	nischarin [Source:HGNC Symbol;Acc:HGNC:18006]
ENSG00000010327	0	0	0	0.00528648	0.00470911	0.0213065	0	0	0.00948907	0	0	0.00982091	STAB1	3	52495338	52524495	+	10588	protein_coding	stabilin 1 [Source:HGNC Symbol;Acc:HGNC:18628]
ENSG00000010361	15.773	16.5416	10.1629	10.0942	9.85371	10.2664	18.9355	18.2893	14.2191	13.8661	12.9689	12.7424	FUZ	19	49806869	49817376	-	2950	protein_coding	fuzzy planar cell polarity protein [Source:HGNC Symbol;Acc:HGNC:26219]
ENSG00000010379	0	0.0095363	0.0404921	0.0263838	0.0235023	0	0.0136994	0	0	0.0345542	0.0432115	0.0367607	SLC6A13	12	220621	262873	-	4243	protein_coding	solute carrier family 6 member 13 [Source:HGNC Symbol;Acc:HGNC:11046]
ENSG00000010404	5.43803	5.75237	9.41598	9.17427	9.70158	8.90405	5.24842	5.54999	7.83369	7.11608	7.42567	8.0461	IDS	X	149476990	149521096	-	9292	protein_coding	iduronate 2-sulfatase [Source:HGNC Symbol;Acc:HGNC:5389]
ENSG00000010438	0.0608551	0.0972657	0.129063	0.0336378	0	0.135573	0.139728	0.102283	0.0905681	0.0587393	0.18364	0.0624903	PRSS3	9	33750466	33799231	+	1664	protein_coding	serine protease 3 [Source:HGNC Symbol;Acc:HGNC:9486]
ENSG00000010539	1.93126	1.74845	1.85602	1.71697	1.59595	1.54197	1.60473	2.06564	1.95634	1.82501	1.96437	1.72659	ZNF200	16	3222325	3236221	-	7498	protein_coding	zinc finger protein 200 [Source:HGNC Symbol;Acc:HGNC:12993]
ENSG00000010610	0.121524	0.0882883	0.103092	0.134346	0.195828	0.18459	0.152197	0.160928	0.109612	0.181281	0.186693	0.181512	CD4	12	6786858	6820808	+	4583	protein_coding	CD4 molecule [Source:HGNC Symbol;Acc:HGNC:1678]
ENSG00000010626	0.464204	0.41072	0.689145	0.788098	1.17548	0.701748	0.285495	0.241497	0.559265	0.6881	0.800464	0.544774	LRRC23	12	6873569	6914243	+	3054	protein_coding	leucine rich repeat containing 23 [Source:HGNC Symbol;Acc:HGNC:19138]
ENSG00000010671	0.0442679	0.0353771	0.0375537	0.0244692	0.0326952	0.0369825	0.0762318	0.0248014	0.0329411	0.0213644	0.0534343	0.0795504	BTK	X	101349447	101390796	-	4575	protein_coding	Bruton tyrosine kinase [Source:HGNC Symbol;Acc:HGNC:1133]
ENSG00000010704	0.160593	0.206769	0.249765	0.226852	0.412938	0.377645	0.215094	0.189944	0.230152	0.215291	0.312308	0.219878	HFE	6	26087281	26098343	+	5675	protein_coding	homeostatic iron regulator [Source:HGNC Symbol;Acc:HGNC:4886]
ENSG00000010803	19.0366	18.6071	14.8067	13.3042	16.0781	15.371	19.8156	19.6595	18.3905	17.1109	17.8385	18.5894	SCMH1	1	41027200	41242154	-	4447	protein_coding	Scm polycomb group protein homolog 1 [Source:HGNC Symbol;Acc:HGNC:19003]
ENSG00000010810	25.3191	24.7383	26.8805	26.3666	27.1132	26.2776	28.9732	29.0824	26.9105	27.2942	27.9972	27.3955	FYN	6	111660332	111873452	-	7411	protein_coding	FYN proto-oncogene, Src family tyrosine kinase [Source:HGNC Symbol;Acc:HGNC:4037]
ENSG00000010818	3.94358	4.35611	13.6231	12.8798	13.8957	12.9882	3.45539	3.28757	9.21745	8.42731	10.1897	9.68095	HIVEP2	6	142751467	142956698	-	10682	protein_coding	human immunodeficiency virus type I enhancer binding protein 2 [Source:HGNC Symbol;Acc:HGNC:4921]
ENSG00000010932	0.0702824	0.337001	0.131169	0.170935	0.207635	0.12526	0.0322747	0.157505	0.251036	0.339194	0.0848354	0.129908	FMO1	1	171248471	171285978	+	3602	protein_coding	flavin containing monooxygenase 1 [Source:HGNC Symbol;Acc:HGNC:3769]
ENSG00000011007	26.5507	24.9335	21.8465	22.3021	21.9103	22.8062	24.551	24.8149	25.262	23.316	24.3396	23.3486	ELOA	1	23743155	23762059	+	5391	protein_coding	elongin A [Source:HGNC Symbol;Acc:HGNC:11620]
ENSG00000011009	31.9098	32.2816	33.7005	34.0785	32.1729	34.3886	30.5721	29.6325	28.8921	30.1772	29.6115	30.0918	LYPLA2	1	23790970	23795539	+	2196	protein_coding	lysophospholipase II [Source:HGNC Symbol;Acc:HGNC:6738]
ENSG00000011021	3.82802	4.25218	3.43658	3.45125	4.07469	3.80865	3.61959	3.08861	3.20807	2.86387	2.71408	2.99586	CLCN6	1	11806096	11848079	+	8174	protein_coding	chloride voltage-gated channel 6 [Source:HGNC Symbol;Acc:HGNC:2024]
ENSG00000011028	2.23634	2.24136	9.95535	9.9218	10.1973	9.38054	0.982901	1.00896	6.74439	6.76786	6.89553	6.99541	MRC2	17	62627401	62693597	+	6860	protein_coding	mannose receptor C type 2 [Source:HGNC Symbol;Acc:HGNC:16875]
ENSG00000011052	0	0.130419	0	0	0.0803547	0	0	0	0.202398	0.118141	0	0	NME1-NME2	17	51153590	51171744	+	1241	protein_coding	NME1-NME2 readthrough [Source:HGNC Symbol;Acc:HGNC:33531]
ENSG00000011083	0	0	0	0.0127473	0	0	0	0	0	0	0	0	SLC6A7	5	150189957	150222788	+	4391	protein_coding	solute carrier family 6 member 7 [Source:HGNC Symbol;Acc:HGNC:11054]
ENSG00000011105	2.11178	2.08026	7.93104	7.12535	8.304	7.81654	0.690281	0.747679	5.76922	5.95937	6.32839	5.79779	TSPAN9	12	3077355	3286564	+	6905	protein_coding	tetraspanin 9 [Source:HGNC Symbol;Acc:HGNC:21640]
ENSG00000011114	7.2688	7.19778	7.32227	8.36661	8.22716	7.59907	7.15493	6.89329	7.03903	6.92553	6.92962	7.30355	BTBD7	14	93237550	93333092	-	11333	protein_coding	BTB domain containing 7 [Source:HGNC Symbol;Acc:HGNC:18269]
ENSG00000011132	1.96839	1.83523	1.77034	1.87384	2.27045	1.95912	2.10286	2.3792	1.83544	1.74163	1.93598	1.96514	APBA3	19	3750819	3761699	-	5556	protein_coding	amyloid beta precursor protein binding family A member 3 [Source:HGNC Symbol;Acc:HGNC:580]
ENSG00000011143	8.39305	9.19783	8.41556	9.20992	8.44859	8.64369	8.48097	9.11237	9.49762	8.60457	8.63229	9.25604	MKS1	17	58205437	58219605	-	4078	protein_coding	Meckel syndrome, type 1 [Source:HGNC Symbol;Acc:HGNC:7121]
ENSG00000011198	4.5742	4.97407	4.29008	4.21153	3.95631	4.49005	5.07425	5.47116	4.83785	4.47343	4.88179	4.51804	ABHD5	3	43690108	43734371	+	7549	protein_coding	abhydrolase domain containing 5 [Source:HGNC Symbol;Acc:HGNC:21396]
ENSG00000011201	3.08148	3.35344	4.02355	3.62637	4.60075	3.59855	1.87479	1.78211	4.34652	3.99549	4.36233	4.29438	ANOS1	X	8528874	8732186	-	7131	protein_coding	anosmin 1 [Source:HGNC Symbol;Acc:HGNC:6211]
ENSG00000011243	11.5493	11.8895	12.2068	12.2941	13.385	13.0645	11.0625	12.1818	11.9433	11.0804	10.633	11.8289	AKAP8L	19	15380048	15419141	-	5081	protein_coding	A-kinase anchoring protein 8 like [Source:HGNC Symbol;Acc:HGNC:29857]
ENSG00000011258	17.6482	16.9582	12.687	12.5922	13.4119	13.5024	18.1217	17.6794	14.3778	14.1707	15.1749	13.7037	MBTD1	17	51177425	51260163	-	7201	protein_coding	mbt domain containing 1 [Source:HGNC Symbol;Acc:HGNC:19866]
ENSG00000011260	39.2435	40.5518	28.5084	29.3135	28.4025	28.8314	39.627	40.1157	36.924	35.1491	37.8911	33.9734	UTP18	17	51260528	51297936	+	2721	protein_coding	UTP18, small subunit processome component [Source:HGNC Symbol;Acc:HGNC:24274]
ENSG00000011275	7.82166	8.3538	8.89596	7.91957	8.84119	8.43866	7.14854	7.29736	8.8879	8.11418	8.17386	8.31843	RNF216	7	5620047	5781739	-	7619	protein_coding	ring finger protein 216 [Source:HGNC Symbol;Acc:HGNC:21698]
ENSG00000011295	14.5716	14.2697	13.5422	12.2999	12.3856	12.6012	13.0946	13.5319	12.7988	11.9515	12.4054	12.7496	TTC19	17	15999380	16045015	+	5966	protein_coding	tetratricopeptide repeat domain 19 [Source:HGNC Symbol;Acc:HGNC:26006]
ENSG00000011304	133.482	126.284	103.04	100.334	103.936	106.365	133.439	139.216	135.043	131.021	132.566	128.435	PTBP1	19	797075	812327	+	6883	protein_coding	polypyrimidine tract binding protein 1 [Source:HGNC Symbol;Acc:HGNC:9583]
ENSG00000011332	8.79721	9.69415	6.66651	7.0433	6.88693	7.07329	9.84521	10.5311	10.6226	10.9451	12.2486	11.6873	DPF1	19	38211006	38229714	-	4800	protein_coding	double PHD fingers 1 [Source:HGNC Symbol;Acc:HGNC:20225]
ENSG00000011347	0.204125	0.163128	0.288608	0.310284	0.343401	0.274744	0.224578	0.181074	0.135018	0.106723	0.11293	0.157207	SYT7	11	61515313	61581148	-	5953	protein_coding	synaptotagmin 7 [Source:HGNC Symbol;Acc:HGNC:11514]
ENSG00000011376	7.62919	7.18715	7.21423	7.26202	6.94347	7.33369	7.21796	7.01169	7.20167	6.79859	7.67858	7.11091	LARS2	3	45388506	45549421	+	6829	protein_coding	leucyl-tRNA synthetase 2, mitochondrial [Source:HGNC Symbol;Acc:HGNC:17095]
ENSG00000011405	14.9958	14.9427	15.1107	14.9968	15.6124	15.1903	15.8769	16.4701	14.9166	15.0532	14.243	15.1954	PIK3C2A	11	17077730	17207983	-	9204	protein_coding	phosphatidylinositol-4-phosphate 3-kinase catalytic subunit type 2 alpha [Source:HGNC Symbol;Acc:HGNC:8971]
ENSG00000011422	1.18144	1.34361	3.33439	2.88846	2.79673	2.96101	1.36938	1.29836	1.78083	1.95177	2.27623	2.13474	PLAUR	19	43646095	43670547	-	4457	protein_coding	plasminogen activator, urokinase receptor [Source:HGNC Symbol;Acc:HGNC:9053]
ENSG00000011426	9.23864	8.709	10.0879	9.58026	10.6322	9.10892	9.3784	9.38004	9.55069	8.93369	9.08802	8.69991	ANLN	7	36389806	36453791	+	6012	protein_coding	anillin actin binding protein [Source:HGNC Symbol;Acc:HGNC:14082]
ENSG00000011451	15.4069	14.5609	12.2832	12.1562	13.0004	11.5253	14.3867	14.4518	14.2127	13.0658	12.8252	13.1382	WIZ	19	15419980	15449951	-	9826	protein_coding	widely interspaced zinc finger motifs [Source:HGNC Symbol;Acc:HGNC:30917]
ENSG00000011454	17.8166	17.608	27.0079	26.7465	26.9491	27.442	19.0393	17.7531	23.9606	24.9263	25.2613	25.4682	RABGAP1	9	122940833	123104866	+	9162	protein_coding	RAB GTPase activating protein 1 [Source:HGNC Symbol;Acc:HGNC:17155]
ENSG00000011465	0.00394111	0.00944871	0	0.00871383	0.00388107	0.01317	0	0	0.00782052	0	0	0	DCN	12	91140484	91183123	-	12847	protein_coding	decorin [Source:HGNC Symbol;Acc:HGNC:2705]
ENSG00000011478	6.741	6.85634	6.91965	7.17187	7.2834	6.96741	6.30757	7.26924	7.82041	7.07774	6.81044	6.57494	QPCTL	19	45692483	45703989	+	2396	protein_coding	glutaminyl-peptide cyclotransferase like [Source:HGNC Symbol;Acc:HGNC:25952]
ENSG00000011485	24.5805	24.4243	18.6436	18.3406	18.3082	18.384	23.2869	25.839	21.6198	22.3551	21.0731	21.1385	PPP5C	19	46346994	46392981	+	7059	protein_coding	protein phosphatase 5 catalytic subunit [Source:HGNC Symbol;Acc:HGNC:9322]
ENSG00000011523	4.38614	3.99792	4.45808	4.46592	4.13429	4.31016	3.98387	3.65151	4.28772	4.06362	4.63522	4.54017	CEP68	2	65056366	65087004	+	8623	protein_coding	centrosomal protein 68 [Source:HGNC Symbol;Acc:HGNC:29076]
ENSG00000011566	7.34394	6.16909	7.90793	7.15004	8.12785	7.03701	5.99758	5.86315	6.48329	6.16225	7.29316	6.97567	MAP4K3	2	39249266	39437312	-	6067	protein_coding	mitogen-activated protein kinase kinase kinase kinase 3 [Source:HGNC Symbol;Acc:HGNC:6865]
ENSG00000011590	0.0182785	0.0730371	0.0930369	0.121242	0.0720002	0.142523	0.0209844	0.0409626	0.0181354	0.105858	0.0441267	0.112618	ZBTB32	19	35704527	35717038	+	2770	protein_coding	zinc finger and BTB domain containing 32 [Source:HGNC Symbol;Acc:HGNC:16763]
ENSG00000011600	0	0	0	0	0	0	0	0	0	0	0	0.0573229	TYROBP	19	35904401	35908295	-	907	protein_coding	TYRO protein tyrosine kinase binding protein [Source:HGNC Symbol;Acc:HGNC:12449]
ENSG00000011638	1.82099	1.77162	2.4851	2.18817	2.31953	2.0725	1.68154	1.64123	1.82637	1.79589	1.50519	1.86992	TMEM159	16	21158377	21180616	+	2558	protein_coding	transmembrane protein 159 [Source:HGNC Symbol;Acc:HGNC:30136]
ENSG00000011677	0.700363	0.772002	0.870718	0.734207	0.808607	0.699431	0.0970396	0.0947132	0.383383	0.442905	0.36439	0.297593	GABRA3	X	152166234	152451358	-	4193	protein_coding	gamma-aminobutyric acid type A receptor alpha3 subunit [Source:HGNC Symbol;Acc:HGNC:4077]
ENSG00000012048	7.73773	7.71197	5.38127	5.36764	5.36212	5.28562	7.18754	7.23137	6.28828	6.67077	6.10023	6.23088	BRCA1	17	43044295	43170245	-	9187	protein_coding	BRCA1, DNA repair associated [Source:HGNC Symbol;Acc:HGNC:1100]
ENSG00000012061	7.33684	7.60487	8.21912	8.39198	7.97619	8.19273	6.48401	6.92886	7.59473	8.9486	8.93276	8.82072	ERCC1	19	45407333	45478828	-	5576	protein_coding	ERCC excision repair 1, endonuclease non-catalytic subunit [Source:HGNC Symbol;Acc:HGNC:3433]
ENSG00000012124	0	0.00656966	0	0	0	0	0	0	0	0	0	0	CD22	19	35319261	35347355	+	6159	protein_coding	CD22 molecule [Source:HGNC Symbol;Acc:HGNC:1643]
ENSG00000012171	0.456455	0.484035	2.46483	2.1252	2.43768	2.42489	0.191471	0.216389	1.99442	1.88943	2.68069	2.4698	SEMA3B	3	50267558	50277546	+	5768	protein_coding	semaphorin 3B [Source:HGNC Symbol;Acc:HGNC:10724]
ENSG00000012174	3.87378	3.63061	5.53801	5.13522	5.32839	4.94678	4.1347	3.83857	6.04937	5.39241	6.13414	5.4339	MBTPS2	X	21839636	21885424	+	8927	protein_coding	membrane bound transcription factor peptidase, site 2 [Source:HGNC Symbol;Acc:HGNC:15455]
ENSG00000012211	4.92999	5.58672	4.90842	5.02953	4.24607	5.22665	5.00465	4.58271	5.53624	4.94219	5.05149	5.11129	PRICKLE3	X	49175264	49186528	-	3194	protein_coding	prickle planar cell polarity protein 3 [Source:HGNC Symbol;Acc:HGNC:6645]
ENSG00000012223	0	0	0.101135	0.0658974	0.129141	0.0796775	0	0	0	0.0230144	0.129512	0.0612101	LTF	3	46435645	46485234	-	4247	protein_coding	lactotransferrin [Source:HGNC Symbol;Acc:HGNC:6720]
ENSG00000012232	4.34695	4.38293	4.23672	4.39488	4.25056	4.21495	6.24796	6.48441	5.6087	5.03868	5.16384	4.98682	EXTL3	8	28600469	28755599	+	13220	protein_coding	exostosin like glycosyltransferase 3 [Source:HGNC Symbol;Acc:HGNC:3518]
ENSG00000012504	0	0	0	0	0	0	0	0	0	0	0	0	NR1H4	12	100473708	100564413	+	3627	protein_coding	nuclear receptor subfamily 1 group H member 4 [Source:HGNC Symbol;Acc:HGNC:7967]
ENSG00000012660	35.122	36.6529	34.1431	33.4841	34.7046	34.9513	38.9951	39.9201	33.3188	35.8491	37.3296	35.6294	ELOVL5	6	53267398	53349179	-	3813	protein_coding	ELOVL fatty acid elongase 5 [Source:HGNC Symbol;Acc:HGNC:21308]
ENSG00000012779	9.1761	9.3834	2.34912	2.79116	2.47295	2.50995	7.4957	7.6202	3.59592	3.0266	2.24472	2.1884	ALOX5	10	45374176	45446119	+	3730	protein_coding	arachidonate 5-lipoxygenase [Source:HGNC Symbol;Acc:HGNC:435]
ENSG00000012817	0.0107009	0.00855174	0.00907789	0.00591496	0.0158069	0.0238395	0.0245701	0.0359716	0.0690116	0.0826311	0.0452085	0.0439538	KDM5D	Y	19703865	19744939	-	9463	protein_coding	lysine demethylase 5D [Source:HGNC Symbol;Acc:HGNC:11115]
ENSG00000012822	6.65185	6.51184	10.7163	10.1781	10.8316	10.6611	6.89838	8.37163	7.27162	8.28249	8.08416	9.36065	CALCOCO1	12	53708517	53727745	-	8898	protein_coding	calcium binding and coiled-coil domain 1 [Source:HGNC Symbol;Acc:HGNC:29306]
ENSG00000012963	32.7309	31.7873	24.0689	24.2894	24.7006	22.9777	34.9799	35.8768	29.0749	28.259	28.3738	27.6568	UBR7	14	93207056	93229215	+	3694	protein_coding	ubiquitin protein ligase E3 component n-recognin 7 (putative) [Source:HGNC Symbol;Acc:HGNC:20344]
ENSG00000012983	4.41862	4.64629	6.64573	6.75058	6.94246	6.65382	3.62338	3.43229	5.60366	5.118	5.59824	5.58128	MAP4K5	14	50418501	50561126	-	7620	protein_coding	mitogen-activated protein kinase kinase kinase kinase 5 [Source:HGNC Symbol;Acc:HGNC:6867]
ENSG00000013016	2.10782	1.80667	2.65902	2.26984	2.82856	2.79802	1.55473	2.39856	2.96903	2.43512	2.86067	2.92707	EHD3	2	31234337	31269447	+	4636	protein_coding	EH domain containing 3 [Source:HGNC Symbol;Acc:HGNC:3244]
ENSG00000013275	61.3219	58.3291	58.0491	58.7872	58.7794	58.7138	53.4513	58.1117	64.4617	63.3461	64.7511	61.9677	PSMC4	19	39971005	39981441	+	2387	protein_coding	proteasome 26S subunit, ATPase 4 [Source:HGNC Symbol;Acc:HGNC:9551]
ENSG00000013288	3.00443	3.26047	4.07412	3.91272	4.34833	4.33541	2.8286	3.24536	3.18415	3.14713	3.31746	3.36563	MAN2B2	4	6575175	6623362	+	8898	protein_coding	mannosidase alpha class 2B member 2 [Source:HGNC Symbol;Acc:HGNC:29623]
ENSG00000013293	0.0242047	0.0232121	0.0739207	0.0374618	0.0190688	0.032354	0.0333455	0.0596678	0.0288183	0.0233632	0.05259	0.0198841	SLC7A14	3	170459584	170586074	-	10459	protein_coding	solute carrier family 7 member 14 [Source:HGNC Symbol;Acc:HGNC:29326]
ENSG00000013297	0.108535	0.140947	0.207164	0.209975	0.227123	0.226682	0.0467257	0.0456055	0.107685	0.157142	0.180137	0.250765	CLDN11	3	170418865	170454733	+	3732	protein_coding	claudin 11 [Source:HGNC Symbol;Acc:HGNC:8514]
ENSG00000013306	44.4712	43.4806	48.8722	45.2898	45.7593	47.5211	45.8453	43.5073	44.921	44.0478	47.6825	46.949	SLC25A39	17	44319625	44324870	-	3526	protein_coding	solute carrier family 25 member 39 [Source:HGNC Symbol;Acc:HGNC:24279]
ENSG00000013364	1.51705	1.42979	4.917	4.94927	4.97708	4.6195	0.946535	1.23795	2.88764	2.82515	3.12494	3.09022	MVP	16	29820394	29848039	+	6141	protein_coding	major vault protein [Source:HGNC Symbol;Acc:HGNC:7531]
ENSG00000013374	11.7806	11.643	10.6765	10.8719	11.9974	11.486	12.1173	11.9841	10.5465	12.0575	11.769	11.4534	NUB1	7	151341699	151378449	+	5411	protein_coding	negative regulator of ubiquitin like proteins 1 [Source:HGNC Symbol;Acc:HGNC:17623]
ENSG00000013375	7.04077	6.17833	8.72509	8.6688	8.54453	8.80383	6.22871	6.23408	7.36919	7.90866	7.59881	8.2223	PGM3	6	83161150	83193936	-	7335	protein_coding	phosphoglucomutase 3 [Source:HGNC Symbol;Acc:HGNC:8907]
ENSG00000013392	3.42141	3.29623	3.23517	3.75248	4.20828	4.022	3.16716	3.3943	4.02525	3.95511	3.98295	4.13824	RWDD2A	6	83193379	83198932	+	3744	protein_coding	RWD domain containing 2A [Source:HGNC Symbol;Acc:HGNC:21385]
ENSG00000013441	9.76393	9.8691	11.2656	11.8443	10.9557	10.6251	9.63532	9.0422	7.76361	7.80803	8.01475	7.50212	CLK1	2	200853009	200864744	-	5170	protein_coding	CDC like kinase 1 [Source:HGNC Symbol;Acc:HGNC:2068]
ENSG00000013503	10.6933	9.3452	7.38265	7.85792	7.17419	8.44002	10.5174	10.3119	9.23425	8.49057	8.42885	8.47624	POLR3B	12	106357658	106510198	+	4858	protein_coding	RNA polymerase III subunit B [Source:HGNC Symbol;Acc:HGNC:30348]
ENSG00000013523	8.96746	8.33349	6.36847	6.38797	6.07898	6.05838	8.40091	8.15529	7.47183	7.62706	8.02295	7.13328	ANGEL1	14	76786178	76826246	-	6414	protein_coding	angel homolog 1 [Source:HGNC Symbol;Acc:HGNC:19961]
ENSG00000013561	8.21352	7.82151	9.69801	9.76474	9.93803	9.64664	8.22889	8.33877	8.84428	9.28032	9.55886	10.2274	RNF14	5	141958328	141990291	+	4987	protein_coding	ring finger protein 14 [Source:HGNC Symbol;Acc:HGNC:10058]
ENSG00000013563	4.94055	5.76077	4.9608	4.41823	4.64798	5.12092	5.86897	5.75574	5.6925	5.07644	5.51963	5.11107	DNASE1L1	X	154401238	154412112	-	4130	protein_coding	deoxyribonuclease 1 like 1 [Source:HGNC Symbol;Acc:HGNC:2957]
ENSG00000013573	27.6375	26.851	21.2862	20.888	20.137	20.3934	29.577	30.582	22.79	22.498	20.5226	23.0344	DDX11	12	31073845	31104791	+	8374	protein_coding	DEAD/H-box helicase 11 [Source:HGNC Symbol;Acc:HGNC:2736]
ENSG00000013583	6.72242	6.53607	8.92234	8.27728	10.5022	8.70062	5.20134	5.38982	7.06386	7.59618	7.72377	7.70362	HEBP1	12	12974864	13000273	-	3442	protein_coding	heme binding protein 1 [Source:HGNC Symbol;Acc:HGNC:17176]
ENSG00000013588	0.407931	0.570503	9.7609	9.23161	10.4151	9.44205	0.137741	0.215102	4.2557	4.56285	5.19192	5.58728	GPRC5A	12	12890782	12917937	+	8440	protein_coding	G protein-coupled receptor class C group 5 member A [Source:HGNC Symbol;Acc:HGNC:9836]
ENSG00000013619	0.0934786	0.0950781	0.511848	0.328813	0.451904	0.397572	0.0585365	0.0190444	0.160199	0.164052	0.215412	0.31415	MAMLD1	X	150361422	150514178	+	5958	protein_coding	mastermind like domain containing 1 [Source:HGNC Symbol;Acc:HGNC:2568]
ENSG00000013725	0	0.00679129	0.0144183	0.00939464	0.0251058	0.0567959	0.00975608	0.00952219	0.0252946	0	0.0307731	0	CD6	11	60971680	61020377	+	5958	protein_coding	CD6 molecule [Source:HGNC Symbol;Acc:HGNC:1691]
ENSG00000013810	24.098	22.6982	17.1795	16.0083	15.6118	16.4236	23.1332	24.0995	19.4692	20.1833	19.0424	18.8757	TACC3	4	1721490	1745176	+	6528	protein_coding	transforming acidic coiled-coil containing protein 3 [Source:HGNC Symbol;Acc:HGNC:11524]
ENSG00000014123	10.5078	10.9558	12.4342	11.8014	11.9515	10.5863	9.54052	9.42429	11.7315	10.5301	12.3739	10.5954	UFL1	6	96521595	96555276	+	4539	protein_coding	UFM1 specific ligase 1 [Source:HGNC Symbol;Acc:HGNC:23039]
ENSG00000014138	3.66074	3.60389	1.77029	2.04303	2.20304	2.13735	3.27889	3.90375	2.80741	3.15793	2.81776	2.50607	POLA2	11	65261762	65305589	+	5726	protein_coding	DNA polymerase alpha 2, accessory subunit [Source:HGNC Symbol;Acc:HGNC:30073]
ENSG00000014164	9.43148	9.80384	9.37093	9.06134	10.1431	9.16039	8.47519	7.35966	9.69426	8.68441	8.64887	9.48981	ZC3H3	8	143437655	143541453	-	3731	protein_coding	zinc finger CCCH-type containing 3 [Source:HGNC Symbol;Acc:HGNC:28972]
ENSG00000014216	30.0584	30.1715	31.8287	31.3178	31.6932	30.1817	31.4837	31.2622	33.8603	32.4621	34.5914	33.4681	CAPN1	11	65180566	65212006	+	7553	protein_coding	calpain 1 [Source:HGNC Symbol;Acc:HGNC:1476]
ENSG00000014257	0.627912	0.984302	3.07312	2.73659	2.65175	2.70357	0.263393	0.189426	2.20445	1.75997	2.31752	2.18235	ACPP	3	132317367	132368298	+	4193	protein_coding	acid phosphatase, prostate [Source:HGNC Symbol;Acc:HGNC:125]
ENSG00000014641	32.398	33.2052	29.8943	27.2912	29.1767	29.465	34.6198	32.994	28.1075	28.8819	31.3661	31.4973	MDH1	2	63588609	63607197	+	4990	protein_coding	malate dehydrogenase 1 [Source:HGNC Symbol;Acc:HGNC:6970]
ENSG00000014824	16.4964	16.5658	17.7456	16.393	18.0532	17.9772	17.2892	16.3015	18.62	17.7154	19.4047	17.6952	SLC30A9	4	41990472	42090457	+	7225	protein_coding	solute carrier family 30 member 9 [Source:HGNC Symbol;Acc:HGNC:1329]
ENSG00000014914	3.55153	3.74292	4.50045	4.71147	4.08761	4.12912	4.00083	3.90492	3.92015	3.77085	2.94726	3.80651	MTMR11	1	149928651	149936869	-	4562	protein_coding	myotubularin related protein 11 [Source:HGNC Symbol;Acc:HGNC:24307]
ENSG00000014919	7.3941	6.41278	5.65564	6.00336	4.84635	5.7114	6.90229	8.42102	6.783	6.69243	6.86213	6.74637	COX15	10	99711844	99732100	-	4177	protein_coding	cytochrome c oxidase assembly homolog COX15 [Source:HGNC Symbol;Acc:HGNC:2263]
ENSG00000015133	3.9035	4.26573	3.06948	3.91894	3.06961	3.69907	3.46159	3.69364	3.52931	4.06669	3.93468	3.76989	CCDC88C	14	91271323	91417844	-	12426	protein_coding	coiled-coil domain containing 88C [Source:HGNC Symbol;Acc:HGNC:19967]
ENSG00000015153	3.36795	3.34108	3.13848	3.12426	3.05904	2.8514	3.50723	3.22425	2.86886	2.86761	2.8869	3.16105	YAF2	12	42157104	42238349	-	10839	protein_coding	YY1 associated factor 2 [Source:HGNC Symbol;Acc:HGNC:17363]
ENSG00000015171	18.1604	17.3225	19.1825	19.3477	19.088	18.388	17.3832	18.1118	18.0562	18.027	18.473	17.9323	ZMYND11	10	134465	254637	+	5300	protein_coding	zinc finger MYND-type containing 11 [Source:HGNC Symbol;Acc:HGNC:16966]
ENSG00000015285	0.510355	0.39086	0.595303	0.564199	0.335053	0.52111	0.146476	0.643342	0.527458	0.697865	0.744371	0.545904	WAS	X	48676596	48691427	+	2381	protein_coding	Wiskott-Aldrich syndrome [Source:HGNC Symbol;Acc:HGNC:12731]
ENSG00000015413	0	0	0.0156931	0	0	0.0206059	0	0	0	0	0	0	DPEP1	16	89613308	89638456	+	2737	protein_coding	dipeptidase 1 [Source:HGNC Symbol;Acc:HGNC:3002]
ENSG00000015475	8.73466	9.00078	6.18293	5.66531	6.39232	6.17769	7.58288	6.76307	7.40081	7.55161	8.72881	7.48421	BID	22	17734138	17774770	-	4446	protein_coding	BH3 interacting domain death agonist [Source:HGNC Symbol;Acc:HGNC:1050]
ENSG00000015479	0.192642	0.180726	0.152766	0.189818	0.169087	0.149276	0.216353	0.225244	0.245151	0.153606	0.116266	0.172016	MATR3	5	139293648	139331677	+	12090	protein_coding	matrin 3 [Source:HGNC Symbol;Acc:HGNC:6912]
ENSG00000015520	0.0385616	0.0693379	0.0572475	0.0532876	0.0949355	0.128861	0.0885403	0.108022	0.0286949	0.0744419	0.0116366	0.0593967	NPC1L1	7	44512535	44541315	-	5252	protein_coding	NPC1 like intracellular cholesterol transporter 1 [Source:HGNC Symbol;Acc:HGNC:7898]
ENSG00000015532	2.8036	3.51237	4.45847	3.7336	3.57185	3.57643	2.86809	2.99633	3.91085	3.50993	4.06543	3.50603	XYLT2	17	50346092	50363138	+	5472	protein_coding	xylosyltransferase 2 [Source:HGNC Symbol;Acc:HGNC:15517]
ENSG00000015568	0.0464345	0.034254	0.0696929	0.059231	0.0457271	0.0397872	0.0492078	0.0520305	0.0425271	0.0586108	0.017246	0.0366786	RGPD5	2	109792758	109857695	+	14175	protein_coding	RANBP2-like and GRIP domain containing 5 [Source:HGNC Symbol;Acc:HGNC:32418]
ENSG00000015592	0	0.0491348	0.0260789	0.033985	0	0.0171215	0.070585	0.0516696	0	0.0296728	0.0185536	0.0157838	STMN4	8	27235323	27258420	-	3294	protein_coding	stathmin 4 [Source:HGNC Symbol;Acc:HGNC:16078]
ENSG00000015676	11.1747	10.2707	11.442	11.4847	10.7037	10.6908	10.6735	11.0123	11.0673	10.8345	11.7118	10.8786	NUDCD3	7	44379121	44490880	-	10113	protein_coding	NudC domain containing 3 [Source:HGNC Symbol;Acc:HGNC:22208]
ENSG00000016082	95.9397	100.3	66.3357	68.9664	69.8249	68.6682	129.746	130.593	96.5309	96.9791	90.0827	92.0051	ISL1	5	51383391	51394738	+	2882	protein_coding	ISL LIM homeobox 1 [Source:HGNC Symbol;Acc:HGNC:6132]
ENSG00000016391	2.46696	2.38352	2.96202	3.23228	3.02708	2.94423	2.06043	2.28161	3.0887	2.94814	3.42681	3.06268	CHDH	3	53812335	53846390	-	7758	protein_coding	choline dehydrogenase [Source:HGNC Symbol;Acc:HGNC:24288]
ENSG00000016402	0.79212	0.701465	1.45292	1.1242	1.63389	1.02542	0.626736	0.743649	1.06205	1.08488	1.05951	1.30804	IL20RA	6	136999971	137045180	-	4730	protein_coding	interleukin 20 receptor subunit alpha [Source:HGNC Symbol;Acc:HGNC:6003]
ENSG00000016490	0	0.0121145	0	0	0	0	0	0	0	0	0	0	CLCA1	1	86468368	86500289	+	3340	protein_coding	chloride channel accessory 1 [Source:HGNC Symbol;Acc:HGNC:2015]
ENSG00000016602	0	0	0	0	0	0	0	0	0	0	0	0	CLCA4	1	86547078	86580754	+	3447	protein_coding	chloride channel accessory 4 [Source:HGNC Symbol;Acc:HGNC:2018]
ENSG00000016864	10.5733	10.5248	10.65	10.7863	10.32	10.5849	9.80303	9.70299	10.0789	10.6966	10.4525	9.41434	GLT8D1	3	52694488	52706032	-	3783	protein_coding	glycosyltransferase 8 domain containing 1 [Source:HGNC Symbol;Acc:HGNC:24870]
ENSG00000017260	31.9228	32.6242	38.7842	37.7047	39.8507	36.7419	30.7561	32.6916	32.2028	33.5047	32.6598	33.2497	ATP2C1	3	130850595	131016712	+	8533	protein_coding	ATPase secretory pathway Ca2+ transporting 1 [Source:HGNC Symbol;Acc:HGNC:13211]
ENSG00000017427	0	0	0.0105767	0.0551325	0.0122778	0.0416634	0	0	0.0309253	0	0	0.0640137	IGF1	12	102395874	102481744	-	8122	protein_coding	insulin like growth factor 1 [Source:HGNC Symbol;Acc:HGNC:5464]
ENSG00000017483	0.10091	0.100804	0.0321017	0.0697226	0.0745293	0.140504	0.072405	0.127205	0.0876048	0.146102	0.0761278	0.0777158	SLC38A5	X	48458537	48470256	-	4014	protein_coding	solute carrier family 38 member 5 [Source:HGNC Symbol;Acc:HGNC:18070]
ENSG00000017797	21.2145	22.065	23.2837	22.1304	23.278	22.2985	22.6855	23.4748	22.1414	22.002	22.8641	21.5324	RALBP1	18	9475009	9538116	+	8043	protein_coding	ralA binding protein 1 [Source:HGNC Symbol;Acc:HGNC:9841]
ENSG00000018189	5.69682	5.96158	5.32775	5.41699	4.91805	5.06677	6.63379	6.55912	5.73938	5.85605	5.18004	5.13476	RUFY3	4	70704204	70807315	+	8070	protein_coding	RUN and FYVE domain containing 3 [Source:HGNC Symbol;Acc:HGNC:30285]
ENSG00000018236	6.14308	5.80582	7.94601	7.50096	8.99771	7.69342	5.84991	6.29275	5.33061	5.77295	6.28938	5.94034	CNTN1	12	40692442	41072418	+	7492	protein_coding	contactin 1 [Source:HGNC Symbol;Acc:HGNC:2171]
ENSG00000018280	0.11088	0.0606285	0.0495067	0.0580636	0.0804566	0.065005	0.0535977	0.150399	0.0868519	0.107025	0.0845303	0.0958818	SLC11A1	2	218382029	218396894	+	8676	protein_coding	solute carrier family 11 member 1 [Source:HGNC Symbol;Acc:HGNC:10907]
ENSG00000018408	7.76353	8.31086	27.1762	26.1404	29.0342	25.0987	6.50842	6.83793	21.2632	20.9647	23.711	23.3787	WWTR1	3	149517235	149736714	-	8413	protein_coding	WW domain containing transcription regulator 1 [Source:HGNC Symbol;Acc:HGNC:24042]
ENSG00000018510	13.4641	13.6304	12.9647	13.0677	13.2423	13.2173	12.6238	14.4855	13.5044	14.059	13.6274	13.5475	AGPS	2	177392644	177559299	+	8965	protein_coding	alkylglycerone phosphate synthase [Source:HGNC Symbol;Acc:HGNC:327]
ENSG00000018607	0.0285408	0	0	0.031552	0	0.0317916	0	0	0.0283174	0.0275485	0	0	ZNF806	2	132309309	132318736	+	1774	unprocessed_pseudogene	zinc finger protein 806 [Source:HGNC Symbol;Acc:HGNC:33228]
ENSG00000018610	21.8029	21.7212	23.607	24.0381	23.1134	23.237	21.5835	21.3739	22.0411	23.5453	23.8303	22.3686	CXorf56	X	119538149	119565408	-	2580	protein_coding	chromosome X open reading frame 56 [Source:HGNC Symbol;Acc:HGNC:26239]
ENSG00000018625	0	0	0	0	0	0	0	0	0.0239291	0	0.0194079	0.0082553	ATP1A2	1	160115759	160143591	+	6298	protein_coding	ATPase Na+/K+ transporting subunit alpha 2 [Source:HGNC Symbol;Acc:HGNC:800]
ENSG00000018699	5.04403	4.80662	5.13977	4.34065	4.64859	4.86503	3.76481	3.42739	4.71273	4.86866	5.04118	4.10741	TTC27	2	32628032	32821051	+	3443	protein_coding	tetratricopeptide repeat domain 27 [Source:HGNC Symbol;Acc:HGNC:25986]
ENSG00000018869	1.0882	0.869643	1.47447	1.23642	1.17581	1.36366	0.641997	0.982247	1.03469	1.41507	1.3865	1.10192	ZNF582	19	56375846	56393545	-	3350	protein_coding	zinc finger protein 582 [Source:HGNC Symbol;Acc:HGNC:26421]
ENSG00000019102	0	0	0.0599889	0	0	0.0393843	0	0	0	0	0	0	VSIG2	11	124747472	124752238	-	1432	protein_coding	V-set and immunoglobulin domain containing 2 [Source:HGNC Symbol;Acc:HGNC:17149]
ENSG00000019144	2.92526	2.67118	1.92989	2.04598	1.80416	2.28221	2.26117	2.42896	2.01199	2.20485	2.03137	2.04406	PHLDB1	11	118606440	118658038	+	21722	protein_coding	pleckstrin homology like domain family B member 1 [Source:HGNC Symbol;Acc:HGNC:23697]
ENSG00000019169	0.77932	0.875812	0	0	0	0	1.28611	1.11884	0.120816	0.0705211	0.0587931	0.0250081	MARCO	2	118942166	118994660	+	2079	protein_coding	macrophage receptor with collagenous structure [Source:HGNC Symbol;Acc:HGNC:6895]
ENSG00000019186	0	0.0203739	0.0432548	0.014092	0	0	0	0	0	0	0	0	CYP24A1	20	54153449	54173973	-	3972	protein_coding	cytochrome P450 family 24 subfamily A member 1 [Source:HGNC Symbol;Acc:HGNC:2602]
ENSG00000019485	0.820854	0.73146	1.43892	1.09618	1.19822	1.28656	0.55875	0.529076	0.90452	0.900995	1.09604	0.954801	PRDM11	11	45095806	45235110	+	13940	protein_coding	PR/SET domain 11 [Source:HGNC Symbol;Acc:HGNC:13996]
ENSG00000019505	0.896132	0.656472	0.720618	0.557256	0.62509	0.571886	0.385797	0.198734	0.268587	0.297335	0.315493	0.258809	SYT13	11	45240301	45286319	-	5424	protein_coding	synaptotagmin 13 [Source:HGNC Symbol;Acc:HGNC:14962]
ENSG00000019549	2.95549	2.86292	14.2709	14.4389	14.9492	14.0165	0.891094	1.10389	18.5568	19.0182	20.9544	19.1597	SNAI2	8	48917604	48921740	-	3392	protein_coding	snail family transcriptional repressor 2 [Source:HGNC Symbol;Acc:HGNC:11094]
ENSG00000019582	0.0477055	0	0.1349	0.0703182	0.140936	0.123991	0.0365118	0.0534547	0.0631094	0.0306979	0.0383891	0.130633	CD74	5	150401637	150412929	-	3184	protein_coding	CD74 molecule [Source:HGNC Symbol;Acc:HGNC:1697]
ENSG00000019991	0.0515753	0.0329734	0.00437527	0.03421	0.0355527	0.0114899	0.0177631	0.0346745	0.00511716	0.00497821	0.00622547	0.0158883	HGF	7	81699008	81770438	-	9817	protein_coding	hepatocyte growth factor [Source:HGNC Symbol;Acc:HGNC:4893]
ENSG00000019995	6.12511	5.97519	6.40016	5.95878	6.73898	6.10755	5.25691	4.61969	6.14423	6.12418	6.19007	5.98605	ZRANB1	10	124942123	124988189	+	5993	protein_coding	zinc finger RANBP2-type containing 1 [Source:HGNC Symbol;Acc:HGNC:18224]
ENSG00000020129	8.94828	8.03161	10.928	10.7461	10.4953	10.5983	9.59912	10.1305	12.2599	11.45	12.1808	11.5467	NCDN	1	35557473	35567274	+	4917	protein_coding	neurochondrin [Source:HGNC Symbol;Acc:HGNC:17597]
ENSG00000020181	0.881981	0.830912	0.474473	0.451845	0.522539	0.383391	1.20188	1.11683	0.711445	0.519095	0.787637	0.559607	ADGRA2	8	37784191	37844896	+	7061	protein_coding	adhesion G protein-coupled receptor A2 [Source:HGNC Symbol;Acc:HGNC:17849]
ENSG00000020219	0	0.0483423	0.0256583	0.0668737	0	0.0336908	0	0.0338908	0	0.0291942	0.0730172	0.062117	CCT8L1P	7	152445477	152447150	+	1674	processed_pseudogene	chaperonin containing TCP1 subunit 8 like 1, pseudogene [Source:HGNC Symbol;Acc:HGNC:32153]
ENSG00000020256	7.80782	7.11868	5.99744	5.69572	6.01428	6.01303	6.8702	6.38928	6.84926	6.53058	6.69938	6.65782	ZFP64	20	52051663	52204308	-	6997	protein_coding	ZFP64 zinc finger protein [Source:HGNC Symbol;Acc:HGNC:15940]
ENSG00000020426	12.4319	12.1545	8.16811	7.7624	7.95956	8.15697	14.3174	14.0329	11.2948	11.2031	10.6102	9.91411	MNAT1	14	60734742	60969953	+	3865	protein_coding	MNAT1, CDK activating kinase assembly factor [Source:HGNC Symbol;Acc:HGNC:7181]
ENSG00000020577	0.299545	0.256008	5.33636	4.54869	5.18676	4.87983	0.0525385	0.0652642	1.06497	1.29306	2.08907	1.56787	SAMD4A	14	54567097	54793315	+	12170	protein_coding	sterile alpha motif domain containing 4A [Source:HGNC Symbol;Acc:HGNC:23023]
ENSG00000020633	0.0559711	0.134189	0.180431	0.0866268	0.176379	0.236916	0.0385541	0.0627164	0.333198	0.378176	0.337804	0.241395	RUNX3	1	24899511	24965121	-	4523	protein_coding	runt related transcription factor 3 [Source:HGNC Symbol;Acc:HGNC:10473]
ENSG00000020922	5.14941	5.56761	5.62527	5.5107	5.31737	5.48654	5.38252	5.83639	4.96536	5.86657	5.45262	6.09919	MRE11	11	94415578	94493908	-	7689	protein_coding	MRE11 homolog, double strand break repair nuclease [Source:HGNC Symbol;Acc:HGNC:7230]
ENSG00000021300	17.428	16.8888	17.3445	17.4285	19.2345	18.0296	16.9443	16.9061	16.0899	15.8214	18.4226	18.0544	PLEKHB1	11	73646178	73662819	+	4933	protein_coding	pleckstrin homology domain containing B1 [Source:HGNC Symbol;Acc:HGNC:19079]
ENSG00000021355	9.67136	7.96435	17.2974	16.8788	19.8377	17.7726	7.77778	8.2331	14.2068	14.1527	18.706	16.3168	SERPINB1	6	2832332	2842006	-	3094	protein_coding	serpin family B member 1 [Source:HGNC Symbol;Acc:HGNC:3311]
ENSG00000021461	0	0	0	0	0	0	0	0	0	0	0	0	CYP3A43	7	99828013	99866102	+	2637	protein_coding	cytochrome P450 family 3 subfamily A member 43 [Source:HGNC Symbol;Acc:HGNC:17450]
ENSG00000021488	0.0389922	0.062322	0.165391	0.129318	0.134394	0.0651502	0.111911	0.109228	0.116061	0.0376366	0.0705993	0.0800799	SLC7A9	19	32830509	32869766	-	2597	protein_coding	solute carrier family 7 member 9 [Source:HGNC Symbol;Acc:HGNC:11067]
ENSG00000021574	6.70106	6.8603	5.46744	5.59143	5.15939	5.00394	6.52318	6.71951	5.95516	6.49898	6.00206	5.9388	SPAST	2	32063547	32157637	+	9490	protein_coding	spastin [Source:HGNC Symbol;Acc:HGNC:11233]
ENSG00000021645	2.78008	2.30508	0.989818	0.990837	1.13297	1.00562	3.69676	3.46936	2.21507	2.30907	2.30142	2.14193	NRXN3	14	78170373	79868290	+	15535	protein_coding	neurexin 3 [Source:HGNC Symbol;Acc:HGNC:8010]
ENSG00000021762	0.196666	0.205944	0.489006	0.517299	0.46748	0.611876	0.0934263	0.060791	0.390254	0.307654	0.335619	0.438721	OSBPL5	11	3087116	3166739	-	7466	protein_coding	oxysterol binding protein like 5 [Source:HGNC Symbol;Acc:HGNC:16392]
ENSG00000021776	7.83724	7.75871	7.00415	7.57592	7.43774	7.17903	8.00488	8.3414	7.51596	7.61895	7.58522	7.87104	AQR	15	34851782	34969839	-	13528	protein_coding	aquarius intron-binding spliceosomal factor [Source:HGNC Symbol;Acc:HGNC:29513]
ENSG00000021826	0.0751836	0.0525731	0.179382	0.150647	0.129567	0.083747	0.0593405	0.0315916	0.0745951	0.0634984	0.0850795	0.062728	CPS1	2	210477682	210679107	+	10775	protein_coding	carbamoyl-phosphate synthase 1 [Source:HGNC Symbol;Acc:HGNC:2323]
ENSG00000021852	0	0	0	0	0	0	0	0	0	0	0	0	C8B	1	56929210	56966140	-	2729	protein_coding	complement C8 beta chain [Source:HGNC Symbol;Acc:HGNC:1353]
ENSG00000022267	13.7195	13.5212	12.0039	11.6203	13.3276	13.1662	18.9491	17.5677	13.7546	12.6884	14.5324	12.8571	FHL1	X	136146702	136211359	+	5997	protein_coding	four and a half LIM domains 1 [Source:HGNC Symbol;Acc:HGNC:3702]
ENSG00000022277	18.9541	16.4619	18.9864	19.3695	19.1439	19.4472	15.7084	15.7367	16.9882	17.7658	19.1183	17.1088	RTF2	20	56468585	56519449	+	4063	protein_coding	replication termination factor 2 [Source:HGNC Symbol;Acc:HGNC:15890]
ENSG00000022355	0	0	0	0	0	0	0	0	0	0	0	0	GABRA1	5	161847063	161899981	+	6935	protein_coding	gamma-aminobutyric acid type A receptor alpha1 subunit [Source:HGNC Symbol;Acc:HGNC:4075]
ENSG00000022556	16.9627	16.8888	14.8526	14.5497	14.3428	12.8288	16.9601	16.7153	15.1827	14.9795	15.2474	16.2243	NLRP2	19	54953130	55001142	+	6313	protein_coding	NLR family pyrin domain containing 2 [Source:HGNC Symbol;Acc:HGNC:22948]
ENSG00000022567	2.06455	2.26568	2.6346	2.69202	2.27637	2.50936	1.85698	1.87837	2.04255	2.25393	2.32165	2.26498	SLC45A4	8	141207166	141308305	-	8608	protein_coding	solute carrier family 45 member 4 [Source:HGNC Symbol;Acc:HGNC:29196]
ENSG00000022840	36.4553	36.1842	36.3032	36.5422	35.183	35.6652	35.8043	36.5008	36.5609	35.8741	37.7177	36.9159	RNF10	12	120533480	120577594	+	5911	protein_coding	ring finger protein 10 [Source:HGNC Symbol;Acc:HGNC:10055]
ENSG00000022976	1.50355	1.99055	2.32048	1.9826	1.96229	1.91694	1.8509	1.76594	2.16577	1.9496	2.0226	2.1485	ZNF839	14	102317377	102342702	+	5590	protein_coding	zinc finger protein 839 [Source:HGNC Symbol;Acc:HGNC:20345]
ENSG00000023041	10.9017	11.6918	7.85009	9.66241	8.11491	9.94646	12.2984	10.6564	9.11416	10.2488	9.47387	9.22482	ZDHHC6	10	112424428	112446917	-	3748	protein_coding	zinc finger DHHC-type containing 6 [Source:HGNC Symbol;Acc:HGNC:19160]
ENSG00000023171	1.05262	1.04811	0.708016	0.764487	0.838662	0.804444	1.52914	1.35125	1.1593	1.18701	1.24591	1.29079	GRAMD1B	11	123358428	123627774	+	14863	protein_coding	GRAM domain containing 1B [Source:HGNC Symbol;Acc:HGNC:29214]
ENSG00000023191	8.28065	8.18689	12.3952	11.6744	11.9883	11.3424	7.40182	7.76293	9.63283	9.84845	9.76322	10.7241	RNH1	11	494512	507300	-	7374	protein_coding	ribonuclease/angiogenin inhibitor 1 [Source:HGNC Symbol;Acc:HGNC:10074]
ENSG00000023228	13.9249	13.9152	12.373	12.0953	12.4569	12.5917	15.0292	15.3302	13.4351	14.1937	14.4868	13.3285	NDUFS1	2	206114817	206159603	-	12268	protein_coding	NADH:ubiquinone oxidoreductase core subunit S1 [Source:HGNC Symbol;Acc:HGNC:7707]
ENSG00000023287	15.0265	15.3189	16.5547	16.0239	17.3839	15.4642	15.0984	15.4219	15.628	15.7106	15.2407	14.9592	RB1CC1	8	52622456	52745843	-	7615	protein_coding	RB1 inducible coiled-coil 1 [Source:HGNC Symbol;Acc:HGNC:15574]
ENSG00000023318	20.5592	20.8731	26.1924	25.2883	25.2998	24.2604	20.6689	20.711	26.1525	25.2309	26.3272	25.9531	ERP44	9	99979179	100099040	-	4854	protein_coding	endoplasmic reticulum protein 44 [Source:HGNC Symbol;Acc:HGNC:18311]
ENSG00000023330	23.7784	23.6776	21.3405	19.0256	22.2758	22.973	26.1295	24.2503	24.662	24.0501	25.4969	25.0939	ALAS1	3	52198086	52214327	+	2536	protein_coding	5'-aminolevulinate synthase 1 [Source:HGNC Symbol;Acc:HGNC:396]
ENSG00000023445	0.0673469	0.0430567	0.468484	0.498831	0.557096	0.480114	0.0541217	0.0679169	0.153686	0.188516	0.422719	0.248964	BIRC3	11	102317450	102339403	+	7518	protein_coding	baculoviral IAP repeat containing 3 [Source:HGNC Symbol;Acc:HGNC:591]
ENSG00000023516	13.939	13.2278	11.5001	11.4711	11.1733	11.0636	16.9927	17.5747	13.6273	13.4987	12.1615	13.3701	AKAP11	13	42272153	42323267	+	9920	protein_coding	A-kinase anchoring protein 11 [Source:HGNC Symbol;Acc:HGNC:369]
ENSG00000023572	1.72033	1.83091	1.86056	2.10914	2.22403	2.18873	2.0218	1.89111	2.27312	1.92022	2.31274	2.42796	GLRX2	1	193090866	193106114	-	6210	protein_coding	glutaredoxin 2 [Source:HGNC Symbol;Acc:HGNC:16065]
ENSG00000023608	3.22165	3.50391	3.62246	3.83552	3.47294	3.16391	4.88037	4.01576	3.04513	3.40405	4.04982	3.9542	SNAPC1	14	61762357	61796428	+	2656	protein_coding	small nuclear RNA activating complex polypeptide 1 [Source:HGNC Symbol;Acc:HGNC:11134]
ENSG00000023697	37.5819	37.048	29.6768	28.3212	28.8396	29.7856	37.9132	36.8846	37.2877	34.9521	37.6277	32.3395	DERA	12	15911172	16037282	+	2844	protein_coding	deoxyribose-phosphate aldolase [Source:HGNC Symbol;Acc:HGNC:24269]
ENSG00000023734	214.434	208.828	194.595	185.261	191.232	190.265	211.422	201.376	196.828	202.602	203.773	189.226	STRAP	12	15882391	15903478	+	2211	protein_coding	serine/threonine kinase receptor associated protein [Source:HGNC Symbol;Acc:HGNC:30796]
ENSG00000023839	0.0387634	0.0361411	0.0219227	0.0285687	0.0381729	0.0647678	0.0445018	0.0361958	0	0.0249438	0.0155966	0.0995124	ABCC2	10	99782640	99852594	+	7837	protein_coding	ATP binding cassette subfamily C member 2 [Source:HGNC Symbol;Acc:HGNC:53]
ENSG00000023892	0.338206	0.492864	0.45568	0.593823	0.470194	0.9529	0.251235	0.378965	0.296081	0.422461	0.456265	0.224719	DEF6	6	35297852	35321771	+	2545	protein_coding	DEF6, guanine nucleotide exchange factor [Source:HGNC Symbol;Acc:HGNC:2760]
ENSG00000023902	26.0368	25.7013	23.4355	24.3418	23.506	23.6933	23.3835	21.8464	21.7316	22.0944	23.357	22.7133	PLEKHO1	1	150149183	150164720	+	6565	protein_coding	pleckstrin homology domain containing O1 [Source:HGNC Symbol;Acc:HGNC:24310]
ENSG00000023909	4.39989	4.50164	6.5696	6.75397	6.55909	6.55553	4.62225	3.89387	6.27476	6.1675	6.32579	6.63808	GCLM	1	93885205	93909456	-	5420	protein_coding	glutamate-cysteine ligase modifier subunit [Source:HGNC Symbol;Acc:HGNC:4312]
ENSG00000024048	4.54766	4.98458	6.09297	6.1292	5.98998	6.34801	4.58964	4.762	4.5007	4.87053	5.30266	5.01098	UBR2	6	42564062	42693504	+	8840	protein_coding	ubiquitin protein ligase E3 component n-recognin 2 [Source:HGNC Symbol;Acc:HGNC:21289]
ENSG00000024422	0.387189	0.381625	2.31019	2.65384	2.42755	2.61649	0.118535	0.188002	1.9464	1.94338	1.44882	1.51085	EHD2	19	47713343	47743134	+	3923	protein_coding	EH domain containing 2 [Source:HGNC Symbol;Acc:HGNC:3243]
ENSG00000024526	15.848	15.8725	9.71222	9.89771	9.26432	8.91255	18.0366	18.0847	13.5203	13.1366	12.0906	11.6506	DEPDC1	1	68474152	68497221	-	5904	protein_coding	DEP domain containing 1 [Source:HGNC Symbol;Acc:HGNC:22949]
ENSG00000024862	24.0222	22.5269	25.794	23.1396	22.1343	24.7374	19.8641	19.9903	21.2674	19.5225	23.6432	22.0457	CCDC28A	6	138773509	138793319	+	1507	protein_coding	coiled-coil domain containing 28A [Source:HGNC Symbol;Acc:HGNC:21098]
ENSG00000025039	19.4959	18.9389	15.2009	15.759	16.2399	15.5007	16.1247	16.9014	16.9365	17.103	17.3634	17.1598	RRAGD	6	89364636	89412270	-	5072	protein_coding	Ras related GTP binding D [Source:HGNC Symbol;Acc:HGNC:19903]
ENSG00000025156	46.7526	45.599	33.3506	31.3011	35.0054	32.7703	49.3496	48.3555	42.1663	39.0499	41.9122	41.6782	HSF2	6	122399546	122433119	+	2702	protein_coding	heat shock transcription factor 2 [Source:HGNC Symbol;Acc:HGNC:5225]
ENSG00000025293	8.46172	8.51436	7.70605	7.95898	7.44065	7.7705	8.38999	9.42057	7.35879	8.17336	7.85905	7.78979	PHF20	20	35771974	35950381	+	8383	protein_coding	PHD finger protein 20 [Source:HGNC Symbol;Acc:HGNC:16098]
ENSG00000025423	3.54331	3.15223	2.94917	2.34043	3.1382	3.07808	3.55617	3.72062	2.89648	3.11897	3.22793	2.74605	HSD17B6	12	56752161	56787790	+	2272	protein_coding	hydroxysteroid 17-beta dehydrogenase 6 [Source:HGNC Symbol;Acc:HGNC:23316]
ENSG00000025434	1.70894	1.60672	1.09915	1.11132	1.14393	1.10731	1.25666	1.53942	1.35202	1.49858	1.36172	1.50252	NR1H3	11	47248300	47269032	+	4533	protein_coding	nuclear receptor subfamily 1 group H member 3 [Source:HGNC Symbol;Acc:HGNC:7966]
ENSG00000025708	0.686269	0.53625	1.39723	1.55107	1.69705	1.69875	0.490225	0.632268	1.48284	1.1629	1.38062	1.55036	TYMP	22	50525752	50530056	-	3320	protein_coding	thymidine phosphorylase [Source:HGNC Symbol;Acc:HGNC:3148]
ENSG00000025770	31.7188	31.2403	26.8671	28.1195	27.4475	28.9044	34.7767	33.5299	30.6595	28.5275	29.3679	29.8061	NCAPH2	22	50508216	50523472	+	3159	protein_coding	non-SMC condensin II complex subunit H2 [Source:HGNC Symbol;Acc:HGNC:25071]
ENSG00000025772	31.5771	30.6707	28.9957	26.9008	29.6452	27.9804	31.3749	27.6513	28.041	27.8248	26.9121	25.7942	TOMM34	20	44942130	44960486	-	2062	protein_coding	translocase of outer mitochondrial membrane 34 [Source:HGNC Symbol;Acc:HGNC:15746]
ENSG00000025796	17.9955	17.9483	16.7616	16.8761	16.171	16.8926	17.9247	17.31	17.6791	17.9731	17.1952	16.6686	SEC63	6	107867756	107958189	-	8587	protein_coding	SEC63 homolog, protein translocation regulator [Source:HGNC Symbol;Acc:HGNC:21082]
ENSG00000025800	14.6479	14.5838	13.3622	13.8511	13.6582	13.7528	15.6041	16.0946	15.037	14.9292	15.287	14.1518	KPNA6	1	32108038	32176568	+	7480	protein_coding	karyopherin subunit alpha 6 [Source:HGNC Symbol;Acc:HGNC:6399]
ENSG00000026025	2.13009	2.65933	70.5819	68.6156	84.4857	71.9905	0.574731	0.703941	43.1644	43.66	59.3263	60.7412	VIM	10	17228259	17237593	+	5158	protein_coding	vimentin [Source:HGNC Symbol;Acc:HGNC:12692]
ENSG00000026036	0.30625	0.364888	0.278694	0.307782	0.345451	0.328727	0.268484	0.3182	0.160213	0.231107	0.188192	0.280172	RTEL1-TNFRSF6B	20	63659300	63698684	+	9093	protein_coding	RTEL1-TNFRSF6B readthrough (NMD candidate) [Source:HGNC Symbol;Acc:HGNC:44095]
ENSG00000026103	0.857151	1.28437	0.848335	0.802815	0.937881	1.24652	1.16171	1.13386	0.791383	0.976733	0.603538	0.867958	FAS	10	88990582	89015785	+	4253	protein_coding	Fas cell surface death receptor [Source:HGNC Symbol;Acc:HGNC:11920]
ENSG00000026297	1.16592	1.09058	1.97816	2.1531	2.03537	2.11042	0.745312	0.734867	1.38684	1.47707	1.69521	1.51017	RNASET2	6	166929504	166957191	-	7643	protein_coding	ribonuclease T2 [Source:HGNC Symbol;Acc:HGNC:21686]
ENSG00000026508	0.637701	0.578383	10.0468	9.35499	11.548	9.67409	0.220793	0.192816	3.49999	3.65898	4.88117	4.55787	CD44	11	35138870	35232402	+	10004	protein_coding	CD44 molecule (Indian blood group) [Source:HGNC Symbol;Acc:HGNC:1681]
ENSG00000026559	0.0558743	0.111631	0.181699	0.205898	0.330139	0.207461	0.010691	0.0104347	0.18479	0.152806	0.134888	0.200815	KCNG1	20	51003656	51023129	-	5437	protein_coding	potassium voltage-gated channel modifier subfamily G member 1 [Source:HGNC Symbol;Acc:HGNC:6248]
ENSG00000026652	7.07304	7.65046	6.55864	7.81928	7.56231	7.12617	8.35874	8.26834	7.1208	7.37887	6.94161	7.88565	AGPAT4	6	161129979	161274061	-	8769	protein_coding	1-acylglycerol-3-phosphate O-acyltransferase 4 [Source:HGNC Symbol;Acc:HGNC:20885]
ENSG00000026751	0	0	0	0	0	0	0	0	0	0	0	0	SLAMF7	1	160739057	160754821	+	4833	protein_coding	SLAM family member 7 [Source:HGNC Symbol;Acc:HGNC:21394]
ENSG00000026950	2.51012	2.2467	1.71127	1.60443	1.68088	1.76912	2.43112	2.28078	1.53957	1.89423	2.13744	1.91209	BTN3A1	6	26402237	26415216	+	5547	protein_coding	butyrophilin subfamily 3 member A1 [Source:HGNC Symbol;Acc:HGNC:1138]
ENSG00000027001	5.55801	6.0094	7.55159	5.98012	7.06852	6.52215	4.45291	4.91233	6.53189	6.26847	6.63713	5.78366	MIPEP	13	23730189	23889419	-	3407	protein_coding	mitochondrial intermediate peptidase [Source:HGNC Symbol;Acc:HGNC:7104]
ENSG00000027075	1.56486	1.51626	3.07321	2.72484	3.3304	2.98178	1.31613	1.4323	3.03128	3.15369	3.92307	3.54343	PRKCH	14	61187559	61550976	+	8833	protein_coding	protein kinase C eta [Source:HGNC Symbol;Acc:HGNC:9403]
ENSG00000027644	0.0397031	0.0396614	0	0.010973	0.0195491	0.0442253	0.0227903	0.011122	0	0.0287421	0.0119811	0.0305775	INSRR	1	156840063	156859018	-	5101	protein_coding	insulin receptor related receptor [Source:HGNC Symbol;Acc:HGNC:6093]
ENSG00000027697	15.0643	14.1625	20.3947	19.6769	20.4948	19.9984	12.9486	11.3397	16.5713	16.5837	18.7058	16.3734	IFNGR1	6	137197484	137219449	-	3277	protein_coding	interferon gamma receptor 1 [Source:HGNC Symbol;Acc:HGNC:5439]
ENSG00000027847	3.15483	2.68546	3.5481	3.37407	3.23833	3.72021	2.9258	2.65991	3.93561	3.24353	3.79568	3.74612	B4GALT7	5	177600100	177610347	+	4927	protein_coding	beta-1,4-galactosyltransferase 7 [Source:HGNC Symbol;Acc:HGNC:930]
ENSG00000027869	0.443428	0.451016	0.239382	0.356518	0.15879	0.112258	0.694188	0.519452	0.399961	0.603107	0.218965	0.310461	SH2D2A	1	156806243	156816862	-	2512	protein_coding	SH2 domain containing 2A [Source:HGNC Symbol;Acc:HGNC:10821]
ENSG00000028116	4.83228	4.96185	5.77803	5.62745	5.19641	5.79796	5.02086	4.56308	5.00786	5.75768	6.04058	5.81614	VRK2	2	57907629	58159920	+	3531	protein_coding	vaccinia related kinase 2 [Source:HGNC Symbol;Acc:HGNC:12719]
ENSG00000028137	0.174777	0.0966975	0.136863	0.133765	0.0264791	0.149757	0.216084	0.120517	0.226765	0.142746	0.194738	0.151862	TNFRSF1B	1	12167003	12209228	+	3766	protein_coding	TNF receptor superfamily member 1B [Source:HGNC Symbol;Acc:HGNC:11917]
ENSG00000028203	13.9573	12.8961	13.8465	13.4165	13.6024	12.8807	13.541	12.8795	13.2916	13.2209	14.1535	13.2874	VEZT	12	95217746	95302790	+	8757	protein_coding	vezatin, adherens junctions transmembrane protein [Source:HGNC Symbol;Acc:HGNC:18258]
ENSG00000028277	0.195337	0.191787	0.179914	0.240626	0.142897	0.099468	0.243476	0.231386	0.110748	0.0646443	0.141471	0.126083	POU2F2	19	42086110	42196585	-	9072	protein_coding	POU class 2 homeobox 2 [Source:HGNC Symbol;Acc:HGNC:9213]
ENSG00000028310	9.7063	9.72673	8.12642	8.44394	8.23015	8.23114	9.36392	9.41207	8.7224	7.99031	8.16618	8.3539	BRD9	5	850291	892824	-	9572	protein_coding	bromodomain containing 9 [Source:HGNC Symbol;Acc:HGNC:25818]
ENSG00000028528	13.4862	13.3675	13.8738	14.5256	13.3164	13.7017	12.6476	13.0695	12.7077	12.3277	12.8167	12.3441	SNX1	15	64094123	64146090	+	9780	protein_coding	sorting nexin 1 [Source:HGNC Symbol;Acc:HGNC:11172]
ENSG00000028839	12.8412	12.639	9.19731	8.83087	8.37104	8.58455	13.3695	12.1595	10.0091	10.552	11.1218	10.8132	TBPL1	6	133952170	133990432	+	5039	protein_coding	TATA-box binding protein like 1 [Source:HGNC Symbol;Acc:HGNC:11589]
ENSG00000029153	14.2113	14.0051	14.4301	13.7068	14.7731	13.4393	16.5565	15.2659	13.539	14.921	14.9397	14.0497	ARNTL2	12	27332854	27425289	+	6983	protein_coding	aryl hydrocarbon receptor nuclear translocator like 2 [Source:HGNC Symbol;Acc:HGNC:18984]
ENSG00000029363	45.0175	44.2401	44.6056	42.5568	48.0975	41.75	45.2063	43.3191	46.4726	44.5494	46.4216	43.1621	BCLAF1	6	136256627	136289851	-	9533	protein_coding	BCL2 associated transcription factor 1 [Source:HGNC Symbol;Acc:HGNC:16863]
ENSG00000029364	11.5794	10.4048	12.1465	11.1225	11.5777	10.9462	12.0473	10.7011	12.5869	12.4506	13.1463	11.9342	SLC39A9	14	69398015	69462388	+	7136	protein_coding	solute carrier family 39 member 9 [Source:HGNC Symbol;Acc:HGNC:20182]
ENSG00000029534	2.44318	2.36097	1.22129	1.01609	1.21914	1.25365	2.08345	2.07554	0.739778	0.88264	0.883024	1.02087	ANK1	8	41653220	41896762	-	10797	protein_coding	ankyrin 1 [Source:HGNC Symbol;Acc:HGNC:492]
ENSG00000029559	0.1965	0.0785172	0.694567	0.434463	0.354761	0.328322	0.150393	0	0.129974	0.094834	0.197657	0.13452	IBSP	4	87799581	87812435	+	1546	protein_coding	integrin binding sialoprotein [Source:HGNC Symbol;Acc:HGNC:5341]
ENSG00000029639	8.8457	8.37054	6.01265	6.03513	5.57646	6.16342	8.20063	8.54316	7.0689	7.52001	7.46073	6.47998	TFB1M	6	155257509	155314493	-	2736	protein_coding	transcription factor B1, mitochondrial [Source:HGNC Symbol;Acc:HGNC:17037]
ENSG00000029725	11.3264	11.6413	12.5548	11.7414	13.0013	11.8479	11.0629	12.7782	12.3299	11.8904	12.0528	12.1641	RABEP1	17	5282265	5385812	+	6531	protein_coding	rabaptin, RAB GTPase binding effector protein 1 [Source:HGNC Symbol;Acc:HGNC:17677]
ENSG00000029993	103.05	96.4287	94.2844	90.655	85.97	93.2201	96.5457	94.789	93.974	98.4321	97.227	91.2709	HMGB3	X	150980509	150990775	+	3967	protein_coding	high mobility group box 3 [Source:HGNC Symbol;Acc:HGNC:5004]
ENSG00000030066	20.7757	19.047	14.319	15.4684	15.2615	15.3951	18.1375	18.8008	16.3194	16.9932	16.8823	16.0353	NUP160	11	47778087	47848555	-	8576	protein_coding	nucleoporin 160 [Source:HGNC Symbol;Acc:HGNC:18017]
ENSG00000030110	16.7322	15.8411	18.9323	19.1048	19.7457	20.3207	14.2689	15.2862	16.3514	16.4818	17.6273	16.9937	BAK1	6	33572547	33580293	-	2212	protein_coding	BCL2 antagonist/killer 1 [Source:HGNC Symbol;Acc:HGNC:949]
ENSG00000030304	0	0	0.0101159	0.0131826	0	0	0	0	0	0	0	0	MUSK	9	110668771	110801620	+	4246	protein_coding	muscle associated receptor tyrosine kinase [Source:HGNC Symbol;Acc:HGNC:7525]
ENSG00000030419	0.550162	0.595037	1.14749	1.16611	1.18947	1.00448	0.384662	0.370805	0.853669	0.634845	0.838839	0.773082	IKZF2	2	212999691	213152427	-	12240	protein_coding	IKAROS family zinc finger 2 [Source:HGNC Symbol;Acc:HGNC:13177]
ENSG00000030582	23.1694	22.4523	53.2582	47.3948	53.3557	51.4635	18.2594	19.1783	36.0792	36.3479	37.5495	39.4036	GRN	17	44345086	44353102	+	3680	protein_coding	granulin precursor [Source:HGNC Symbol;Acc:HGNC:4601]
ENSG00000031003	8.29975	7.97007	12.0881	12.2997	12.9118	12.186	7.35122	7.60832	9.56297	9.39663	9.59642	10.4473	FAM13B	5	137937960	138051961	-	6808	protein_coding	family with sequence similarity 13 member B [Source:HGNC Symbol;Acc:HGNC:1335]
ENSG00000031081	1.37585	1.30218	6.51329	6.25107	7.41207	6.28051	0.489345	0.634803	5.8886	6.3797	7.28123	7.3356	ARHGAP31	3	119294373	119420714	+	9384	protein_coding	Rho GTPase activating protein 31 [Source:HGNC Symbol;Acc:HGNC:29216]
ENSG00000031691	8.7356	9.17587	8.82338	9.04358	8.17096	8.72173	10.3642	9.91931	8.75419	8.65749	8.49903	8.52031	CENPQ	6	49463378	49493107	+	1733	protein_coding	centromere protein Q [Source:HGNC Symbol;Acc:HGNC:21347]
ENSG00000031698	33.6575	32.1928	27.724	27.9283	28.4005	28.1551	36.2762	35.5396	31.4952	31.5955	32.2306	30.9024	SARS	1	109213918	109238169	+	3836	protein_coding	seryl-tRNA synthetase [Source:HGNC Symbol;Acc:HGNC:10537]
ENSG00000031823	13.377	13.348	11.1231	10.8112	10.7623	11.1357	12.6247	13.4422	11.6327	11.6385	11.5992	11.5576	RANBP3	19	5916139	5978142	-	7445	protein_coding	RAN binding protein 3 [Source:HGNC Symbol;Acc:HGNC:9850]
ENSG00000032219	4.90392	5.14871	4.43255	4.76305	4.36803	4.8961	5.29961	5.54738	4.2814	4.54615	4.20734	4.00519	ARID4A	14	58298385	58373887	+	7568	protein_coding	AT-rich interaction domain 4A [Source:HGNC Symbol;Acc:HGNC:9885]
ENSG00000032389	3.42803	3.62937	3.22791	3.22755	3.47942	3.33995	2.49618	2.37739	2.80099	3.275	3.15366	2.97997	EIPR1	2	3188925	3377882	-	5775	protein_coding	EARP complex and GARP complex interacting protein 1 [Source:HGNC Symbol;Acc:HGNC:12383]
ENSG00000032444	4.61698	4.50211	3.76699	3.40273	4.3937	4.06553	4.61966	4.69085	3.81036	4.32699	3.65568	4.18284	PNPLA6	19	7534004	7561764	+	7172	protein_coding	patatin like phospholipase domain containing 6 [Source:HGNC Symbol;Acc:HGNC:16268]
ENSG00000032742	2.29503	2.35717	2.48111	2.29902	2.2927	2.40877	2.27332	2.12599	2.13731	2.27921	2.41021	2.39923	IFT88	13	20567069	20691437	+	6111	protein_coding	intraflagellar transport 88 [Source:HGNC Symbol;Acc:HGNC:20606]
ENSG00000033011	2.91356	2.79941	3.49993	2.96279	3.47148	3.08438	2.93634	3.00301	3.35416	2.823	3.32893	3.4372	ALG1	16	5033923	5087379	+	4553	protein_coding	ALG1, chitobiosyldiphosphodolichol beta-mannosyltransferase [Source:HGNC Symbol;Acc:HGNC:18294]
ENSG00000033030	4.56704	4.40813	4.08148	4.1164	3.31709	3.65316	5.12845	4.42723	3.50721	4.01189	3.5635	3.70964	ZCCHC8	12	122471600	122501073	-	9124	protein_coding	zinc finger CCHC-type containing 8 [Source:HGNC Symbol;Acc:HGNC:25265]
ENSG00000033050	6.89712	7.56554	5.90243	5.68175	5.96841	5.48186	6.83271	7.38877	6.79503	6.49353	6.04278	6.13646	ABCF2	7	151212490	151227230	-	4177	protein_coding	ATP binding cassette subfamily F member 2 [Source:HGNC Symbol;Acc:HGNC:71]
ENSG00000033100	13.7987	13.6639	21.3688	19.8735	22.0902	19.5952	12.8694	13.4109	16.8804	16.4453	16.2345	18.3239	CHPF2	7	151232489	151238827	+	4205	protein_coding	chondroitin polymerizing factor 2 [Source:HGNC Symbol;Acc:HGNC:29270]
ENSG00000033122	0.127857	0.102178	0.23745	0.263592	0.279042	0.292539	0.0952117	0.0696968	0.167999	0.160102	0.162674	0.209359	LRRC7	1	69568398	70151945	+	14652	protein_coding	leucine rich repeat containing 7 [Source:HGNC Symbol;Acc:HGNC:18531]
ENSG00000033170	4.4208	4.44484	5.19912	4.99582	5.89391	5.26946	4.38987	4.48785	4.78358	4.55887	5.40917	4.93535	FUT8	14	65410592	65744121	+	6700	protein_coding	fucosyltransferase 8 [Source:HGNC Symbol;Acc:HGNC:4019]
ENSG00000033178	6.51051	7.13191	5.59068	5.45436	5.65244	5.46125	7.26584	7.51844	6.52986	6.83135	6.1372	5.88956	UBA6	4	67612652	67701179	-	11432	protein_coding	ubiquitin like modifier activating enzyme 6 [Source:HGNC Symbol;Acc:HGNC:25581]
ENSG00000033327	15.2395	15.0532	15.8525	15.5412	16.3844	16.6338	22.4145	23.4776	19.364	20.5921	22.3305	21.1315	GAB2	11	78215297	78418348	-	6771	protein_coding	GRB2 associated binding protein 2 [Source:HGNC Symbol;Acc:HGNC:14458]
ENSG00000033627	4.1411	4.38421	4.1913	4.39918	4.41026	4.15458	4.64801	5.22536	4.30587	4.69305	4.58575	4.8646	ATP6V0A1	17	42458844	42522611	+	10955	protein_coding	ATPase H+ transporting V0 subunit a1 [Source:HGNC Symbol;Acc:HGNC:865]
ENSG00000033800	5.70872	6.10918	6.43324	6.52398	6.81088	5.99782	6.81813	6.4125	6.65699	6.28123	7.07229	6.33494	PIAS1	15	68054179	68198603	+	10776	protein_coding	protein inhibitor of activated STAT 1 [Source:HGNC Symbol;Acc:HGNC:2752]
ENSG00000033867	6.55007	6.45903	6.40975	6.39129	6.42955	5.51315	5.65188	5.36299	6.03386	6.48498	6.73693	6.06104	SLC4A7	3	27372721	27484420	-	9616	protein_coding	solute carrier family 4 member 7 [Source:HGNC Symbol;Acc:HGNC:11033]
ENSG00000034053	7.62162	7.99354	6.01541	6.38857	5.91585	5.68992	7.03207	7.25994	7.34256	7.11473	7.49151	7.44039	APBA2	15	28884483	29118315	+	6869	protein_coding	amyloid beta precursor protein binding family A member 2 [Source:HGNC Symbol;Acc:HGNC:579]
ENSG00000034152	8.77986	7.76521	7.27789	7.81229	6.4714	6.67895	7.32922	7.82838	6.70598	6.82103	6.21978	6.58317	MAP2K3	17	21284672	21315240	+	3783	protein_coding	mitogen-activated protein kinase kinase 3 [Source:HGNC Symbol;Acc:HGNC:6843]
ENSG00000034239	0.296549	0.362455	0.569734	0.318194	0.472404	0.476059	0.470621	0.410473	0.623071	0.69876	0.768549	0.57321	EFCAB1	8	48710789	48735311	-	5805	protein_coding	EF-hand calcium binding domain 1 [Source:HGNC Symbol;Acc:HGNC:25678]
ENSG00000034510	1049.07	969.796	1176.16	1178.37	1074.71	1249.06	971.044	863.58	981.104	1051.22	1195.2	1113.84	TMSB10	2	84905625	84906675	+	496	protein_coding	thymosin beta 10 [Source:HGNC Symbol;Acc:HGNC:11879]
ENSG00000034533	5.89493	5.39579	4.59976	5.99422	5.20861	4.80546	6.27572	5.3803	5.46767	5.27643	5.92072	4.94583	ASTE1	3	131013875	131027649	-	3427	protein_coding	asteroid homolog 1 [Source:HGNC Symbol;Acc:HGNC:25021]
ENSG00000034677	16.4294	16.1018	33.8431	30.7477	36.4919	31.1776	17.2906	17.6004	27.5623	26.5222	31.6167	29.552	RNF19A	8	100257060	100336218	-	6031	protein_coding	ring finger protein 19A, RBR E3 ubiquitin protein ligase [Source:HGNC Symbol;Acc:HGNC:13432]
ENSG00000034693	16.9303	16.3708	16.1988	15.3914	15.2138	13.6808	16.1667	16.5961	15.9387	15.5499	16.2278	13.1735	PEX3	6	143450807	143490010	+	2222	protein_coding	peroxisomal biogenesis factor 3 [Source:HGNC Symbol;Acc:HGNC:8858]
ENSG00000034713	52.6173	52.3319	45.4153	42.967	45.2915	45.2637	60.4449	58.1731	51.5432	53.8806	57.3687	54.7851	GABARAPL2	16	75566351	75577881	+	3034	protein_coding	GABA type A receptor associated protein like 2 [Source:HGNC Symbol;Acc:HGNC:13291]
ENSG00000034971	0	0	0.0409262	0	0	0	0	0	0	0	0	0	MYOC	1	171635417	171652683	-	2099	protein_coding	myocilin [Source:HGNC Symbol;Acc:HGNC:7610]
ENSG00000035115	2.11323	2.02584	1.53496	1.6594	1.76397	1.78818	1.692	1.72766	1.20132	1.32191	1.3192	1.29456	SH3YL1	2	217730	266398	-	11165	protein_coding	SH3 and SYLF domain containing 1 [Source:HGNC Symbol;Acc:HGNC:29546]
ENSG00000035141	33.3879	31.4286	27.0016	27.5151	26.4973	28.6378	28.2723	29.4513	28.4872	31.4986	31.6865	31.6905	FAM136A	2	70295975	70302090	-	3086	protein_coding	family with sequence similarity 136 member A [Source:HGNC Symbol;Acc:HGNC:25911]
ENSG00000035403	11.7204	11.2009	48.4844	46.9376	50.1296	44.7823	8.81325	9.17543	25.9622	26.8126	31.2305	31.1577	VCL	10	73995193	74121363	+	9992	protein_coding	vinculin [Source:HGNC Symbol;Acc:HGNC:12665]
ENSG00000035499	10.1236	10.8013	5.93609	6.89739	6.35369	5.92731	9.86596	10.7176	7.70817	8.52612	7.64344	7.17177	DEPDC1B	5	60596912	60700190	-	3806	protein_coding	DEP domain containing 1B [Source:HGNC Symbol;Acc:HGNC:24902]
ENSG00000035664	0.0669531	0.0743141	0.183016	0.131586	0.194136	0.186448	0.111027	0.0958613	0.162382	0.183105	0.161634	0.126046	DAPK2	15	63907036	64072033	-	13612	protein_coding	death associated protein kinase 2 [Source:HGNC Symbol;Acc:HGNC:2675]
ENSG00000035681	6.41414	6.29417	6.23553	6.03767	6.08997	5.85482	5.63824	5.36504	5.95651	6.15942	5.83893	6.00458	NSMAF	8	58583504	58659844	-	6165	protein_coding	neutral sphingomyelinase activation associated factor [Source:HGNC Symbol;Acc:HGNC:8017]
ENSG00000035687	23.9622	23.9729	16.2388	15.7873	15.9264	17.1841	30.2684	29.5737	17.1561	17.6235	15.7873	14.8487	ADSS	1	244408494	244452134	-	3666	protein_coding	adenylosuccinate synthase [Source:HGNC Symbol;Acc:HGNC:292]
ENSG00000035720	0.030593	0.0977946	0.0259529	0	0	0.0681551	0.280975	0.0685598	0.0303535	0.118117	0	0.0628301	STAP1	4	67558728	67607337	+	1655	protein_coding	signal transducing adaptor family member 1 [Source:HGNC Symbol;Acc:HGNC:24133]
ENSG00000035862	18.6419	21.0178	58.2708	55.5361	62.2521	50.7715	14.818	16.6383	40.4788	37.7053	43.1052	43.5096	TIMP2	17	78852977	78925387	-	5633	protein_coding	TIMP metallopeptidase inhibitor 2 [Source:HGNC Symbol;Acc:HGNC:11821]
ENSG00000035928	22.1621	19.8188	21.3897	19.6685	22.2994	21.9164	22.8216	21.2106	22.4447	22.6281	22.4669	21.3802	RFC1	4	39287456	39366375	-	6719	protein_coding	replication factor C subunit 1 [Source:HGNC Symbol;Acc:HGNC:9969]
ENSG00000036054	13.6082	12.9734	16.2566	15.7912	16.8452	14.5579	13.0245	12.5476	13.9002	14.998	13.8243	13.7525	TBC1D23	3	100261000	100325251	+	5168	protein_coding	TBC1 domain family member 23 [Source:HGNC Symbol;Acc:HGNC:25622]
ENSG00000036257	11.4157	11.1347	9.4528	9.74485	10.206	9.26002	11.883	11.5784	10.6147	10.3817	10.4648	10.7915	CUL3	2	224470150	224585397	-	11505	protein_coding	cullin 3 [Source:HGNC Symbol;Acc:HGNC:2553]
ENSG00000036448	1.33354	1.26624	0.57172	0.538967	0.444801	0.630908	1.44041	1.85576	0.675777	0.48442	0.579826	0.441732	MYOM2	8	2045040	2165552	+	7062	protein_coding	myomesin 2 [Source:HGNC Symbol;Acc:HGNC:7614]
ENSG00000036473	0	0	0	0	0	0	0.0672763	0	0	0	0	0	OTC	X	38352545	38421450	+	1728	protein_coding	ornithine carbamoyltransferase [Source:HGNC Symbol;Acc:HGNC:8512]
ENSG00000036530	0.0324838	0.0432662	0.0597066	0.0897775	0.117293	0.0783981	0.0186463	0.0242657	0.026858	0.0679346	0.00653501	0.0389161	CYP46A1	14	99684304	99727301	+	9352	protein_coding	cytochrome P450 family 46 subfamily A member 1 [Source:HGNC Symbol;Acc:HGNC:2641]
ENSG00000036549	8.12756	8.01345	8.55416	8.05921	8.54065	7.8825	7.67237	7.44435	7.99144	7.66595	8.41287	7.69951	AC118549.1	1	77562416	77683419	-	9008	protein_coding	zinc finger ZZ-type containing 3 [Source:NCBI gene;Acc:26009]
ENSG00000036565	0	0	0	0	0	0	0	0	0	0	0	0	SLC18A1	8	20144855	20183206	-	3910	protein_coding	solute carrier family 18 member A1 [Source:HGNC Symbol;Acc:HGNC:10934]
ENSG00000036672	0.167358	0.0802474	0.179834	0.308359	0.252707	0.173992	0.102471	0.0500073	0.143908	0.118462	0.26935	0.148941	USP2	11	119355215	119381726	-	4538	protein_coding	ubiquitin specific peptidase 2 [Source:HGNC Symbol;Acc:HGNC:12618]
ENSG00000036828	0	0.0269638	0.00357784	0	0.00415328	0	0.00484188	0	0	0	0.00509083	0.00433085	CASR	3	122183683	122291629	+	12005	protein_coding	calcium sensing receptor [Source:HGNC Symbol;Acc:HGNC:1514]
ENSG00000037042	4.12796	4.56882	3.74978	4.56348	4.46079	5.22885	4.96971	4.8301	3.7332	3.80814	3.57168	3.88251	TUBG2	17	42659305	42667006	+	2772	protein_coding	tubulin gamma 2 [Source:HGNC Symbol;Acc:HGNC:12419]
ENSG00000037241	32.1449	30.1036	30.1845	28.6118	26.9861	30.5249	31.8598	29.6339	30.8575	30.4815	35.0206	32.1599	RPL26L1	5	172958729	172969771	+	1164	protein_coding	ribosomal protein L26 like 1 [Source:HGNC Symbol;Acc:HGNC:17050]
ENSG00000037280	0.0857966	0.0639941	0.101897	0.126465	0.112653	0.146539	0.039399	0.0320454	0.107825	0.0772928	0.186412	0.164457	FLT4	5	180601506	180649624	-	8852	protein_coding	fms related tyrosine kinase 4 [Source:HGNC Symbol;Acc:HGNC:3767]
ENSG00000037474	41.8955	38.9193	33.4037	31.1076	32.2923	34.1914	39.367	38.5572	35.7284	35.7524	38.2277	35.6653	NSUN2	5	6599239	6633291	-	5506	protein_coding	NOP2/Sun RNA methyltransferase family member 2 [Source:HGNC Symbol;Acc:HGNC:25994]
ENSG00000037637	5.96261	5.66133	5.82797	5.78798	5.85512	5.56827	5.8489	5.50661	5.94389	5.58667	6.12243	6.05338	FBXO42	1	16246839	16352454	-	8984	protein_coding	F-box protein 42 [Source:HGNC Symbol;Acc:HGNC:29249]
ENSG00000037749	3.57246	3.93984	4.32551	4.52382	4.54146	4.16747	4.2579	4.14127	4.51762	4.62692	4.36707	4.6089	MFAP3	5	154038906	154220478	+	7795	protein_coding	microfibril associated protein 3 [Source:HGNC Symbol;Acc:HGNC:7034]
ENSG00000037757	6.44613	7.42281	8.23993	8.4381	7.80507	7.2293	6.74445	7.4528	8.37252	7.86237	7.76322	8.51488	MRI1	19	13764532	13774282	+	3456	protein_coding	methylthioribose-1-phosphate isomerase 1 [Source:HGNC Symbol;Acc:HGNC:28469]
ENSG00000037897	4.88735	4.86291	5.73568	4.69825	4.83192	4.97063	4.70159	4.26419	5.90325	5.3141	4.75679	5.45508	METTL1	12	57768471	57772793	-	2621	protein_coding	methyltransferase like 1 [Source:HGNC Symbol;Acc:HGNC:7030]
ENSG00000037965	0	0	0	0	0	0	0	0	0	0	0	0	HOXC8	12	54009106	54012362	+	1889	protein_coding	homeobox C8 [Source:HGNC Symbol;Acc:HGNC:5129]
ENSG00000038002	7.13572	6.42863	8.01236	7.44915	7.51163	7.84306	6.77964	6.06568	7.38034	6.303	8.45335	7.52182	AGA	4	177430770	177442503	-	2675	protein_coding	aspartylglucosaminidase [Source:HGNC Symbol;Acc:HGNC:318]
ENSG00000038210	10.3694	10.87	8.86947	8.77547	10.1833	8.52348	11.0178	10.8819	9.79159	9.84325	9.94421	9.86965	PI4K2B	4	25233975	25279092	+	3540	protein_coding	phosphatidylinositol 4-kinase type 2 beta [Source:HGNC Symbol;Acc:HGNC:18215]
ENSG00000038219	7.71922	7.02099	7.88086	7.98308	8.21151	7.78411	8.03365	7.45115	7.69047	7.65729	7.6876	7.85451	BOD1L1	4	13568738	13627723	-	15860	protein_coding	biorientation of chromosomes in cell division 1 like 1 [Source:HGNC Symbol;Acc:HGNC:31792]
ENSG00000038274	25.7431	25.6611	17.796	16.7062	17.765	19.1643	23.5981	24.3536	22.2076	22.24	21.3483	20.9057	MAT2B	5	163503114	163519336	+	5153	protein_coding	methionine adenosyltransferase 2B [Source:HGNC Symbol;Acc:HGNC:6905]
ENSG00000038295	0.134622	0.0968261	0.679512	0.625067	0.815314	0.532343	0.0927307	0.0452538	0.227066	0.207907	0.36562	0.483838	TLL1	4	165873258	166103895	+	7522	protein_coding	tolloid like 1 [Source:HGNC Symbol;Acc:HGNC:11843]
ENSG00000038358	29.4127	28.2117	28.8272	27.6103	27.3492	28.8798	26.9494	27.2408	27.0422	28.1367	26.4936	27.3141	EDC4	16	67873023	67884503	+	6173	protein_coding	enhancer of mRNA decapping 4 [Source:HGNC Symbol;Acc:HGNC:17157]
ENSG00000038382	11.1071	10.6035	15.421	16.3058	15.7558	16.0526	10.5326	10.9025	11.3991	11.5727	12.2859	12.7038	TRIO	5	14143702	14532128	+	17500	protein_coding	trio Rho guanine nucleotide exchange factor [Source:HGNC Symbol;Acc:HGNC:12303]
ENSG00000038427	9.74325	9.12324	12.265	12.4318	12.9399	12.0813	7.98748	7.71566	15.161	15.293	14.5011	14.657	VCAN	5	83471465	83582303	+	14831	protein_coding	versican [Source:HGNC Symbol;Acc:HGNC:2464]
ENSG00000038532	2.47894	2.40489	3.30951	3.07804	3.6677	2.98953	2.42156	2.67864	2.88607	2.66809	3.13773	3.08189	CLEC16A	16	10944488	11182189	+	12602	protein_coding	C-type lectin domain containing 16A [Source:HGNC Symbol;Acc:HGNC:29013]
ENSG00000038945	0	0	0	0	0	0	0	0	0	0	0	0	MSR1	8	16107878	16567490	-	7812	protein_coding	macrophage scavenger receptor 1 [Source:HGNC Symbol;Acc:HGNC:7376]
ENSG00000039068	37.2625	34.1544	115.86	110.533	126.301	117.526	27.7412	29.657	52.8538	56.7987	66.389	69.6003	CDH1	16	68737225	68835548	+	6177	protein_coding	cadherin 1 [Source:HGNC Symbol;Acc:HGNC:1748]
ENSG00000039123	22.106	21.1724	14.6199	14.9166	14.6745	14.6012	21.4816	22.0361	17.6029	18.2022	17.9779	17.9261	MTREX	5	55307760	55425581	+	6578	protein_coding	Mtr4 exosome RNA helicase [Source:HGNC Symbol;Acc:HGNC:18734]
ENSG00000039139	0.0860504	0.112976	0.380637	0.543595	0.487252	0.414216	0.102317	0.0723155	0.228688	0.154252	0.237414	0.246153	DNAH5	5	13690331	13944543	-	16475	protein_coding	dynein axonemal heavy chain 5 [Source:HGNC Symbol;Acc:HGNC:2950]
ENSG00000039319	6.30408	6.05473	6.79827	7.28664	7.70894	7.03688	6.14182	6.38564	7.19711	7.83319	7.59877	7.89337	ZFYVE16	5	80408013	80479350	+	11461	protein_coding	zinc finger FYVE-type containing 16 [Source:HGNC Symbol;Acc:HGNC:20756]
ENSG00000039523	4.22869	4.42568	7.14909	7.71099	7.2319	7.88689	4.12908	4.46851	7.82381	7.98903	7.31133	7.88107	RIPOR1	16	67518418	67546788	+	6729	protein_coding	RHO family interacting cell polarization regulator 1 [Source:HGNC Symbol;Acc:HGNC:25836]
ENSG00000039537	0	0	0	0	0	0	0	0	0	0	0	0	C6	5	41142234	41261438	-	4739	protein_coding	complement C6 [Source:HGNC Symbol;Acc:HGNC:1339]
ENSG00000039560	47.0483	44.6525	40.0129	38.4539	43.9122	40.0885	59.6315	62.9623	52.4701	51.6875	54.6755	52.9726	RAI14	5	34656237	34832627	+	7687	protein_coding	retinoic acid induced 14 [Source:HGNC Symbol;Acc:HGNC:14873]
ENSG00000039600	0	0	0.0371236	0.0483779	0.0430943	0.0162484	0	0.0163449	0.0144728	0	0	0	SOX30	5	157625679	157671480	-	3471	protein_coding	SRY-box 30 [Source:HGNC Symbol;Acc:HGNC:30635]
ENSG00000039650	12.1253	12.4487	10.7774	10.7599	10.7358	11.3527	12.4656	12.8399	10.448	11.398	10.1529	11.3294	PNKP	19	49859882	49878351	-	4635	protein_coding	polynucleotide kinase 3'-phosphatase [Source:HGNC Symbol;Acc:HGNC:9154]
ENSG00000039987	0.0191351	0.0458759	0.146095	0.10577	0.0376872	0.298404	0.0219678	0.0214411	0	0	0.0461946	0.117895	BEST2	19	12751702	12758458	+	2646	protein_coding	bestrophin 2 [Source:HGNC Symbol;Acc:HGNC:17107]
ENSG00000040199	6.76815	6.69787	6.97932	7.09243	6.27791	6.71742	6.4394	6.03526	7.065	6.76364	6.51122	6.4298	PHLPP2	16	71637835	71724701	-	12493	protein_coding	PH domain and leucine rich repeat protein phosphatase 2 [Source:HGNC Symbol;Acc:HGNC:29149]
ENSG00000040275	10.3552	11.13	8.40698	8.1552	7.17059	7.70947	11.3406	10.95	9.03328	8.85961	8.35428	7.8581	SPDL1	5	169583634	169604778	+	4777	protein_coding	spindle apparatus coiled-coil protein 1 [Source:HGNC Symbol;Acc:HGNC:26010]
ENSG00000040341	3.56187	3.6919	3.26508	3.81325	3.60181	3.52255	3.3721	3.8398	3.95829	4.29618	4.17715	4.11983	STAU2	8	73420369	73747708	-	8998	protein_coding	staufen double-stranded RNA binding protein 2 [Source:HGNC Symbol;Acc:HGNC:11371]
ENSG00000040487	5.52309	6.13114	7.40387	6.79348	7.87069	7.30701	5.30195	5.06924	6.63941	6.55011	6.57571	6.8716	PQLC2	1	19312326	19329300	+	2686	protein_coding	PQ loop repeat containing 2 [Source:HGNC Symbol;Acc:HGNC:26001]
ENSG00000040531	4.47011	3.87002	6.86373	6.63839	7.14593	7.68465	3.95152	3.90688	5.48476	6.12687	5.23384	6.2121	CTNS	17	3636468	3661542	+	3398	protein_coding	cystinosin, lysosomal cystine transporter [Source:HGNC Symbol;Acc:HGNC:2518]
ENSG00000040608	3.47248	3.72028	5.26127	5.76664	4.64405	4.64497	2.10642	1.5292	4.00196	4.12748	3.6241	4.31319	RTN4R	22	20241415	20283246	-	3339	protein_coding	reticulon 4 receptor [Source:HGNC Symbol;Acc:HGNC:18601]
ENSG00000040633	22.2138	21.8378	19.0606	19.0064	17.1097	19.3736	21.4712	20.7934	18.3034	20.581	20.0717	18.5325	PHF23	17	7235028	7239722	-	2783	protein_coding	PHD finger protein 23 [Source:HGNC Symbol;Acc:HGNC:28428]
ENSG00000040731	1.60471	1.3377	0.704131	0.56585	1.04897	0.647194	1.50875	1.48808	1.53725	1.08157	0.885005	0.880737	CDH10	5	24487100	24644978	-	3660	protein_coding	cadherin 10 [Source:HGNC Symbol;Acc:HGNC:1749]
ENSG00000040933	2.65309	2.64493	3.05846	2.94574	3.05883	2.66446	2.52572	2.67167	2.34281	2.51267	2.77608	2.9018	INPP4A	2	98444854	98594390	+	13187	protein_coding	inositol polyphosphate-4-phosphatase type I A [Source:HGNC Symbol;Acc:HGNC:6074]
ENSG00000041353	0.115815	0.12522	0.369877	0.617574	0.46291	0.538789	0.117317	0.122138	0.243335	0.230152	0.263145	0.328797	RAB27B	18	54717860	54895516	+	7432	protein_coding	RAB27B, member RAS oncogene family [Source:HGNC Symbol;Acc:HGNC:9767]
ENSG00000041357	30.389	29.7743	25.2702	24.9224	24.6949	26.079	31.3814	28.1963	27.164	27.6838	29.5444	27.7052	PSMA4	15	78540405	78552419	+	6996	protein_coding	proteasome subunit alpha 4 [Source:HGNC Symbol;Acc:HGNC:9533]
ENSG00000041515	0.0219922	0.0263628	0.107275	0.0790154	0.0920428	0.0367456	0.0126239	0.00616063	0.081825	0.0212275	0.0796379	0.0564577	MYO16	13	108596152	109208007	+	9209	protein_coding	myosin XVI [Source:HGNC Symbol;Acc:HGNC:29822]
ENSG00000041802	26.23	25.5389	19.381	18.4254	17.3444	19.2092	25.8301	23.9038	23.418	22.2446	22.3633	21.291	LSG1	3	194640788	194672477	-	4818	protein_coding	large 60S subunit nuclear export GTPase 1 [Source:HGNC Symbol;Acc:HGNC:25652]
ENSG00000041880	2.24798	2.34926	2.71384	2.98218	2.62242	3.00483	1.34994	1.55009	2.6593	2.42019	2.58822	2.23736	PARP3	3	51942345	51948867	+	2928	protein_coding	poly(ADP-ribose) polymerase family member 3 [Source:HGNC Symbol;Acc:HGNC:273]
ENSG00000041982	0.0105088	0.0083982	0.414543	0.551833	0.388077	0.34532	0	0.0235505	0.0521328	0.0304303	0.101479	0.0485603	TNC	9	115019578	115118257	-	9636	protein_coding	tenascin C [Source:HGNC Symbol;Acc:HGNC:5318]
ENSG00000041988	3.22042	2.72268	3.1328	3.13406	3.36727	3.55952	2.64083	2.88403	2.75109	3.01244	3.40698	2.80899	THAP3	1	6624866	6635586	+	4072	protein_coding	THAP domain containing 3 [Source:HGNC Symbol;Acc:HGNC:20855]
ENSG00000042062	0.0505556	0.0404019	0.200143	0.0745193	0.132761	0.206484	0.0193466	0.0188828	0.0417999	0.0325319	0.0813652	0.0865234	RIPOR3	20	50586108	50691528	-	6009	protein_coding	RIPOR family member 3 [Source:HGNC Symbol;Acc:HGNC:16168]
ENSG00000042088	6.17139	6.11454	4.77321	4.64721	4.37987	4.62816	5.99283	5.98582	5.04207	5.04643	5.26062	4.78422	TDP1	14	89954939	90044768	+	6227	protein_coding	tyrosyl-DNA phosphodiesterase 1 [Source:HGNC Symbol;Acc:HGNC:18884]
ENSG00000042286	4.80185	4.82241	5.89701	4.79615	4.99087	5.70024	3.47515	3.43603	5.4882	4.65394	4.55837	4.11075	AIFM2	10	70098223	70132934	-	5135	protein_coding	apoptosis inducing factor, mitochondria associated 2 [Source:HGNC Symbol;Acc:HGNC:21411]
ENSG00000042304	0	0	0	0	0	0.0161785	0	0	0	0	0	0	C2orf83	2	227610090	227648606	-	3486	protein_coding	chromosome 2 open reading frame 83 [Source:HGNC Symbol;Acc:HGNC:25344]
ENSG00000042317	0.891502	0.80666	1.21256	1.13217	1.21168	1.09974	1.04885	0.957662	0.935695	0.867619	1.00495	1.11217	SPATA7	14	88384924	88470350	+	6872	protein_coding	spermatogenesis associated 7 [Source:HGNC Symbol;Acc:HGNC:20423]
ENSG00000042429	0.728532	0.857484	0.726642	0.670601	0.813491	0.859048	0.853878	0.775343	0.79239	0.756163	0.581351	0.882704	MED17	11	93784227	93814963	+	16610	protein_coding	mediator complex subunit 17 [Source:HGNC Symbol;Acc:HGNC:2375]
ENSG00000042445	4.08338	4.30388	5.60896	5.54841	6.33678	5.80178	4.22344	4.05136	4.17685	4.40511	4.66949	4.81623	RETSAT	2	85342088	85354620	-	4005	protein_coding	retinol saturase [Source:HGNC Symbol;Acc:HGNC:25991]
ENSG00000042493	5.14665	3.92674	13.9054	12.689	12.9862	13.1748	4.81602	4.22181	8.4785	9.07312	9.89287	9.89182	CAPG	2	85394748	85418432	-	2607	protein_coding	capping actin protein, gelsolin like [Source:HGNC Symbol;Acc:HGNC:1474]
ENSG00000042753	86.4062	81.1863	69.4693	67.6672	64.6075	70.4979	84.8364	80.3388	74.2324	78.9567	78.869	79.4829	AP2S1	19	46838136	46850992	-	1704	protein_coding	adaptor related protein complex 2 subunit sigma 1 [Source:HGNC Symbol;Acc:HGNC:565]
ENSG00000042781	0.0345674	0.0493301	0.0230407	0.013648	0.0194519	0.0385047	0.0198423	0.0249	0.0269475	0.0262158	0.0238429	0.0126772	USH2A	1	215622894	216423396	-	20506	protein_coding	usherin [Source:HGNC Symbol;Acc:HGNC:12601]
ENSG00000042813	0	0	0	0	0	0	0	0	0	0.0184908	0	0	ZPBP	7	49850421	50121329	-	2643	protein_coding	zona pellucida binding protein [Source:HGNC Symbol;Acc:HGNC:15662]
ENSG00000042832	0	0	0.0154337	0.00502814	0	0	0	0	0	0.00439015	0	0	TG	8	132866958	133134903	+	11132	protein_coding	thyroglobulin [Source:HGNC Symbol;Acc:HGNC:11764]
ENSG00000042980	0.0433164	0.0692333	0.059713	0.0598581	0.0586527	0.0723752	0.0124322	0.0364025	0.0698382	0.0679419	0.0392143	0.0834005	ADAM28	8	24294040	24359018	+	9351	protein_coding	ADAM metallopeptidase domain 28 [Source:HGNC Symbol;Acc:HGNC:206]
ENSG00000043039	0	0	0	0	0	0	0	0	0	0	0	0	BARX2	11	129375940	129452279	+	3660	protein_coding	BARX homeobox 2 [Source:HGNC Symbol;Acc:HGNC:956]
ENSG00000043093	9.8771	9.88956	10.4061	10.0941	10.3549	9.49359	9.95037	10.8179	11.5197	10.8932	10.8035	10.365	DCUN1D1	3	182938074	182985953	-	8412	protein_coding	defective in cullin neddylation 1 domain containing 1 [Source:HGNC Symbol;Acc:HGNC:18184]
ENSG00000043143	3.25001	3.72794	3.60941	3.60423	3.54882	3.36323	3.83706	3.75656	3.37715	3.22608	3.21758	3.30049	JADE2	5	134524312	134583230	+	9877	protein_coding	jade family PHD finger 2 [Source:HGNC Symbol;Acc:HGNC:22984]
ENSG00000043355	50.9374	50.6576	42.433	44.4235	47.7211	45.238	72.3862	71.3536	53.8775	56.0172	60.4877	59.7043	ZIC2	13	99981772	99986773	+	3310	protein_coding	Zic family member 2 [Source:HGNC Symbol;Acc:HGNC:12873]
ENSG00000043462	0	0	0.0355759	0.00772685	0	0.0155711	0	0	0.0832167	0.0404786	0.0337468	0.0502407	LCP2	5	170246237	170298227	-	7244	protein_coding	lymphocyte cytosolic protein 2 [Source:HGNC Symbol;Acc:HGNC:6529]
ENSG00000043514	32.7829	29.9644	14.1552	13.9655	14.5543	14.5377	33.7478	32.6175	20.946	21.9482	20.5901	18.5032	TRIT1	1	39838110	39883511	-	6533	protein_coding	tRNA isopentenyltransferase 1 [Source:HGNC Symbol;Acc:HGNC:20286]
ENSG00000043591	0.10648	0.156007	1.59583	1.62839	1.66026	1.62098	0.0203739	0.0198855	0.915607	1.19908	0.87828	1.0023	ADRB1	10	114044056	114046908	+	2853	protein_coding	adrenoceptor beta 1 [Source:HGNC Symbol;Acc:HGNC:285]
ENSG00000044012	0.254429	0.0677764	0.0719464	0	0.0835178	0	0.194729	0.380122	0.0841459	0.245583	0	0.0870886	GUCA2B	1	42153421	42155824	+	597	protein_coding	guanylate cyclase activator 2B [Source:HGNC Symbol;Acc:HGNC:4683]
ENSG00000044090	4.53416	5.04703	7.86843	8.2846	8.18599	8.3375	3.73878	4.22374	6.52485	6.41715	6.87386	6.79922	CUL7	6	43037617	43053945	-	5628	protein_coding	cullin 7 [Source:HGNC Symbol;Acc:HGNC:21024]
ENSG00000044115	41.004	39.7156	70.2847	66.3819	74.2594	68.2784	38.6414	39.3535	53.3812	55.3411	61.5861	59.1283	CTNNA1	5	138610967	138935034	+	8830	protein_coding	catenin alpha 1 [Source:HGNC Symbol;Acc:HGNC:2509]
ENSG00000044446	5.90485	6.39047	7.6209	7.66231	7.38873	7.32698	5.41417	5.41005	6.52072	6.80374	6.64019	7.26125	PHKA2	X	18892300	18984598	-	9029	protein_coding	phosphorylase kinase regulatory subunit alpha 2 [Source:HGNC Symbol;Acc:HGNC:8926]
ENSG00000044459	9.95788	10.5691	8.60671	8.10459	8.46324	8.15594	11.2008	11.5015	9.09899	9.30247	9.4181	8.64182	CNTLN	9	17134982	17503923	+	11064	protein_coding	centlein [Source:HGNC Symbol;Acc:HGNC:23432]
ENSG00000044524	0.0151727	0.0606271	0.0965358	0.0838677	0.134474	0.0422523	0.060966	0.0510038	0.0827969	0	0.0641007	0.155804	EPHA3	3	89107524	89482134	+	6674	protein_coding	EPH receptor A3 [Source:HGNC Symbol;Acc:HGNC:3387]
ENSG00000044574	154.226	147.086	214.265	202.08	215.427	201.392	147.756	156.06	200.696	206.327	216.907	209.365	HSPA5	9	125234853	125241330	-	3908	protein_coding	heat shock protein family A (Hsp70) member 5 [Source:HGNC Symbol;Acc:HGNC:5238]
ENSG00000046604	42.869	44.1231	50.0852	50.5749	50.3837	49.1003	38.6228	40.7948	46.5912	45.6341	47.3817	46.7171	DSG2	18	31498043	31549008	+	6190	protein_coding	desmoglein 2 [Source:HGNC Symbol;Acc:HGNC:3049]
ENSG00000046647	2.02609	1.68594	2.99459	2.93259	2.92085	2.25687	2.11021	1.91919	2.17603	1.89517	2.57169	2.25212	GEMIN8	X	14008279	14029893	-	2424	protein_coding	gem nuclear organelle associated protein 8 [Source:HGNC Symbol;Acc:HGNC:26044]
ENSG00000046651	14.7332	15.0365	12.4986	13.9067	14.0075	13.0964	14.689	13.6677	13.1221	13.5218	13.8845	13.3096	OFD1	X	13734745	13769353	+	5172	protein_coding	OFD1, centriole and centriolar satellite protein [Source:HGNC Symbol;Acc:HGNC:2567]
ENSG00000046653	4.15758	3.62915	11.247	11.678	11.5711	10.9815	3.08302	2.7192	10.1975	9.74839	12.0723	11.1863	GPM6B	X	13771031	13938638	-	5675	protein_coding	glycoprotein M6B [Source:HGNC Symbol;Acc:HGNC:4461]
ENSG00000046774	0	0	0	0	0	0	0	0	0	0	0	0.0261135	MAGEC2	X	142202345	142205290	-	1991	protein_coding	MAGE family member C2 [Source:HGNC Symbol;Acc:HGNC:13574]
ENSG00000046889	0.151164	0.120804	0.0463075	0.037136	0.0702954	0.0420953	0.24103	0.169381	0.104153	0.12159	0.101369	0.0819245	PREX2	8	67952118	68237030	+	12058	protein_coding	phosphatidylinositol-3,4,5-trisphosphate dependent Rac exchange factor 2 [Source:HGNC Symbol;Acc:HGNC:22950]
ENSG00000047056	3.96613	4.05974	6.03476	5.6533	6.78097	6.29782	3.85574	3.71603	5.54261	5.18848	5.26611	5.5718	WDR37	10	1049538	1132384	+	6000	protein_coding	WD repeat domain 37 [Source:HGNC Symbol;Acc:HGNC:31406]
ENSG00000047188	4.81223	4.55278	4.35636	4.06759	4.09354	4.47912	4.88509	4.6893	4.65381	4.36026	4.36216	4.72042	YTHDC2	5	113513683	113595285	+	10816	protein_coding	YTH domain containing 2 [Source:HGNC Symbol;Acc:HGNC:24721]
ENSG00000047230	15.6397	15.5975	13.4469	14.039	14.5508	14.074	14.4842	15.1048	14.5509	14.4928	14.2972	13.6066	CTPS2	X	16588003	16712936	-	5510	protein_coding	CTP synthase 2 [Source:HGNC Symbol;Acc:HGNC:2520]
ENSG00000047249	11.6482	11.6459	13.6282	13.0641	15.2029	13.9722	11.6139	11.7479	13.8665	13.49	15.3449	14.2186	ATP6V1H	8	53715557	53843558	-	5090	protein_coding	ATPase H+ transporting V1 subunit H [Source:HGNC Symbol;Acc:HGNC:18303]
ENSG00000047315	40.035	41.6351	33.3368	33.6731	33.9498	33.7855	40.0514	40.1872	36.4526	37.3345	35.6791	34.6877	POLR2B	4	56977722	57031168	+	5901	protein_coding	RNA polymerase II subunit B [Source:HGNC Symbol;Acc:HGNC:9188]
ENSG00000047346	3.43482	3.18531	4.07153	4.27542	4.71622	4.52013	3.52355	3.75644	3.95464	4.13555	4.01552	3.82324	FAM214A	15	52581317	52709817	-	9832	protein_coding	family with sequence similarity 214 member A [Source:HGNC Symbol;Acc:HGNC:25609]
ENSG00000047365	2.07366	2.0902	2.13931	2.28343	2.3229	2.11471	2.08598	2.04053	1.93212	1.89539	1.92768	1.8449	ARAP2	4	35948221	36244509	-	12428	protein_coding	ArfGAP with RhoGAP domain, ankyrin repeat and PH domain 2 [Source:HGNC Symbol;Acc:HGNC:16924]
ENSG00000047410	17.6206	17.0041	15.4836	16.7059	15.4506	16.2345	16.5626	17.4104	14.6109	14.9937	13.6186	14.4693	TPR	1	186311652	186375693	-	12350	protein_coding	translocated promoter region, nuclear basket protein [Source:HGNC Symbol;Acc:HGNC:12017]
ENSG00000047457	0	0.0110917	0.10008	0.0767178	0.0956745	0.10049	0	0	0	0	0.0167531	0.0142522	CP	3	149162410	149222055	-	7296	protein_coding	ceruloplasmin [Source:HGNC Symbol;Acc:HGNC:2295]
ENSG00000047578	1.7957	1.84861	2.60329	2.52292	2.65506	2.38644	1.6813	1.88454	1.84839	2.23776	2.09881	2.21593	KIAA0556	16	27550133	27780369	+	9784	protein_coding	KIAA0556 [Source:HGNC Symbol;Acc:HGNC:29068]
ENSG00000047579	6.70219	7.29174	7.76852	7.66607	6.43672	7.7058	6.13264	6.02279	7.07769	7.71818	8.23016	7.06967	DTNBP1	6	15522801	15663058	-	3052	protein_coding	dystrobrevin binding protein 1 [Source:HGNC Symbol;Acc:HGNC:17328]
ENSG00000047597	2.84796	2.69543	2.06143	1.64406	1.85695	1.73234	3.60433	3.2892	2.78709	2.48624	3.14435	2.29567	XK	X	37685756	37732130	+	5209	protein_coding	X-linked Kx blood group [Source:HGNC Symbol;Acc:HGNC:12811]
ENSG00000047617	2.02364	1.86949	2.36906	2.4698	2.75008	2.43446	1.01292	1.36958	1.18059	1.27354	1.57308	1.57929	ANO2	12	5531869	5946232	-	6255	protein_coding	anoctamin 2 [Source:HGNC Symbol;Acc:HGNC:1183]
ENSG00000047621	12.8552	11.1909	11.2272	10.0183	11.2662	10.5397	13.0164	12.9801	11.6561	11.4287	11.8915	11.3795	C12orf4	12	4487728	4538508	-	4939	protein_coding	chromosome 12 open reading frame 4 [Source:HGNC Symbol;Acc:HGNC:1184]
ENSG00000047634	7.08306	7.41973	5.18831	5.68184	4.83453	4.92472	9.70717	9.96986	6.41533	6.49896	5.91476	6.05327	SCML1	X	17737449	17754988	+	5497	protein_coding	Scm polycomb group protein like 1 [Source:HGNC Symbol;Acc:HGNC:10580]
ENSG00000047644	1.73659	1.45037	11.6889	10.913	11.4102	10.9324	0.580123	0.669889	6.33412	6.88345	7.88642	8.41196	WWC3	X	10015562	10144478	+	7114	protein_coding	WWC family member 3 [Source:HGNC Symbol;Acc:HGNC:29237]
ENSG00000047648	0.0385274	0.0307895	0.14163	0.0567896	0.101175	0.0500683	0	0.00719508	0.0891936	0.0247919	0.0232525	0.0263751	ARHGAP6	X	11137543	11665701	-	7885	protein_coding	Rho GTPase activating protein 6 [Source:HGNC Symbol;Acc:HGNC:676]
ENSG00000047662	0.0535216	0.0855445	0.162157	0.1606	0.256002	0.127752	0.0526669	0.119943	0.0531027	0.125462	0.0922915	0.0863653	FAM184B	4	17629306	17781512	-	6622	protein_coding	family with sequence similarity 184 member B [Source:HGNC Symbol;Acc:HGNC:29235]
ENSG00000047849	13.0009	11.9847	23.4378	22.7032	24.6948	22.9322	12.1909	12.658	17.6527	18.9199	20.1878	20.3472	MAP4	3	47850690	48089272	-	14943	protein_coding	microtubule associated protein 4 [Source:HGNC Symbol;Acc:HGNC:6862]
ENSG00000047932	23.5215	23.6235	20.3623	22.266	18.9076	20.7899	23.9641	24.0638	21.5681	21.5844	18.8312	18.8735	GOPC	6	117560269	117602542	-	4628	protein_coding	golgi associated PDZ and coiled-coil motif containing [Source:HGNC Symbol;Acc:HGNC:17643]
ENSG00000047936	0	0	0.00546742	0	0.0190403	0.014358	0	0	0	0	0	0.00661811	ROS1	6	117288300	117425855	-	7856	protein_coding	ROS proto-oncogene 1, receptor tyrosine kinase [Source:HGNC Symbol;Acc:HGNC:10261]
ENSG00000048028	5.4093	5.63886	3.90541	4.68809	3.74888	4.69411	5.00058	5.46599	4.471	4.90506	4.0822	3.90007	USP28	11	113797874	113875570	-	5719	protein_coding	ubiquitin specific peptidase 28 [Source:HGNC Symbol;Acc:HGNC:12625]
ENSG00000048052	0.989941	1.05082	3.04266	2.85405	3.13792	2.81539	0.697783	0.67094	1.25386	1.24305	1.21672	1.4522	HDAC9	7	18086949	19002416	+	16827	protein_coding	histone deacetylase 9 [Source:HGNC Symbol;Acc:HGNC:14065]
ENSG00000048140	6.03888	5.57087	8.89514	7.51319	7.78257	8.7923	4.93771	5.82019	7.24388	6.82228	8.06278	7.2679	TSPAN17	5	176647387	176659054	+	5215	protein_coding	tetraspanin 17 [Source:HGNC Symbol;Acc:HGNC:13594]
ENSG00000048162	7.32404	6.75789	4.62237	5.02625	4.59925	5.02501	6.1945	6.00635	5.44126	5.43012	5.53071	4.86856	NOP16	5	176383938	176388975	-	2862	protein_coding	NOP16 nucleolar protein [Source:HGNC Symbol;Acc:HGNC:26934]
ENSG00000048342	3.31507	3.0589	3.58592	3.0761	3.15969	3.22552	3.04925	2.93885	2.74094	2.74362	2.84445	2.70008	CC2D2A	4	15469865	15601557	+	7606	protein_coding	coiled-coil and C2 domain containing 2A [Source:HGNC Symbol;Acc:HGNC:29253]
ENSG00000048392	5.13798	4.92289	8.12899	7.96015	8.65452	7.56315	4.69372	4.79594	7.99524	7.2232	7.82119	7.78754	RRM2B	8	102204502	102239118	-	5548	protein_coding	ribonucleotide reductase regulatory TP53 inducible subunit M2B [Source:HGNC Symbol;Acc:HGNC:17296]
ENSG00000048405	5.66359	5.3992	5.64983	5.18862	5.63756	5.26696	6.19095	5.62142	5.48918	5.26421	5.85518	4.99007	ZNF800	7	127346790	127431924	-	5793	protein_coding	zinc finger protein 800 [Source:HGNC Symbol;Acc:HGNC:27267]
ENSG00000048462	0	0	0.0384186	0	0	0	0	0	0	0	0	0	TNFRSF17	16	11965107	11968068	+	1118	protein_coding	TNF receptor superfamily member 17 [Source:HGNC Symbol;Acc:HGNC:11913]
ENSG00000048471	23.2946	22.9209	10.4738	10.0968	10.0135	9.81905	15.6455	16.2949	12.3031	11.7311	10.5646	9.24055	SNX29	16	11976737	12574289	+	11298	protein_coding	sorting nexin 29 [Source:HGNC Symbol;Acc:HGNC:30542]
ENSG00000048540	2.33236	2.62053	0.669295	0.779527	0.674966	0.83488	2.46252	2.66317	1.89336	2.20367	1.48206	1.39752	LMO3	12	16548373	16610594	-	10268	protein_coding	LIM domain only 3 [Source:HGNC Symbol;Acc:HGNC:6643]
ENSG00000048544	30.9548	27.4992	23.7559	22.575	22.7324	23.9225	26.7769	24.1183	25.5937	27.2844	25.5758	25.5278	MRPS10	6	42206801	42217865	-	2110	protein_coding	mitochondrial ribosomal protein S10 [Source:HGNC Symbol;Acc:HGNC:14502]
ENSG00000048545	0	0.103706	0.0550432	0.07173	0.0212986	0.0481831	0.0496597	0.0969385	0.0858353	0.104381	0.0783196	0.0444185	GUCA1A	6	42155406	42180056	+	2341	protein_coding	guanylate cyclase activator 1A [Source:HGNC Symbol;Acc:HGNC:4678]
ENSG00000048649	10.9337	10.3907	9.21258	10.0851	10.0892	9.50603	12.4895	12.0675	10.3981	10.7181	10.6971	10.5834	RSF1	11	77659996	77821017	-	15740	protein_coding	remodeling and spacing factor 1 [Source:HGNC Symbol;Acc:HGNC:18118]
ENSG00000048707	2.32825	2.46656	2.639	2.95391	2.79695	2.62602	2.40702	2.70444	2.32695	2.73676	2.48075	2.84393	VPS13D	1	12230030	12512047	+	20768	protein_coding	vacuolar protein sorting 13 homolog D [Source:HGNC Symbol;Acc:HGNC:23595]
ENSG00000048740	1.05617	0.888274	1.745	1.77434	2.08015	1.7313	1.27076	1.17311	1.74802	2.05225	2.03755	2.32064	CELF2	10	10798397	11336675	+	10978	protein_coding	CUGBP Elav-like family member 2 [Source:HGNC Symbol;Acc:HGNC:2550]
ENSG00000048828	27.4031	28.7911	28.3087	28.2042	28.2661	27.6903	26.8606	28.9258	28.3322	29.4421	29.1664	30.0086	FAM120A	9	93451722	93566107	+	7204	protein_coding	family with sequence similarity 120A [Source:HGNC Symbol;Acc:HGNC:13247]
ENSG00000048991	13.0842	13.0486	9.47903	9.40448	9.24224	9.55444	12.747	13.3465	10.4566	12.2023	11.553	9.84146	R3HDM1	2	135531455	135725270	+	7898	protein_coding	R3H domain containing 1 [Source:HGNC Symbol;Acc:HGNC:9757]
ENSG00000049089	19.9788	20.3032	27.0729	26.0554	29.9255	27.1761	17.0231	17.0455	21.0375	22.0192	22.5071	23.9678	COL9A2	1	40300487	40317813	-	4217	protein_coding	collagen type IX alpha 2 chain [Source:HGNC Symbol;Acc:HGNC:2218]
ENSG00000049130	16.3196	16.4654	13.4636	14.3609	14.8576	13.2611	19.2132	17.4543	15.9651	15.067	16.3894	15.0236	KITLG	12	88492793	88580851	-	6205	protein_coding	KIT ligand [Source:HGNC Symbol;Acc:HGNC:6343]
ENSG00000049167	2.72302	2.1687	1.9237	2.32195	1.87616	2.09113	2.35793	2.19727	2.61872	2.26953	2.58013	2.4908	ERCC8	5	60873831	60945073	-	5448	protein_coding	ERCC excision repair 8, CSA ubiquitin ligase complex subunit [Source:HGNC Symbol;Acc:HGNC:3439]
ENSG00000049192	0.0709206	0.127523	0.115314	0.16334	0.168781	0.118498	0.142484	0.139068	0.187641	0.13691	0.192613	0.309512	ADAMTS6	5	65148736	65481920	-	8567	protein_coding	ADAM metallopeptidase with thrombospondin type 1 motif 6 [Source:HGNC Symbol;Acc:HGNC:222]
ENSG00000049239	5.92085	5.78222	12.2529	11.848	12.8435	12.6036	4.47752	4.53452	9.83576	9.65258	10.5891	9.68329	H6PD	1	9234775	9271337	+	9321	protein_coding	hexose-6-phosphate dehydrogenase/glucose 1-dehydrogenase [Source:HGNC Symbol;Acc:HGNC:4795]
ENSG00000049245	15.2995	14.9682	24.4795	23.667	24.4062	22.9067	13.0996	13.4228	20.7675	19.5661	22.254	20.533	VAMP3	1	7771269	7781432	+	2760	protein_coding	vesicle associated membrane protein 3 [Source:HGNC Symbol;Acc:HGNC:12644]
ENSG00000049246	3.96974	4.01178	3.29339	3.85641	3.77999	3.46788	4.60765	4.95952	4.41007	4.1093	4.24842	4.64133	PER3	1	7784320	7845177	+	8099	protein_coding	period circadian regulator 3 [Source:HGNC Symbol;Acc:HGNC:8847]
ENSG00000049247	0	0	0	0	0	0	0	0	0	0	0	0.0580591	UTS2	1	7843083	7853512	-	1791	protein_coding	urotensin 2 [Source:HGNC Symbol;Acc:HGNC:12636]
ENSG00000049249	0	0	0	0.00884114	0	0	0	0	0	0	0.00965336	0	TNFRSF9	1	7915894	7943165	-	6331	protein_coding	TNF receptor superfamily member 9 [Source:HGNC Symbol;Acc:HGNC:11924]
ENSG00000049283	0.043629	0.00871662	0.212817	0.24116	0.171857	0.328039	0	0.0122217	0.0541093	0.10528	0.144823	0.134404	EPN3	17	50532543	50543750	+	4642	protein_coding	epsin 3 [Source:HGNC Symbol;Acc:HGNC:18235]
ENSG00000049323	25.9962	23.8336	29.3321	26.6081	32.1312	28.3415	15.759	18.3537	32.318	31.9273	33.8807	33.4766	LTBP1	2	32946972	33399509	+	7329	protein_coding	latent transforming growth factor beta binding protein 1 [Source:HGNC Symbol;Acc:HGNC:6714]
ENSG00000049449	19.2237	18.8248	17.4748	15.888	17.875	16.8411	20.3661	21.0307	22.4903	21.4615	21.0603	20.8412	RCN1	11	32090904	32105755	+	4675	protein_coding	reticulocalbin 1 [Source:HGNC Symbol;Acc:HGNC:9934]
ENSG00000049540	0.185747	0.222661	0.190402	0.239568	0.152431	0.189661	0.168818	0.173443	0.53752	0.306285	0.429732	0.492739	ELN	7	74027789	74069907	+	6542	protein_coding	elastin [Source:HGNC Symbol;Acc:HGNC:3327]
ENSG00000049541	38.2426	34.5881	27.4691	26.936	29.023	28.7476	37.8836	35.8464	34.4216	32.1166	36.9567	33.415	RFC2	7	74231499	74254458	-	2211	protein_coding	replication factor C subunit 2 [Source:HGNC Symbol;Acc:HGNC:9970]
ENSG00000049618	8.86676	7.72173	7.77668	7.57344	8.46496	7.74961	7.9806	8.12579	8.0069	7.91419	8.57424	7.52932	ARID1B	6	156776020	157210779	+	44677	protein_coding	AT-rich interaction domain 1B [Source:HGNC Symbol;Acc:HGNC:18040]
ENSG00000049656	33.3888	33.3969	22.0754	21.3752	22.3256	21.3913	35.0072	34.4708	25.1444	24.5213	22.4627	22.7886	CLPTM1L	5	1317744	1345099	-	6557	protein_coding	CLPTM1 like [Source:HGNC Symbol;Acc:HGNC:24308]
ENSG00000049759	3.46052	3.1364	3.7846	3.4857	3.97338	3.75451	3.19689	3.08774	3.49099	3.385	4.02301	3.92285	NEDD4L	18	58044367	58401540	+	17455	protein_coding	neural precursor cell expressed, developmentally down-regulated 4-like, E3 ubiquitin protein ligase [Source:HGNC Symbol;Acc:HGNC:7728]
ENSG00000049768	0.172151	0.259865	0.34076	0.317189	0.26371	0.319598	0.131757	0.0857321	0.265694	0.110777	0.32324	0.255344	FOXP3	X	49250436	49264826	-	2647	protein_coding	forkhead box P3 [Source:HGNC Symbol;Acc:HGNC:6106]
ENSG00000049769	2.56008	2.36589	2.98492	2.93749	3.35746	2.82465	2.07546	2.06649	2.29928	2.36568	2.75334	2.90297	PPP1R3F	X	49269843	49301461	+	4173	protein_coding	protein phosphatase 1 regulatory subunit 3F [Source:HGNC Symbol;Acc:HGNC:14944]
ENSG00000049860	7.32442	7.03523	12.0964	11.1792	12.1624	12.4996	6.60766	6.09096	9.92409	10.2815	10.8191	11.0202	HEXB	5	74640023	74722647	+	5067	protein_coding	hexosaminidase subunit beta [Source:HGNC Symbol;Acc:HGNC:4879]
ENSG00000049883	1.48781	1.53968	1.12742	1.09036	1.15236	1.00088	1.63129	1.62028	1.33518	1.3312	1.33682	1.49345	PTCD2	5	72320367	72368395	+	12115	protein_coding	pentatricopeptide repeat domain 2 [Source:HGNC Symbol;Acc:HGNC:25734]
ENSG00000050030	2.03055	2.14773	1.22679	1.34404	1.20565	1.14992	2.70334	2.78193	1.71838	1.85289	1.8743	1.85294	NEXMIF	X	74732856	74925485	-	11869	protein_coding	neurite extension and migration factor [Source:HGNC Symbol;Acc:HGNC:29433]
ENSG00000050130	6.29692	6.47401	6.91182	6.72966	6.37292	6.04176	7.20237	6.92537	7.71427	8.28	7.50245	7.25496	JKAMP	14	59484443	59505410	+	4350	protein_coding	JNK1/MAPK8 associated membrane protein [Source:HGNC Symbol;Acc:HGNC:20184]
ENSG00000050165	1.94159	2.47142	12.6929	10.1237	13.7586	12.5528	1.40175	1.07657	17.2382	16.8474	22.8685	22.2808	DKK3	11	11963106	12009769	-	5059	protein_coding	dickkopf WNT signaling pathway inhibitor 3 [Source:HGNC Symbol;Acc:HGNC:2893]
ENSG00000050327	3.16773	3.69295	4.52554	4.74301	4.66207	4.5173	3.28699	3.46172	4.23087	3.89759	3.76063	3.93201	ARHGEF5	7	144355288	144380632	+	5818	protein_coding	Rho guanine nucleotide exchange factor 5 [Source:HGNC Symbol;Acc:HGNC:13209]
ENSG00000050344	3.74165	3.16158	2.12283	2.58196	2.45252	2.17683	2.57186	3.07099	2.61284	3.11699	3.12122	2.86329	NFE2L3	7	26152240	26187125	+	4249	protein_coding	nuclear factor, erythroid 2 like 3 [Source:HGNC Symbol;Acc:HGNC:7783]
ENSG00000050393	10.5743	10.5281	10.8213	10.7659	11.0965	11.9091	10.6714	10.2189	12.3245	11.8527	12.7639	12.0344	MCUR1	6	13786557	13814568	-	6057	protein_coding	mitochondrial calcium uniporter regulator 1 [Source:HGNC Symbol;Acc:HGNC:21097]
ENSG00000050405	12.7841	11.6065	14.5032	14.5848	16.2201	14.6152	10.7199	11.0197	11.7854	11.6666	12.3063	12.0988	LIMA1	12	50175788	50283546	-	6317	protein_coding	LIM domain and actin binding 1 [Source:HGNC Symbol;Acc:HGNC:24636]
ENSG00000050426	6.07711	6.8086	4.81359	5.63259	4.81904	4.78713	6.98638	6.40506	5.80469	5.91444	5.98793	5.68015	LETMD1	12	51047962	51060424	+	6032	protein_coding	LETM1 domain containing 1 [Source:HGNC Symbol;Acc:HGNC:24241]
ENSG00000050438	2.62732	2.48671	1.04633	1.23901	1.12587	1.27351	3.44946	3.2437	1.39977	1.47592	1.38682	1.47185	SLC4A8	12	51391317	51515763	+	17980	protein_coding	solute carrier family 4 member 8 [Source:HGNC Symbol;Acc:HGNC:11034]
ENSG00000050555	0.0333365	0.047954	0.0791847	0.0515951	0.0590915	0.0816937	0.0535801	0.0149416	0.0463057	0.0965323	0.0885264	0.0479251	LAMC3	9	131009082	131094473	+	7594	protein_coding	laminin subunit gamma 3 [Source:HGNC Symbol;Acc:HGNC:6494]
ENSG00000050628	0	0.00419171	0.0578448	0.0579854	0.0309915	0.0467406	0.0180649	0.00587726	0.0156123	0.0354395	0.0126625	0.0323165	PTGER3	1	70852353	71047808	-	9653	protein_coding	prostaglandin E receptor 3 [Source:HGNC Symbol;Acc:HGNC:9595]
ENSG00000050730	0	0	0.0227983	0	0.0661626	0	0	0	0	0	0	0	TNIP3	4	121131408	121227466	-	3768	protein_coding	TNFAIP3 interacting protein 3 [Source:HGNC Symbol;Acc:HGNC:19315]
ENSG00000050748	5.85187	5.91914	5.28566	5.36918	5.45649	5.33438	6.10801	6.16431	5.0151	5.79577	5.30281	5.43433	MAPK9	5	180233143	180292099	-	8955	protein_coding	mitogen-activated protein kinase 9 [Source:HGNC Symbol;Acc:HGNC:6886]
ENSG00000050767	0.0268887	0.0107442	0.159673	0.0891768	0.132395	0.0299513	0.0154346	0	0.0266782	0.0259539	0.0324564	0.0828336	COL23A1	5	178237618	178590555	-	3766	protein_coding	collagen type XXIII alpha 1 chain [Source:HGNC Symbol;Acc:HGNC:22990]
ENSG00000050820	7.98253	8.58804	11.7372	12.1729	11.7018	11.7553	7.30859	8.03587	10.6294	11.0916	11.2802	10.48	BCAR1	16	75228187	75268053	-	9178	protein_coding	BCAR1, Cas family scaffold protein [Source:HGNC Symbol;Acc:HGNC:971]
ENSG00000051009	8.34948	8.74866	7.11937	7.05575	6.57993	6.51392	9.09457	8.76873	7.7856	7.5226	7.43296	7.49799	FAM160A2	11	6211335	6234711	-	4736	protein_coding	family with sequence similarity 160 member A2 [Source:HGNC Symbol;Acc:HGNC:25378]
ENSG00000051108	20.9499	21.5382	18.9222	17.6009	20.2052	18.3144	23.2056	22.2201	19.792	18.79	19.9648	18.9712	HERPUD1	16	56932048	56944863	+	5155	protein_coding	homocysteine inducible ER protein with ubiquitin like domain 1 [Source:HGNC Symbol;Acc:HGNC:13744]
ENSG00000051128	3.66937	3.73646	4.02911	4.31822	4.51684	4.64767	2.15725	2.75211	4.38933	3.95596	3.46476	4.43648	HOMER3	19	18929201	18941261	-	3422	protein_coding	homer scaffold protein 3 [Source:HGNC Symbol;Acc:HGNC:17514]
ENSG00000051180	0.0166223	0.0531353	0.0423034	0	0.016369	0.0370311	0	0.0186255	0.0164922	0	0	0.0341378	RAD51	15	40694774	40732339	+	3046	protein_coding	RAD51 recombinase [Source:HGNC Symbol;Acc:HGNC:9817]
ENSG00000051341	6.92681	6.82267	3.84283	3.95386	3.77664	3.62989	6.38776	6.2829	5.04489	5.15746	4.3431	4.55206	POLQ	3	121431427	121546641	-	9400	protein_coding	DNA polymerase theta [Source:HGNC Symbol;Acc:HGNC:9186]
ENSG00000051382	5.52108	5.73176	6.26498	6.98062	6.59297	6.81809	6.1681	6.18645	6.80894	6.72989	7.20929	6.91459	PIK3CB	3	138652699	138834938	-	7850	protein_coding	phosphatidylinositol-4,5-bisphosphate 3-kinase catalytic subunit beta [Source:HGNC Symbol;Acc:HGNC:8976]
ENSG00000051523	0.105576	0.132585	0.0255895	0.18341	0.0891155	0.151202	0.0519452	0.0338	0.0299286	0.0873478	0.0182054	0.0154876	CYBA	16	88643283	88651152	-	3357	protein_coding	cytochrome b-245 alpha chain [Source:HGNC Symbol;Acc:HGNC:2577]
ENSG00000051596	12.0823	12.2688	9.27953	8.70479	9.15474	9.32623	11.8341	11.649	10.0237	8.47779	9.66378	9.47087	THOC3	5	175917873	176034680	-	3453	protein_coding	THO complex 3 [Source:HGNC Symbol;Acc:HGNC:19072]
ENSG00000051620	10.7609	11.0455	11.4763	11.4206	11.4347	11.9375	10.9619	11.4606	10.7058	11.1277	11.3544	10.9195	HEBP2	6	138403531	138422197	+	10356	protein_coding	heme binding protein 2 [Source:HGNC Symbol;Acc:HGNC:15716]
ENSG00000051825	9.35581	9.44414	6.49449	7.05098	6.90512	6.68307	11.8126	11.9919	8.38065	8.25743	9.19341	8.95124	MPHOSPH9	12	123152320	123244014	-	10304	protein_coding	M-phase phosphoprotein 9 [Source:HGNC Symbol;Acc:HGNC:7215]
ENSG00000052126	8.19263	7.95847	8.43102	8.25916	8.66338	8.60032	8.36399	7.72526	9.06456	8.7912	10.1518	9.37328	PLEKHA5	12	19129752	19376400	+	12558	protein_coding	pleckstrin homology domain containing A5 [Source:HGNC Symbol;Acc:HGNC:30036]
ENSG00000052344	3.36421	3.15904	4.99442	6.13661	5.26761	6.01458	4.654	5.08903	7.57699	7.38749	9.8475	9.58655	PRSS8	16	31131433	31135762	-	3010	protein_coding	serine protease 8 [Source:HGNC Symbol;Acc:HGNC:9491]
ENSG00000052723	17.971	17.5058	17.0963	17.2554	17.528	16.9846	18.9252	18.7314	18.9809	18.1256	17.98	18.1451	SIKE1	1	114769479	114780685	-	5894	protein_coding	suppressor of IKBKE 1 [Source:HGNC Symbol;Acc:HGNC:26119]
ENSG00000052749	5.15872	4.24124	4.64823	4.79077	4.95152	5.12472	4.32764	4.33032	4.35265	4.64702	4.32086	3.99891	RRP12	10	97356358	97426076	-	8529	protein_coding	ribosomal RNA processing 12 homolog [Source:HGNC Symbol;Acc:HGNC:29100]
ENSG00000052795	3.43351	3.46992	3.80197	3.37859	3.684	3.44057	3.21975	3.40358	3.7117	3.5075	3.4809	3.35354	FNIP2	4	158769138	158908049	+	10868	protein_coding	folliculin interacting protein 2 [Source:HGNC Symbol;Acc:HGNC:29280]
ENSG00000052802	58.5798	59.8403	57.2248	56.3797	54.3082	56.7299	58.79	55.0265	63.5061	61.2748	63.44	58.3561	MSMO1	4	165327623	165343160	+	2892	protein_coding	methylsterol monooxygenase 1 [Source:HGNC Symbol;Acc:HGNC:10545]
ENSG00000052841	4.92225	5.02375	7.34265	7.267	7.52939	7.40216	4.67734	4.8719	5.61828	5.63897	5.50277	6.18798	TTC17	11	43358932	43494933	+	11284	protein_coding	tetratricopeptide repeat domain 17 [Source:HGNC Symbol;Acc:HGNC:25596]
ENSG00000052850	0	0.00703207	0.0298589	0.0389109	0.0346612	0	0.010102	0.0295794	0	0.0424671	0	0.0271073	ALX4	11	44260440	44310166	-	5754	protein_coding	ALX homeobox 4 [Source:HGNC Symbol;Acc:HGNC:450]
ENSG00000053108	0.85714	0.691	0.656973	0.581843	0.807061	0.527635	0.923605	0.893039	1.03693	0.711222	0.735128	0.826126	FSTL4	5	133196455	133612564	-	6734	protein_coding	follistatin like 4 [Source:HGNC Symbol;Acc:HGNC:21389]
ENSG00000053254	11.4177	10.7859	9.77934	9.72037	10.5568	9.94243	10.8741	11.2099	12.207	11.9332	13.3332	12.4313	FOXN3	14	89124871	89619149	-	11033	protein_coding	forkhead box N3 [Source:HGNC Symbol;Acc:HGNC:1928]
ENSG00000053328	3.05387	3.21602	1.06533	0.599488	0.702651	0.762999	3.70255	3.07012	1.44419	0.909102	1.34357	1.08439	METTL24	6	110245928	110358272	-	1774	protein_coding	methyltransferase like 24 [Source:HGNC Symbol;Acc:HGNC:21566]
ENSG00000053371	35.4505	35.3053	33.45	34.4451	33.2867	35.245	30.7768	30.2938	30.7165	32.1874	33.2515	32.7248	AKR7A2	1	19303965	19312146	-	1781	protein_coding	aldo-keto reductase family 7 member A2 [Source:HGNC Symbol;Acc:HGNC:389]
ENSG00000053372	27.7199	27.9452	21.8109	20.4297	20.3539	21.2043	25.7471	25.1299	25.1888	24.0026	24.9053	21.9243	MRTO4	1	19251539	19260128	+	2822	protein_coding	MRT4 homolog, ribosome maturation factor [Source:HGNC Symbol;Acc:HGNC:18477]
ENSG00000053438	1.71052	1.48849	2.1605	2.39525	1.90906	2.54047	2.26921	1.74629	1.39542	1.90788	2.11059	1.99068	NNAT	20	37521206	37523693	+	1332	protein_coding	neuronatin [Source:HGNC Symbol;Acc:HGNC:7860]
ENSG00000053501	4.95692	5.07654	5.01784	4.44379	4.75835	5.03432	4.99732	4.62081	4.54616	4.72427	4.32409	4.55544	USE1	19	17215346	17219829	+	2431	protein_coding	unconventional SNARE in the ER 1 [Source:HGNC Symbol;Acc:HGNC:30882]
ENSG00000053524	0.694188	0.735754	0.524162	0.530669	0.484832	0.457921	0.782823	0.904731	0.537326	0.539369	0.514049	0.556117	MCF2L2	3	183178043	183428778	-	20568	protein_coding	MCF.2 cell line derived transforming sequence-like 2 [Source:HGNC Symbol;Acc:HGNC:30319]
ENSG00000053702	2.23985	2.19419	2.68163	2.2565	1.84996	1.42857	7.52765	6.94238	1.93557	1.60405	1.74429	2.15164	NRIP2	12	2825348	2835544	-	2803	protein_coding	nuclear receptor interacting protein 2 [Source:HGNC Symbol;Acc:HGNC:23078]
ENSG00000053747	0.745087	0.876624	1.42803	1.74654	1.53541	1.54463	0.867267	0.904454	1.34161	1.40507	1.25745	1.50188	LAMA3	18	23689443	23956222	+	14678	protein_coding	laminin subunit alpha 3 [Source:HGNC Symbol;Acc:HGNC:6483]
ENSG00000053770	5.97446	6.02871	5.63181	5.35512	5.49326	5.19675	5.80643	5.91533	5.28791	5.11058	5.31724	5.21754	AP5M1	14	57268909	57298742	+	13034	protein_coding	adaptor related protein complex 5 subunit mu 1 [Source:HGNC Symbol;Acc:HGNC:20192]
ENSG00000053900	4.5875	4.15208	3.3644	3.17436	2.97404	3.56723	4.79348	4.45145	4.1695	3.99108	3.86559	3.70479	ANAPC4	4	25377213	25418498	+	7494	protein_coding	anaphase promoting complex subunit 4 [Source:HGNC Symbol;Acc:HGNC:19990]
ENSG00000053918	0.0796987	0.109186	0.0676106	0.050347	0.0672725	0.076094	0	0.0765458	0.056482	0.0549484	0.0962015	0.0350744	KCNQ1	11	2444684	2849110	+	4447	protein_coding	potassium voltage-gated channel subfamily Q member 1 [Source:HGNC Symbol;Acc:HGNC:6294]
ENSG00000054116	11.8288	11.3116	9.31622	9.17283	8.34065	8.76277	10.7288	11.5172	9.14402	9.08972	9.07981	8.7857	TRAPPC3	1	36136570	36156053	-	3527	protein_coding	trafficking protein particle complex 3 [Source:HGNC Symbol;Acc:HGNC:19942]
ENSG00000054118	52.8017	48.7498	48.6929	50.6785	51.0076	51.5516	48.7008	50.6598	46.1408	47.4058	51.2952	49.0059	THRAP3	1	36224416	36305357	+	4736	protein_coding	thyroid hormone receptor associated protein 3 [Source:HGNC Symbol;Acc:HGNC:22964]
ENSG00000054148	39.6697	34.4634	43.405	41.9452	41.2305	47.5817	36.4915	36.2501	44.5322	47.1127	52.7746	48.057	PHPT1	9	136848724	136851027	+	1612	protein_coding	phosphohistidine phosphatase 1 [Source:HGNC Symbol;Acc:HGNC:30033]
ENSG00000054179	241.908	259.019	35.4644	44.1961	32.1733	44.9602	453.093	464.058	149.255	157.806	112.877	123.829	ENTPD2	9	137048098	137054045	-	2633	protein_coding	ectonucleoside triphosphate diphosphohydrolase 2 [Source:HGNC Symbol;Acc:HGNC:3364]
ENSG00000054219	0.25897	0.225354	0.478438	0.617119	0.538385	0.391032	0.211418	0.212798	0.33117	0.41661	0.465416	0.425485	LY75	2	159803355	159904749	-	8798	protein_coding	lymphocyte antigen 75 [Source:HGNC Symbol;Acc:HGNC:6729]
ENSG00000054267	7.91045	7.9003	8.3243	8.95229	8.51039	8.60262	8.27307	8.25919	7.84853	7.67073	7.36277	7.64877	ARID4B	1	235131634	235328219	-	11073	protein_coding	AT-rich interaction domain 4B [Source:HGNC Symbol;Acc:HGNC:15550]
ENSG00000054277	0.408758	0.51177	0.554816	0.421758	0.52329	0.455315	0.359772	0.183207	0.337965	0.328788	0.296038	0.167896	OPN3	1	241590102	241677376	-	3716	protein_coding	opsin 3 [Source:HGNC Symbol;Acc:HGNC:14007]
ENSG00000054282	2.15008	2.3873	2.52611	2.33485	2.22038	2.37378	2.37007	2.64371	2.31259	2.31408	2.38858	2.33485	SDCCAG8	1	243256034	243500092	+	5322	protein_coding	serologically defined colon cancer antigen 8 [Source:HGNC Symbol;Acc:HGNC:10671]
ENSG00000054356	0.0183869	0.0391842	0.0363956	0	0.0362136	0	0.0844354	0.109882	0.012162	0.00591588	0.0147961	0.00629366	PTPRN	2	219289623	219309648	-	8261	protein_coding	protein tyrosine phosphatase, receptor type N [Source:HGNC Symbol;Acc:HGNC:9676]
ENSG00000054392	0.907264	0.749419	1.35175	1.06198	1.12619	1.08703	0.673958	0.717601	0.779132	0.787413	0.947883	1.00993	HHAT	1	210328252	210676296	+	6641	protein_coding	hedgehog acyltransferase [Source:HGNC Symbol;Acc:HGNC:18270]
ENSG00000054523	8.85193	9.26848	10.6314	11.6306	10.7739	11.2606	8.4205	8.95501	9.91378	10.472	9.73639	10.3221	KIF1B	1	10210805	10381603	+	17720	protein_coding	kinesin family member 1B [Source:HGNC Symbol;Acc:HGNC:16636]
ENSG00000054598	14.7793	13.3157	20.929	19.2471	19.5326	17.5688	13.9469	15.0576	15.0859	14.9501	16.3763	16.8583	FOXC1	6	1609972	1613897	+	3926	protein_coding	forkhead box C1 [Source:HGNC Symbol;Acc:HGNC:3800]
ENSG00000054611	7.60186	6.97341	7.56408	6.245	7.46729	6.69565	7.05395	7.36518	7.64632	7.6318	7.71561	7.45397	TBC1D22A	22	46762617	47175699	+	5315	protein_coding	TBC1 domain family member 22A [Source:HGNC Symbol;Acc:HGNC:1309]
ENSG00000054654	6.86996	6.75278	7.99515	8.48859	8.32909	8.47575	6.90317	7.63098	6.34063	7.46759	6.76138	8.56257	SYNE2	14	63852983	64226433	+	31374	protein_coding	spectrin repeat containing nuclear envelope protein 2 [Source:HGNC Symbol;Acc:HGNC:17084]
ENSG00000054690	0.865935	0.789276	1.08403	0.962469	0.95876	1.02713	0.682453	0.660847	0.998479	0.92167	0.830542	1.02859	PLEKHH1	14	67533301	67589612	+	10817	protein_coding	pleckstrin homology, MyTH4 and FERM domain containing H1 [Source:HGNC Symbol;Acc:HGNC:17733]
ENSG00000054793	17.0273	17.6941	25.011	24.2414	24.1717	24.7239	15.5503	16.112	20.7838	22.1468	23.0074	21.9607	ATP9A	20	51596514	51768634	-	8317	protein_coding	ATPase phospholipid transporting 9A (putative) [Source:HGNC Symbol;Acc:HGNC:13540]
ENSG00000054796	0	0	0	0	0	0	0	0	0	0	0	0	SPO11	20	57329759	57343994	+	1867	protein_coding	SPO11, initiator of meiotic double stranded breaks [Source:HGNC Symbol;Acc:HGNC:11250]
ENSG00000054803	0	0	0	0	0	0	0	0	0	0	0	0	CBLN4	20	55997440	56005472	-	3024	protein_coding	cerebellin 4 precursor [Source:HGNC Symbol;Acc:HGNC:16231]
ENSG00000054938	0	0.0129067	0.0137008	0.0357086	0.0636174	0.0359798	0.0185412	0	0	0.0311777	0.0779782	0	CHRDL2	11	74696429	74731385	-	3135	protein_coding	chordin like 2 [Source:HGNC Symbol;Acc:HGNC:24168]
ENSG00000054965	15.2145	15.4114	21.4678	21.5533	23.024	21.1235	14.6809	14.1276	20.2354	20.4172	21.9913	21.7144	FAM168A	11	73400487	73598189	-	7887	protein_coding	family with sequence similarity 168 member A [Source:HGNC Symbol;Acc:HGNC:28999]
ENSG00000054967	2.10631	2.4257	2.00425	2.1249	1.73509	1.8734	1.76532	2.1358	2.45534	2.23406	1.76908	1.92441	RELT	11	73376264	73397474	+	6322	protein_coding	RELT, TNF receptor [Source:HGNC Symbol;Acc:HGNC:13764]
ENSG00000054983	2.39618	2.31214	3.14037	2.96884	3.12676	3.16492	2.56354	2.01995	2.79697	2.57066	2.87444	2.88717	GALC	14	87837820	87993665	-	6825	protein_coding	galactosylceramidase [Source:HGNC Symbol;Acc:HGNC:4115]
ENSG00000055044	40.0723	40.4503	32.4842	32.1011	33.3408	32.6013	42.8682	38.2979	35.9671	38.6495	37.2176	35.444	NOP58	2	202265716	202303666	+	3299	protein_coding	NOP58 ribonucleoprotein [Source:HGNC Symbol;Acc:HGNC:29926]
ENSG00000055070	31.6993	30.8732	36.1387	33.9943	34.9031	35.4524	29.0205	28.9582	33.8217	32.4915	35.1604	30.9082	SZRD1	1	16352575	16398145	+	4747	protein_coding	SUZ RNA binding domain containing 1 [Source:HGNC Symbol;Acc:HGNC:30232]
ENSG00000055118	9.0804	9.03987	1.7175	1.54291	1.61195	1.78494	12.383	11.2076	4.10292	3.40942	3.00534	2.42399	KCNH2	7	150944961	150978315	-	5877	protein_coding	potassium voltage-gated channel subfamily H member 2 [Source:HGNC Symbol;Acc:HGNC:6251]
ENSG00000055130	24.488	24.2456	23.3645	23.806	23.7918	23.6848	22.9689	24.529	23.9565	24.3942	24.9595	23.3729	CUL1	7	148697914	148801036	+	3548	protein_coding	cullin 1 [Source:HGNC Symbol;Acc:HGNC:2551]
ENSG00000055147	1.64051	1.63879	1.92342	1.76226	1.93557	1.69807	1.65239	1.70815	2.0653	1.98681	1.82141	1.81968	FAM114A2	5	153990128	154038936	-	6543	protein_coding	family with sequence similarity 114 member A2 [Source:HGNC Symbol;Acc:HGNC:1333]
ENSG00000055163	9.90636	10.0212	7.21731	7.59782	7.16223	7.03233	10.4482	10.6625	8.94834	9.0871	9.48343	9.29099	CYFIP2	5	157266079	157395595	+	10498	protein_coding	cytoplasmic FMR1 interacting protein 2 [Source:HGNC Symbol;Acc:HGNC:13760]
ENSG00000055208	35.8127	36.5442	38.7998	36.2848	40.643	39.4601	38.5706	39.5717	35.0058	36.2671	37.554	36.1781	TAB2	6	149218641	149411613	+	6010	protein_coding	TGF-beta activated kinase 1 (MAP3K7) binding protein 2 [Source:HGNC Symbol;Acc:HGNC:17075]
ENSG00000055211	36.1171	38.0348	42.513	40.4003	42.2149	41.6596	34.7727	35.3259	41.7063	43.0717	45.0353	40.9696	GINM1	6	149566294	149591748	+	2250	protein_coding	glycoprotein integral membrane 1 [Source:HGNC Symbol;Acc:HGNC:21074]
ENSG00000055332	11.6396	11.5183	11.2083	11.431	11.5875	12.0108	12.9086	13.7282	13.4546	13.4847	12.9585	13.166	EIF2AK2	2	37099210	37157065	-	10753	protein_coding	eukaryotic translation initiation factor 2 alpha kinase 2 [Source:HGNC Symbol;Acc:HGNC:9437]
ENSG00000055483	10.9816	11.2559	10.4043	10.6431	10.0476	10.5224	11.1155	11.4511	10.2157	9.99648	10.0988	9.86354	USP36	17	78787381	78841441	-	9235	protein_coding	ubiquitin specific peptidase 36 [Source:HGNC Symbol;Acc:HGNC:20062]
ENSG00000055609	5.62348	6.37093	5.78274	6.29748	6.22198	6.11819	6.90677	7.85533	5.52951	6.11557	5.75787	6.76717	KMT2C	7	152134922	152436005	-	20114	protein_coding	lysine methyltransferase 2C [Source:HGNC Symbol;Acc:HGNC:13726]
ENSG00000055732	2.4234	2.33379	3.73552	3.68479	3.91473	3.38918	2.32577	2.31284	3.54217	3.63785	3.06362	3.6896	MCOLN3	1	85018082	85048499	-	6623	protein_coding	mucolipin 3 [Source:HGNC Symbol;Acc:HGNC:13358]
ENSG00000055813	0.279732	0.436938	0.722698	0.506037	0.63859	0.59486	0.394129	0.341938	0.529853	0.417282	0.322306	0.456986	CCDC85A	2	56184123	56386173	+	3982	protein_coding	coiled-coil domain containing 85A [Source:HGNC Symbol;Acc:HGNC:29400]
ENSG00000055917	53.0331	50.1346	44.7617	44.8316	45.6515	44.1941	67.3813	65.1725	60.0259	58.347	60.2046	57.3267	PUM2	2	20248691	20352234	-	6978	protein_coding	pumilio RNA binding family member 2 [Source:HGNC Symbol;Acc:HGNC:14958]
ENSG00000055950	10.5571	10.0788	9.41266	9.66569	10.773	10.6546	10.1514	10.6544	9.79957	10.2311	9.68131	10.5061	MRPL43	10	100969458	100987515	-	3573	protein_coding	mitochondrial ribosomal protein L43 [Source:HGNC Symbol;Acc:HGNC:14517]
ENSG00000055955	0.037079	0	0.0471827	0.0409911	0.00912854	0.0103256	0.010642	0.0311607	0.0091972	0	0.0335676	0.0380754	ITIH4	3	52812975	52831479	-	5462	protein_coding	inter-alpha-trypsin inhibitor heavy chain family member 4 [Source:HGNC Symbol;Acc:HGNC:6169]
ENSG00000055957	0.0111425	0	0	0.0123181	0.0219455	0.0248232	0	0	0	0	0	0	ITIH1	3	52777592	52792068	+	4544	protein_coding	inter-alpha-trypsin inhibitor heavy chain 1 [Source:HGNC Symbol;Acc:HGNC:6166]
ENSG00000056050	18.405	19.076	20.6385	17.5794	19.201	17.7129	19.3486	15.9217	18.4709	19.8752	21.2372	20.6375	HPF1	4	169729465	169757953	-	1436	protein_coding	histone PARylation factor 1 [Source:HGNC Symbol;Acc:HGNC:26051]
ENSG00000056097	33.3965	31.5384	38.0447	36.5161	41.8951	38.1137	31.6479	31.8331	36.9515	35.1855	38.845	34.6153	ZFR	5	32354350	32444761	-	6792	protein_coding	zinc finger RNA binding protein [Source:HGNC Symbol;Acc:HGNC:17277]
ENSG00000056277	7.11287	6.6448	5.35742	5.42339	5.1969	4.90473	7.13727	7.07635	6.32004	6.23281	6.42279	5.32934	ZNF280C	X	130202711	130268899	-	4634	protein_coding	zinc finger protein 280C [Source:HGNC Symbol;Acc:HGNC:25955]
ENSG00000056291	0.0214631	0.085762	0.16387	0.0711826	0.211361	0.382524	0.0246404	0.0240497	0.191656	0.186452	0.103629	0.308557	NPFFR2	4	72031804	72148067	+	2359	protein_coding	neuropeptide FF receptor 2 [Source:HGNC Symbol;Acc:HGNC:4525]
ENSG00000056487	3.55555	4.24811	1.17217	0.934023	1.04002	0.970526	4.72854	4.53629	1.77259	1.91985	1.38102	1.61769	PHF21B	22	44881162	45009999	-	5753	protein_coding	PHD finger protein 21B [Source:HGNC Symbol;Acc:HGNC:25161]
ENSG00000056558	0.353297	0.276066	0.472878	0.390572	0.510276	0.411029	0.369545	0.3167	0.420638	0.401639	0.303255	0.370852	TRAF1	9	120902393	120929173	-	6449	protein_coding	TNF receptor associated factor 1 [Source:HGNC Symbol;Acc:HGNC:12031]
ENSG00000056586	24.0022	24.0777	22.1178	22.3117	22.3625	22.276	26.8153	27.7745	26.8472	27.7649	26.9289	26.7503	RC3H2	9	122844556	122905341	-	11545	protein_coding	ring finger and CCCH-type domains 2 [Source:HGNC Symbol;Acc:HGNC:21461]
ENSG00000056736	5.68312	6.96574	4.24148	4.91931	5.28471	4.88241	6.98362	7.15235	5.80399	5.74292	5.49194	5.69891	IL17RB	3	53846580	53865800	+	3038	protein_coding	interleukin 17 receptor B [Source:HGNC Symbol;Acc:HGNC:18015]
ENSG00000056972	3.31465	3.53808	7.95723	7.63621	7.63157	7.47904	3.49488	3.26391	6.40875	6.61509	7.82479	6.8709	TRAF3IP2	6	111556454	111606278	-	6553	protein_coding	TRAF3 interacting protein 2 [Source:HGNC Symbol;Acc:HGNC:1343]
ENSG00000056998	9.37824	9.87485	9.23674	9.54073	9.12624	9.59775	12.3251	12.1383	12.5485	11.7799	12.6913	12.1054	GYG2	X	2828788	2882820	+	3655	protein_coding	glycogenin 2 [Source:HGNC Symbol;Acc:HGNC:4700]
ENSG00000057019	10.967	10.6163	14.4774	14.115	15.0191	13.977	9.82699	10.316	13.1982	13.5117	13.8613	13.6136	DCBLD2	3	98795941	98901689	-	11274	protein_coding	discoidin, CUB and LCCL domain containing 2 [Source:HGNC Symbol;Acc:HGNC:24627]
ENSG00000057149	0	0	0	0	0	0	0	0	0	0	0	0	SERPINB3	18	63655197	63661963	-	1777	protein_coding	serpin family B member 3 [Source:HGNC Symbol;Acc:HGNC:10569]
ENSG00000057252	5.13904	5.34302	6.5731	6.71999	6.41313	6.33626	4.79618	5.24813	6.64065	6.74638	5.81927	6.07871	SOAT1	1	179293714	179358680	+	7005	protein_coding	sterol O-acyltransferase 1 [Source:HGNC Symbol;Acc:HGNC:11177]
ENSG00000057294	1.09271	1.25243	1.55513	1.38284	1.59994	1.51346	0.288859	0.378597	0.520682	0.582873	0.407841	0.531509	PKP2	12	32790745	32896840	-	7043	protein_coding	plakophilin 2 [Source:HGNC Symbol;Acc:HGNC:9024]
ENSG00000057468	0	0.024778	0	0.0514145	0	0	0	0	0	0	0	0	MSH4	1	75796882	75913238	+	3266	protein_coding	mutS homolog 4 [Source:HGNC Symbol;Acc:HGNC:7327]
ENSG00000057593	0.306857	0.298538	0.769628	0.516223	0.512396	0.639033	0.41355	0.403636	0.900129	0.798421	0.773002	0.643905	F7	13	113105788	113120681	+	3795	protein_coding	coagulation factor VII [Source:HGNC Symbol;Acc:HGNC:3544]
ENSG00000057608	100.284	95.6232	83.4865	79.4424	78.7401	79.8918	96.7241	96.9515	93.7938	96.0821	97.3028	90.1253	GDI2	10	5765223	5842132	-	4033	protein_coding	GDP dissociation inhibitor 2 [Source:HGNC Symbol;Acc:HGNC:4227]
ENSG00000057657	0.467343	0.310179	0.315824	0.367784	0.304215	0.335284	0.354653	0.195265	0.267208	0.313472	0.372888	0.244017	PRDM1	6	106086320	106109939	+	6392	protein_coding	PR/SET domain 1 [Source:HGNC Symbol;Acc:HGNC:9346]
ENSG00000057663	7.27015	7.2482	6.88903	6.77024	6.42759	6.74187	7.07183	6.26022	5.96958	6.36923	6.1926	6.02205	ATG5	6	106045423	106325791	-	5655	protein_coding	autophagy related 5 [Source:HGNC Symbol;Acc:HGNC:589]
ENSG00000057704	0.0854867	0.0869494	0.507645	0.395207	0.589291	0.545372	0.0892198	0.113205	0.269874	0.337559	0.318945	0.343155	TMCC3	12	94567124	94650562	-	6515	protein_coding	transmembrane and coiled-coil domain family 3 [Source:HGNC Symbol;Acc:HGNC:29199]
ENSG00000057757	43.7756	39.1113	32.4596	32.3396	30.8603	34.1331	40.3111	38.7478	33.988	34.8313	35.5901	33.1074	PITHD1	1	23778405	23788232	+	2186	protein_coding	PITH domain containing 1 [Source:HGNC Symbol;Acc:HGNC:25022]
ENSG00000057935	5.51777	5.08268	4.89604	4.70853	5.11325	4.84557	6.0654	5.97361	5.33689	5.39522	5.32594	5.00754	MTA3	2	42494569	42756947	+	10580	protein_coding	metastasis associated 1 family member 3 [Source:HGNC Symbol;Acc:HGNC:23784]
ENSG00000058056	7.14479	7.1145	6.54967	7.18899	6.17934	6.21451	8.73278	8.67131	7.91025	8.26292	7.88563	7.5031	USP13	3	179652755	179789401	+	8440	protein_coding	ubiquitin specific peptidase 13 [Source:HGNC Symbol;Acc:HGNC:12611]
ENSG00000058063	11.5567	12.4784	14.1663	14.2368	13.6091	13.5354	12.4458	12.2461	13.5311	14.1841	14.5345	14.4227	ATP11B	3	182793500	182921635	+	9196	protein_coding	ATPase phospholipid transporting 11B (putative) [Source:HGNC Symbol;Acc:HGNC:13553]
ENSG00000058085	2.06612	1.83668	9.78122	9.88921	9.48737	9.36094	1.45694	1.53474	2.77932	2.8383	2.97031	3.52811	LAMC2	1	183186238	183244900	+	6543	protein_coding	laminin subunit gamma 2 [Source:HGNC Symbol;Acc:HGNC:6493]
ENSG00000058091	6.57964	6.55941	7.6034	7.48656	7.9954	7.93913	6.63601	6.68425	7.02014	6.82952	7.05762	7.12124	CDK14	7	90466424	91210590	+	6841	protein_coding	cyclin dependent kinase 14 [Source:HGNC Symbol;Acc:HGNC:8883]
ENSG00000058262	121.022	118.717	135.212	131.097	145.079	135.515	120.238	124.494	140.534	140.735	145.808	142.571	SEC61A1	3	128051641	128071683	+	4697	protein_coding	Sec61 translocon alpha 1 subunit [Source:HGNC Symbol;Acc:HGNC:18276]
ENSG00000058272	10.8544	10.6209	13.553	12.7549	14.4374	13.2441	11.1752	10.7742	12.5125	12.6192	12.2927	12.8324	PPP1R12A	12	79773563	79935460	-	11932	protein_coding	protein phosphatase 1 regulatory subunit 12A [Source:HGNC Symbol;Acc:HGNC:7618]
ENSG00000058335	0	0	0.0346073	0.0169121	0.03013	0.0170405	0	0	0.0101189	0.0147662	0	0.0157091	RASGRF1	15	78959947	79090773	-	9929	protein_coding	Ras protein specific guanine nucleotide releasing factor 1 [Source:HGNC Symbol;Acc:HGNC:9875]
ENSG00000058404	1.41488	1.32908	1.32662	1.3309	1.1061	1.44469	1.34648	1.05692	1.13905	1.26386	1.29587	1.36368	CAMK2B	7	44217150	44334577	-	8159	protein_coding	calcium/calmodulin dependent protein kinase II beta [Source:HGNC Symbol;Acc:HGNC:1461]
ENSG00000058453	2.99074	3.15636	3.68949	3.5776	3.38359	4.02437	2.63408	2.44942	2.70684	2.85922	2.56973	2.95389	CROCC	1	16740273	16972979	+	8871	protein_coding	ciliary rootlet coiled-coil, rootletin [Source:HGNC Symbol;Acc:HGNC:21299]
ENSG00000058600	10.0911	9.84696	7.49216	7.48631	7.14164	7.26379	9.53259	10.2249	7.9313	7.61293	7.137	7.91824	POLR3E	16	22297375	22335103	+	9488	protein_coding	RNA polymerase III subunit E [Source:HGNC Symbol;Acc:HGNC:30347]
ENSG00000058668	14.1201	13.9898	8.79277	9.77704	9.34524	9.43357	19.9536	21.0919	19.6011	20.2553	17.4463	16.8956	ATP2B4	1	203626561	203744081	+	9721	protein_coding	ATPase plasma membrane Ca2+ transporting 4 [Source:HGNC Symbol;Acc:HGNC:817]
ENSG00000058673	0.0079124	0.0158081	0.0167808	0.00874719	0.0116878	0.0220341	0.0227093	0.00443298	0.0117757	0.011456	0.00955078	0.0040625	ZC3H11A	1	203795654	203854999	+	12798	protein_coding	zinc finger CCCH-type containing 11A [Source:HGNC Symbol;Acc:HGNC:29093]
ENSG00000058729	6.36804	5.52297	5.27727	5.62581	4.88451	5.04326	6.29653	5.11445	5.53298	6.04005	6.30926	5.48079	RIOK2	5	97160867	97183260	-	5502	protein_coding	RIO kinase 2 [Source:HGNC Symbol;Acc:HGNC:18999]
ENSG00000058799	11.3383	10.8187	10.9868	12.4535	12.2003	10.8605	10.6042	10.2405	10.4737	11.3923	11.2674	10.037	YIPF1	1	53851719	53889834	-	2072	protein_coding	Yip1 domain family member 1 [Source:HGNC Symbol;Acc:HGNC:25231]
ENSG00000058804	21.9288	21.0705	13.2327	14.5847	14.9338	13.9596	20.1717	19.876	17.394	16.9407	17.4122	15.4811	NDC1	1	53765460	53838860	-	5135	protein_coding	NDC1 transmembrane nucleoporin [Source:HGNC Symbol;Acc:HGNC:25525]
ENSG00000058866	0.0184483	0.0294863	0.0117377	0.0305921	0.0272509	0.0359618	0.0476535	0.0155037	0.0137279	0.0445173	0.0389696	0.0473601	DGKG	3	186105668	186362237	-	10978	protein_coding	diacylglycerol kinase gamma [Source:HGNC Symbol;Acc:HGNC:2853]
ENSG00000059122	0.986288	1.13424	1.62237	1.75519	1.90107	1.95609	1.07016	1.23318	1.92133	1.41639	1.56073	2.19849	FLYWCH1	16	2911937	2951208	+	8419	protein_coding	FLYWCH-type zinc finger 1 [Source:HGNC Symbol;Acc:HGNC:25404]
ENSG00000059145	2.18227	2.60787	2.88869	2.95029	2.36859	2.70176	2.03994	2.03646	2.62772	2.60202	2.27531	2.33804	UNKL	16	1363205	1414751	-	7494	protein_coding	unkempt family like zinc finger [Source:HGNC Symbol;Acc:HGNC:14184]
ENSG00000059377	0.244991	0.24147	0.443376	0.334034	0.281468	0.382053	0.281258	0.210462	0.372712	0.370475	0.315434	0.285117	TBXAS1	7	139777051	140020325	+	6200	protein_coding	thromboxane A synthase 1 [Source:HGNC Symbol;Acc:HGNC:11609]
ENSG00000059378	3.57683	3.47006	3.45803	3.10814	3.6334	3.4189	4.18031	3.63779	3.39697	3.21142	4.01602	3.01942	PARP12	7	140023744	140063721	-	6285	protein_coding	poly(ADP-ribose) polymerase family member 12 [Source:HGNC Symbol;Acc:HGNC:21919]
ENSG00000059573	33.0059	32.5119	30.9537	32.9211	31.5631	29.562	26.8408	30.1593	33.1077	34.2461	32.781	34.2103	ALDH18A1	10	95605929	95656706	-	3766	protein_coding	aldehyde dehydrogenase 18 family member A1 [Source:HGNC Symbol;Acc:HGNC:9722]
ENSG00000059588	2.7006	2.8271	3.23402	3.23131	3.30984	3.05191	2.74006	2.38129	3.1401	3.26943	2.54154	3.30363	TARBP1	1	234391313	234479103	-	7743	protein_coding	TAR (HIV-1) RNA binding protein 1 [Source:HGNC Symbol;Acc:HGNC:11568]
ENSG00000059691	1.35655	1.23552	1.52343	1.37588	1.55641	1.39113	1.24095	1.31736	1.29893	1.33432	1.56466	1.39742	GATB	4	151670504	151761023	-	11757	protein_coding	glutamyl-tRNA amidotransferase subunit B [Source:HGNC Symbol;Acc:HGNC:8849]
ENSG00000059728	5.50879	5.45362	8.06153	7.18284	7.85075	7.51268	6.66293	6.92304	5.91653	6.67159	7.36157	6.8684	MXD1	2	69897688	69942945	+	6351	protein_coding	MAX dimerization protein 1 [Source:HGNC Symbol;Acc:HGNC:6761]
ENSG00000059758	8.80849	9.30138	9.17823	8.5922	9.1084	8.77806	8.87837	8.57021	9.66798	9.76377	9.06416	8.91017	CDK17	12	96278261	96400560	-	6547	protein_coding	cyclin dependent kinase 17 [Source:HGNC Symbol;Acc:HGNC:8750]
ENSG00000059769	5.89329	5.86754	6.79326	7.64059	6.63259	6.23741	6.1813	6.27444	6.0997	6.55772	6.75909	6.09186	DNAJC25	9	111631352	111654351	+	2586	protein_coding	DnaJ heat shock protein family (Hsp40) member C25 [Source:HGNC Symbol;Acc:HGNC:34187]
ENSG00000059804	1.31532	1.29422	3.12429	3.3444	3.7644	2.9852	1.12308	0.875086	1.9249	1.96786	1.91513	2.22859	SLC2A3	12	7919230	7936275	-	6159	protein_coding	solute carrier family 2 member 3 [Source:HGNC Symbol;Acc:HGNC:11007]
ENSG00000059915	1.15035	1.41089	0.271076	0.406243	0.283207	0.302547	1.85257	1.80816	0.459709	0.485781	0.366423	0.352738	PSD	10	102402617	102421539	-	6338	protein_coding	pleckstrin and Sec7 domain containing [Source:HGNC Symbol;Acc:HGNC:9507]
ENSG00000060069	12.8644	13.4184	9.71416	10.2964	9.9115	11.0515	13.6086	14.8203	10.8465	11.6922	11.4236	11.3099	CTDP1	18	79679801	79756623	+	7415	protein_coding	CTD phosphatase subunit 1 [Source:HGNC Symbol;Acc:HGNC:2498]
ENSG00000060138	25.4039	23.8405	24.7585	23.904	23.0364	23.2602	21.4144	22.1596	27.7664	26.4619	25.3689	24.9271	YBX3	12	10699089	10723312	-	8610	protein_coding	Y-box binding protein 3 [Source:HGNC Symbol;Acc:HGNC:2428]
ENSG00000060140	2.30681	1.80805	1.26698	1.12797	1.25233	0.88946	2.78411	2.55167	1.08569	0.927752	0.892457	1.03255	STYK1	12	10618939	10674318	-	3424	protein_coding	serine/threonine/tyrosine kinase 1 [Source:HGNC Symbol;Acc:HGNC:18889]
ENSG00000060237	45.5965	44.1906	45.1609	45.6745	47.178	46.2412	44.8996	47.5777	43.7119	45.5994	44.0524	45.1971	WNK1	12	752593	911452	+	14370	protein_coding	WNK lysine deficient protein kinase 1 [Source:HGNC Symbol;Acc:HGNC:14540]
ENSG00000060303	0	0	0	0	0	0	0	0	0	0.119782	0	0	RPS17P5	6	50857255	50857662	-	408	processed_pseudogene	ribosomal protein S17 pseudogene 5 [Source:HGNC Symbol;Acc:HGNC:21352]
ENSG00000060339	27.0246	24.8558	23.3439	23.169	23.3542	22.8516	24.6839	24.3637	22.4935	24.0363	22.8464	23.6405	CCAR1	10	68721012	68792377	+	6059	protein_coding	cell division cycle and apoptosis regulator 1 [Source:HGNC Symbol;Acc:HGNC:24236]
ENSG00000060491	9.14209	9.84456	8.13914	8.72574	8.01664	8.78001	7.82523	7.91514	7.59617	7.90959	7.81165	8.04979	OGFR	20	62804835	62814000	+	4702	protein_coding	opioid growth factor receptor [Source:HGNC Symbol;Acc:HGNC:15768]
ENSG00000060558	0.135637	0.108396	0.0657513	0.171369	0.209897	0.17267	0.0889808	0.151983	0.0769003	0.0561092	0.093556	0.099487	GNA15	19	3136193	3163769	+	2613	protein_coding	G protein subunit alpha 15 [Source:HGNC Symbol;Acc:HGNC:4383]
ENSG00000060566	0	0	0	0	0	0	0	0	0	0	0	0	CREB3L3	19	4153601	4173054	+	2678	protein_coding	cAMP responsive element binding protein 3 like 3 [Source:HGNC Symbol;Acc:HGNC:18855]
ENSG00000060642	1.39229	1.33998	1.63832	1.58883	1.91656	1.61758	1.4609	1.62718	1.45566	1.34388	1.40952	1.79866	PIGV	1	26787472	26798398	+	3382	protein_coding	phosphatidylinositol glycan anchor biosynthesis class V [Source:HGNC Symbol;Acc:HGNC:26031]
ENSG00000060656	0.0227319	0.0181664	0.392109	0.360199	0.470097	0.211009	0.017398	0.00849046	0.0751798	0.09508	0.14634	0.0855898	PTPRU	1	29236516	29326813	+	6682	protein_coding	protein tyrosine phosphatase, receptor type U [Source:HGNC Symbol;Acc:HGNC:9683]
ENSG00000060688	22.2825	23.041	17.8515	18.4895	16.8941	17.8452	22.2113	21.8542	20.6196	19.7575	20.9912	18.2729	SNRNP40	1	31259568	31296782	-	3881	protein_coding	small nuclear ribonucleoprotein U5 subunit 40 [Source:HGNC Symbol;Acc:HGNC:30857]
ENSG00000060709	8.92015	9.24499	3.32761	3.6987	3.33606	3.20691	10.3791	10.3066	5.73372	5.39075	4.81074	4.93263	RIMBP2	12	130396137	130716281	-	9655	protein_coding	RIMS binding protein 2 [Source:HGNC Symbol;Acc:HGNC:30339]
ENSG00000060718	1.565	1.78924	2.95765	2.44433	2.74228	2.9778	2.74937	2.39015	3.05025	2.9513	3.54283	3.56869	COL11A1	1	102876467	103108872	-	9091	protein_coding	collagen type XI alpha 1 chain [Source:HGNC Symbol;Acc:HGNC:2186]
ENSG00000060749	13.9133	14.0555	11.0464	10.2302	10.7186	10.2872	15.1357	16.4854	12.8734	12.9588	11.9214	12.6748	QSER1	11	32892820	32993316	+	10899	protein_coding	glutamine and serine rich 1 [Source:HGNC Symbol;Acc:HGNC:26154]
ENSG00000060762	57.8037	59.2805	35.8674	39.5361	37.8627	39.1797	55.8332	56.7332	50.4301	46.7215	50.0071	47.3173	MPC1	6	166364919	166383013	-	1546	protein_coding	mitochondrial pyruvate carrier 1 [Source:HGNC Symbol;Acc:HGNC:21606]
ENSG00000060971	2.82157	2.7218	4.15255	4.03298	3.95036	4.19853	2.95296	2.34725	3.0257	3.12236	3.1908	3.46808	ACAA1	3	38103129	38137242	-	7106	protein_coding	acetyl-CoA acyltransferase 1 [Source:HGNC Symbol;Acc:HGNC:82]
ENSG00000060982	11.412	11.3673	8.22563	7.9242	8.59584	7.52457	13.4518	14.2279	9.30896	9.27617	10.1885	8.96336	BCAT1	12	24810022	24949459	-	11775	protein_coding	branched chain amino acid transaminase 1 [Source:HGNC Symbol;Acc:HGNC:976]
ENSG00000061273	5.34976	4.85404	8.20276	8.30466	8.43222	8.13482	3.43678	3.54868	6.26421	5.68063	5.40485	6.35235	HDAC7	12	47782722	47833132	-	9928	protein_coding	histone deacetylase 7 [Source:HGNC Symbol;Acc:HGNC:14067]
ENSG00000061337	1.17128	1.71608	3.84656	3.77668	4.29919	4.01292	1.27337	1.15336	1.86643	1.60163	2.72053	2.30528	LZTS1	8	20246165	20303963	-	5706	protein_coding	leucine zipper tumor suppressor 1 [Source:HGNC Symbol;Acc:HGNC:13861]
ENSG00000061455	0.0703966	0.0519305	0.169971	0.191566	0.117318	0.102542	0.118118	0.0910159	0.0698456	0.036588	0.0522913	0.127895	PRDM6	5	123089121	123194266	+	9350	protein_coding	PR/SET domain 6 [Source:HGNC Symbol;Acc:HGNC:9350]
ENSG00000061492	0.0484743	0	0	0.0535886	0.0238679	0.0269978	0	0	0.0480949	0	0.0292558	0	WNT8A	5	138083892	138092365	+	2089	protein_coding	Wnt family member 8A [Source:HGNC Symbol;Acc:HGNC:12788]
ENSG00000061656	0.429463	0.505782	1.09298	1.22442	0.890359	0.956758	0.648736	0.734493	0.762497	0.589071	0.791227	0.998059	SPAG4	20	35615892	35621049	+	2240	protein_coding	sperm associated antigen 4 [Source:HGNC Symbol;Acc:HGNC:11214]
ENSG00000061676	10.6209	10.0851	12.6605	12.7605	13.6097	12.4167	10.0586	10.1752	11.7178	12.17	12.6057	12.2938	NCKAP1	2	182909115	183038858	-	22520	protein_coding	NCK associated protein 1 [Source:HGNC Symbol;Acc:HGNC:7666]
ENSG00000061794	41.3187	41.996	44.6666	42.8497	41.8986	41.7787	37.5077	36.6659	41.6807	41.4627	41.598	41.2205	MRPS35	12	27710773	27756295	+	1979	protein_coding	mitochondrial ribosomal protein S35 [Source:HGNC Symbol;Acc:HGNC:16635]
ENSG00000061918	0	0	0	0	0	0	0	0	0	0	0.0164112	0.0139613	GUCY1B1	4	155758992	155807591	+	3724	protein_coding	guanylate cyclase 1 soluble subunit beta 1 [Source:HGNC Symbol;Acc:HGNC:4687]
ENSG00000061936	9.92988	10.027	9.24841	8.55829	8.96372	9.09526	10.0321	9.77485	9.13006	8.9399	9.32647	9.33162	SFSWAP	12	131711081	131799737	+	10157	protein_coding	splicing factor SWAP [Source:HGNC Symbol;Acc:HGNC:10790]
ENSG00000061938	4.88405	5.30408	4.96191	5.19902	5.26612	5.26197	4.69271	5.45376	4.87927	5.10472	4.42025	4.92441	TNK2	3	195863364	195911945	-	12015	protein_coding	tyrosine kinase non receptor 2 [Source:HGNC Symbol;Acc:HGNC:19297]
ENSG00000061987	5.05461	4.93119	5.18631	5.15107	5.25777	4.95075	5.22222	5.60709	5.26282	5.35791	5.13206	5.51828	MON2	12	62466817	62600479	+	16017	protein_coding	MON2 homolog, regulator of endosome-to-Golgi trafficking [Source:HGNC Symbol;Acc:HGNC:29177]
ENSG00000062038	17.0747	17.6878	27.6888	27.5199	28.3122	28.2534	11.987	12.109	21.6456	22.6017	24.3638	23.8032	CDH3	16	68636189	68722616	+	6236	protein_coding	cadherin 3 [Source:HGNC Symbol;Acc:HGNC:1762]
ENSG00000062096	0	0.0917934	0	0	0	0	0.210986	0.0772231	0	0	0	0	ARSF	X	3041471	3112726	+	2204	protein_coding	arylsulfatase F [Source:HGNC Symbol;Acc:HGNC:721]
ENSG00000062194	20.2698	19.0246	18.901	18.8106	18.8516	19.3717	20.8275	20.0302	18.2405	19.3612	20.0287	18.8623	GPBP1	5	57173948	57264679	+	6472	protein_coding	GC-rich promoter binding protein 1 [Source:HGNC Symbol;Acc:HGNC:29520]
ENSG00000062282	0.435539	0.435081	0.244509	0.297391	0.163993	0.192632	0.536781	0.444966	0.279614	0.24111	0.224206	0.276238	DGAT2	11	75759512	75801535	+	7905	protein_coding	diacylglycerol O-acyltransferase 2 [Source:HGNC Symbol;Acc:HGNC:16940]
ENSG00000062370	3.53946	3.74342	3.53841	3.5056	3.18752	3.35635	3.62537	3.28781	3.08095	3.3783	3.47824	2.7293	ZNF112	19	44326555	44367217	-	3848	protein_coding	zinc finger protein 112 [Source:HGNC Symbol;Acc:HGNC:12892]
ENSG00000062485	49.4926	48.148	40.7581	40.7778	40.8803	39.8629	47.2495	49.6527	44.6717	43.4893	43.197	43.5783	CS	12	56271699	56300392	-	6402	protein_coding	citrate synthase [Source:HGNC Symbol;Acc:HGNC:2422]
ENSG00000062524	6.92011	7.13022	3.82753	4.87561	5.22888	4.83184	3.43098	3.54379	3.06593	3.5148	2.5742	3.26253	LTK	15	41503638	41513887	-	3490	protein_coding	leukocyte receptor tyrosine kinase [Source:HGNC Symbol;Acc:HGNC:6721]
ENSG00000062582	0.0387535	0.0464553	0.197254	0.171369	0.171734	0.323756	0.0222452	0.130271	0.211476	0.0748123	0	0.099487	MRPS24	7	43866558	43869893	-	2613	protein_coding	mitochondrial ribosomal protein S24 [Source:HGNC Symbol;Acc:HGNC:14510]
ENSG00000062598	3.70642	4.17626	5.12326	5.19182	5.29735	4.92353	3.04817	3.31904	4.07332	4.32566	4.11265	4.57037	ELMO2	20	46366049	46432985	-	6598	protein_coding	engulfment and cell motility 2 [Source:HGNC Symbol;Acc:HGNC:17233]
ENSG00000062650	21.0497	20.3992	18.5167	17.5168	18.0526	17.9776	20.362	21.8126	19.2934	19.8311	18.9908	17.58	WAPL	10	86435256	86521815	-	7228	protein_coding	WAPL cohesin release factor [Source:HGNC Symbol;Acc:HGNC:23293]
ENSG00000062716	9.50254	8.69395	16.2964	17.4249	16.6176	17.6061	8.22817	8.70358	12.0794	12.6488	12.9283	13.4565	VMP1	17	59707192	59842255	+	6916	protein_coding	vacuole membrane protein 1 [Source:HGNC Symbol;Acc:HGNC:29559]
ENSG00000062725	13.9908	14.2291	13.3692	13.5512	13.1365	13.3001	15.3027	14.9588	13.5201	14.504	14.1278	13.8508	APPBP2	17	60443149	60526219	-	9876	protein_coding	amyloid beta precursor protein binding protein 2 [Source:HGNC Symbol;Acc:HGNC:622]
ENSG00000062822	21.4147	21.2896	18.8546	18.4648	19.6226	19.8401	20.1652	20.9471	19.8516	19.9864	18.8972	19.692	POLD1	19	50384204	50418016	+	4932	protein_coding	DNA polymerase delta 1, catalytic subunit [Source:HGNC Symbol;Acc:HGNC:9175]
ENSG00000063015	1.21753	1.21032	0.209932	0.207916	0.185209	0.176417	4.28422	4.35898	0.746406	0.89812	0.920017	0.99613	SEZ6	17	28954901	29006440	-	5115	protein_coding	seizure related 6 homolog [Source:HGNC Symbol;Acc:HGNC:15955]
ENSG00000063046	64.768	63.077	65.7489	63.7054	66.8804	67.0155	60.1507	61.1271	64.6207	62.7786	67.8077	61.0774	EIF4B	12	53006158	53042209	+	6146	protein_coding	eukaryotic translation initiation factor 4B [Source:HGNC Symbol;Acc:HGNC:3285]
ENSG00000063127	0.337637	0.359767	0.560918	0.482126	0.49874	0.454446	0.161508	0.110345	0.404784	0.420951	0.220756	0.361155	SLC6A16	19	49289638	49325225	-	3599	protein_coding	solute carrier family 6 member 16 [Source:HGNC Symbol;Acc:HGNC:13622]
ENSG00000063169	6.71758	6.96924	5.95618	6.65834	6.3695	6.65631	7.48748	7.11149	6.27019	6.34081	5.80462	6.15703	BICRA	19	47608196	47703277	+	7507	protein_coding	BRD4 interacting chromatin remodeling complex associated protein [Source:HGNC Symbol;Acc:HGNC:4332]
ENSG00000063176	17.1215	17.1506	13.0021	12.8173	14.3216	13.5435	17.0443	17.8536	15.0396	14.2897	14.6152	14.4927	SPHK2	19	48619291	48630717	+	6009	protein_coding	sphingosine kinase 2 [Source:HGNC Symbol;Acc:HGNC:18859]
ENSG00000063177	148.55	149.958	117.437	115.125	117.063	120.3	139.04	143.363	134.378	131.054	129.36	125.811	RPL18	19	48615328	48619536	-	4209	protein_coding	ribosomal protein L18 [Source:HGNC Symbol;Acc:HGNC:10310]
ENSG00000063180	6.66139	6.08401	5.25774	4.85551	4.92594	5.62625	10.3928	9.48744	8.27972	7.5132	10.0141	9.4713	CA11	19	48637942	48646312	-	2075	protein_coding	carbonic anhydrase 11 [Source:HGNC Symbol;Acc:HGNC:1370]
ENSG00000063241	9.8667	9.61077	7.4445	7.17443	6.70759	7.33127	11.3801	12.0725	7.90907	8.32627	8.36039	8.29181	ISOC2	19	55452985	55462343	-	4408	protein_coding	isochorismatase domain containing 2 [Source:HGNC Symbol;Acc:HGNC:26278]
ENSG00000063244	185.866	174.426	152.926	148.265	146.684	155.668	169.111	174.405	160.618	169.44	165.197	164.024	U2AF2	19	55654146	55674715	+	4115	protein_coding	U2 small nuclear RNA auxiliary factor 2 [Source:HGNC Symbol;Acc:HGNC:23156]
ENSG00000063245	18.3717	17.7759	17.6455	16.4717	17.172	17.3588	17.2902	18.267	17.6946	17.88	18.0821	17.3926	EPN1	19	55675226	55709858	+	17616	protein_coding	epsin 1 [Source:HGNC Symbol;Acc:HGNC:21604]
ENSG00000063322	30.7221	29.5424	37.0272	35.6419	36.8588	37.4862	30.9807	30.2232	35.42	34.8023	36.3983	33.7032	MED29	19	39391303	39400637	+	3835	protein_coding	mediator complex subunit 29 [Source:HGNC Symbol;Acc:HGNC:23074]
ENSG00000063438	6.68008	6.15001	4.67113	4.50527	4.61066	4.49541	9.91743	9.34717	5.88846	5.97045	6.12109	6.02667	AHRR	5	304176	438291	+	7678	protein_coding	aryl-hydrocarbon receptor repressor [Source:HGNC Symbol;Acc:HGNC:346]
ENSG00000063515	0	0.0391699	0.0415799	0.0541852	0.0965346	0	0	0	0.0486303	0	0	0	GSC2	22	19148576	19150283	-	1033	protein_coding	goosecoid homeobox 2 [Source:HGNC Symbol;Acc:HGNC:4613]
ENSG00000063587	9.1543	8.75604	10.2385	10.4774	10.8509	9.53241	9.43212	9.00406	12.7083	11.5174	12.2726	11.7488	ZNF275	X	153334147	153360110	+	8147	protein_coding	zinc finger protein 275 [Source:HGNC Symbol;Acc:HGNC:13069]
ENSG00000063601	28.3626	27.0689	25.9696	25.6452	27.1577	26.8211	27.8361	27.6712	27.6321	27.2992	27.2956	26.6661	MTMR1	X	150692971	150765103	+	6323	protein_coding	myotubularin related protein 1 [Source:HGNC Symbol;Acc:HGNC:7449]
ENSG00000063660	5.57909	5.85577	22.4846	20.8998	23.7746	21.6384	3.02409	3.54365	19.8366	19.8529	19.6496	20.1393	GPC1	2	240435671	240468078	+	6516	protein_coding	glypican 1 [Source:HGNC Symbol;Acc:HGNC:4449]
ENSG00000063761	0.495173	0.646853	0.46046	0.557943	0.609537	0.509144	0.470086	0.469487	0.538537	0.49634	0.724144	0.713825	ADCK1	14	77800083	77935012	+	5317	protein_coding	aarF domain containing kinase 1 [Source:HGNC Symbol;Acc:HGNC:19038]
ENSG00000063854	8.16035	7.09026	7.08079	6.31397	6.77597	6.5507	8.45391	8.36518	8.50003	8.75181	10.382	9.56303	HAGH	16	1795620	1827194	-	5975	protein_coding	hydroxyacylglutathione hydrolase [Source:HGNC Symbol;Acc:HGNC:4805]
ENSG00000063978	15.8789	15.2945	15.6979	14.7286	15.4107	14.8637	16.7424	14.9676	16.3212	16.7251	18.0404	15.7048	RNF4	4	2462220	2625320	+	7270	protein_coding	ring finger protein 4 [Source:HGNC Symbol;Acc:HGNC:10067]
ENSG00000064012	2.84509	3.05578	2.5381	2.72023	2.98761	3.05235	3.07366	2.63967	2.87831	2.85413	2.99544	2.96461	CASP8	2	201233443	201287711	+	7243	protein_coding	caspase 8 [Source:HGNC Symbol;Acc:HGNC:1509]
ENSG00000064042	0.536054	0.379965	2.18675	1.99426	2.07024	2.0821	0.50303	0.50664	1.59557	1.57475	2.17747	1.85241	LIMCH1	4	41359607	41700044	+	10862	protein_coding	LIM and calponin homology domains 1 [Source:HGNC Symbol;Acc:HGNC:29191]
ENSG00000064102	17.4069	16.6931	14.5613	13.9557	13.2811	12.7803	15.2398	16.4348	15.033	15.1508	13.7578	13.6003	INTS13	12	26905181	26938326	-	3345	protein_coding	integrator complex subunit 13 [Source:HGNC Symbol;Acc:HGNC:20174]
ENSG00000064115	27.7639	27.8492	30.7226	27.6699	28.8671	28.4313	24.967	26.9804	26.7585	26.7987	28.8915	27.7879	TM7SF3	12	26973195	27014434	-	3888	protein_coding	transmembrane 7 superfamily member 3 [Source:HGNC Symbol;Acc:HGNC:23049]
ENSG00000064195	0.167839	0.104323	0.300585	0.185547	0.165282	0.228502	0	0	0.0555084	0.0540012	0.0225103	0.0382997	DLX3	17	49990005	49995224	-	2715	protein_coding	distal-less homeobox 3 [Source:HGNC Symbol;Acc:HGNC:2916]
ENSG00000064199	0.428008	0.474201	0.429108	0.505426	0.450226	0.541771	0.390862	0.294293	0.405355	0.563356	0.363992	0.329632	SPA17	11	124673798	124697518	+	5205	protein_coding	sperm autoantigenic protein 17 [Source:HGNC Symbol;Acc:HGNC:11210]
ENSG00000064201	0.0133487	0.0746738	0.124564	0.103299	0.144598	0.16356	0.0153247	0	0.0662208	0.0901919	0.0322254	0.0959513	TSPAN32	11	2301997	2318200	+	3793	protein_coding	tetraspanin 32 [Source:HGNC Symbol;Acc:HGNC:13410]
ENSG00000064205	0	0	0	0	0	0	0.0233394	0	0	0	0	0	WISP2	20	44714844	44728509	+	4981	protein_coding	WNT1 inducible signaling pathway protein 2 [Source:HGNC Symbol;Acc:HGNC:12770]
ENSG00000064218	0	0.0169512	0.0899707	0.0703477	0.0835528	0.0945092	0.0487027	0	0	0.0204739	0.0512069	0	DMRT3	9	976964	991731	+	2387	protein_coding	doublesex and mab-3 related transcription factor 3 [Source:HGNC Symbol;Acc:HGNC:13909]
ENSG00000064225	2.43978	2.39378	1.40714	1.74471	1.6176	1.5427	2.70851	2.47215	1.68569	1.98966	2.00219	2.06711	ST3GAL6	3	98732236	98821201	+	6288	protein_coding	ST3 beta-galactoside alpha-2,3-sialyltransferase 6 [Source:HGNC Symbol;Acc:HGNC:18080]
ENSG00000064270	0.110188	0.159605	0.0993178	0.220787	0.128855	0.161094	0.110687	0.146617	0.129824	0.119652	0.199506	0.0848616	ATP2C2	16	84368527	84464187	+	7352	protein_coding	ATPase secretory pathway Ca2+ transporting 2 [Source:HGNC Symbol;Acc:HGNC:29103]
ENSG00000064300	0.0244007	0.039	0.0517494	0.0539502	0.0720869	0.0543599	0.0700322	0.0273413	0	0.0471047	0.117813	0.0250563	NGFR	17	49495293	49515017	+	4150	protein_coding	nerve growth factor receptor [Source:HGNC Symbol;Acc:HGNC:7809]
ENSG00000064309	1.44729	1.63377	1.62488	1.49438	1.59929	1.64939	1.73283	1.84115	1.60184	1.7612	1.73545	1.9031	CDON	11	125955796	126063335	-	10600	protein_coding	cell adhesion associated, oncogene regulated [Source:HGNC Symbol;Acc:HGNC:17104]
ENSG00000064313	14.3921	14.1282	11.8877	12.7216	12.0709	11.5347	14.9601	14.8527	12.8753	13.4438	12.7048	12.9841	TAF2	8	119730775	119832863	-	6547	protein_coding	TATA-box binding protein associated factor 2 [Source:HGNC Symbol;Acc:HGNC:11536]
ENSG00000064393	11.4268	11.068	15.8205	16.5318	15.6715	16.2399	11.8314	11.9308	13.8748	14.7388	15.3404	14.5322	HIPK2	7	139561570	139777778	-	15402	protein_coding	homeodomain interacting protein kinase 2 [Source:HGNC Symbol;Acc:HGNC:14402]
ENSG00000064419	22.0132	20.612	19.5011	20.7685	19.5452	21.0469	20.6477	22.3851	21.0996	21.1538	21.2519	20.7145	TNPO3	7	128954180	129055173	-	4676	protein_coding	transportin 3 [Source:HGNC Symbol;Acc:HGNC:17103]
ENSG00000064489	0	0	0.0444868	0	0	0	0	0.0587605	0.0520302	0	0	0	BORCS8-MEF2B	19	19145567	19192158	-	1931	protein_coding	BORCS8-MEF2B readthrough [Source:HGNC Symbol;Acc:HGNC:39979]
ENSG00000064490	13.1079	13.0457	11.5317	11.8745	11.235	12.528	11.4721	11.265	12.7846	12.7498	12.1596	12.7331	RFXANK	19	19192229	19201869	+	2503	protein_coding	regulatory factor X associated ankyrin containing protein [Source:HGNC Symbol;Acc:HGNC:9987]
ENSG00000064545	6.41959	5.85788	5.48519	5.27149	5.21244	4.70989	6.59041	7.64282	5.81815	7.00074	6.07243	6.085	TMEM161A	19	19119169	19138513	-	3281	protein_coding	transmembrane protein 161A [Source:HGNC Symbol;Acc:HGNC:26020]
ENSG00000064547	11.0777	11.1204	12.3379	12.7536	12.5989	13.475	8.52395	8.52902	12.3733	10.6106	10.2748	10.9741	LPAR2	19	19623668	19628930	-	2980	protein_coding	lysophosphatidic acid receptor 2 [Source:HGNC Symbol;Acc:HGNC:3168]
ENSG00000064601	4.91962	5.00254	9.1097	9.30021	9.67232	9.61161	4.01011	4.27243	6.6311	6.57623	7.14892	7.12047	CTSA	20	45890144	45898820	+	5856	protein_coding	cathepsin A [Source:HGNC Symbol;Acc:HGNC:9251]
ENSG00000064607	24.8075	24.7754	20.6442	21.2445	20.3727	20.0072	25.6175	25.814	20.0098	21.6076	19.3638	22.0972	SUGP2	19	18990888	19034023	-	8468	protein_coding	SURP and G-patch domain containing 2 [Source:HGNC Symbol;Acc:HGNC:18641]
ENSG00000064651	3.06713	2.96336	5.08706	5.23831	6.19043	5.14059	2.74172	3.208	4.77667	4.92652	4.84843	5.0656	SLC12A2	5	128083766	128189688	+	10664	protein_coding	solute carrier family 12 member 2 [Source:HGNC Symbol;Acc:HGNC:10911]
ENSG00000064652	7.18824	6.81594	6.50935	6.55912	7.24727	6.91078	6.353	6.29659	7.6697	6.55286	8.53894	7.6743	SNX24	5	122843439	123029354	+	3550	protein_coding	sorting nexin 24 [Source:HGNC Symbol;Acc:HGNC:21533]
ENSG00000064655	39.7578	37.6778	22.3545	21.8447	23.5106	23.3512	42.2857	41.6953	36.753	37.4165	37.2132	33.5835	EYA2	20	46894624	47188844	+	3618	protein_coding	EYA transcriptional coactivator and phosphatase 2 [Source:HGNC Symbol;Acc:HGNC:3520]
ENSG00000064666	0.0694533	0.0555042	2.88704	3.04052	2.51694	2.73869	0.015947	0.0311293	0.882043	0.777647	1.19045	1.16964	CNN2	19	1026581	1039068	+	3645	protein_coding	calponin 2 [Source:HGNC Symbol;Acc:HGNC:2156]
ENSG00000064687	0.550671	0.619004	1.50412	1.32457	1.49574	1.38182	0.715555	0.732304	1.15276	1.10978	1.10296	1.27385	ABCA7	19	1040101	1065572	+	8367	protein_coding	ATP binding cassette subfamily A member 7 [Source:HGNC Symbol;Acc:HGNC:37]
ENSG00000064692	29.3213	27.3709	13.2814	13.3266	13.3346	14.0746	27.8453	27.077	21.2256	19.8687	17.7214	16.8503	SNCAIP	5	122311354	122464219	+	7325	protein_coding	synuclein alpha interacting protein [Source:HGNC Symbol;Acc:HGNC:11139]
ENSG00000064703	11.7431	11.4013	10.7398	10.0062	10.4624	10.6631	10.0049	10.717	11.1504	10.7096	10.8341	10.1237	DDX20	1	111755245	111768016	+	6019	protein_coding	DEAD-box helicase 20 [Source:HGNC Symbol;Acc:HGNC:2743]
ENSG00000064726	16.0675	16.1404	17.7722	17.9372	19.0279	17.3835	14.4724	15.0372	17.3877	17.2204	17.0637	15.6637	BTBD1	15	83016422	83067354	-	4169	protein_coding	BTB domain containing 1 [Source:HGNC Symbol;Acc:HGNC:1120]
ENSG00000064763	6.19442	5.7355	4.06421	4.05499	4.10049	3.98155	6.05867	6.15457	4.61409	4.43462	4.69858	4.46798	FAR2	12	29149103	29340980	+	5411	protein_coding	fatty acyl-CoA reductase 2 [Source:HGNC Symbol;Acc:HGNC:25531]
ENSG00000064787	0	0.00988579	0.00524701	0	0.0243636	0.0275584	0	0	0.00613671	0.0119402	0	0.0317566	BCAS1	20	53936777	54070594	-	8186	protein_coding	breast carcinoma amplified sequence 1 [Source:HGNC Symbol;Acc:HGNC:974]
ENSG00000064835	0	0	0.0821262	0	0	0	0	0	0	0	0	0	POU1F1	3	87259404	87276587	-	1569	protein_coding	POU class 1 homeobox 1 [Source:HGNC Symbol;Acc:HGNC:9210]
ENSG00000064886	0	0	0.0130355	0.050962	0	0.0684654	0	0	0	0	0.0185479	0.0315581	CHI3L2	1	111200771	111243440	+	3295	protein_coding	chitinase 3 like 2 [Source:HGNC Symbol;Acc:HGNC:1933]
ENSG00000064932	19.6764	20.1519	15.8104	15.0704	15.3283	15.2189	21.2997	23.4177	21.1676	21.3083	21.2511	20.7387	SBNO2	19	1107636	1174283	-	6626	protein_coding	strawberry notch homolog 2 [Source:HGNC Symbol;Acc:HGNC:29158]
ENSG00000064933	6.25698	7.21856	4.39443	4.73115	4.251	4.35345	6.78891	7.19828	5.67379	6.03944	5.17699	5.38603	PMS1	2	189784085	189877629	+	5454	protein_coding	PMS1 homolog 1, mismatch repair system component [Source:HGNC Symbol;Acc:HGNC:9121]
ENSG00000064961	21.4498	24.6636	19.4103	18.9093	20.05	20.1934	23.7661	23.7406	22.0373	20.3492	19.5848	20.1524	HMG20B	19	3572777	3579088	+	3857	protein_coding	high mobility group 20B [Source:HGNC Symbol;Acc:HGNC:5002]
ENSG00000064989	0.0824079	0.0592713	0.174772	0.209535	0.15419	0.110153	0.141911	0.0646375	0.163526	0.127269	0.0994717	0.220018	CALCRL	2	187343129	187448460	-	6144	protein_coding	calcitonin receptor like receptor [Source:HGNC Symbol;Acc:HGNC:16709]
ENSG00000064995	22.9317	22.9832	18.3407	19.0482	17.887	19.221	23.1117	21.229	20.0991	20.0403	20.9808	18.4446	TAF11	6	34877462	34888089	-	2007	protein_coding	TATA-box binding protein associated factor 11 [Source:HGNC Symbol;Acc:HGNC:11544]
ENSG00000064999	8.61837	8.51642	7.05333	7.30717	6.92583	6.90457	7.45828	8.21446	7.81764	7.6744	7.01443	7.1791	ANKS1A	6	34889265	35091413	+	8495	protein_coding	ankyrin repeat and sterile alpha motif domain containing 1A [Source:HGNC Symbol;Acc:HGNC:20961]
ENSG00000065000	23.3788	23.9214	25.9866	26.0078	26.9938	25.0266	23.9512	24.4177	25.5579	26.6343	26.7154	25.7153	AP3D1	19	2100988	2164468	-	8613	protein_coding	adaptor related protein complex 3 subunit delta 1 [Source:HGNC Symbol;Acc:HGNC:568]
ENSG00000065029	7.72635	7.93874	6.95305	7.65108	7.31487	7.35197	7.62009	7.33713	7.67327	6.88183	6.45452	7.06091	ZNF76	6	35258909	35295985	+	6789	protein_coding	zinc finger protein 76 [Source:HGNC Symbol;Acc:HGNC:13149]
ENSG00000065054	0.128361	0.0341937	0.508165	0.520315	0.561804	0.667248	0.0163737	0.079906	0.297165	0.385462	0.27545	0.175747	SLC9A3R2	16	2025356	2039026	+	3550	protein_coding	SLC9A3 regulator 2 [Source:HGNC Symbol;Acc:HGNC:11076]
ENSG00000065057	2.66701	2.71415	1.39638	2.37253	1.74408	1.64785	2.105	1.75103	1.86056	2.53406	2.54019	2.82425	NTHL1	16	2039815	2047866	-	2430	protein_coding	nth like DNA glycosylase 1 [Source:HGNC Symbol;Acc:HGNC:8028]
ENSG00000065060	6.19862	6.25642	6.02143	6.40066	6.46148	6.2785	5.82558	6.04093	6.08926	5.6477	6.0881	6.23924	UHRF1BP1	6	34792015	34883138	+	9908	protein_coding	UHRF1 binding protein 1 [Source:HGNC Symbol;Acc:HGNC:21216]
ENSG00000065135	4.75124	4.74847	5.44369	5.2072	5.45133	5.28618	4.83427	4.6119	5.14663	5.36118	5.3842	5.00901	GNAI3	1	109548611	109618321	+	27174	protein_coding	G protein subunit alpha i3 [Source:HGNC Symbol;Acc:HGNC:4387]
ENSG00000065150	45.0505	45.5376	41.0822	41.5444	41.3069	41.2534	41.9647	43.1938	44.5992	44.1007	44.5142	42.5515	IPO5	13	97953658	98024297	+	9671	protein_coding	importin 5 [Source:HGNC Symbol;Acc:HGNC:6402]
ENSG00000065154	28.6782	26.7282	28.4487	28.4988	28.1089	26.701	27.8452	25.7543	28.4685	27.8831	26.4629	27.0241	OAT	10	124397303	124418976	-	3388	protein_coding	ornithine aminotransferase [Source:HGNC Symbol;Acc:HGNC:8091]
ENSG00000065183	8.52973	8.3406	6.46266	6.36271	5.86675	5.72491	8.38948	8.62456	6.83491	6.74921	6.85207	6.59829	WDR3	1	117929720	117966542	+	10275	protein_coding	WD repeat domain 3 [Source:HGNC Symbol;Acc:HGNC:12755]
ENSG00000065243	12.333	12.4256	13.3147	14.1698	13.5404	13.4434	12.0434	12.7088	13.0668	12.1806	13.2386	13.4032	PKN2	1	88684222	88836255	+	6897	protein_coding	protein kinase N2 [Source:HGNC Symbol;Acc:HGNC:9406]
ENSG00000065268	23.0494	23.4329	19.3712	19.4494	21.281	21.2959	21.2827	22.2167	24.6593	25.607	23.6475	24.5952	WDR18	19	984271	998438	+	2357	protein_coding	WD repeat domain 18 [Source:HGNC Symbol;Acc:HGNC:17956]
ENSG00000065308	4.83007	5.04903	7.61671	7.96493	7.4487	7.55189	3.19747	3.22759	5.51219	5.69503	5.66211	6.04364	TRAM2	6	52497402	52576915	-	6908	protein_coding	translocation associated membrane protein 2 [Source:HGNC Symbol;Acc:HGNC:16855]
ENSG00000065320	1.17397	1.07765	6.11678	5.56839	5.46797	6.20267	0.564602	0.755495	4.42302	3.95838	4.1267	4.07269	NTN1	17	9021542	9244000	+	6383	protein_coding	netrin 1 [Source:HGNC Symbol;Acc:HGNC:8029]
ENSG00000065325	0	0	0	0.00924873	0	0	0	0	0	0	0	0	GLP2R	17	9822206	9892102	+	6052	protein_coding	glucagon like peptide 2 receptor [Source:HGNC Symbol;Acc:HGNC:4325]
ENSG00000065328	7.89085	7.02567	4.51256	4.50537	4.84522	4.69469	8.48347	7.7912	6.74223	6.92654	6.15188	5.75781	MCM10	10	13161554	13211104	+	5454	protein_coding	minichromosome maintenance 10 replication initiation factor [Source:HGNC Symbol;Acc:HGNC:18043]
ENSG00000065357	0.351917	0.443642	0.798912	0.789051	0.717517	0.750874	0.386942	0.449867	0.742585	0.655442	0.717949	0.682028	DGKA	12	55927319	55954027	+	10215	protein_coding	diacylglycerol kinase alpha [Source:HGNC Symbol;Acc:HGNC:2849]
ENSG00000065361	12.0767	11.8223	13.3955	13.1899	12.5271	13.1902	12.0575	12.7413	11.2319	11.5163	12.0148	11.9526	ERBB3	12	56076799	56103505	+	9039	protein_coding	erb-b2 receptor tyrosine kinase 3 [Source:HGNC Symbol;Acc:HGNC:3431]
ENSG00000065371	0.056033	0.0179117	0.0190137	0.012389	0	0.012483	0.0257312	0.0251143	0	0.0324509	0.0405813	0.0230154	ROPN1	3	123968521	123992178	-	4518	protein_coding	rhophilin associated tail protein 1 [Source:HGNC Symbol;Acc:HGNC:17692]
ENSG00000065413	0.288464	0.353688	0.57323	0.550428	0.583705	0.545805	0.371996	0.336512	0.337175	0.316577	0.438821	0.45041	ANKRD44	2	196967017	197311173	-	12813	protein_coding	ankyrin repeat domain 44 [Source:HGNC Symbol;Acc:HGNC:25259]
ENSG00000065427	76.626	71.5585	64.0529	63.8219	64.6035	66.3877	69.1944	70.592	70.8358	71.7618	76.18	68.6063	KARS	16	75627474	75648643	-	4065	protein_coding	lysyl-tRNA synthetase [Source:HGNC Symbol;Acc:HGNC:6215]
ENSG00000065457	27.2683	26.1572	22.0888	20.3131	22.0069	20.4422	29.1281	30.8327	26.4613	26.0479	25.7758	24.8601	ADAT1	16	75596981	75623300	-	4486	protein_coding	adenosine deaminase, tRNA specific 1 [Source:HGNC Symbol;Acc:HGNC:228]
ENSG00000065485	4.59829	4.42779	5.98983	6.02789	6.09951	6.53549	4.28378	3.91361	5.06091	5.89364	5.12581	5.63783	PDIA5	3	123067062	123225227	+	4030	protein_coding	protein disulfide isomerase family A member 5 [Source:HGNC Symbol;Acc:HGNC:24811]
ENSG00000065491	6.06934	5.8555	6.78647	6.4995	6.45215	6.36966	7.06856	6.55497	6.96501	5.95714	5.54311	6.12729	TBC1D22B	6	37257772	37332970	+	3462	protein_coding	TBC1 domain family member 22B [Source:HGNC Symbol;Acc:HGNC:21602]
ENSG00000065518	91.292	84.0096	66.0765	65.1886	63.0576	63.6236	96.8368	90.2806	74.9139	80.874	83.9892	75.497	NDUFB4	3	120596309	120602500	+	1889	protein_coding	NADH:ubiquinone oxidoreductase subunit B4 [Source:HGNC Symbol;Acc:HGNC:7699]
ENSG00000065526	15.6152	14.7344	14.3615	15.6838	15.021	14.789	15.8718	16.6393	15.5043	15.7267	15.488	15.3152	SPEN	1	15847864	15940460	+	13294	protein_coding	spen family transcriptional repressor [Source:HGNC Symbol;Acc:HGNC:17575]
ENSG00000065534	2.09223	2.25978	1.83496	1.813	1.69372	1.9667	1.19835	1.25664	1.75405	1.79681	1.66801	1.58319	MYLK	3	123610049	123884331	-	22167	protein_coding	myosin light chain kinase [Source:HGNC Symbol;Acc:HGNC:7590]
ENSG00000065548	36.5518	34.7525	29.3173	28.0852	26.8048	29.2189	37.2941	36.5816	31.411	30.6363	32.9339	28.3501	ZC3H15	2	186486156	186509363	+	3125	protein_coding	zinc finger CCCH-type containing 15 [Source:HGNC Symbol;Acc:HGNC:29528]
ENSG00000065559	6.69001	6.62101	8.29123	8.46358	7.92317	7.5211	6.50034	6.72181	7.32339	7.55219	6.90945	7.35202	MAP2K4	17	12020824	12143830	+	5714	protein_coding	mitogen-activated protein kinase kinase 4 [Source:HGNC Symbol;Acc:HGNC:6844]
ENSG00000065600	10.5468	11.5806	7.4289	7.58732	7.97351	7.43204	9.57475	11.2143	9.37814	10.1298	9.71052	9.13516	TMEM206	1	212363931	212414901	-	2914	protein_coding	transmembrane protein 206 [Source:HGNC Symbol;Acc:HGNC:25593]
ENSG00000065609	4.17171	3.96656	3.63584	3.55145	3.65086	3.57843	5.04272	5.01566	3.52726	3.46088	3.34476	3.31447	SNAP91	6	83552880	83709691	-	6651	protein_coding	synaptosome associated protein 91 [Source:HGNC Symbol;Acc:HGNC:14986]
ENSG00000065613	10.5085	10.9859	11.5379	12.3683	12.7996	11.2811	11.1749	11.0208	11.9319	10.8235	11.8107	11.2473	SLK	10	103967201	104029233	+	7974	protein_coding	STE20 like kinase [Source:HGNC Symbol;Acc:HGNC:11088]
ENSG00000065615	6.37951	6.54708	3.90959	3.87485	3.669	4.22037	7.13689	7.47218	4.69765	4.58531	4.33866	4.19281	CYB5R4	6	83859643	83967424	+	9635	protein_coding	cytochrome b5 reductase 4 [Source:HGNC Symbol;Acc:HGNC:20147]
ENSG00000065618	1.92752	1.63774	3.73232	3.63597	4.83359	3.96688	0.600517	0.658382	1.50009	1.63226	2.02392	1.99403	COL17A1	10	104031286	104085957	-	7066	protein_coding	collagen type XVII alpha 1 chain [Source:HGNC Symbol;Acc:HGNC:2194]
ENSG00000065621	0.0612415	0.069334	0.112565	0.0846285	0.0753857	0.0852712	0.0585896	0.0629035	0.0860797	0.0689644	0.0677623	0.0576465	GSTO2	10	104268873	104304945	+	9921	protein_coding	glutathione S-transferase omega 2 [Source:HGNC Symbol;Acc:HGNC:23064]
ENSG00000065665	6.82671	7.96645	5.53901	6.03185	6.50626	5.84723	7.15451	7.95366	6.51671	5.72825	7.06979	6.45252	SEC61A2	10	12129637	12169961	+	3916	protein_coding	Sec61 translocon alpha 2 subunit [Source:HGNC Symbol;Acc:HGNC:17702]
ENSG00000065675	0	0	0.0130355	0	0.0151321	0.0342327	0.0176409	0	0.0152459	0	0.0185479	0	PRKCQ	10	6427143	6580301	-	3295	protein_coding	protein kinase C theta [Source:HGNC Symbol;Acc:HGNC:9410]
ENSG00000065717	0.739786	0.731492	1.35089	1.20596	1.27182	1.17322	0.345478	0.224797	0.609589	0.532523	0.590268	0.798291	TLE2	19	2997638	3047635	-	4038	protein_coding	transducin like enhancer of split 2 [Source:HGNC Symbol;Acc:HGNC:11838]
ENSG00000065802	15.3603	15.7318	11.935	11.9349	12.4415	12.1854	17.8851	17.7933	15.2943	15.8551	14.5902	14.51	ASB1	2	238426742	238452250	+	7410	protein_coding	ankyrin repeat and SOCS box containing 1 [Source:HGNC Symbol;Acc:HGNC:16011]
ENSG00000065809	7.94204	8.09942	5.29327	5.11965	5.04355	4.49162	9.95417	8.34954	6.39838	6.40567	6.29526	6.25177	FAM107B	10	14518557	14774897	-	7019	protein_coding	family with sequence similarity 107 member B [Source:HGNC Symbol;Acc:HGNC:23726]
ENSG00000065833	2.2079	1.78847	4.59973	4.69903	3.96396	4.40011	1.31048	1.83445	3.42749	3.37792	3.68034	3.3777	ME1	6	83210389	83431071	-	3371	protein_coding	malic enzyme 1 [Source:HGNC Symbol;Acc:HGNC:6983]
ENSG00000065882	11.3573	11.2715	10.4289	10.8637	11.4658	11.0586	11.6035	10.9735	10.2339	10.1075	10.3799	10.2637	TBC1D1	4	37891087	38139175	+	9032	protein_coding	TBC1 domain family member 1 [Source:HGNC Symbol;Acc:HGNC:11578]
ENSG00000065883	3.59765	3.39271	3.11189	3.14965	3.31831	3.14885	3.27546	3.52025	3.13707	3.29144	3.36107	3.18462	CDK13	7	39949646	40099580	+	25093	protein_coding	cyclin dependent kinase 13 [Source:HGNC Symbol;Acc:HGNC:1733]
ENSG00000065911	30.9507	33.2092	18.8213	18.8493	19.1352	18.8998	36.1412	36.2417	31.5336	27.6267	28.2863	26.2949	MTHFD2	2	74198562	74217565	+	4870	protein_coding	methylenetetrahydrofolate dehydrogenase (NADP+ dependent) 2, methenyltetrahydrofolate cyclohydrolase [Source:HGNC Symbol;Acc:HGNC:7434]
ENSG00000065923	3.32564	3.19409	3.43342	3.30272	3.1557	3.58076	3.07058	3.26839	2.57359	2.92749	2.79597	3.05225	SLC9A7	X	46599252	46759172	-	10033	protein_coding	solute carrier family 9 member A7 [Source:HGNC Symbol;Acc:HGNC:17123]
ENSG00000065970	14.4834	14.4537	13.999	14.02	13.5896	13.7054	14.5963	14.9222	14.9923	15.5866	14.2305	14.2697	FOXJ2	12	8032703	8055503	+	6296	protein_coding	forkhead box J2 [Source:HGNC Symbol;Acc:HGNC:24818]
ENSG00000065978	1055.63	994.435	841.726	816.166	833.155	872.509	953.278	949.944	920.89	912.624	971.989	893.129	YBX1	1	42682427	42702349	+	1930	protein_coding	Y-box binding protein 1 [Source:HGNC Symbol;Acc:HGNC:8014]
ENSG00000065989	0.0380917	0.0304413	0.226199	0.084221	0.202561	0.212152	0.0874612	0.0170729	0.151174	0.176483	0.321854	0.17993	PDE4A	19	10416773	10469631	+	6646	protein_coding	phosphodiesterase 4A [Source:HGNC Symbol;Acc:HGNC:8780]
ENSG00000066027	4.39468	5.25748	5.81677	5.35588	5.2402	6.06006	4.52857	5.59175	4.85934	4.82962	5.09695	5.16521	PPP2R5A	1	212285537	212361863	+	3825	protein_coding	protein phosphatase 2 regulatory subunit B'alpha [Source:HGNC Symbol;Acc:HGNC:9309]
ENSG00000066032	4.05186	4.33892	2.74186	2.54795	3.01741	2.45503	5.80881	5.55662	3.22011	3.17808	3.39035	3.78123	CTNNA2	2	79185231	80648861	+	7535	protein_coding	catenin alpha 2 [Source:HGNC Symbol;Acc:HGNC:2510]
ENSG00000066044	34.3342	33.2844	26.4406	26.2244	26.8582	27.737	32.1803	35.3726	32.5127	32.3676	32.7718	31.2878	ELAVL1	19	7958579	8005659	-	6956	protein_coding	ELAV like RNA binding protein 1 [Source:HGNC Symbol;Acc:HGNC:3312]
ENSG00000066056	0	0	0	0	0.00744848	0.00842521	0	0	0	0	0	0	TIE1	1	43300993	43323108	+	6694	protein_coding	tyrosine kinase with immunoglobulin like and EGF like domains 1 [Source:HGNC Symbol;Acc:HGNC:11809]
ENSG00000066084	12.1191	10.8215	11.4127	11.3394	12.6467	11.3493	10.0646	11.7234	11.0254	11.4053	12.0685	12.1587	DIP2B	12	50504985	50748667	+	10361	protein_coding	disco interacting protein 2 homolog B [Source:HGNC Symbol;Acc:HGNC:29284]
ENSG00000066117	45.3573	41.8333	41.2209	39.6368	42.0646	40.3661	40.8222	39.3907	43.0265	40.7259	44.1945	40.7655	SMARCD1	12	50084972	50100712	+	5136	protein_coding	SWI/SNF related, matrix associated, actin dependent regulator of chromatin, subfamily d, member 1 [Source:HGNC Symbol;Acc:HGNC:11106]
ENSG00000066135	13.1963	13.0338	11.9588	11.5583	12.4457	13.2817	11.1825	13.0206	12.2285	12.4162	11.6275	12.0932	KDM4A	1	43650158	43705515	+	5172	protein_coding	lysine demethylase 4A [Source:HGNC Symbol;Acc:HGNC:22978]
ENSG00000066136	12.5522	12.409	9.79507	10.6153	10.6296	11.0349	11.2857	12.1991	10.3657	11.2591	11.6109	10.6327	NFYC	1	40691648	40771603	+	5990	protein_coding	nuclear transcription factor Y subunit gamma [Source:HGNC Symbol;Acc:HGNC:7806]
ENSG00000066185	0.0230667	0.018434	0.0391362	0.0255004	0	0.025694	0.0264814	0	0	0	0.055686	0	ZMYND12	1	42430329	42456267	-	2195	protein_coding	zinc finger MYND-type containing 12 [Source:HGNC Symbol;Acc:HGNC:21192]
ENSG00000066230	3.54016	4.11447	2.70594	2.91041	3.06151	2.37203	1.71234	2.00353	1.74731	1.52641	1.35571	1.58698	SLC9A3	5	470458	524332	-	5635	protein_coding	solute carrier family 9 member A3 [Source:HGNC Symbol;Acc:HGNC:11073]
ENSG00000066248	0.367992	0.467075	1.1018	0.729878	1.05518	0.880094	0.260937	0.20617	0.944996	0.762632	1.08435	0.911359	NGEF	2	232878686	233013272	-	4678	protein_coding	neuronal guanine nucleotide exchange factor [Source:HGNC Symbol;Acc:HGNC:7807]
ENSG00000066279	18.0258	18.2782	12.6367	13.5062	12.828	12.7126	18.0782	19.2967	14.2487	15.2669	13.7309	13.8349	ASPM	1	197084128	197146694	-	10887	protein_coding	abnormal spindle microtubule assembly [Source:HGNC Symbol;Acc:HGNC:19048]
ENSG00000066294	0	0	0	0	0	0	0	0	0	0	0	0	CD84	1	160541095	160579516	-	9255	protein_coding	CD84 molecule [Source:HGNC Symbol;Acc:HGNC:1704]
ENSG00000066322	17.2272	18.2541	22.5297	23.6218	23.687	22.6538	16.0677	15.4336	19.6773	18.7141	20.0386	18.1049	ELOVL1	1	43363397	43368074	-	2507	protein_coding	ELOVL fatty acid elongase 1 [Source:HGNC Symbol;Acc:HGNC:14418]
ENSG00000066336	0.0978858	0.136896	0.145319	0.135267	0.0481973	0.0817763	0.140471	0.0274206	0.169959	0.118103	0.118155	0.025129	SPI1	11	47354860	47378576	-	2069	protein_coding	Spi-1 proto-oncogene [Source:HGNC Symbol;Acc:HGNC:11241]
ENSG00000066379	2.33026	2.85398	1.82476	2.48465	2.11824	2.16562	2.37446	2.45659	2.6814	2.22262	2.08045	1.86899	ZNRD1	6	30058899	30064909	+	3672	protein_coding	zinc ribbon domain containing 1 [Source:HGNC Symbol;Acc:HGNC:13182]
ENSG00000066382	5.15765	5.15346	3.80946	3.73519	3.84428	4.19702	4.39656	4.24271	5.7669	5.85475	5.79318	5.61337	MPPED2	11	30384493	30586872	-	8197	protein_coding	metallophosphoesterase domain containing 2 [Source:HGNC Symbol;Acc:HGNC:1180]
ENSG00000066405	0.0260987	0.020857	0.0664206	0.129835	0.0771033	0.087214	0.0449433	0	0.0906304	0.113361	0.0630056	0.0535999	CLDN18	3	137998735	138033655	+	3880	protein_coding	claudin 18 [Source:HGNC Symbol;Acc:HGNC:2039]
ENSG00000066422	9.1691	9.40634	8.62979	8.38543	9.258	8.18293	9.73481	9.18778	9.52408	8.90303	8.92503	9.42949	ZBTB11	3	101648889	101677495	-	7416	protein_coding	zinc finger and BTB domain containing 11 [Source:HGNC Symbol;Acc:HGNC:16740]
ENSG00000066427	2.64027	2.88869	2.88421	2.75089	2.47108	2.80095	3.07924	3.05238	2.6456	2.59399	2.5167	2.56597	ATXN3	14	92044496	92106625	-	9665	protein_coding	ataxin 3 [Source:HGNC Symbol;Acc:HGNC:7106]
ENSG00000066455	13.8603	12.5256	16.3465	14.5072	15.9946	15.4047	12.3839	11.5877	14.88	13.9568	16.1738	15.779	GOLGA5	14	92794231	92839963	+	3295	protein_coding	golgin A5 [Source:HGNC Symbol;Acc:HGNC:4428]
ENSG00000066468	0.334069	0.2029	1.07125	0.945445	0.743493	0.707026	0.0767046	0.0224597	0.238647	0.335352	0.427437	0.445958	FGFR2	10	121478334	121598458	-	7578	protein_coding	fibroblast growth factor receptor 2 [Source:HGNC Symbol;Acc:HGNC:3689]
ENSG00000066557	15.6599	16.8641	15.4294	15.3713	15.3868	14.2169	15.0557	14.4194	15.0148	15.6577	14.6007	14.9089	LRRC40	1	70144805	70205620	-	2884	protein_coding	leucine rich repeat containing 40 [Source:HGNC Symbol;Acc:HGNC:26004]
ENSG00000066583	28.2127	28.5115	21.631	20.8601	19.9954	19.158	25.348	23.2197	25.0917	28.2898	24.8557	23.6644	ISOC1	5	129094751	129114028	+	1940	protein_coding	isochorismatase domain containing 1 [Source:HGNC Symbol;Acc:HGNC:24254]
ENSG00000066629	0.458998	0.407569	1.91806	1.45963	1.77454	1.54646	0.266726	0.28573	0.71403	0.639946	0.684	0.721544	EML1	14	99737693	99942060	+	8935	protein_coding	echinoderm microtubule associated protein like 1 [Source:HGNC Symbol;Acc:HGNC:3330]
ENSG00000066651	11.2914	12.4241	6.82499	8.02112	7.29196	6.97772	11.855	12.662	9.03553	9.56082	8.28145	9.31548	TRMT11	6	125986430	126203817	+	5771	protein_coding	tRNA methyltransferase 11 homolog [Source:HGNC Symbol;Acc:HGNC:21080]
ENSG00000066654	8.17767	8.32155	9.89066	8.72188	10.1009	9.93326	7.93084	7.72326	8.83229	8.37447	9.51374	8.68531	THUMPD1	16	20702816	20742084	-	6501	protein_coding	THUMP domain containing 1 [Source:HGNC Symbol;Acc:HGNC:23807]
ENSG00000066697	19.4557	21.7301	17.2706	15.1075	17.8564	15.881	20.8706	21.0504	21.3573	19.6957	19.6328	18.556	MSANTD3	9	100427156	100451711	+	3253	protein_coding	Myb/SANT DNA binding domain containing 3 [Source:HGNC Symbol;Acc:HGNC:23370]
ENSG00000066735	16.8771	17.9853	11.8887	11.6238	11.8082	11.8123	9.79963	11.6473	13.3767	14.2143	12.2032	12.8902	KIF26A	14	104138723	104180894	+	6756	protein_coding	kinesin family member 26A [Source:HGNC Symbol;Acc:HGNC:20226]
ENSG00000066739	4.58074	4.31513	4.44692	4.63225	4.52108	4.56438	4.42106	4.58764	4.37152	4.76541	4.31753	4.21128	ATG2B	14	96279202	96363870	-	14778	protein_coding	autophagy related 2B [Source:HGNC Symbol;Acc:HGNC:20187]
ENSG00000066777	6.58984	6.47312	7.032	6.28959	6.39395	6.33736	6.76484	6.9804	6.10757	6.40976	6.09817	6.34013	ARFGEF1	8	67173511	67343677	-	10964	protein_coding	ADP ribosylation factor guanine nucleotide exchange factor 1 [Source:HGNC Symbol;Acc:HGNC:15772]
ENSG00000066813	0	0	0	0	0	0	0	0	0	0	0	0	ACSM2B	16	20536226	20576427	-	8158	protein_coding	acyl-CoA synthetase medium chain family member 2B [Source:HGNC Symbol;Acc:HGNC:30931]
ENSG00000066827	2.59984	2.38683	2.60125	2.35214	2.83474	2.76289	2.05076	2.3777	2.13358	2.31726	2.71929	2.35424	ZFAT	8	134477788	134713049	-	8900	protein_coding	zinc finger and AT-hook domain containing [Source:HGNC Symbol;Acc:HGNC:19899]
ENSG00000066855	8.45498	9.31801	6.35604	5.8041	6.29041	6.59138	9.0411	9.19203	8.24772	7.54868	7.71039	7.13218	MTFR1	8	65644734	65771261	+	4629	protein_coding	mitochondrial fission regulator 1 [Source:HGNC Symbol;Acc:HGNC:29510]
ENSG00000066923	1.07952	1.15971	1.36117	1.64992	1.23154	1.5836	1.0768	0.998103	0.918899	0.899643	1.09656	1.22362	STAG3	7	100177563	100221488	+	8583	protein_coding	stromal antigen 3 [Source:HGNC Symbol;Acc:HGNC:11356]
ENSG00000066926	15.9603	15.0163	19.4259	19.4837	19.2841	18.5599	15.1392	15.7656	19.9121	17.8091	20.1942	18.5279	FECH	18	57548283	57586772	-	4473	protein_coding	ferrochelatase [Source:HGNC Symbol;Acc:HGNC:3647]
ENSG00000066933	1.20997	1.12679	1.93839	2.03409	2.02365	1.86574	1.03321	0.921603	1.59984	1.4816	1.56312	1.67633	MYO9A	15	71822289	72118577	-	20253	protein_coding	myosin IXA [Source:HGNC Symbol;Acc:HGNC:7608]
ENSG00000067048	0.00882388	0.00705168	0.0149711	0.0390194	0	0.0491446	0.0506507	0.0197746	0.0525289	0.221445	0.138463	0.144976	DDX3Y	Y	12904108	12920478	+	5738	protein_coding	DEAD-box helicase 3 Y-linked [Source:HGNC Symbol;Acc:HGNC:2699]
ENSG00000067057	20.9917	24.3311	19.9039	20.8453	20.1667	20.5488	22.4886	23.1813	28.2754	26.5476	29.294	28.0279	PFKP	10	3066333	3137712	+	4836	protein_coding	phosphofructokinase, platelet [Source:HGNC Symbol;Acc:HGNC:8878]
ENSG00000067064	50.981	51.6654	40.7871	39.9736	39.3832	37.5124	48.2806	46.5878	48.2003	45.9917	45.8542	43.7952	IDI1	10	1039152	1049170	-	4345	protein_coding	isopentenyl-diphosphate delta isomerase 1 [Source:HGNC Symbol;Acc:HGNC:5387]
ENSG00000067066	0.0601895	0.0513077	0.122545	0.150824	0.169915	0.250302	0.0230333	0.0179849	0.0716621	0.0735894	0.106557	0.115373	SP100	2	230415942	230544090	+	12618	protein_coding	SP100 nuclear antigen [Source:HGNC Symbol;Acc:HGNC:11206]
ENSG00000067082	10.9114	11.4421	35.5286	32.6412	37.4499	33.6516	9.86611	10.3689	17.1351	18.66	23.6139	21.9265	KLF6	10	3775996	3785281	-	6139	protein_coding	Kruppel like factor 6 [Source:HGNC Symbol;Acc:HGNC:2235]
ENSG00000067113	2.56171	1.86658	2.76972	3.27621	3.23992	2.65766	1.84529	1.71663	4.01183	3.58776	3.81971	3.14634	PLPP1	5	55424854	55535050	-	2016	protein_coding	phospholipid phosphatase 1 [Source:HGNC Symbol;Acc:HGNC:9228]
ENSG00000067141	8.24624	8.24505	9.97998	10.1506	9.88357	10.0818	6.98924	7.4088	8.96768	9.20585	9.50952	9.85777	NEO1	15	73051710	73305206	+	8117	protein_coding	neogenin 1 [Source:HGNC Symbol;Acc:HGNC:7754]
ENSG00000067167	28.8017	28.4636	40.327	39.2737	43.1872	38.4085	25.3461	24.9433	33.2655	33.9502	36.8773	33.9328	TRAM1	8	70573442	70608387	-	3878	protein_coding	translocation associated membrane protein 1 [Source:HGNC Symbol;Acc:HGNC:20568]
ENSG00000067177	11.2266	10.6668	9.49003	9.75786	9.67365	10.1961	11.5063	10.9625	10.0945	10.2206	10.3752	10.6604	PHKA1	X	72578814	72714319	-	6350	protein_coding	phosphorylase kinase regulatory subunit alpha 1 [Source:HGNC Symbol;Acc:HGNC:8925]
ENSG00000067182	5.30966	4.3645	4.35419	3.46601	3.92158	4.63297	5.21036	4.80214	4.26465	4.05124	3.96754	3.59594	TNFRSF1A	12	6328757	6342114	-	4005	protein_coding	TNF receptor superfamily member 1A [Source:HGNC Symbol;Acc:HGNC:11916]
ENSG00000067191	1.51309	1.60846	1.31387	1.40446	1.25107	1.45488	1.53224	1.47951	1.11177	1.27448	1.17165	1.60505	CACNB1	17	39173456	39197703	-	7094	protein_coding	calcium voltage-gated channel auxiliary subunit beta 1 [Source:HGNC Symbol;Acc:HGNC:1401]
ENSG00000067208	1.53558	1.6672	2.60535	2.30629	2.56048	2.58277	1.53113	1.59725	2.13056	2.02547	2.1637	2.12968	EVI5	1	92508696	92792404	-	8276	protein_coding	ecotropic viral integration site 5 [Source:HGNC Symbol;Acc:HGNC:3501]
ENSG00000067221	0.614682	0.587927	0.833502	0.765145	0.74354	0.803303	0.600104	0.764686	0.633882	0.630685	0.607591	0.571558	STOML1	15	73978923	73994622	-	10461	protein_coding	stomatin like 1 [Source:HGNC Symbol;Acc:HGNC:14560]
ENSG00000067225	121.265	118.583	113.822	114.311	122.571	123.042	109.458	114.651	110.047	111.079	118.494	118.5	PKM	15	72199029	72231822	-	8571	protein_coding	pyruvate kinase M1/2 [Source:HGNC Symbol;Acc:HGNC:9021]
ENSG00000067248	13.4654	12.9832	13.7457	13.077	13.9764	13.6171	13.5678	13.7459	15.3655	15.3096	14.9755	14.2665	DHX29	5	55256245	55307722	-	4734	protein_coding	DExH-box helicase 29 [Source:HGNC Symbol;Acc:HGNC:15815]
ENSG00000067334	10.9559	10.2569	10.7451	10.1242	10.6298	10.5536	10.2199	10.2239	10.6897	10.0225	11.4444	10.2269	DNTTIP2	1	93866283	93879918	-	7519	protein_coding	deoxynucleotidyltransferase terminal interacting protein 2 [Source:HGNC Symbol;Acc:HGNC:24013]
ENSG00000067365	2.26351	2.14225	2.18559	1.67499	2.00552	2.13185	2.40845	2.06203	2.31274	1.871	2.18428	2.06607	METTL22	16	8621683	8649654	+	8254	protein_coding	methyltransferase like 22 [Source:HGNC Symbol;Acc:HGNC:28368]
ENSG00000067369	7.82992	8.07943	6.49686	6.77746	6.44409	7.13716	7.76306	8.50278	6.68203	7.11379	6.48272	6.7036	TP53BP1	15	43403061	43510728	-	12991	protein_coding	tumor protein p53 binding protein 1 [Source:HGNC Symbol;Acc:HGNC:11999]
ENSG00000067445	22.5112	21.4844	21.2074	20.8191	22.391	22.0857	21.8971	23.0785	19.6647	20.3751	20.1109	20.1589	TRO	X	54920462	54931431	+	6716	protein_coding	trophinin [Source:HGNC Symbol;Acc:HGNC:12326]
ENSG00000067533	5.20252	4.81978	5.62305	5.6591	5.16754	4.55022	5.34592	4.71397	4.91327	5.13323	5.38821	5.09168	RRP15	1	218285287	218337983	+	7883	protein_coding	ribosomal RNA processing 15 homolog [Source:HGNC Symbol;Acc:HGNC:24255]
ENSG00000067560	201.584	189.901	199.106	193.197	198.938	200.561	196.577	192.612	194.442	198.854	206.069	192.523	RHOA	3	49359145	49412998	-	2582	protein_coding	ras homolog family member A [Source:HGNC Symbol;Acc:HGNC:667]
ENSG00000067596	13.0131	11.5314	10.2741	10.4665	10.8232	10.8323	11.7267	11.6575	11.1356	11.5869	11.1646	10.9273	DHX8	17	43483865	43610338	+	10439	protein_coding	DEAH-box helicase 8 [Source:HGNC Symbol;Acc:HGNC:2749]
ENSG00000067601	2.67487	1.87044	3.20114	3.00988	3.57488	2.97954	2.41281	2.99723	2.98567	3.27344	2.65218	3.43343	PMS2P4	7	67295608	67302907	-	1060	transcribed_unprocessed_pseudogene	PMS1 homolog 2, mismatch repair system component pseudogene 4 [Source:HGNC Symbol;Acc:HGNC:9129]
ENSG00000067606	1.12058	1.24525	1.8731	1.51002	1.985	1.85385	0.913463	0.99558	1.38153	1.35042	1.45665	1.29367	PRKCZ	1	2050470	2185395	+	7636	protein_coding	protein kinase C zeta [Source:HGNC Symbol;Acc:HGNC:9412]
ENSG00000067646	0.696217	0.673521	0.878158	0.526617	0.640504	0.693882	0.0525843	0.143706	0.136336	0.106107	0.187979	0.12229	ZFY	Y	2935281	2982506	+	5527	protein_coding	zinc finger protein Y-linked [Source:HGNC Symbol;Acc:HGNC:12870]
ENSG00000067704	24.4101	24.7633	25.7609	24.0154	24.3854	23.7645	20.934	21.481	23.6642	23.0216	24.4902	22.1449	IARS2	1	220094102	220148041	+	4165	protein_coding	isoleucyl-tRNA synthetase 2, mitochondrial [Source:HGNC Symbol;Acc:HGNC:29685]
ENSG00000067715	16.4509	16.8854	4.29256	4.36995	4.53762	4.38577	31.5159	31.2234	8.4473	9.07585	7.98058	7.822	SYT1	12	78863993	79452008	+	6494	protein_coding	synaptotagmin 1 [Source:HGNC Symbol;Acc:HGNC:11509]
ENSG00000067798	0.316804	0.253177	1.64814	1.58236	1.8869	1.68791	0.0438196	0.119754	1.68145	1.46263	1.66783	1.6501	NAV3	12	77324641	78213008	+	13265	protein_coding	neuron navigator 3 [Source:HGNC Symbol;Acc:HGNC:15998]
ENSG00000067829	20.8899	21.5492	24.2346	22.9291	23.7281	22.9994	20.6877	20.4841	23.019	22.9876	21.1441	24.379	IDH3G	X	153785766	153794523	-	2717	protein_coding	isocitrate dehydrogenase 3 (NAD(+)) gamma [Source:HGNC Symbol;Acc:HGNC:5386]
ENSG00000067836	2.70822	2.44994	3.60363	3.26751	3.73646	3.55265	2.05172	2.77273	2.63247	2.74676	3.06988	2.97863	ROGDI	16	4796968	4802950	-	3683	protein_coding	rogdi homolog [Source:HGNC Symbol;Acc:HGNC:29478]
ENSG00000067840	1.51626	1.74303	1.52375	1.61176	1.36682	1.624	2.4504	2.66611	1.57383	2.06022	1.8443	1.83247	PDZD4	X	153802166	153830565	-	4341	protein_coding	PDZ domain containing 4 [Source:HGNC Symbol;Acc:HGNC:21167]
ENSG00000067842	0.0873651	0.0644479	0.0969185	0.0742942	0.119124	0.17966	0	0.0225909	0.0333389	0.0583807	0.0324478	0.0483068	ATP2B3	X	153517676	153582939	+	7534	protein_coding	ATPase plasma membrane Ca2+ transporting 3 [Source:HGNC Symbol;Acc:HGNC:816]
ENSG00000067900	12.3606	12.0627	13.7865	14.6519	14.4649	13.6111	13.2594	13.6868	12.5712	13.0214	12.9457	13.3009	ROCK1	18	20946906	21111851	-	11113	protein_coding	Rho associated coiled-coil containing protein kinase 1 [Source:HGNC Symbol;Acc:HGNC:10251]
ENSG00000067955	44.4267	46.0581	42.5671	44.0846	41.3227	42.3022	41.2335	42.4572	45.7457	45.1427	42.9096	43.6813	CBFB	16	67029116	67101058	+	4129	protein_coding	core-binding factor subunit beta [Source:HGNC Symbol;Acc:HGNC:1539]
ENSG00000067992	3.71222	3.36711	4.66738	4.54479	5.32741	4.95522	3.6043	3.60957	5.07323	4.70845	5.4067	5.13513	PDK3	X	24465221	24541862	+	4951	protein_coding	pyruvate dehydrogenase kinase 3 [Source:HGNC Symbol;Acc:HGNC:8811]
ENSG00000068001	6.6506	6.7304	7.08779	7.03207	8.04124	6.93656	5.56328	6.89037	8.45542	7.87099	7.78566	8.13339	HYAL2	3	50317790	50322906	-	4545	protein_coding	hyaluronoglucosaminidase 2 [Source:HGNC Symbol;Acc:HGNC:5321]
ENSG00000068024	4.59046	4.45851	4.18981	4.09081	4.40864	3.96155	4.27428	5.00363	4.299	4.10549	4.27918	4.21598	HDAC4	2	239048168	239401654	-	13368	protein_coding	histone deacetylase 4 [Source:HGNC Symbol;Acc:HGNC:14063]
ENSG00000068028	6.50249	5.54808	7.48716	7.61407	7.18863	7.19718	6.1078	5.34522	6.27428	5.69256	5.95722	6.14078	RASSF1	3	50329782	50340980	-	3683	protein_coding	Ras association domain family member 1 [Source:HGNC Symbol;Acc:HGNC:9882]
ENSG00000068078	0.63707	0.57589	2.29467	2.60932	2.31405	1.89623	0.179848	0.374477	1.84444	1.8246	1.56318	1.63011	FGFR3	4	1793293	1808872	+	4848	protein_coding	fibroblast growth factor receptor 3 [Source:HGNC Symbol;Acc:HGNC:3690]
ENSG00000068079	1.38576	1.31252	3.54849	3.06392	3.79068	3.43021	2.03281	1.43774	2.97897	2.89808	3.50028	3.76829	IFI35	17	43006725	43014456	+	1973	protein_coding	interferon induced protein 35 [Source:HGNC Symbol;Acc:HGNC:5399]
ENSG00000068097	9.98483	8.74416	9.89096	9.24456	10.0273	9.14098	9.0629	8.55427	9.37007	10.7621	10.6462	10.5949	HEATR6	17	60043194	60078931	-	4868	protein_coding	HEAT repeat containing 6 [Source:HGNC Symbol;Acc:HGNC:24076]
ENSG00000068120	14.9559	15.5849	13.5184	14.0766	14.3199	14.6591	15.3967	16.4628	15.0381	15.454	14.0814	15.5383	COASY	17	42561467	42566277	+	4032	protein_coding	Coenzyme A synthase [Source:HGNC Symbol;Acc:HGNC:29932]
ENSG00000068137	15.1483	16.1749	9.69394	10.873	10.163	9.54651	18.48	19.3481	14.7787	14.4181	14.5058	14.9708	PLEKHH3	17	42667914	42676994	-	4803	protein_coding	pleckstrin homology, MyTH4 and FERM domain containing H3 [Source:HGNC Symbol;Acc:HGNC:26105]
ENSG00000068305	9.02227	9.08581	10.6124	10.346	10.8	10.6851	10.1313	10.4455	10.9103	10.5364	10.6169	10.969	MEF2A	15	99565417	99716466	+	6925	protein_coding	myocyte enhancer factor 2A [Source:HGNC Symbol;Acc:HGNC:6993]
ENSG00000068308	40.2712	41.3637	43.801	42.6812	43.35	42.3302	38.3196	40.3861	42.0957	42.9391	45.0709	43.0467	OTUD5	X	48922028	48958386	-	3592	protein_coding	OTU deubiquitinase 5 [Source:HGNC Symbol;Acc:HGNC:25402]
ENSG00000068323	18.5124	18.2332	28.16	26.2028	27.9161	27.442	17.5072	18.8625	21.0535	22.3303	24.5575	22.6395	TFE3	X	49028726	49043486	-	4283	protein_coding	transcription factor binding to IGHM enhancer 3 [Source:HGNC Symbol;Acc:HGNC:11752]
ENSG00000068354	8.45256	9.3036	8.05541	7.7008	7.89875	8.13322	9.20833	9.91454	9.25478	7.64949	9.33447	9.33219	TBC1D25	X	48539457	48562609	+	4223	protein_coding	TBC1 domain family member 25 [Source:HGNC Symbol;Acc:HGNC:8092]
ENSG00000068366	16.5115	17.3708	12.7015	12.5645	13.6095	12.0797	13.5463	13.6284	12.0047	11.5645	10.8036	10.4875	ACSL4	X	109624244	109733403	-	6415	protein_coding	acyl-CoA synthetase long chain family member 4 [Source:HGNC Symbol;Acc:HGNC:3571]
ENSG00000068383	1.48916	1.19007	2.54977	1.72179	2.47552	2.00879	1.17634	1.28591	2.50769	2.00443	2.16031	2.06228	INPP5A	10	132537820	132783480	+	3706	protein_coding	inositol polyphosphate-5-phosphatase A [Source:HGNC Symbol;Acc:HGNC:6076]
ENSG00000068394	34.4422	31.2644	34.7906	33.7382	34.9192	36.4873	30.5983	32.0468	35.3837	33.4972	39.0128	34.0544	GPKOW	X	49113389	49123801	-	1742	protein_coding	G-patch domain and KOW motifs [Source:HGNC Symbol;Acc:HGNC:30677]
ENSG00000068400	18.8582	18.7851	18.817	17.9923	17.638	18.7225	18.676	19.2566	17.4182	19.2884	18.2069	18.4909	GRIPAP1	X	48973720	49002264	-	6841	protein_coding	GRIP1 associated protein 1 [Source:HGNC Symbol;Acc:HGNC:18706]
ENSG00000068438	25.7917	25.5145	24.2727	22.5686	25.0689	24.8216	26.2501	26.0752	24.5403	23.7379	23.8333	23.6788	FTSJ1	X	48476021	48486364	+	2872	protein_coding	FtsJ RNA methyltransferase homolog 1 [Source:HGNC Symbol;Acc:HGNC:13254]
ENSG00000068489	21.9031	20.7271	14.5805	15.5024	13.9193	14.9013	21.0994	23.5415	18.3826	18.8417	18.7391	17.1395	PRR11	17	59155499	59204705	+	4080	protein_coding	proline rich 11 [Source:HGNC Symbol;Acc:HGNC:25619]
ENSG00000068615	0.7968	0.74059	2.814	2.38408	2.82307	2.60478	0.556807	0.805484	1.29755	0.936292	1.35905	1.68089	REEP1	2	86213993	86338083	-	5846	protein_coding	receptor accessory protein 1 [Source:HGNC Symbol;Acc:HGNC:25786]
ENSG00000068650	10.0245	10.2534	11.8507	11.8688	12.4532	11.076	11.1022	11.8234	11.1495	11.2774	11.5351	11.9748	ATP11A	13	112690329	112887168	+	13733	protein_coding	ATPase phospholipid transporting 11A [Source:HGNC Symbol;Acc:HGNC:13552]
ENSG00000068654	6.37059	6.21649	5.9254	6.25192	5.79408	5.92811	6.05388	6.55082	5.84138	6.49614	6.38776	6.21488	POLR1A	2	86020216	86106155	-	13519	protein_coding	RNA polymerase I subunit A [Source:HGNC Symbol;Acc:HGNC:17264]
ENSG00000068697	185.926	188.423	204.784	198.754	213.891	206.437	223.874	224.018	218.598	221.653	238.275	226.777	LAPTM4A	2	20032650	20052028	-	1946	protein_coding	lysosomal protein transmembrane 4 alpha [Source:HGNC Symbol;Acc:HGNC:6924]
ENSG00000068724	3.09661	3.19089	3.47374	3.6408	3.47995	3.49801	2.55962	2.97178	3.80974	3.41092	3.52674	3.29953	TTC7A	2	46916157	47076137	+	6949	protein_coding	tetratricopeptide repeat domain 7A [Source:HGNC Symbol;Acc:HGNC:19750]
ENSG00000068745	17.0872	16.5908	19.0932	18.472	19.4866	18.3214	17.0019	16.1706	16.221	16.6061	17.1806	17.6758	IP6K2	3	48688003	48740353	-	5624	protein_coding	inositol hexakisphosphate kinase 2 [Source:HGNC Symbol;Acc:HGNC:17313]
ENSG00000068781	0	0	0.0700196	0.0782114	0.0580579	0	0	0	0.0233978	0.0227625	0.0426983	0.0968643	STON1-GTF2A1L	2	48529925	48776517	+	4294	protein_coding	STON1-GTF2A1L readthrough [Source:HGNC Symbol;Acc:HGNC:30651]
ENSG00000068784	5.0782	4.60367	4.31649	4.17165	4.53633	4.19215	4.66627	4.95924	4.77956	4.99851	4.90619	4.71998	SRBD1	2	45388680	45612165	-	5045	protein_coding	S1 RNA binding domain 1 [Source:HGNC Symbol;Acc:HGNC:25521]
ENSG00000068796	23.3112	22.5875	15.5289	16.1448	17.0239	15.7476	23.5843	22.8407	18.7724	18.6926	18.2041	17.8389	KIF2A	5	62306162	62537249	+	4774	protein_coding	kinesin family member 2A [Source:HGNC Symbol;Acc:HGNC:6318]
ENSG00000068831	0.0582544	0	0.155316	0.165601	0.163906	0.166859	0	0.01865	0.0825692	0.144589	0.0904074	0.0854568	RASGRP2	11	64726911	64745456	-	6084	protein_coding	RAS guanyl releasing protein 2 [Source:HGNC Symbol;Acc:HGNC:9879]
ENSG00000068878	14.6688	14.3423	11.6387	12.4015	13.0432	12.8536	14.6949	14.7581	13.5092	13.0278	13.3259	13.1795	PSME4	2	53864067	53970840	-	10241	protein_coding	proteasome activator subunit 4 [Source:HGNC Symbol;Acc:HGNC:20635]
ENSG00000068885	2.54745	2.70126	2.74773	3.10486	3.12017	2.72756	3.43494	3.20236	3.08062	3.30348	2.95569	3.15212	IFT80	3	160256986	160399880	-	7175	protein_coding	intraflagellar transport 80 [Source:HGNC Symbol;Acc:HGNC:29262]
ENSG00000068903	6.14996	6.38403	8.79191	8.1208	8.94822	8.29121	6.41598	6.882	7.75642	8.72362	8.69992	8.9549	SIRT2	19	38878555	38899862	-	6224	protein_coding	sirtuin 2 [Source:HGNC Symbol;Acc:HGNC:10886]
ENSG00000068912	16.7013	16.0008	23.2491	20.5149	24.3914	22.1285	14.7784	14.3146	20.7375	19.7596	22.9654	21.4426	ERLEC1	2	53787044	53818819	+	2592	protein_coding	endoplasmic reticulum lectin 1 [Source:HGNC Symbol;Acc:HGNC:25222]
ENSG00000068971	4.09431	4.5784	6.08148	6.15109	6.63128	7.08321	5.71625	5.8817	5.87763	5.87727	6.37223	7.0688	PPP2R5B	11	64917553	64934473	+	3376	protein_coding	protein phosphatase 2 regulatory subunit B'beta [Source:HGNC Symbol;Acc:HGNC:9310]
ENSG00000068976	0.0406597	0.0731104	0.405289	0.269697	0.210211	0.29439	0.116697	0.0797295	0.141195	0.156984	0.0490788	0.114818	PYGM	11	64746389	64760297	-	4981	protein_coding	glycogen phosphorylase, muscle associated [Source:HGNC Symbol;Acc:HGNC:9726]
ENSG00000068985	0	0	0	0	0	0	0	0	0	0	0	0.0781833	PAGE1	X	49687450	49695993	-	665	protein_coding	PAGE family member 1 [Source:HGNC Symbol;Acc:HGNC:4107]
ENSG00000069011	2.79764	3.34211	3.05839	3.41164	3.11004	3.1966	1.95356	2.06831	3.29082	2.60293	2.69806	3.12455	PITX1	5	135027735	135034813	-	3511	protein_coding	paired like homeodomain 1 [Source:HGNC Symbol;Acc:HGNC:9004]
ENSG00000069018	0	0	0	0	0	0	0	0	0	0	0	0	TRPC7	5	136213320	136365545	-	3193	protein_coding	transient receptor potential cation channel subfamily C member 7 [Source:HGNC Symbol;Acc:HGNC:20754]
ENSG00000069020	3.13622	2.71037	3.31616	3.52431	3.56411	3.46653	3.81834	3.51804	3.92638	3.6466	4.12295	3.67398	MAST4	5	66596361	67169595	+	14675	protein_coding	microtubule associated serine/threonine kinase family member 4 [Source:HGNC Symbol;Acc:HGNC:19037]
ENSG00000069122	0.030455	0.0243384	0.0258358	0.0252511	0.0224933	0.0254429	0.0262226	0.0255939	0.0755415	0.0661413	0.0183806	0.0312733	ADGRF5	6	46852512	46954943	-	6650	protein_coding	adhesion G protein-coupled receptor F5 [Source:HGNC Symbol;Acc:HGNC:19030]
ENSG00000069188	5.57482	5.5219	3.57841	3.63607	3.91338	3.44503	7.58196	7.95253	2.52323	2.33261	2.7538	2.81304	SDK2	17	73334384	73644089	-	11607	protein_coding	sidekick cell adhesion molecule 2 [Source:HGNC Symbol;Acc:HGNC:19308]
ENSG00000069206	0	0	0	0	0	0	0	0	0	0	0	0	ADAM7	8	24440930	24526970	+	4483	protein_coding	ADAM metallopeptidase domain 7 [Source:HGNC Symbol;Acc:HGNC:214]
ENSG00000069248	21.9181	20.6838	17.421	18.6608	19.2388	17.3462	18.5183	19.9779	19.5818	19.1465	17.6913	18.3083	NUP133	1	229440260	229508341	-	6080	protein_coding	nucleoporin 133 [Source:HGNC Symbol;Acc:HGNC:18016]
ENSG00000069275	147.23	137.403	138.41	132.716	137.69	135.473	139.438	135.073	143.108	143.545	149.708	133.895	NUCKS1	1	205712819	205750276	-	6546	protein_coding	nuclear casein kinase and cyclin dependent kinase substrate 1 [Source:HGNC Symbol;Acc:HGNC:29923]
ENSG00000069329	38.3494	38.5668	36.7164	36.9781	37.6064	36.413	35.7073	37.725	37.0376	37.0563	36.6014	35.9184	VPS35	16	46656132	46689518	-	9733	protein_coding	VPS35, retromer complex component [Source:HGNC Symbol;Acc:HGNC:13487]
ENSG00000069345	33.0479	32.2742	31.3851	30.8875	32.0128	31.0887	33.3153	33.4799	32.3528	32.4682	32.3375	31.5749	DNAJA2	16	46955362	46973788	-	5065	protein_coding	DnaJ heat shock protein family (Hsp40) member A2 [Source:HGNC Symbol;Acc:HGNC:14884]
ENSG00000069399	0.29673	0.274576	1.76207	1.15676	1.24573	1.25252	0.143434	0.0874973	0.681784	0.557752	0.904855	0.753738	BCL3	19	44747705	44760044	+	3242	protein_coding	B cell CLL/lymphoma 3 [Source:HGNC Symbol;Acc:HGNC:998]
ENSG00000069424	1.00902	1.14164	1.2254	0.980442	1.03025	1.07662	1.29861	1.19607	1.02746	1.0252	1.05769	1.01977	KCNAB2	1	5991466	6101193	+	9534	protein_coding	potassium voltage-gated channel subfamily A regulatory beta subunit 2 [Source:HGNC Symbol;Acc:HGNC:6229]
ENSG00000069431	0	0	0.011093	0.00963727	0	0	0	0	0	0.00420722	0	0	ABCC9	12	21797401	21942529	-	11616	protein_coding	ATP binding cassette subfamily C member 9 [Source:HGNC Symbol;Acc:HGNC:60]
ENSG00000069482	0	0	0.03304	0	0.0383539	0.13015	0	0	0	0	0	0	GAL	11	68683779	68691175	+	1300	protein_coding	galanin and GMAP prepropeptide [Source:HGNC Symbol;Acc:HGNC:4114]
ENSG00000069493	0.691388	0.738643	0.734697	0.691922	0.71669	0.624216	0.785383	0.709471	0.649872	0.505781	0.773057	0.575446	CLEC2D	12	9664969	9699555	+	6957	protein_coding	C-type lectin domain family 2 member D [Source:HGNC Symbol;Acc:HGNC:14351]
ENSG00000069509	24.5738	21.9522	20.9387	21.005	21.9898	20.076	24.0152	24.7371	22.7656	23.7194	26.4732	21.9265	FUNDC1	X	44523639	44543001	-	1399	protein_coding	FUN14 domain containing 1 [Source:HGNC Symbol;Acc:HGNC:28746]
ENSG00000069535	0.175135	0.293917	1.33714	1.31656	1.60394	2.00935	0.10053	0	0.590797	0.895942	1.03585	0.989123	MAOB	X	43766611	43882447	-	2891	protein_coding	monoamine oxidase B [Source:HGNC Symbol;Acc:HGNC:6834]
ENSG00000069667	1.1499	1.07568	1.21496	1.17925	1.25235	1.14187	1.36448	1.14865	0.940434	0.874747	1.01142	1.15334	RORA	15	60488284	61229319	-	17040	protein_coding	RAR related orphan receptor A [Source:HGNC Symbol;Acc:HGNC:10258]
ENSG00000069696	0.617038	0.273951	0.49437	0.568449	0.472608	0.649135	0.275482	0.3457	0.578197	0.661762	0.372403	0.281608	DRD4	11	637293	640706	+	1477	protein_coding	dopamine receptor D4 [Source:HGNC Symbol;Acc:HGNC:3025]
ENSG00000069702	0.174491	0.246354	0.222038	0.263631	0.171833	0.161971	0.133548	0.26721	0.173125	0.117897	0.105311	0.0597265	TGFBR3	1	91680343	91906335	-	8705	protein_coding	transforming growth factor beta receptor 3 [Source:HGNC Symbol;Acc:HGNC:11774]
ENSG00000069764	0.226843	0.217541	0.3079	0.351087	0.17871	0.505362	0.156255	0.101672	0.0450135	0.262748	0.219052	0.0931754	PLA2G10	16	14672545	14694669	-	1116	protein_coding	phospholipase A2 group X [Source:HGNC Symbol;Acc:HGNC:9029]
ENSG00000069812	0.0280922	0.0449002	0.0635502	0.10352	0.0737712	0.125167	0	0.0314777	0.037163	0.0903849	0.0452121	0.0673097	HES2	1	6412418	6424670	-	5407	protein_coding	hes family bHLH transcription factor 2 [Source:HGNC Symbol;Acc:HGNC:16005]
ENSG00000069849	59.8015	56.0431	72.6228	70.3349	77.1442	72.5278	65.5725	63.6931	66.6626	64.7958	70.3868	72.6357	ATP1B3	3	141876124	141926514	+	2584	protein_coding	ATPase Na+/K+ transporting subunit beta 3 [Source:HGNC Symbol;Acc:HGNC:806]
ENSG00000069869	1.86496	1.86743	1.39375	1.62606	1.43207	1.59513	1.93076	2.23898	1.58052	1.56439	1.64815	1.4933	NEDD4	15	55826922	55993746	-	9122	protein_coding	neural precursor cell expressed, developmentally down-regulated 4, E3 ubiquitin protein ligase [Source:HGNC Symbol;Acc:HGNC:7727]
ENSG00000069943	1.40457	1.27392	1.03077	1.14608	1.2734	1.21687	1.57411	1.47391	1.3604	1.16206	1.25137	0.984435	PIGB	15	55318960	55355648	+	4542	protein_coding	phosphatidylinositol glycan anchor biosynthesis class B [Source:HGNC Symbol;Acc:HGNC:8959]
ENSG00000069956	13.1176	13.1877	14.5773	14.1861	15.1422	12.8812	13.2396	12.638	14.3203	14.2528	13.4037	13.2584	MAPK6	15	51952106	52067372	+	6388	protein_coding	mitogen-activated protein kinase 6 [Source:HGNC Symbol;Acc:HGNC:6879]
ENSG00000069966	1.81561	1.95894	2.31196	2.39849	2.38018	2.56934	2.02757	2.22207	2.40564	2.36603	2.55911	2.69692	GNB5	15	52115105	52191369	-	13302	protein_coding	G protein subunit beta 5 [Source:HGNC Symbol;Acc:HGNC:4401]
ENSG00000069974	6.74785	6.54042	5.98493	6.03173	6.06683	5.82599	7.25936	6.94362	6.91909	6.7225	6.80393	6.16853	RAB27A	15	55202966	55319113	-	5605	protein_coding	RAB27A, member RAS oncogene family [Source:HGNC Symbol;Acc:HGNC:9766]
ENSG00000069998	11.0269	12.1978	8.02305	8.84505	6.98001	7.65537	10.1392	11.3558	9.8618	9.01977	9.02616	8.55296	HDHD5	22	17137511	17165287	-	4936	protein_coding	haloacid dehalogenase like hydrolase domain containing 5 [Source:HGNC Symbol;Acc:HGNC:1843]
ENSG00000070010	6.58394	6.49828	5.52634	5.65115	5.35928	6.25572	6.66701	6.29936	5.85961	6.37741	5.86249	6.34425	UFD1	22	19449910	19479215	-	8736	protein_coding	ubiquitin recognition factor in ER associated degradation 1 [Source:HGNC Symbol;Acc:HGNC:12520]
ENSG00000070018	26.6162	24.6329	26.0488	25.3144	27.6625	25.594	24.8151	24.297	26.2329	26.2297	27.9238	27.3565	LRP6	12	12116025	12267012	-	10337	protein_coding	LDL receptor related protein 6 [Source:HGNC Symbol;Acc:HGNC:6698]
ENSG00000070019	0.0727289	0.0484349	0.154245	0.0938025	0.107431	0.162025	0.0139159	0.0679115	0.0841862	0.0702003	0.0292628	0.149366	GUCY2C	12	14612632	14696585	-	4177	protein_coding	guanylate cyclase 2C [Source:HGNC Symbol;Acc:HGNC:4688]
ENSG00000070031	0.415012	0.110553	0	0.458797	1.3623	0.462282	0.158816	0	0	1.06822	0.83491	0.142054	SCT	11	626431	627143	-	366	protein_coding	secretin [Source:HGNC Symbol;Acc:HGNC:10607]
ENSG00000070047	24.4951	22.3529	20.9734	20.4527	21.8575	22.1624	22.9222	22.6481	22.8318	22.4151	23.1686	21.5213	PHRF1	11	576486	612222	+	5769	protein_coding	PHD and ring finger domains 1 [Source:HGNC Symbol;Acc:HGNC:24351]
ENSG00000070061	32.5404	33.4244	25.8223	25.4786	25.0702	26.9589	33.4075	35.5521	30.4667	30.9727	29.6078	29.7526	ELP1	9	108867517	108934116	-	6048	protein_coding	elongator complex protein 1 [Source:HGNC Symbol;Acc:HGNC:5959]
ENSG00000070081	11.5625	11.1816	11.07	10.897	11.2095	11.2859	12.2372	11.6924	11.2549	11.4854	13.4014	12.4838	NUCB2	11	17208153	17349980	+	9025	protein_coding	nucleobindin 2 [Source:HGNC Symbol;Acc:HGNC:8044]
ENSG00000070087	103.147	108.286	99.9164	93.4146	95.0017	93.1812	108.182	107.088	116.574	110.695	110.136	107.6	PFN2	3	149964904	150050788	-	3709	protein_coding	profilin 2 [Source:HGNC Symbol;Acc:HGNC:8882]
ENSG00000070159	9.58932	9.17745	9.54871	9.63222	9.50809	9.10725	9.24677	9.21241	9.61981	9.42217	9.69164	8.83784	PTPN3	9	109375466	109498313	-	9995	protein_coding	protein tyrosine phosphatase, non-receptor type 3 [Source:HGNC Symbol;Acc:HGNC:9655]
ENSG00000070182	1.0437	1.0638	1.52114	1.44132	1.54002	1.50563	0.758209	0.820554	0.981208	1.12962	1.44156	1.3388	SPTB	14	64746283	64879907	-	14796	protein_coding	spectrin beta, erythrocytic [Source:HGNC Symbol;Acc:HGNC:11274]
ENSG00000070190	0.0445307	0.0444839	0.0566649	0.0123072	0.0438523	0.0248014	0.255614	0.224538	0	0.0322369	0	0.0114318	DAPP1	4	99816833	99870154	+	4548	protein_coding	dual adaptor of phosphotyrosine and 3-phosphoinositides 1 [Source:HGNC Symbol;Acc:HGNC:16500]
ENSG00000070193	0.033631	0.053753	0	0.0743584	0.049678	0.0187308	0	0.018842	0.0500516	0.0324617	0	0.0172673	FGF10	5	44303544	44389706	-	3011	protein_coding	fibroblast growth factor 10 [Source:HGNC Symbol;Acc:HGNC:3666]
ENSG00000070214	24.2176	22.8042	23.5015	23.3789	25.3315	23.8206	23.6576	24.54	24.709	25.367	26.8522	25.368	SLC44A1	9	105244622	105439171	+	12172	protein_coding	solute carrier family 44 member 1 [Source:HGNC Symbol;Acc:HGNC:18798]
ENSG00000070269	2.40087	2.30943	2.45683	2.30768	2.3396	1.98305	2.21654	1.98078	1.97159	1.8878	2.14135	2.04698	TMEM260	14	56488354	56650606	+	8077	protein_coding	transmembrane protein 260 [Source:HGNC Symbol;Acc:HGNC:20185]
ENSG00000070366	3.13268	3.33929	3.95986	3.54805	4.00147	3.59637	2.89697	2.94041	3.35091	4.13974	3.63079	3.96565	SMG6	17	2059839	2303771	-	10554	protein_coding	SMG6, nonsense mediated mRNA decay factor [Source:HGNC Symbol;Acc:HGNC:17809]
ENSG00000070367	14.9297	15.0685	12.0505	11.8579	12.1686	11.6295	15.5498	15.5334	13.6184	13.8394	13.8075	12.999	EXOC5	14	57200507	57269008	-	12575	protein_coding	exocyst complex component 5 [Source:HGNC Symbol;Acc:HGNC:10696]
ENSG00000070371	1.87431	1.94481	1.16687	1.05274	1.08661	1.12808	1.42294	1.24769	0.884826	0.924023	0.985242	0.931291	CLTCL1	22	19179473	19291716	-	10049	protein_coding	clathrin heavy chain like 1 [Source:HGNC Symbol;Acc:HGNC:2093]
ENSG00000070388	0.455646	0.247611	0.541152	0.564166	0.69998	0.466941	0.334783	0.408447	0.090416	0.439805	0.197998	0.393027	FGF22	19	639879	644371	+	2778	protein_coding	fibroblast growth factor 22 [Source:HGNC Symbol;Acc:HGNC:3679]
ENSG00000070404	0.165085	0.27705	2.32476	2.33602	2.06463	2.09632	0.284285	0.277469	0.687928	0.621445	0.61773	1.16969	FSTL3	19	676365	683399	+	3067	protein_coding	follistatin like 3 [Source:HGNC Symbol;Acc:HGNC:3973]
ENSG00000070413	28.3644	29.2081	35.2735	33.7937	36.7924	34.9861	25.6048	25.1225	32.3996	30.0551	31.2392	29.7481	DGCR2	22	19036282	19122454	-	5605	protein_coding	DiGeorge syndrome critical region gene 2 [Source:HGNC Symbol;Acc:HGNC:2845]
ENSG00000070423	25.7357	25.4743	19.9771	19.1968	19.7815	20.375	30.327	27.3605	28.0202	26.1131	27.2362	27.959	RNF126	19	647526	663277	-	3496	protein_coding	ring finger protein 126 [Source:HGNC Symbol;Acc:HGNC:21151]
ENSG00000070444	5.10491	5.51214	4.58161	4.70078	4.89575	4.96264	5.70745	5.62912	5.18007	5.1794	5.0346	4.99785	MNT	17	2384060	2401118	-	8728	protein_coding	MAX network transcriptional repressor [Source:HGNC Symbol;Acc:HGNC:7188]
ENSG00000070476	12.0574	12.9907	12.6398	12.31	12.5311	11.8822	12.1673	12.5928	13.2877	13.0066	12.4025	13.6393	ZXDC	3	126437601	126475919	-	7357	protein_coding	ZXD family zinc finger C [Source:HGNC Symbol;Acc:HGNC:28160]
ENSG00000070495	9.59359	10.4393	7.88665	8.15828	7.60139	8.7588	10.0595	10.3506	7.95312	8.74424	8.02722	8.42288	JMJD6	17	76712832	76726799	-	5969	protein_coding	jumonji domain containing 6, arginine demethylase and lysine hydroxylase [Source:HGNC Symbol;Acc:HGNC:19355]
ENSG00000070501	13.1079	12.1703	11.2244	11.3146	11.3782	11.7577	10.8156	10.2938	11.6351	13.0331	12.0861	11.4215	POLB	8	42338454	42371808	+	4106	protein_coding	DNA polymerase beta [Source:HGNC Symbol;Acc:HGNC:9174]
ENSG00000070526	0.0293686	0.0117351	0.0373712	0	0.0433818	0	0	0	0	0.0141738	0	0.0301577	ST6GALNAC1	17	76624761	76643838	-	3448	protein_coding	ST6 N-acetylgalactosaminide alpha-2,6-sialyltransferase 1 [Source:HGNC Symbol;Acc:HGNC:23614]
ENSG00000070540	2.0836	1.62944	7.10817	5.97246	7.95827	7.64246	0.90556	1.36747	5.30112	4.84114	5.94627	5.91442	WIPI1	17	68420948	68457513	-	3402	protein_coding	WD repeat domain, phosphoinositide interacting 1 [Source:HGNC Symbol;Acc:HGNC:25471]
ENSG00000070601	0.172597	0.234485	0.124456	0.133565	0.16147	0.134579	0.158518	0.183728	0.119872	0.116618	0.156252	0.168373	FRMPD1	9	37651000	37746904	+	5867	protein_coding	FERM and PDZ domain containing 1 [Source:HGNC Symbol;Acc:HGNC:29159]
ENSG00000070610	35.1669	35.0962	30.8257	32.3627	31.8905	32.1622	38.4123	39.4877	34.8288	34.8294	32.5109	35.7762	GBA2	9	35736866	35749228	-	4803	protein_coding	glucosylceramidase beta 2 [Source:HGNC Symbol;Acc:HGNC:18986]
ENSG00000070614	17.1835	15.8258	19.797	19.3607	20.8304	18.7856	16.293	16.1942	18.5568	17.935	19.9464	17.3997	NDST1	5	150485818	150558211	+	9529	protein_coding	N-deacetylase and N-sulfotransferase 1 [Source:HGNC Symbol;Acc:HGNC:7680]
ENSG00000070669	0.443238	0.3633	0.289239	0.464874	0.414102	0.27851	0.626281	0.509389	0.259351	0.482678	0.260649	0.350114	ASNS	7	97852118	97872542	-	4455	protein_coding	asparagine synthetase (glutamine-hydrolyzing) [Source:HGNC Symbol;Acc:HGNC:753]
ENSG00000070718	8.26109	8.74883	6.93967	6.92977	6.55427	6.51511	9.38215	9.13915	8.23645	7.96608	7.67351	7.70434	AP3M2	8	42152946	42171673	+	6276	protein_coding	adaptor related protein complex 3 subunit mu 2 [Source:HGNC Symbol;Acc:HGNC:570]
ENSG00000070729	0	0	0	0	0	0	0.00796475	0	0	0.00669651	0	0.00712413	CNGB1	16	57882340	57971116	-	7298	protein_coding	cyclic nucleotide gated channel beta 1 [Source:HGNC Symbol;Acc:HGNC:2151]
ENSG00000070731	0.0326865	0.0653043	0.346611	0.487824	0.257509	0.455119	0.0187627	0.0549386	0.24323	0.173526	0.197274	0.184606	ST6GALNAC2	17	76565379	76586956	-	3098	protein_coding	ST6 N-acetylgalactosaminide alpha-2,6-sialyltransferase 2 [Source:HGNC Symbol;Acc:HGNC:10867]
ENSG00000070748	0.0135017	0	0	0	0	0	0	0	0	0	0	0	CHAT	10	49609095	49665104	+	3750	protein_coding	choline O-acetyltransferase [Source:HGNC Symbol;Acc:HGNC:1912]
ENSG00000070756	98.2795	100.535	101.306	101.923	99.7202	98.2461	93.6364	95.2956	96.1043	96.5698	93.8981	92.1018	PABPC1	8	100685816	100722809	-	4752	protein_coding	poly(A) binding protein cytoplasmic 1 [Source:HGNC Symbol;Acc:HGNC:8554]
ENSG00000070759	0.548685	1.05968	0.917999	1.04465	1.35082	1.23934	0.76989	1.0076	1.63317	0.956238	1.17742	1.18946	TESK2	1	45343883	45491166	-	3322	protein_coding	testis associated actin remodelling kinase 2 [Source:HGNC Symbol;Acc:HGNC:11732]
ENSG00000070761	46.1332	43.2225	34.1988	32.3349	32.9602	32.8654	44.0539	44.9327	42.0706	40.1875	39.3712	39.2511	CFAP20	16	58113588	58129450	-	2375	protein_coding	cilia and flagella associated protein 20 [Source:HGNC Symbol;Acc:HGNC:29523]
ENSG00000070770	24.6668	25.0276	24.3654	25.3157	24.3632	24.3971	24.867	25.9469	25.2158	24.9133	23.8709	24.7799	CSNK2A2	16	58157907	58197920	-	6905	protein_coding	casein kinase 2 alpha 2 [Source:HGNC Symbol;Acc:HGNC:2459]
ENSG00000070778	2.6014	2.26494	7.32902	6.81881	7.11902	6.76384	1.31249	1.70292	3.54553	3.95806	4.02423	4.0913	PTPN21	14	88465778	88554733	-	7396	protein_coding	protein tyrosine phosphatase, non-receptor type 21 [Source:HGNC Symbol;Acc:HGNC:9651]
ENSG00000070785	17.6787	16.5717	12.9448	12.2088	12.9364	12.5991	17.1602	16.699	15.4638	15.574	15.7671	14.7089	EIF2B3	1	44850522	44986722	-	3411	protein_coding	eukaryotic translation initiation factor 2B subunit gamma [Source:HGNC Symbol;Acc:HGNC:3259]
ENSG00000070808	0	0	0	0.0182027	0	0	0	0	0	0	0	0	CAMK2A	5	150219491	150290291	-	6150	protein_coding	calcium/calmodulin dependent protein kinase II alpha [Source:HGNC Symbol;Acc:HGNC:1460]
ENSG00000070814	14.5578	13.484	8.37337	9.36069	8.6609	9.48108	13.725	14.2937	10.5178	11.578	10.4183	10.7629	TCOF1	5	150357629	150400308	+	11439	protein_coding	treacle ribosome biogenesis factor 1 [Source:HGNC Symbol;Acc:HGNC:11654]
ENSG00000070831	0.126649	0.303638	0.382008	0.186681	0.235581	0.219449	0.161553	0.173448	0.167543	0.108663	0.169859	0.158952	CDC42	1	22052627	22092946	+	3598	protein_coding	cell division cycle 42 [Source:HGNC Symbol;Acc:HGNC:1736]
ENSG00000070882	2.60658	2.42775	3.30359	3.77301	3.53945	3.00095	1.82992	2.11524	2.16445	2.61853	2.5427	2.49048	OSBPL3	7	24796539	24981634	-	8100	protein_coding	oxysterol binding protein like 3 [Source:HGNC Symbol;Acc:HGNC:16370]
ENSG00000070886	0	0.0151036	0.0240493	0.0104467	0.0372229	0.031578	0.0108486	0	0	0	0	0.0194072	EPHA8	1	22563564	22603594	+	5358	protein_coding	EPH receptor A8 [Source:HGNC Symbol;Acc:HGNC:3391]
ENSG00000070915	0	0	0	0	0	0	0	0	0	0	0	0	SLC12A3	16	56865207	56915850	+	6180	protein_coding	solute carrier family 12 member 3 [Source:HGNC Symbol;Acc:HGNC:10912]
ENSG00000070950	6.40959	6.57089	4.93921	4.72122	5.74787	4.93476	6.38453	6.38584	6.66157	6.08877	6.45025	5.64369	RAD18	3	8775402	8963773	-	6983	protein_coding	RAD18, E3 ubiquitin protein ligase [Source:HGNC Symbol;Acc:HGNC:18278]
ENSG00000070961	9.50973	10.3319	9.07182	9.9529	8.82912	9.16704	11.0339	11.8271	9.54113	11.1045	9.16764	10.061	ATP2B1	12	89588049	89709300	-	9493	protein_coding	ATPase plasma membrane Ca2+ transporting 1 [Source:HGNC Symbol;Acc:HGNC:814]
ENSG00000070985	0.0127793	0.0102127	0.032523	0.0423826	0.0629229	0.113879	0	0.0286387	0	0.0740098	0	0.0131226	TRPM5	11	2404515	2423045	-	3962	protein_coding	transient receptor potential cation channel subfamily M member 5 [Source:HGNC Symbol;Acc:HGNC:14323]
ENSG00000071051	20.0155	20.7996	22.3523	21.7903	21.2614	21.239	17.8268	19.183	21.0349	19.5484	21.1145	22.0487	NCK2	2	105744897	105894274	+	2990	protein_coding	NCK adaptor protein 2 [Source:HGNC Symbol;Acc:HGNC:7665]
ENSG00000071054	22.0711	21.576	24.5337	24.395	24.7487	24.6557	21.7179	21.5625	24.0991	24.6133	26.4164	25.207	MAP4K4	2	101696850	101894689	+	11961	protein_coding	mitogen-activated protein kinase kinase kinase kinase 4 [Source:HGNC Symbol;Acc:HGNC:6866]
ENSG00000071073	2.85492	3.21011	2.66276	2.84226	2.57326	2.45388	3.2353	2.88674	2.5874	2.87238	2.57662	2.49432	MGAT4A	2	98619106	98731126	-	9630	protein_coding	alpha-1,3-mannosyl-glycoprotein 4-beta-N-acetylglucosaminyltransferase A [Source:HGNC Symbol;Acc:HGNC:7047]
ENSG00000071082	84.3362	78.1442	69.3344	70.8003	61.9398	72.8475	81.1927	73.7111	64.2621	70.6188	74.3073	70.37	RPL31	2	101001715	101024032	+	5791	protein_coding	ribosomal protein L31 [Source:HGNC Symbol;Acc:HGNC:10334]
ENSG00000071127	39.7509	38.0328	58.2297	54.2141	55.88	55.2959	35.2087	35.104	46.0761	48.8524	53.4399	50.7829	WDR1	4	10074339	10116949	-	7827	protein_coding	WD repeat domain 1 [Source:HGNC Symbol;Acc:HGNC:12754]
ENSG00000071189	2.87419	2.76273	3.05567	3.05811	3.2738	2.80309	3.11557	2.99251	2.84252	2.88738	3.04125	3.00209	SNX13	7	17790761	17940501	-	16418	protein_coding	sorting nexin 13 [Source:HGNC Symbol;Acc:HGNC:21335]
ENSG00000071203	0	0	0	0	0	0	0	0	0	0	0	0	MS4A12	11	60492778	60507430	+	1839	protein_coding	membrane spanning 4-domains A12 [Source:HGNC Symbol;Acc:HGNC:13370]
ENSG00000071205	0.545891	0.447536	1.51304	1.4723	1.68687	1.46775	0.340365	0.448213	0.779744	0.903927	0.897503	1.00997	ARHGAP10	4	147732063	148072780	+	10759	protein_coding	Rho GTPase activating protein 10 [Source:HGNC Symbol;Acc:HGNC:26099]
ENSG00000071242	11.7196	10.7501	22.3905	22.191	23.1608	21.3538	9.44215	9.35345	15.0407	15.907	17.7052	16.4939	RPS6KA2	6	166409364	166906451	-	8243	protein_coding	ribosomal protein S6 kinase A2 [Source:HGNC Symbol;Acc:HGNC:10431]
ENSG00000071243	4.46691	4.23716	4.86855	4.57319	5.94802	4.73772	3.91302	3.53631	4.1429	4.01167	4.41897	4.1083	ING3	7	120950749	120977216	+	5214	protein_coding	inhibitor of growth family member 3 [Source:HGNC Symbol;Acc:HGNC:14587]
ENSG00000071246	3.07589	3.19245	4.12873	4.02884	3.65784	3.67778	3.75472	3.72579	4.33434	3.9611	4.13577	4.32599	VASH1	14	76762189	76783015	+	6502	protein_coding	vasohibin 1 [Source:HGNC Symbol;Acc:HGNC:19964]
ENSG00000071282	0.255098	0.305796	4.27638	2.955	4.07946	3.73724	0.165531	0.149134	1.12795	0.995622	1.93454	1.57172	LMCD1	3	8501707	8574673	+	9130	protein_coding	LIM and cysteine rich domains 1 [Source:HGNC Symbol;Acc:HGNC:6633]
ENSG00000071462	12.2882	11.5571	10.2298	9.9912	9.60297	10.3582	11.9122	11.698	10.2317	10.6429	9.72431	9.92192	BUD23	7	73683025	73705161	+	7944	protein_coding	BUD23, rRNA methyltransferase and ribosome maturation factor [Source:HGNC Symbol;Acc:HGNC:16405]
ENSG00000071537	8.86672	9.07116	12.1051	11.5589	12.7428	11.629	8.66519	8.62364	10.5578	10.7569	10.3383	10.7312	SEL1L	14	81471549	81533861	-	9559	protein_coding	SEL1L, ERAD E3 ligase adaptor subunit [Source:HGNC Symbol;Acc:HGNC:10717]
ENSG00000071539	21.6179	21.3792	12.3909	12.138	11.1345	12.0401	18.9728	17.753	16.3687	16.3499	14.9527	13.7428	TRIP13	5	892643	919357	+	3560	protein_coding	thyroid hormone receptor interactor 13 [Source:HGNC Symbol;Acc:HGNC:12307]
ENSG00000071553	45.5724	42.9645	58.4302	55.6065	58.1497	56.6178	40.0841	39.9711	57.0031	56.546	59.8266	58.9114	ATP6AP1	X	154428632	154436516	+	4884	protein_coding	ATPase H+ transporting accessory protein 1 [Source:HGNC Symbol;Acc:HGNC:868]
ENSG00000071564	97.9985	95.3465	62.6902	61.2392	63.506	63.2534	94.2456	99.6937	83.5985	85.7656	84.1744	81.0065	TCF3	19	1609290	1652605	-	6080	protein_coding	transcription factor 3 [Source:HGNC Symbol;Acc:HGNC:11633]
ENSG00000071575	19.8089	21.2719	9.81118	10.0283	9.66121	10.0676	25.4273	23.9892	16.2815	16.649	14.2265	15.0038	TRIB2	2	12716889	12742734	+	4588	protein_coding	tribbles pseudokinase 2 [Source:HGNC Symbol;Acc:HGNC:30809]
ENSG00000071626	34.5027	32.7051	24.9001	23.1656	24.8515	24.9045	36.4769	37.3535	29.3188	28.9955	29.9035	28.0726	DAZAP1	19	1407569	1435687	+	9201	protein_coding	DAZ associated protein 1 [Source:HGNC Symbol;Acc:HGNC:2683]
ENSG00000071655	32.6313	31.0084	24.8459	23.6451	26.0709	26.2186	30.6601	33.042	33.2275	30.5561	31.551	31.7717	MBD3	19	1573596	1592801	-	7845	protein_coding	methyl-CpG binding domain protein 3 [Source:HGNC Symbol;Acc:HGNC:6918]
ENSG00000071677	0	0	0	0	0	0	0	0	0	0	0	0	PRLH	2	237566574	237567175	+	264	protein_coding	prolactin releasing hormone [Source:HGNC Symbol;Acc:HGNC:17945]
ENSG00000071794	27.8372	27.7072	23.5509	23.9169	23.8789	22.872	33.859	35.4959	31.472	31.8263	32.1404	31.3125	HLTF	3	149030127	149086554	-	6024	protein_coding	helicase like transcription factor [Source:HGNC Symbol;Acc:HGNC:11099]
ENSG00000071859	43.1363	39.438	40.0406	39.8594	43.4698	44.2706	45.5141	44.8429	43.9533	46.2438	48.9733	46.9082	FAM50A	X	154444126	154450654	+	2567	protein_coding	family with sequence similarity 50 member A [Source:HGNC Symbol;Acc:HGNC:18786]
ENSG00000071889	10.5673	10.2704	13.868	12.5715	12.6068	13.0542	10.9002	10.6055	12.682	13.3633	13.4866	14.0637	FAM3A	X	154506159	154516242	-	5098	protein_coding	family with sequence similarity 3 member A [Source:HGNC Symbol;Acc:HGNC:13749]
ENSG00000071894	30.8191	31.1132	32.9143	33.536	33.9134	32.3139	27.8955	30.1886	30.2056	29.0474	26.8739	32.3665	CPSF1	8	144393229	144409349	-	6072	protein_coding	cleavage and polyadenylation specific factor 1 [Source:HGNC Symbol;Acc:HGNC:2324]
ENSG00000071909	0	0.00491289	0	0.00679617	0.00605392	0	0	0.00688844	0	0	0.00742052	0.00631276	MYO3B	2	170178145	170655171	+	8236	protein_coding	myosin IIIB [Source:HGNC Symbol;Acc:HGNC:15576]
ENSG00000071967	2.91502	3.79141	6.16564	5.6341	6.51187	5.68778	3.2904	2.60868	5.26032	5.56126	5.8565	5.12285	CYBRD1	2	171522247	171558133	+	5176	protein_coding	cytochrome b reductase 1 [Source:HGNC Symbol;Acc:HGNC:20797]
ENSG00000071991	0	0	0	0	0	0	0	0	0	0	0	0	CDH19	18	66501083	66604138	-	6864	protein_coding	cadherin 19 [Source:HGNC Symbol;Acc:HGNC:1758]
ENSG00000071994	26.0663	26.0045	24.2351	23.4317	24.9916	24.0364	24.4139	23.9776	23.8919	22.9866	23.0268	24.5107	PDCD2	6	170575295	170584692	-	6476	protein_coding	programmed cell death 2 [Source:HGNC Symbol;Acc:HGNC:8762]
ENSG00000072041	8.009	7.83354	3.92296	4.09872	3.93498	4.04635	9.28068	9.8335	5.49205	5.58225	5.67933	4.73676	SLC6A15	12	84859488	84913615	-	8781	protein_coding	solute carrier family 6 member 15 [Source:HGNC Symbol;Acc:HGNC:13621]
ENSG00000072042	17.3696	16.1469	13.3417	13.1869	13.5719	12.7556	18.4977	17.3346	16.3961	16.4911	16.8793	15.1038	RDH11	14	67676801	67695814	-	5518	protein_coding	retinol dehydrogenase 11 [Source:HGNC Symbol;Acc:HGNC:17964]
ENSG00000072062	22.4809	23.2739	24.6988	25.0258	25.4089	25.7942	22.6774	22.9001	25.9352	26.3605	26.3302	25.1243	PRKACA	19	14091688	14118084	-	6144	protein_coding	protein kinase cAMP-activated catalytic subunit alpha [Source:HGNC Symbol;Acc:HGNC:9380]
ENSG00000072071	24.5909	25.6925	14.8437	15.4657	15.2101	14.7193	31.3269	31.3513	20.9594	20.5458	19.0324	19.2971	ADGRL1	19	14147743	14206187	-	8487	protein_coding	adhesion G protein-coupled receptor L1 [Source:HGNC Symbol;Acc:HGNC:20973]
ENSG00000072080	0	0	0.101862	0.0884953	0.0788302	0.133751	0	0	0	0	0.0966252	0.0411003	SPP2	2	234050679	234077134	+	1265	protein_coding	secreted phosphoprotein 2 [Source:HGNC Symbol;Acc:HGNC:11256]
ENSG00000072110	9.45349	9.24173	25.2393	24.4363	25.0333	24.8236	7.95919	8.26492	14.6555	15.2418	17.1682	16.9001	ACTN1	14	68874143	68979440	-	10626	protein_coding	actinin alpha 1 [Source:HGNC Symbol;Acc:HGNC:163]
ENSG00000072121	2.70791	2.41394	3.41024	3.35355	3.39999	3.28566	2.50553	2.82113	2.64833	2.84713	3.00013	2.96605	ZFYVE26	14	67727374	67816590	-	15706	protein_coding	zinc finger FYVE-type containing 26 [Source:HGNC Symbol;Acc:HGNC:20761]
ENSG00000072133	7.47382	7.62896	10.493	9.69756	10.8845	9.81101	7.14449	7.9608	9.41835	9.3523	9.51739	9.79664	RPS6KA6	X	84058346	84187907	-	8502	protein_coding	ribosomal protein S6 kinase A6 [Source:HGNC Symbol;Acc:HGNC:10435]
ENSG00000072134	2.91293	3.44433	2.81405	3.24654	2.90953	3.33742	3.60349	3.98338	3.29121	3.49448	3.6022	3.49177	EPN2	17	19215615	19336715	+	8517	protein_coding	epsin 2 [Source:HGNC Symbol;Acc:HGNC:18639]
ENSG00000072135	7.99721	8.02383	8.30178	8.72462	7.8322	8.21459	7.16769	7.06463	9.17004	8.32011	7.88552	8.06802	PTPN18	2	130356007	130375409	+	5774	protein_coding	protein tyrosine phosphatase, non-receptor type 18 [Source:HGNC Symbol;Acc:HGNC:9649]
ENSG00000072163	0.0954522	0.13826	1.69541	1.45094	1.79771	1.59486	0.0342446	0.0401083	0.485363	0.714035	0.756112	0.722875	LIMS2	2	127638381	127681786	-	8487	protein_coding	LIM zinc finger domain containing 2 [Source:HGNC Symbol;Acc:HGNC:16084]
ENSG00000072182	0	0	0	0.0106616	0	0.0107425	0	0	0	0	0.011641	0	ASIC4	2	219514170	219538772	+	5250	protein_coding	acid sensing ion channel subunit family member 4 [Source:HGNC Symbol;Acc:HGNC:21263]
ENSG00000072195	0.333585	0.485731	0.647518	0.581297	0.651439	0.790396	0.33104	0.316768	0.499266	0.52664	0.453844	0.51092	SPEG	2	219434846	219498287	+	17910	protein_coding	SPEG complex locus [Source:HGNC Symbol;Acc:HGNC:16901]
ENSG00000072201	3.18381	3.25821	2.87347	2.60068	2.47341	2.59088	4.38616	3.70624	2.65873	2.41581	3.0531	2.99691	LNX1	4	53459301	53701405	-	5725	protein_coding	ligand of numb-protein X 1 [Source:HGNC Symbol;Acc:HGNC:6657]
ENSG00000072210	16.3335	16.6124	14.4881	14.5113	14.8028	14.0537	16.4109	16.0438	15.8555	16.1743	16.2419	16.3859	ALDH3A2	17	19648136	19677598	+	6457	protein_coding	aldehyde dehydrogenase 3 family member A2 [Source:HGNC Symbol;Acc:HGNC:403]
ENSG00000072274	41.8173	39.339	51.5239	49.8558	53.236	49.6766	41.9939	44.1163	60.5662	59.9875	71.282	68.2151	TFRC	3	196027183	196082189	-	7887	protein_coding	transferrin receptor [Source:HGNC Symbol;Acc:HGNC:11763]
ENSG00000072310	8.00771	8.30414	6.72897	7.1169	7.37656	7.20607	7.06497	7.83526	6.99413	7.10244	6.60625	6.79844	SREBF1	17	17810399	17837002	-	8030	protein_coding	sterol regulatory element binding transcription factor 1 [Source:HGNC Symbol;Acc:HGNC:11289]
ENSG00000072315	0	0.0415782	0.161833	0.201308	0.222018	0.231814	0.00995491	0	0.180671	0.0502186	0.0732673	0.0623297	TRPC5	X	111774315	112082776	-	5839	protein_coding	transient receptor potential cation channel subfamily C member 5 [Source:HGNC Symbol;Acc:HGNC:12337]
ENSG00000072364	16.2243	15.3369	19.4818	19.7594	20.3598	18.9858	18.3534	19.2141	20.0149	20.129	21.2987	20.5998	AFF4	5	132875379	132963634	-	11297	protein_coding	AF4/FMR2 family member 4 [Source:HGNC Symbol;Acc:HGNC:17869]
ENSG00000072401	7.10234	7.77679	7.52831	7.59477	7.53766	6.94059	8.17042	7.69788	7.46466	7.38814	6.52178	6.90541	UBE2D1	10	58334975	58370753	+	3486	protein_coding	ubiquitin conjugating enzyme E2 D1 [Source:HGNC Symbol;Acc:HGNC:12474]
ENSG00000072415	5.6521	5.04451	5.76263	5.63382	5.71427	5.74756	5.22562	5.57404	5.67106	5.52825	5.59916	5.37581	MPP5	14	67241109	67335819	+	8743	protein_coding	membrane palmitoylated protein 5 [Source:HGNC Symbol;Acc:HGNC:18669]
ENSG00000072422	4.97843	4.25438	7.96755	7.63114	7.85855	7.23474	4.22652	3.78534	5.78	5.28991	6.24915	6.42247	RHOBTB1	10	60869438	61001440	-	4841	protein_coding	Rho related BTB domain containing 1 [Source:HGNC Symbol;Acc:HGNC:18738]
ENSG00000072501	50.4817	49.2158	41.8377	42.5245	42.422	43.4984	54.279	56.6521	46.7229	50.1111	47.6262	48.1783	SMC1A	X	53374149	53422728	-	10484	protein_coding	structural maintenance of chromosomes 1A [Source:HGNC Symbol;Acc:HGNC:11111]
ENSG00000072506	166.562	158.62	140.913	140.31	133.795	143.5	151.286	151.373	152.417	158.053	163.121	152.059	HSD17B10	X	53431258	53434373	-	1115	protein_coding	hydroxysteroid 17-beta dehydrogenase 10 [Source:HGNC Symbol;Acc:HGNC:4800]
ENSG00000072518	17.7136	17.7656	16.2204	16.963	16.9333	17.0276	17.6817	18.401	16.5546	17.4075	16.7139	17.0997	MARK2	11	63838928	63911019	+	6154	protein_coding	microtubule affinity regulating kinase 2 [Source:HGNC Symbol;Acc:HGNC:3332]
ENSG00000072571	17.8162	17.1267	10.4434	10.6088	10.0075	10.0589	18.8882	19.2858	15.239	14.3782	14.6733	13.6716	HMMR	5	163460203	163491945	+	3936	protein_coding	hyaluronan mediated motility receptor [Source:HGNC Symbol;Acc:HGNC:5012]
ENSG00000072609	4.39888	4.26904	4.50912	4.53617	4.19504	4.23144	4.89056	4.93563	4.9364	4.57694	4.14287	4.23476	CHFR	12	132822187	132956304	-	17127	protein_coding	checkpoint with forkhead and ring finger domains [Source:HGNC Symbol;Acc:HGNC:20455]
ENSG00000072657	0.0338955	0.0237019	0.111424	0.131151	0.116827	0.117988	0.0437774	0.0617182	0.0546491	0.0940615	0.0767139	0.0435079	TRHDE	12	72087266	72670757	+	11950	protein_coding	thyrotropin releasing hormone degrading enzyme [Source:HGNC Symbol;Acc:HGNC:30748]
ENSG00000072682	0.583613	0.442604	1.69747	1.48788	1.51304	1.53235	0.335005	0.43374	1.12264	1.32208	1.0495	1.13132	P4HA2	5	132191838	132295315	-	8502	protein_coding	prolyl 4-hydroxylase subunit alpha 2 [Source:HGNC Symbol;Acc:HGNC:8547]
ENSG00000072694	0.0076126	0	0	0	0	0	0.00873955	0	0	0	0	0	FCGR2B	1	161663147	161678654	+	6651	protein_coding	Fc fragment of IgG receptor IIb [Source:HGNC Symbol;Acc:HGNC:3618]
ENSG00000072736	12.885	13.4171	10.1015	9.87128	10.0558	10.2921	12.4359	13.5487	12.0026	12.6257	11.2501	11.8969	NFATC3	16	68084751	68229259	+	8806	protein_coding	nuclear factor of activated T cells 3 [Source:HGNC Symbol;Acc:HGNC:7777]
ENSG00000072756	4.86311	4.92766	4.31233	4.37196	4.27398	4.03721	5.6041	5.02765	4.78863	5.0483	4.25305	4.56036	TRNT1	3	3126916	3150879	+	5518	protein_coding	tRNA nucleotidyl transferase 1 [Source:HGNC Symbol;Acc:HGNC:17341]
ENSG00000072778	25.0399	23.9864	42.7313	44.2379	44.5103	45.3737	25.7836	25.7836	35.8822	35.1289	37.5989	40.8134	ACADVL	17	7217125	7225273	+	4865	protein_coding	acyl-CoA dehydrogenase very long chain [Source:HGNC Symbol;Acc:HGNC:92]
ENSG00000072786	5.23427	5.03387	2.32659	2.38486	2.50865	2.25395	5.87475	6.12741	2.51646	2.46965	2.40209	2.46708	STK10	5	172042073	172188386	-	9083	protein_coding	serine/threonine kinase 10 [Source:HGNC Symbol;Acc:HGNC:11388]
ENSG00000072803	11.203	11.1223	10.6822	11.3111	11.6939	11.1037	11.1522	11.4138	11.8089	12.1981	11.0571	10.7862	FBXW11	5	171861549	172006873	-	5577	protein_coding	F-box and WD repeat domain containing 11 [Source:HGNC Symbol;Acc:HGNC:13607]
ENSG00000072818	0.102341	0.0926914	0.341486	0.316787	0.430002	0.357192	0.0548291	0.0382248	0.324927	0.263421	0.411774	0.217188	ACAP1	17	7336529	7351478	+	7421	protein_coding	ArfGAP with coiled-coil, ankyrin repeat and PH domains 1 [Source:HGNC Symbol;Acc:HGNC:16467]
ENSG00000072832	43.5449	42.0399	24.4966	23.8869	22.0145	22.2281	44.8803	43.6972	25.0615	25.6399	24.6855	23.0004	CRMP1	4	5748084	5893058	-	5823	protein_coding	collapsin response mediator protein 1 [Source:HGNC Symbol;Acc:HGNC:2365]
ENSG00000072840	1.57249	1.8567	3.07058	3.35151	3.53652	2.91144	1.01649	0.952432	2.26297	2.45449	2.9241	2.29119	EVC	4	5711197	5814305	+	7148	protein_coding	EvC ciliary complex subunit 1 [Source:HGNC Symbol;Acc:HGNC:3497]
ENSG00000072849	5.56581	5.18296	5.46148	5.13629	5.83237	5.57272	5.90733	5.5525	5.51438	6.12228	6.30678	5.8212	DERL2	17	5471251	5486811	-	6386	protein_coding	derlin 2 [Source:HGNC Symbol;Acc:HGNC:17943]
ENSG00000072858	0.288963	0.271089	0.21849	0.187504	0.204142	0.265898	0.53367	0.499759	0.299167	0.369868	0.310885	0.328981	SIDT1	3	113532296	113629578	+	8060	protein_coding	SID1 transmembrane family member 1 [Source:HGNC Symbol;Acc:HGNC:25967]
ENSG00000072864	12.0424	13.0226	8.49378	9.37288	9.07287	9.79195	12.296	12.8041	10.654	11.6592	10.3116	10.055	NDE1	16	15643267	15726353	+	5512	protein_coding	nudE neurodevelopment protein 1 [Source:HGNC Symbol;Acc:HGNC:17619]
ENSG00000072952	0	0	0.00557818	0.00726926	0	0.00732446	0	0	0	0	0	0	MRVI1	11	10573091	10693988	-	7700	protein_coding	murine retrovirus integration site 1 homolog [Source:HGNC Symbol;Acc:HGNC:7237]
ENSG00000072954	3.01598	2.88152	3.0874	3.33418	3.40144	3.20936	2.66938	2.62427	3.15955	2.53707	3.39643	3.04512	TMEM38A	19	16661127	16690029	+	3005	protein_coding	transmembrane protein 38A [Source:HGNC Symbol;Acc:HGNC:28462]
ENSG00000072958	2.3112	2.29469	3.45505	3.24443	3.49378	3.54378	2.37021	2.40418	2.65315	2.67973	3.30009	3.2669	AP1M1	19	16197578	16245907	+	14371	protein_coding	adaptor related protein complex 1 subunit mu 1 [Source:HGNC Symbol;Acc:HGNC:13667]
ENSG00000073008	21.1072	20.6165	20.1029	19.6917	18.1644	19.2963	21.1595	21.2971	21.7414	20.1234	21.0665	18.5126	PVR	19	44643798	44663583	+	3519	protein_coding	poliovirus receptor [Source:HGNC Symbol;Acc:HGNC:9705]
ENSG00000073050	17.5358	18.3889	14.2304	13.5928	13.5353	14.5602	17.275	18.4682	15.2056	16.361	15.7427	14.4447	XRCC1	19	43543040	43580473	-	3459	protein_coding	X-ray repair cross complementing 1 [Source:HGNC Symbol;Acc:HGNC:12828]
ENSG00000073060	5.11481	5.14864	5.18243	4.87353	4.97248	4.74297	4.77569	4.53661	6.6063	6.96986	7.01868	7.14628	SCARB1	12	124776856	124882668	-	7741	protein_coding	scavenger receptor class B member 1 [Source:HGNC Symbol;Acc:HGNC:1664]
ENSG00000073067	0.0182587	0.0437748	0.0619575	0.0201851	0	0.0406768	0	0.0204592	0.0543474	0	0	0	CYP2W1	7	983199	989640	+	2773	protein_coding	cytochrome P450 family 2 subfamily W member 1 [Source:HGNC Symbol;Acc:HGNC:20243]
ENSG00000073111	153.805	147.966	97.5927	92.6608	101.775	100.716	152.408	159.043	130.988	126.963	129.599	122.81	MCM2	3	127598223	127622436	+	4902	protein_coding	minichromosome maintenance complex component 2 [Source:HGNC Symbol;Acc:HGNC:6944]
ENSG00000073146	0.154724	0.241409	0.0125006	0.0162902	0.0507888	0.0410349	0.524426	0.437553	0.0365506	0.0213349	0.0266802	0.0226973	MOV10L1	22	50089879	50161690	+	6872	protein_coding	Mov10 like RISC complex RNA helicase 1 [Source:HGNC Symbol;Acc:HGNC:7201]
ENSG00000073150	14.2329	14.831	7.87869	7.09139	7.1688	8.52702	21.0058	20.5205	10.1863	9.78367	10.1268	9.33575	PANX2	22	50170731	50180294	+	3102	protein_coding	pannexin 2 [Source:HGNC Symbol;Acc:HGNC:8600]
ENSG00000073169	28.7333	32.5858	23.7936	22.8346	23.6535	21.767	33.3312	35.8934	22.0456	22.4604	19.7856	24.4888	SELENOO	22	50200979	50217616	+	2363	protein_coding	selenoprotein O [Source:HGNC Symbol;Acc:HGNC:30395]
ENSG00000073282	0.013585	0.0379981	0.0749096	0.105128	0.173915	0.0907942	0.0155961	0.00761111	0.572845	0.406494	0.491941	0.662628	TP63	3	189631416	189897279	+	7454	protein_coding	tumor protein p63 [Source:HGNC Symbol;Acc:HGNC:15979]
ENSG00000073331	1.42959	1.2902	1.02806	1.12628	1.11654	1.0845	1.32053	1.58807	1.03935	0.98337	1.03636	1.07148	ALPK1	4	112285509	112442620	+	12325	protein_coding	alpha kinase 1 [Source:HGNC Symbol;Acc:HGNC:20917]
ENSG00000073350	6.73464	7.08568	7.34241	7.38856	7.38225	7.17369	5.56353	5.43015	5.9896	5.45003	6.49868	6.37655	LLGL2	17	75525080	75575208	+	7909	protein_coding	LLGL2, scribble cell polarity complex component [Source:HGNC Symbol;Acc:HGNC:6629]
ENSG00000073417	2.90203	2.95029	2.46187	2.03707	2.21924	1.97387	2.8083	2.87047	2.68184	2.29916	2.37146	2.24819	PDE8A	15	84980440	85139145	+	7886	protein_coding	phosphodiesterase 8A [Source:HGNC Symbol;Acc:HGNC:8793]
ENSG00000073464	3.75876	3.64753	3.58724	3.47926	3.31226	3.67183	3.87854	3.74377	3.86253	3.91602	4.48306	3.82913	CLCN4	X	10156945	10237660	+	6789	protein_coding	chloride voltage-gated channel 4 [Source:HGNC Symbol;Acc:HGNC:2022]
ENSG00000073536	6.58033	5.72534	4.19849	4.32376	3.82416	3.9643	6.2138	5.67021	5.09432	4.92916	4.66504	4.30173	NLE1	17	35128753	35142315	-	5463	protein_coding	notchless homolog 1 [Source:HGNC Symbol;Acc:HGNC:19889]
ENSG00000073578	28.9788	28.5936	26.1104	25.4661	25.4088	26.3928	32.7695	33.8924	32.1378	32.7459	33.5942	33.8447	SDHA	5	218241	256700	+	8383	protein_coding	succinate dehydrogenase complex flavoprotein subunit A [Source:HGNC Symbol;Acc:HGNC:10680]
ENSG00000073584	0.542092	0.463543	0.57254	0.485421	0.587218	0.5193	0.507208	0.349268	0.591634	0.410748	0.408963	0.520476	SMARCE1	17	40624962	40648864	-	18680	protein_coding	SWI/SNF related, matrix associated, actin dependent regulator of chromatin, subfamily e, member 1 [Source:HGNC Symbol;Acc:HGNC:11109]
ENSG00000073598	0.036478	0.087455	0.0928358	0.12098	0.0718445	0	0.041878	0.163496	0.108577	0.105629	0.176125	0.187291	FNDC8	17	35121579	35130732	+	1388	protein_coding	fibronectin type III domain containing 8 [Source:HGNC Symbol;Acc:HGNC:25286]
ENSG00000073605	0.480163	0.829122	0.778301	0.891023	0.616391	0.582608	0.698899	0.77822	0.61252	0.554507	0.527839	0.660354	GSDMB	17	39904595	39919854	-	5905	protein_coding	gasdermin B [Source:HGNC Symbol;Acc:HGNC:23690]
ENSG00000073614	26.2098	24.5232	26.1989	25.3873	26.994	25.706	25.8784	26.4874	24.9618	24.5669	26.006	24.0889	KDM5A	12	280129	389454	-	12091	protein_coding	lysine demethylase 5A [Source:HGNC Symbol;Acc:HGNC:9886]
ENSG00000073670	0.456426	0.466549	0.342175	0.363768	0.36585	0.271942	0.243718	0.178406	0.273818	0.379084	0.345936	0.294294	ADAM11	17	44759031	44781846	+	4770	protein_coding	ADAM metallopeptidase domain 11 [Source:HGNC Symbol;Acc:HGNC:189]
ENSG00000073711	3.67606	3.55732	5.73826	6.1637	6.35578	5.58442	3.4118	3.80055	5.62156	5.7246	5.68498	5.8646	PPP2R3A	3	135965673	136147891	+	7837	protein_coding	protein phosphatase 2 regulatory subunit B''alpha [Source:HGNC Symbol;Acc:HGNC:9307]
ENSG00000073712	4.35514	4.20791	12.3859	12.247	11.2024	11.3128	2.47261	2.89999	6.52289	6.61569	7.33242	7.97291	FERMT2	14	52857268	52952435	-	8510	protein_coding	fermitin family member 2 [Source:HGNC Symbol;Acc:HGNC:15767]
ENSG00000073734	0	0	0	0	0.00646275	0.0219307	0	0	0.00651136	0	0	0.00673907	ABCB11	2	168915498	169031324	-	7715	protein_coding	ATP binding cassette subfamily B member 11 [Source:HGNC Symbol;Acc:HGNC:42]
ENSG00000073737	0	0	0	0	0	0	0.0155005	0.0453866	0	0.0130323	0	0	DHRS9	2	169064789	169096167	+	3750	protein_coding	dehydrogenase/reductase 9 [Source:HGNC Symbol;Acc:HGNC:16888]
ENSG00000073754	0	0	0	0	0	0	0	0	0	0	0	0	CD5L	1	157830914	157898256	-	2456	protein_coding	CD5 molecule like [Source:HGNC Symbol;Acc:HGNC:1690]
ENSG00000073756	0.355544	0.222701	0.2201	0.244332	0.123018	0.107038	0.485401	0.516833	0.238352	0.139128	0.173986	0.15788	PTGS2	1	186671791	186680427	-	5269	protein_coding	prostaglandin-endoperoxide synthase 2 [Source:HGNC Symbol;Acc:HGNC:9605]
ENSG00000073792	0.32079	0.196545	0.562413	0.661986	0.558096	0.595548	0.294623	0.191707	0.244014	0.41285	0.387215	0.472155	IGF2BP2	3	185643739	185825056	-	4735	protein_coding	insulin like growth factor 2 mRNA binding protein 2 [Source:HGNC Symbol;Acc:HGNC:28867]
ENSG00000073803	3.00828	3.08686	3.27678	3.4853	3.6616	3.06498	3.12207	3.3079	3.44638	3.40313	3.38427	3.24975	MAP3K13	3	185282941	185489097	+	12623	protein_coding	mitogen-activated protein kinase kinase kinase 13 [Source:HGNC Symbol;Acc:HGNC:6852]
ENSG00000073849	7.50259	7.19403	4.14923	4.00028	4.15728	4.25869	5.95178	6.31127	4.83083	4.82249	4.80856	4.59638	ST6GAL1	3	186930485	187078553	+	9151	protein_coding	ST6 beta-galactoside alpha-2,6-sialyltransferase 1 [Source:HGNC Symbol;Acc:HGNC:10860]
ENSG00000073861	0.0387387	0.0154792	0	0.0428258	0	0.043151	0	0	0	0	0	0.0198898	TBX21	17	47733244	47746119	+	2614	protein_coding	T-box 21 [Source:HGNC Symbol;Acc:HGNC:11599]
ENSG00000073905	0.298534	0.0954305	0.607812	0.132012	0.176392	0.0665075	0.137091	0.334512	0.118479	0.230524	0.28828	0.122622	VDAC1P1	X	80929500	80930347	+	848	processed_pseudogene	voltage dependent anion channel 1 pseudogene 1 [Source:HGNC Symbol;Acc:HGNC:12671]
ENSG00000073910	1.60632	1.2558	1.98023	1.97476	1.71676	2.00472	1.3137	1.27318	1.54311	1.78642	1.64064	1.83154	FRY	13	31846713	32299122	+	18849	protein_coding	FRY microtubule binding protein [Source:HGNC Symbol;Acc:HGNC:20367]
ENSG00000073921	29.0265	27.2756	35.1981	33.5091	34.9269	34.2277	29.0982	28.0602	30.0222	32.0724	33.2871	32.8459	PICALM	11	85957684	86069882	-	5833	protein_coding	phosphatidylinositol binding clathrin assembly protein [Source:HGNC Symbol;Acc:HGNC:15514]
ENSG00000073969	7.96143	7.29215	6.22182	6.17328	6.43549	5.90464	6.8521	7.37929	6.44375	6.35666	6.08102	5.88999	NSF	17	46590669	46757464	+	5005	protein_coding	N-ethylmaleimide sensitive factor, vesicle fusing ATPase [Source:HGNC Symbol;Acc:HGNC:8016]
ENSG00000074047	0.806958	0.655911	1.38083	1.25808	0.930505	1.39056	0.20587	0.324587	1.00593	0.932019	1.29873	1.28191	GLI2	2	120735623	120992653	+	7341	protein_coding	GLI family zinc finger 2 [Source:HGNC Symbol;Acc:HGNC:4318]
ENSG00000074054	8.34695	8.04711	8.30126	8.55907	8.8153	8.99149	8.23094	8.88061	8.51343	8.60949	8.85875	8.51948	CLASP1	2	121337776	121649587	-	11052	protein_coding	cytoplasmic linker associated protein 1 [Source:HGNC Symbol;Acc:HGNC:17088]
ENSG00000074071	90.7858	87.2692	67.4625	63.4738	67.4043	66.1151	77.6789	84.8671	72.5822	73.1507	78.9988	75.1205	MRPS34	16	1771890	1773155	-	1097	protein_coding	mitochondrial ribosomal protein S34 [Source:HGNC Symbol;Acc:HGNC:16618]
ENSG00000074181	8.23556	8.26997	16.2407	15.9209	18.3061	16.2159	4.13335	4.20336	18.2994	17.8129	19.9988	19.3212	NOTCH3	19	15159038	15200981	-	9394	protein_coding	notch 3 [Source:HGNC Symbol;Acc:HGNC:7883]
ENSG00000074201	35.3604	32.3471	24.1231	25.1953	22.4436	22.6969	33.7722	32.209	27.9619	29.1396	29.7192	26.8112	CLNS1A	11	77514936	77637805	-	4592	protein_coding	chloride nucleotide-sensitive channel 1A [Source:HGNC Symbol;Acc:HGNC:2080]
ENSG00000074211	0.275231	0.202357	0.065376	0.0669391	0.0650491	0.1165	0.259099	0.21588	0.109231	0.0956382	0.106311	0.0791353	PPP2R2C	4	6320578	6563600	-	9198	protein_coding	protein phosphatase 2 regulatory subunit Bgamma [Source:HGNC Symbol;Acc:HGNC:9306]
ENSG00000074219	55.4057	55.9279	41.2945	43.5765	41.6114	46.065	41.2934	42.607	56.3881	58.6289	52.4403	50.6485	TEAD2	19	49340595	49362457	-	2980	protein_coding	TEA domain transcription factor 2 [Source:HGNC Symbol;Acc:HGNC:11715]
ENSG00000074266	6.94955	6.24586	4.88536	5.38512	4.45586	4.74274	6.33793	6.34772	5.20538	6.23427	5.42687	5.43188	EED	11	86244544	86278813	+	7016	protein_coding	embryonic ectoderm development [Source:HGNC Symbol;Acc:HGNC:3188]
ENSG00000074276	0.407096	0.544746	0.2811	0.261655	0.223755	0.22146	0.630394	0.901706	0.338157	0.328975	0.308548	0.204157	CDHR2	5	176542511	176595974	+	5348	protein_coding	cadherin related family member 2 [Source:HGNC Symbol;Acc:HGNC:18231]
ENSG00000074317	0.05048	0.0605123	0.0428235	0.0558059	0.049711	0	0.0289764	0.254536	0.0500849	0.0487249	0.0304663	0.0518364	SNCB	5	176620084	176630556	-	2006	protein_coding	synuclein beta [Source:HGNC Symbol;Acc:HGNC:11140]
ENSG00000074319	18.3587	17.9072	17.6104	15.5425	17.2088	16.6742	18.6387	17.0687	18.5159	17.6822	18.1165	19.502	TSG101	11	18468336	18527232	-	3839	protein_coding	tumor susceptibility 101 [Source:HGNC Symbol;Acc:HGNC:15971]
ENSG00000074356	7.58887	7.43105	7.79778	7.29045	7.31065	7.34964	7.42875	7.84428	7.57384	7.65375	7.75674	7.7186	NCBP3	17	3802165	3846251	-	14718	protein_coding	nuclear cap binding subunit 3 [Source:HGNC Symbol;Acc:HGNC:24612]
ENSG00000074370	4.48066	4.47888	3.09693	3.11008	3.25505	2.71642	4.82351	5.20994	4.06662	3.8853	3.89231	3.94484	ATP2A3	17	3923870	3964464	-	6893	protein_coding	ATPase sarcoplasmic/endoplasmic reticulum Ca2+ transporting 3 [Source:HGNC Symbol;Acc:HGNC:813]
ENSG00000074410	0.0415409	0.0276648	0.0411136	0.0459237	0.0613621	0.0848328	0	0.0155157	0.0137386	0.0467794	0.0250713	0.0213286	CA12	15	63321378	63382161	-	7313	protein_coding	carbonic anhydrase 12 [Source:HGNC Symbol;Acc:HGNC:1371]
ENSG00000074416	3.83293	3.44558	1.12736	0.996739	1.08565	1.17566	5.20486	5.18542	0.491795	0.445445	0.464207	0.438787	MGLL	3	127689062	128052190	-	11849	protein_coding	monoglyceride lipase [Source:HGNC Symbol;Acc:HGNC:17038]
ENSG00000074527	0.76567	0.728442	6.07267	5.23994	6.04401	4.95482	0.167432	0.231509	4.01543	3.96506	4.56239	3.78146	NTN4	12	95657807	95791152	-	4166	protein_coding	netrin 4 [Source:HGNC Symbol;Acc:HGNC:13658]
ENSG00000074582	7.55201	7.04113	7.14384	7.68618	7.06806	7.87808	6.91534	7.57227	6.82389	6.89894	6.36657	6.33935	BCS1L	2	218658764	218663443	+	3379	protein_coding	BCS1 homolog, ubiquinol-cytochrome c reductase complex chaperone [Source:HGNC Symbol;Acc:HGNC:1020]
ENSG00000074590	21.9201	20.7625	21.4392	19.3207	21.8849	20.9965	30.2329	30.2205	26.8308	26.5067	27.1392	24.8757	NUAK1	12	106063340	106140033	-	7008	protein_coding	NUAK family kinase 1 [Source:HGNC Symbol;Acc:HGNC:14311]
ENSG00000074603	5.16182	4.68781	6.133	6.01887	6.51389	5.77737	4.99807	4.9727	5.94301	5.46575	6.75735	5.90134	DPP8	15	65442463	65517704	-	10211	protein_coding	dipeptidyl peptidase 8 [Source:HGNC Symbol;Acc:HGNC:16490]
ENSG00000074621	0.869496	0.890853	0.974033	1.38023	0.905649	1.03683	1.01741	0.974283	1.012	1.06522	1.14373	1.06456	SLC24A1	15	65611366	65660995	+	9084	protein_coding	solute carrier family 24 member 1 [Source:HGNC Symbol;Acc:HGNC:10975]
ENSG00000074657	10.0195	9.99798	16.9098	17.2636	17.8605	16.5406	9.38218	8.95313	12.2782	12.4274	12.759	13.1513	ZNF532	18	58862600	58986480	+	11951	protein_coding	zinc finger protein 532 [Source:HGNC Symbol;Acc:HGNC:30940]
ENSG00000074660	0.0306177	0.0163122	0.103895	0.101544	0.0301512	0.0795784	0	0.0114358	0.030378	0.108362	0.0492767	0.0314404	SCARF1	17	1633858	1645747	-	4961	protein_coding	scavenger receptor class F member 1 [Source:HGNC Symbol;Acc:HGNC:16820]
ENSG00000074695	45.2144	43.3566	44.6912	44.0871	45.454	43.2301	42.837	45.0797	52.4251	50.8933	53.3755	49.6716	LMAN1	18	59327823	59359962	-	6767	protein_coding	lectin, mannose binding 1 [Source:HGNC Symbol;Acc:HGNC:6631]
ENSG00000074696	29.7568	29.2822	24.8501	24.6229	25.8609	24.635	26.8315	27.1795	28.0515	28.5776	29.4425	27.0472	HACD3	15	65530418	65578352	+	7097	protein_coding	3-hydroxyacyl-CoA dehydratase 3 [Source:HGNC Symbol;Acc:HGNC:24175]
ENSG00000074706	0.358495	0.305594	0.547418	0.653924	0.747254	0.698823	0.281236	0.294579	0.563174	0.426772	0.519272	0.398805	IPCEF1	6	154154496	154356792	-	8474	protein_coding	interaction protein for cytohesin exchange factors 1 [Source:HGNC Symbol;Acc:HGNC:21204]
ENSG00000074755	5.19452	5.40248	6.01079	6.2925	6.3275	6.19466	5.20571	5.38462	5.21081	5.48176	5.30401	5.80562	ZZEF1	17	4004445	4143020	-	15878	protein_coding	zinc finger ZZ-type and EF-hand domain containing 1 [Source:HGNC Symbol;Acc:HGNC:29027]
ENSG00000074771	0	0	0	0	0	0.0828575	0	0	0	0.0478659	0	0	NOX3	6	155395370	155455903	-	2042	protein_coding	NADPH oxidase 3 [Source:HGNC Symbol;Acc:HGNC:7890]
ENSG00000074800	204.023	199.49	150.177	145.758	146.244	155.267	185.463	193.244	175.413	178.913	188.466	176.236	ENO1	1	8861000	8879250	-	5276	protein_coding	enolase 1 [Source:HGNC Symbol;Acc:HGNC:3350]
ENSG00000074803	0	0	0.0133817	0	0.00388349	0.00439274	0	0.00441882	0	0	0	0.00404953	SLC12A1	15	48178438	48304078	+	12839	protein_coding	solute carrier family 12 member 1 [Source:HGNC Symbol;Acc:HGNC:10910]
ENSG00000074842	39.7991	38.6781	54.138	50.2359	53.4852	56.6	38.2431	37.732	52.5702	55.395	60.8241	58.9014	MYDGF	19	4641374	4670370	-	1678	protein_coding	myeloid derived growth factor [Source:HGNC Symbol;Acc:HGNC:16948]
ENSG00000074855	7.00644	7.43587	6.49586	6.5765	5.62791	6.68308	6.82951	6.67718	7.01213	6.8021	6.84925	7.87345	ANO8	19	17323223	17334829	-	4979	protein_coding	anoctamin 8 [Source:HGNC Symbol;Acc:HGNC:29329]
ENSG00000074935	3.95002	4.18378	2.63638	2.74528	2.65282	2.40217	4.76817	4.58064	3.68136	3.63747	3.3656	2.92282	TUBE1	6	112070777	112087529	-	6973	protein_coding	tubulin epsilon 1 [Source:HGNC Symbol;Acc:HGNC:20775]
ENSG00000074964	1.68404	1.71333	2.2803	2.18394	2.20055	2.26546	0.9518	1.11042	2.01789	2.08813	1.83729	2.16827	ARHGEF10L	1	17539835	17697874	+	7817	protein_coding	Rho guanine nucleotide exchange factor 10 like [Source:HGNC Symbol;Acc:HGNC:25540]
ENSG00000074966	0.0874967	0.0349619	1.68245	1.32195	1.73764	1.16955	0	0	0.376185	0.450425	0.686492	1.183	TXK	4	48066393	48134256	-	3472	protein_coding	TXK tyrosine kinase [Source:HGNC Symbol;Acc:HGNC:12434]
ENSG00000075035	0	0	0	0.00853642	0	0	0	0	0.0229839	0	0	0	WSCD2	12	108129471	108250537	+	6557	protein_coding	WSC domain containing 2 [Source:HGNC Symbol;Acc:HGNC:29117]
ENSG00000075043	0	0.00316732	0.00336219	0	0	0	0	0	0	0	0	0	KCNQ2	20	63400210	63472677	-	12775	protein_coding	potassium voltage-gated channel subfamily Q member 2 [Source:HGNC Symbol;Acc:HGNC:6296]
ENSG00000075073	0	0.0140935	0.0598426	0.0389922	0.0173668	0.0589325	0.0202462	0.0395216	0	0.0680893	0.0212872	0.0362187	TACR2	10	69403903	69416867	-	2871	protein_coding	tachykinin receptor 2 [Source:HGNC Symbol;Acc:HGNC:11527]
ENSG00000075089	17.1958	18.7085	13.3486	14.0337	12.8802	12.2322	18.964	18.5093	15.9414	16.316	15.4672	15.408	ACTR6	12	100199122	100241865	+	3813	protein_coding	ARP6 actin related protein 6 homolog [Source:HGNC Symbol;Acc:HGNC:24025]
ENSG00000075131	11.0084	11.9992	7.21843	6.29826	7.384	6.9807	12.5326	12.3557	9.86468	10.4483	10.404	9.13397	TIPIN	15	66336206	66386746	-	2755	protein_coding	TIMELESS interacting protein [Source:HGNC Symbol;Acc:HGNC:30750]
ENSG00000075142	11.902	11.6603	9.41761	10.0268	10.3674	8.93163	12.6625	12.1045	11.0975	11.3267	10.9913	9.26455	SRI	7	88205118	88226993	-	4237	protein_coding	sorcin [Source:HGNC Symbol;Acc:HGNC:11292]
ENSG00000075151	19.1424	17.7308	17.6266	16.7757	18.1857	17.6789	18.6931	20.0186	17.8723	18.8079	18.769	19.0066	EIF4G3	1	20806292	21176888	-	9596	protein_coding	eukaryotic translation initiation factor 4 gamma 3 [Source:HGNC Symbol;Acc:HGNC:3298]
ENSG00000075188	9.17803	10.2431	7.14637	6.39557	7.9245	7.38088	10.3869	9.50428	9.4083	9.30678	8.62827	7.83154	NUP37	12	102073103	102120124	-	3492	protein_coding	nucleoporin 37 [Source:HGNC Symbol;Acc:HGNC:29929]
ENSG00000075213	0.84827	0.807437	1.99382	1.64856	1.48447	1.34812	1.02347	0.841524	1.43667	1.52804	1.41522	1.34821	SEMA3A	7	83955777	84492724	-	9371	protein_coding	semaphorin 3A [Source:HGNC Symbol;Acc:HGNC:10723]
ENSG00000075218	34.172	37.1145	25.0705	26.047	24.4952	27.5078	36.1613	37.1534	28.8716	31.5669	30.0679	30.1141	GTSE1	22	46296741	46330810	+	4242	protein_coding	G2 and S-phase expressed 1 [Source:HGNC Symbol;Acc:HGNC:13698]
ENSG00000075223	1.65594	1.89789	12.9651	11.2429	13.1969	11.2833	0.760432	0.570229	8.88812	9.66039	9.64313	9.62198	SEMA3C	7	80742538	80922359	-	6268	protein_coding	semaphorin 3C [Source:HGNC Symbol;Acc:HGNC:10725]
ENSG00000075234	3.05656	3.22298	7.29872	6.55473	6.68889	6.68332	4.88992	4.72513	6.33204	7.00695	6.90068	6.45176	TTC38	22	46267961	46294008	+	3578	protein_coding	tetratricopeptide repeat domain 38 [Source:HGNC Symbol;Acc:HGNC:26082]
ENSG00000075239	5.8121	5.2752	5.93052	5.87399	6.31288	6.2822	5.13189	5.22222	6.03649	6.24017	7.11408	6.52692	ACAT1	11	108121516	108147776	+	5584	protein_coding	acetyl-CoA acetyltransferase 1 [Source:HGNC Symbol;Acc:HGNC:93]
ENSG00000075240	22.8023	22.5712	14.0858	14.4488	14.3813	14.8587	22.2393	23.5643	18.9526	18.9582	17.4776	17.3484	GRAMD4	22	46576012	46679790	+	4885	protein_coding	GRAM domain containing 4 [Source:HGNC Symbol;Acc:HGNC:29113]
ENSG00000075275	5.02914	4.55306	11.0415	10.7348	11.4858	9.93555	2.83235	3.35367	8.00639	7.97218	8.21331	7.78701	CELSR1	22	46360834	46537170	-	12806	protein_coding	cadherin EGF LAG seven-pass G-type receptor 1 [Source:HGNC Symbol;Acc:HGNC:1850]
ENSG00000075290	0.647277	0.632227	0.244046	0.238523	0.23608	0.186926	0.825664	0.80587	0.499497	0.601633	0.491933	0.221556	WNT8B	10	100463041	100483744	+	2112	protein_coding	Wnt family member 8B [Source:HGNC Symbol;Acc:HGNC:12789]
ENSG00000075292	14.0278	14.8499	12.5027	13.2821	12.9627	13.0032	14.0307	15.4682	12.6776	13.8221	12.0771	12.3665	ZNF638	2	71276561	71435069	+	12474	protein_coding	zinc finger protein 638 [Source:HGNC Symbol;Acc:HGNC:17894]
ENSG00000075303	6.51702	6.64156	4.45497	5.04542	4.77896	4.72854	8.41985	8.31849	6.04087	6.0115	5.77355	6.24189	SLC25A40	7	87833568	87876357	-	5081	protein_coding	solute carrier family 25 member 40 [Source:HGNC Symbol;Acc:HGNC:29680]
ENSG00000075336	6.37754	5.81921	6.9195	7.53404	7.92707	7.00648	5.88187	5.87158	6.01895	6.09012	6.2195	6.83841	TIMM21	18	74148511	74160530	+	5208	protein_coding	translocase of inner mitochondrial membrane 21 [Source:HGNC Symbol;Acc:HGNC:25010]
ENSG00000075340	11.5542	12.4169	8.79173	8.91297	8.49428	8.54898	11.0263	11.3037	10.1041	10.2617	10.7927	10.0841	ADD2	2	70607618	70768225	-	12673	protein_coding	adducin 2 [Source:HGNC Symbol;Acc:HGNC:244]
ENSG00000075388	0	0	0	0	0	0.0174446	0	0	0	0	0	0.0160816	FGF4	11	69771016	69775403	-	3233	protein_coding	fibroblast growth factor 4 [Source:HGNC Symbol;Acc:HGNC:3682]
ENSG00000075391	2.31004	2.11594	3.54453	3.45036	4.17676	3.13559	2.07595	2.17824	2.37336	2.38812	2.75789	2.75774	RASAL2	1	178094141	178484147	+	16044	protein_coding	RAS protein activator like 2 [Source:HGNC Symbol;Acc:HGNC:9874]
ENSG00000075399	8.72905	8.62839	13.7702	13.1932	14.6468	13.6389	6.15519	6.40483	9.68653	8.81049	9.60946	10.9201	VPS9D1	16	89707134	89720986	-	3428	protein_coding	VPS9 domain containing 1 [Source:HGNC Symbol;Acc:HGNC:13526]
ENSG00000075407	4.69847	4.56469	3.73184	3.53069	3.86709	3.53185	5.52622	5.5873	4.20848	4.07197	3.95235	3.91812	ZNF37A	10	38094334	38150293	+	13190	protein_coding	zinc finger protein 37A [Source:HGNC Symbol;Acc:HGNC:13102]
ENSG00000075413	11.7424	11.0133	10.7585	10.822	10.9523	11.5639	11.5717	11.0327	10.5883	10.6691	10.682	11.0463	MARK3	14	103385392	103503831	+	8891	protein_coding	microtubule affinity regulating kinase 3 [Source:HGNC Symbol;Acc:HGNC:6897]
ENSG00000075415	51.9291	50.2052	54.9454	53.576	54.2823	53.07	51.7691	49.1314	52.6633	52.2607	54.6439	52.2549	SLC25A3	12	98593591	98606379	+	8896	protein_coding	solute carrier family 25 member 3 [Source:HGNC Symbol;Acc:HGNC:10989]
ENSG00000075420	2.32744	2.11918	8.62601	8.4445	9.10031	8.21113	1.52435	1.70584	6.62861	6.36024	7.35043	7.54607	FNDC3B	3	172039628	172401665	+	13270	protein_coding	fibronectin type III domain containing 3B [Source:HGNC Symbol;Acc:HGNC:24670]
ENSG00000075426	5.2775	5.0769	21.533	20.4044	22.5579	19.1409	2.40401	2.35431	10.2337	9.70321	12.0574	11.8702	FOSL2	2	28392448	28417312	+	7157	protein_coding	FOS like 2, AP-1 transcription factor subunit [Source:HGNC Symbol;Acc:HGNC:3798]
ENSG00000075429	0.0772409	0	0.0655256	0.213476	0	0.0430193	0	0	0	0	0.0466174	0.0396582	CACNG5	17	66835117	66885486	+	1311	protein_coding	calcium voltage-gated channel auxiliary subunit gamma 5 [Source:HGNC Symbol;Acc:HGNC:1409]
ENSG00000075461	11.9688	10.7501	22.6197	19.955	21.1979	20.0565	8.52984	8.77854	10.805	11.2057	11.5722	11.0752	CACNG4	17	66964910	67033398	+	3380	protein_coding	calcium voltage-gated channel auxiliary subunit gamma 4 [Source:HGNC Symbol;Acc:HGNC:1408]
ENSG00000075539	3.81945	3.83214	4.20509	4.46282	4.35703	4.29175	4.22164	4.57964	4.04957	4.53701	4.37813	4.62347	FRYL	4	48497361	48780322	-	18161	protein_coding	FRY like transcription coactivator [Source:HGNC Symbol;Acc:HGNC:29127]
ENSG00000075568	9.24506	8.91827	6.29809	6.51333	6.68897	6.15887	10.4883	11.4865	8.02756	8.43436	8.27894	7.89588	TMEM131	2	97756333	97995891	-	12985	protein_coding	transmembrane protein 131 [Source:HGNC Symbol;Acc:HGNC:30366]
ENSG00000075618	10.0522	10.7622	20.4988	20.3153	19.15	19.5072	4.53426	4.59459	18.8994	16.7846	19.8476	19.2364	FSCN1	7	5592823	5606655	+	3692	protein_coding	fascin actin-bundling protein 1 [Source:HGNC Symbol;Acc:HGNC:11148]
ENSG00000075624	921.078	871.296	1221.36	1164.56	1201.52	1183.53	790.682	842.131	1209.14	1197.07	1259.49	1218.45	ACTB	7	5527147	5563784	-	3519	protein_coding	actin beta [Source:HGNC Symbol;Acc:HGNC:132]
ENSG00000075643	1.00763	0.876119	0.0752224	0.106938	0.111135	0.089792	0.490482	0.388398	0.0559856	0.108931	0.0681115	0.0165553	MOCOS	18	36187519	36272157	+	6281	protein_coding	molybdenum cofactor sulfurase [Source:HGNC Symbol;Acc:HGNC:18234]
ENSG00000075651	0.0787486	0.166771	0.567839	0.522342	0.717328	0.719289	0.0678047	0.083827	0.464887	0.570081	0.736674	0.634787	PLD1	3	171600405	171810950	-	12859	protein_coding	phospholipase D1 [Source:HGNC Symbol;Acc:HGNC:9067]
ENSG00000075673	0.330552	0.145745	0.0676867	0.126009	0.157146	0.152359	0.0130857	0.012772	0.147019	0.11002	0.0963098	0.175569	ATP12A	13	24680411	24712493	+	4442	protein_coding	ATPase H+/K+ transporting non-gastric alpha2 subunit [Source:HGNC Symbol;Acc:HGNC:13816]
ENSG00000075702	6.38311	6.22691	3.83469	3.50261	3.61806	3.90282	6.23802	6.23302	4.76138	4.69187	4.43479	4.54638	WDR62	19	36054881	36105106	+	9812	protein_coding	WD repeat domain 62 [Source:HGNC Symbol;Acc:HGNC:24502]
ENSG00000075711	11.6442	12.0862	13.1968	13.585	13.5517	12.8935	12.401	12.7896	12.996	13.5716	12.6497	13.3371	DLG1	3	197042560	197299300	-	11001	protein_coding	discs large MAGUK scaffold protein 1 [Source:HGNC Symbol;Acc:HGNC:2900]
ENSG00000075785	148.82	144.843	174.306	166.169	173.712	171.043	158.848	155.792	176.516	175.267	189.69	181.694	RAB7A	3	128726122	128814796	+	2717	protein_coding	RAB7A, member RAS oncogene family [Source:HGNC Symbol;Acc:HGNC:9788]
ENSG00000075790	2.34823	2.24712	3.45292	3.73421	3.34417	3.18578	2.09447	2.03076	3.14828	3.21972	3.42316	2.9616	BCAP29	7	107579977	107629170	+	8409	protein_coding	B cell receptor associated protein 29 [Source:HGNC Symbol;Acc:HGNC:24131]
ENSG00000075826	0.484755	0.550511	0.838695	0.691028	0.728618	0.639437	0.702969	0.721851	0.582216	0.61566	0.42345	0.53053	SEC31B	10	100486642	100519864	-	7938	protein_coding	SEC31 homolog B, COPII coat complex component [Source:HGNC Symbol;Acc:HGNC:23197]
ENSG00000075856	24.3722	22.7383	20.7051	19.561	20.7848	20.5628	23.4553	23.3378	21.7494	21.8377	21.9464	21.5233	SART3	12	108522580	108561400	-	7271	protein_coding	squamous cell carcinoma antigen recognized by T cells 3 [Source:HGNC Symbol;Acc:HGNC:16860]
ENSG00000075884	0.00813226	0	0.0206964	0.00899025	0.00800837	0.00905852	0.00933613	0.00911231	0.0242058	0.0706457	0.0196323	0.0584554	ARHGAP15	2	143091362	143768352	+	6226	protein_coding	Rho GTPase activating protein 15 [Source:HGNC Symbol;Acc:HGNC:21030]
ENSG00000075886	0.82379	0.557056	0.349422	0.525406	0.99845	0.494103	0.290997	0.497037	0.345799	0.672819	0.497184	0.390427	TUBA3D	2	131476093	131482934	+	1598	protein_coding	tubulin alpha 3d [Source:HGNC Symbol;Acc:HGNC:24071]
ENSG00000075891	0	0	0.00688003	0	0	0	0	0.00908749	0	0	0	0	PAX2	10	100735603	100829941	+	6243	protein_coding	paired box 2 [Source:HGNC Symbol;Acc:HGNC:8616]
ENSG00000075914	6.62244	6.17596	5.06683	4.80095	4.87152	5.29449	5.63994	5.69631	5.38314	5.47902	5.8749	4.91594	EXOSC7	3	44975241	45036066	+	4442	protein_coding	exosome component 7 [Source:HGNC Symbol;Acc:HGNC:28112]
ENSG00000075945	23.4137	22.5803	36.3341	34.4745	36.1982	34.1019	29.5771	30.4636	46.3196	45.9946	50.7904	46.5817	KIFAP3	1	169921326	170085208	-	4978	protein_coding	kinesin associated protein 3 [Source:HGNC Symbol;Acc:HGNC:17060]
ENSG00000075975	19.1646	18.9242	16.5896	17.1968	16.2466	17.4859	16.94	16.8526	20.4433	18.2065	18.5836	18.8032	MKRN2	3	12557014	12583713	+	2848	protein_coding	makorin ring finger protein 2 [Source:HGNC Symbol;Acc:HGNC:7113]
ENSG00000076003	78.5783	75.4816	60.8296	60.3636	62.0527	66.2181	85.2845	83.7084	72.5347	73.093	78.8802	72.5967	MCM6	2	135839626	135876426	-	4118	protein_coding	minichromosome maintenance complex component 6 [Source:HGNC Symbol;Acc:HGNC:6949]
ENSG00000076043	5.9816	6.22416	5.30659	5.84095	5.7422	5.82432	6.03424	6.36504	4.76684	4.82237	4.64272	5.04598	REXO2	11	114439386	114450279	+	3699	protein_coding	RNA exonuclease 2 [Source:HGNC Symbol;Acc:HGNC:17851]
ENSG00000076053	2.91524	3.21237	3.10497	2.82528	3.02891	2.81813	3.14039	2.9212	3.08992	2.78909	2.92982	2.66388	RBM7	11	114400030	114414203	+	7885	protein_coding	RNA binding motif protein 7 [Source:HGNC Symbol;Acc:HGNC:9904]
ENSG00000076067	5.60464	5.25076	8.56797	8.43921	9.63464	9.28447	6.12416	5.63596	6.61018	6.6249	7.30637	7.30177	RBMS2	12	56521929	56596196	+	8808	protein_coding	RNA binding motif single stranded interacting protein 2 [Source:HGNC Symbol;Acc:HGNC:9909]
ENSG00000076108	28.4831	27.7249	25.5438	27.2638	26.7979	25.8178	31.2728	32.586	27.2571	28.1553	28.6209	28.2293	BAZ2A	12	56595596	56636816	-	10918	protein_coding	bromodomain adjacent to zinc finger domain 2A [Source:HGNC Symbol;Acc:HGNC:962]
ENSG00000076201	12.9097	13.5709	12.3951	12.8867	13.2049	13.5126	13.3727	14.4465	13.1278	13.1064	12.9874	12.8828	PTPN23	3	47381011	47413441	+	5981	protein_coding	protein tyrosine phosphatase, non-receptor type 23 [Source:HGNC Symbol;Acc:HGNC:14406]
ENSG00000076242	14.4784	14.5949	13.462	12.5987	13.8202	14.0677	13.824	13.9424	15.2042	14.1549	15.002	14.7497	MLH1	3	36993332	37050918	+	3532	protein_coding	mutL homolog 1 [Source:HGNC Symbol;Acc:HGNC:7127]
ENSG00000076248	65.385	64.0749	50.6991	51.0672	50.2097	54.1793	62.814	64.8001	51.4484	56.7529	52.8302	55.5363	UNG	12	109097574	109110992	+	2567	protein_coding	uracil DNA glycosylase [Source:HGNC Symbol;Acc:HGNC:12572]
ENSG00000076258	2.71563	3.39197	4.91465	5.80414	4.49672	4.34695	3.09455	2.86258	5.38875	4.91235	5.75461	5.37064	FMO4	1	171314208	171342084	+	2517	protein_coding	flavin containing monooxygenase 4 [Source:HGNC Symbol;Acc:HGNC:3772]
ENSG00000076321	17.5556	18.6618	18.9114	19.0657	19.3861	18.2691	17.162	18.2176	18.7171	17.7034	18.2599	17.8195	KLHL20	1	173714941	173786702	+	4254	protein_coding	kelch like family member 20 [Source:HGNC Symbol;Acc:HGNC:25056]
ENSG00000076344	0.0316578	0.0927653	0.349131	0.349979	0.342931	0.305618	0.0363443	0.035473	0.13611	0.0814858	0.140115	0.205887	RGS11	16	268301	275980	-	4798	protein_coding	regulator of G protein signaling 11 [Source:HGNC Symbol;Acc:HGNC:9993]
ENSG00000076351	0.374665	0.382014	0.542517	0.542737	0.578881	0.712355	0.25956	0.412579	0.589644	0.598574	0.592597	0.603631	SLC46A1	17	28394756	28407197	-	7838	protein_coding	solute carrier family 46 member 1 [Source:HGNC Symbol;Acc:HGNC:30521]
ENSG00000076356	0.448228	0.434544	3.03884	2.97311	3.00658	2.69694	0.109665	0.102919	1.33051	1.48943	1.31712	1.44118	PLXNA2	1	208022242	208244320	-	13781	protein_coding	plexin A2 [Source:HGNC Symbol;Acc:HGNC:9100]
ENSG00000076382	21.7256	20.5344	12.9044	13.6558	13.3033	12.8422	19.843	21.8037	17.2683	17.1567	17.0212	16.162	SPAG5	17	28577565	28599279	-	5472	protein_coding	sperm associated antigen 5 [Source:HGNC Symbol;Acc:HGNC:13452]
ENSG00000076513	11.6625	11.0708	13.47	12.8624	14.3339	13.4589	11.1508	11.9024	12.2615	11.862	13.3539	12.8459	ANKRD13A	12	109999186	110039763	+	7350	protein_coding	ankyrin repeat domain 13A [Source:HGNC Symbol;Acc:HGNC:21268]
ENSG00000076554	8.02987	8.11028	5.51245	5.12138	5.7056	4.71993	8.44564	8.44389	6.39813	6.11709	5.85283	6.10811	TPD52	8	80034745	80231232	-	8197	protein_coding	tumor protein D52 [Source:HGNC Symbol;Acc:HGNC:12005]
ENSG00000076555	1.33342	1.61794	1.36807	1.49339	1.54685	1.60972	1.45467	1.43153	1.7178	1.69811	1.7612	1.75636	ACACB	12	109116595	109268226	+	14505	protein_coding	acetyl-CoA carboxylase beta [Source:HGNC Symbol;Acc:HGNC:85]
ENSG00000076604	18.5296	21.006	19.7845	19.7417	20.2977	19.9407	17.4279	19.1333	20.6253	20.6713	19.933	20.8262	TRAF4	17	28743984	28750958	+	4596	protein_coding	TNF receptor associated factor 4 [Source:HGNC Symbol;Acc:HGNC:12034]
ENSG00000076641	0.36746	0.323025	0.358485	0.436696	0.429712	0.388848	0.45877	0.391157	0.67448	0.434489	0.554436	0.603734	PAG1	8	80967810	81112068	-	11023	protein_coding	phosphoprotein membrane anchor with glycosphingolipid microdomains 1 [Source:HGNC Symbol;Acc:HGNC:30043]
ENSG00000076650	6.01305	5.8512	6.16335	5.6996	5.63259	5.95651	4.88275	5.00587	5.47348	5.05263	5.91	5.32894	GPATCH1	19	33080880	33130542	+	4488	protein_coding	G-patch domain containing 1 [Source:HGNC Symbol;Acc:HGNC:24658]
ENSG00000076662	0	0	0.01456	0	0.0169017	0.0191181	0	0	0	0	0	0.0176244	ICAM3	19	10333776	10339823	-	2950	protein_coding	intercellular adhesion molecule 3 [Source:HGNC Symbol;Acc:HGNC:5346]
ENSG00000076685	7.18817	7.00796	10.2465	9.79207	10.3666	10.9056	6.20048	7.05314	7.88212	8.52116	9.10331	8.89388	NT5C2	10	103088017	103193306	-	5156	protein_coding	5'-nucleotidase, cytosolic II [Source:HGNC Symbol;Acc:HGNC:8022]
ENSG00000076706	3.49959	3.32009	19.954	19.1329	21.7592	19.0806	2.11455	1.97213	13.6586	14.0779	16.3699	16.0137	MCAM	11	119308529	119321521	-	7422	protein_coding	melanoma cell adhesion molecule [Source:HGNC Symbol;Acc:HGNC:6934]
ENSG00000076716	9.17695	8.67171	62.2025	56.0297	62.9082	61.3105	3.18759	3.21412	42.1529	42.3582	57.0493	53.69	GPC4	X	133300103	133415490	-	4960	protein_coding	glypican 4 [Source:HGNC Symbol;Acc:HGNC:4452]
ENSG00000076770	27.2934	26.6577	11.6719	11.2965	12.0451	11.4748	30.5476	30.9873	16.8507	16.0006	14.7942	14.2094	MBNL3	X	132369317	132489968	-	12199	protein_coding	muscleblind like splicing regulator 3 [Source:HGNC Symbol;Acc:HGNC:20564]
ENSG00000076826	9.38432	10.8067	7.65955	8.47975	7.49188	9.05633	9.90974	12.0961	8.67839	9.08831	7.60632	9.13212	CAMSAP3	19	7595902	7618304	+	4845	protein_coding	calmodulin regulated spectrin associated protein family member 3 [Source:HGNC Symbol;Acc:HGNC:29307]
ENSG00000076864	1.03814	1.16712	1.09712	0.885068	1.02233	0.803591	1.12112	1.4097	1.37045	1.06149	0.9239	1.18348	RAP1GAP	1	21596215	21669363	-	5755	protein_coding	RAP1 GTPase activating protein [Source:HGNC Symbol;Acc:HGNC:9858]
ENSG00000076924	20.4888	19.032	17.9878	18.4222	18.6402	18.8155	19.3175	18.8059	19.1781	18.396	19.8661	19.1256	XAB2	19	7619525	7629565	-	4673	protein_coding	XPA binding protein 2 [Source:HGNC Symbol;Acc:HGNC:14089]
ENSG00000076928	7.06471	7.31849	8.65407	8.03692	8.63141	8.50286	6.50863	6.83873	7.98085	8.66393	8.59126	8.89208	ARHGEF1	19	41883161	41930150	+	8636	protein_coding	Rho guanine nucleotide exchange factor 1 [Source:HGNC Symbol;Acc:HGNC:681]
ENSG00000076944	3.38885	4.03553	4.51864	4.47898	4.73324	4.6438	3.45717	3.68446	4.26116	4.12927	4.13106	4.72889	STXBP2	19	7636881	7647873	+	6036	protein_coding	syntaxin binding protein 2 [Source:HGNC Symbol;Acc:HGNC:11445]
ENSG00000076984	16.6016	16.303	14.476	14.4149	15.2633	16.2125	14.8	16.3859	15.0559	14.97	15.074	14.6931	MAP2K7	19	7903843	7914478	+	5145	protein_coding	mitogen-activated protein kinase kinase 7 [Source:HGNC Symbol;Acc:HGNC:6847]
ENSG00000077009	0.310622	0.0709247	0	0.245282	0.0873972	0.148287	0.356606	0.198889	0.132082	0.0856636	0.321378	0.045567	NMRK2	19	3933103	3942416	+	1141	protein_coding	nicotinamide riboside kinase 2 [Source:HGNC Symbol;Acc:HGNC:17871]
ENSG00000077044	11.8819	10.4314	5.93002	5.69414	6.09282	5.96249	18.6379	18.1911	7.30057	7.32241	6.68636	6.53956	DGKD	2	233354507	233472104	+	9771	protein_coding	diacylglycerol kinase delta [Source:HGNC Symbol;Acc:HGNC:2851]
ENSG00000077063	0	0	0	0	0.00708743	0	0	0	0	0	0	0	CTTNBP2	7	117710651	117874139	-	7035	protein_coding	cortactin binding protein 2 [Source:HGNC Symbol;Acc:HGNC:15679]
ENSG00000077080	2.3101	1.96469	0.125854	0.0468592	0.104354	0.0944301	4.69588	4.65455	0.231304	0.245481	0.153492	0.130578	ACTL6B	7	100643097	100656461	-	2389	protein_coding	actin like 6B [Source:HGNC Symbol;Acc:HGNC:160]
ENSG00000077092	2.46515	2.50634	3.1485	3.25514	3.39863	3.37139	2.53135	1.88753	3.88619	3.51629	3.42194	3.33299	RARB	3	25174332	25597932	+	3697	protein_coding	retinoic acid receptor beta [Source:HGNC Symbol;Acc:HGNC:9865]
ENSG00000077097	67.4192	67.3416	65.4585	63.9933	65.0227	64.4419	61.3196	63.0786	62.9352	62.3988	61.6514	60.1812	TOP2B	3	25597905	25664907	-	6044	protein_coding	DNA topoisomerase II beta [Source:HGNC Symbol;Acc:HGNC:11990]
ENSG00000077147	27.2409	27.7089	33.1303	32.4251	35.1965	32.3944	28.2109	28.2499	33.2012	31.1193	33.4168	30.7604	TM9SF3	10	96518109	96587452	-	7535	protein_coding	transmembrane 9 superfamily member 3 [Source:HGNC Symbol;Acc:HGNC:21529]
ENSG00000077150	2.66481	3.00491	3.78369	3.73238	4.1476	3.54691	2.50189	2.64435	3.22652	3.47678	3.31201	3.36254	NFKB2	10	102394110	102402529	+	4484	protein_coding	nuclear factor kappa B subunit 2 [Source:HGNC Symbol;Acc:HGNC:7795]
ENSG00000077152	34.357	34.5597	15.704	17.5848	15.3625	18.367	35.9949	34.9946	27.0333	24.6426	25.2305	23.132	UBE2T	1	202331657	202341980	-	1652	protein_coding	ubiquitin conjugating enzyme E2 T [Source:HGNC Symbol;Acc:HGNC:25009]
ENSG00000077157	1.08381	1.02746	0.899038	0.927176	0.93714	0.920833	1.07596	1.25212	0.815436	0.848964	0.855715	0.866161	PPP1R12B	1	202348699	202592706	+	21069	protein_coding	protein phosphatase 1 regulatory subunit 12B [Source:HGNC Symbol;Acc:HGNC:7619]
ENSG00000077232	7.38544	7.36053	8.10453	8.53634	8.33704	8.00451	7.22225	7.17382	8.36523	8.68422	8.95949	8.81017	DNAJC10	2	182716041	182794464	+	21835	protein_coding	DnaJ heat shock protein family (Hsp40) member C10 [Source:HGNC Symbol;Acc:HGNC:24637]
ENSG00000077235	18.2215	17.0011	16.4571	15.8838	17.2755	16.7312	17.0931	18.5872	18.2918	18.4757	18.4742	18.7561	GTF3C1	16	27459555	27549913	-	11562	protein_coding	general transcription factor IIIC subunit 1 [Source:HGNC Symbol;Acc:HGNC:4664]
ENSG00000077238	6.70046	5.53322	2.71821	2.88698	2.62244	2.66012	9.61546	10.9154	4.27007	4.27021	3.80546	3.40497	IL4R	16	27313668	27364778	+	5894	protein_coding	interleukin 4 receptor [Source:HGNC Symbol;Acc:HGNC:6015]
ENSG00000077254	16.6795	16.2072	15.7826	16.2224	16.2453	16.8673	15.8382	16.5656	16.1714	16.9615	16.4141	15.8651	USP33	1	77695987	77759852	-	6918	protein_coding	ubiquitin specific peptidase 33 [Source:HGNC Symbol;Acc:HGNC:20059]
ENSG00000077264	2.41079	2.71529	2.14094	2.39917	1.98725	2.28066	2.74512	2.72333	1.59299	1.93361	1.8254	1.78483	PAK3	X	110944285	111227361	+	10312	protein_coding	p21 (RAC1) activated kinase 3 [Source:HGNC Symbol;Acc:HGNC:8592]
ENSG00000077274	0.0851425	0.136085	0.240762	0.329439	0.293459	0.126454	0.0814556	0.0795028	0.183032	0.315032	0.102773	0.262291	CAPN6	X	111245103	111270523	-	3568	protein_coding	calpain 6 [Source:HGNC Symbol;Acc:HGNC:1483]
ENSG00000077279	1.70707	2.05822	0.15997	0.219439	0.302982	0.160301	8.56262	8.44076	0.256025	0.263443	0.203658	0.147777	DCX	X	111293779	111412429	-	10203	protein_coding	doublecortin [Source:HGNC Symbol;Acc:HGNC:2714]
ENSG00000077312	54.2985	54.2585	37.3124	37.7423	38.9209	36.5001	54.7785	54.066	49.8947	46.6977	47.0079	45.9581	SNRPA	19	40750637	40765389	+	2361	protein_coding	small nuclear ribonucleoprotein polypeptide A [Source:HGNC Symbol;Acc:HGNC:11151]
ENSG00000077327	0.0260517	0.0104097	0.0331505	0.0288002	0.0256548	0	0.0149541	0	0.0129239	0	0.0314461	0.0133758	SPAG6	10	22345445	22454224	+	3887	protein_coding	sperm associated antigen 6 [Source:HGNC Symbol;Acc:HGNC:11215]
ENSG00000077348	40.2193	39.7555	23.6409	21.8175	20.1719	21.6421	41.9153	40.6436	29.5064	28.1469	27.9702	26.7996	EXOSC5	19	41386374	41397479	-	1488	protein_coding	exosome component 5 [Source:HGNC Symbol;Acc:HGNC:24662]
ENSG00000077380	24.5554	26.9664	25.0119	24.273	25.1053	24.7216	25.2687	24.5784	23.4431	24.066	24.4332	22.8454	DYNC1I2	2	171687409	171748420	+	4695	protein_coding	dynein cytoplasmic 1 intermediate chain 2 [Source:HGNC Symbol;Acc:HGNC:2964]
ENSG00000077420	1.03018	1.29082	1.02498	0.885787	0.964388	0.850013	1.54771	1.31109	1.18616	1.22761	1.2742	0.66606	APBB1IP	10	26438203	26567803	+	3981	protein_coding	amyloid beta precursor protein binding family B member 1 interacting protein [Source:HGNC Symbol;Acc:HGNC:17379]
ENSG00000077454	1.88072	1.91129	1.40075	1.48978	1.5677	1.60007	1.93812	2.00782	1.78519	1.55804	1.51046	1.44464	LRCH4	7	100574011	100586153	-	6838	protein_coding	leucine rich repeats and calponin homology domain containing 4 [Source:HGNC Symbol;Acc:HGNC:6691]
ENSG00000077458	6.98047	6.68348	6.76057	6.95729	6.88238	6.52474	6.68621	6.62921	7.24177	6.83484	7.09068	6.17845	FAM76B	11	95768942	95790409	-	6042	protein_coding	family with sequence similarity 76 member B [Source:HGNC Symbol;Acc:HGNC:28492]
ENSG00000077463	9.37417	8.26092	7.3359	7.91298	7.35289	8.41827	7.98799	7.95934	8.20128	7.45254	7.25842	7.33147	SIRT6	19	4174109	4182604	-	2787	protein_coding	sirtuin 6 [Source:HGNC Symbol;Acc:HGNC:14934]
ENSG00000077498	0.0503628	0	0	0	0	0.0186997	0	0	0	0	0	0	TYR	11	89177452	89295759	+	3016	protein_coding	tyrosinase [Source:HGNC Symbol;Acc:HGNC:12442]
ENSG00000077514	13.1175	11.8934	9.21737	8.51591	9.09757	9.1847	13.8668	12.5662	11.5738	11.4104	11.6616	10.1567	POLD3	11	74493851	74669117	+	5508	protein_coding	DNA polymerase delta 3, accessory subunit [Source:HGNC Symbol;Acc:HGNC:20932]
ENSG00000077522	0.082402	0.102437	0.0621367	0.0202435	0.0540978	0.0509931	0.0735781	0.0820734	0.0635888	0.0176749	0.0773613	0.0470089	ACTN2	1	236686454	236764631	+	5530	protein_coding	actinin alpha 2 [Source:HGNC Symbol;Acc:HGNC:164]
ENSG00000077549	42.4222	40.1626	49.8498	47.866	46.5802	48.2121	37.339	39.4925	44.4638	45.9883	48.998	43.2088	CAPZB	1	19338776	19485539	-	3238	protein_coding	capping actin protein of muscle Z-line subunit beta [Source:HGNC Symbol;Acc:HGNC:1491]
ENSG00000077585	3.79352	4.20572	5.37598	5.62399	5.46323	5.95981	3.39849	3.61186	4.06841	5.20671	4.52609	4.59348	GPR137B	1	236142505	236221865	+	2309	protein_coding	G protein-coupled receptor 137B [Source:HGNC Symbol;Acc:HGNC:11862]
ENSG00000077616	0.802676	0.964987	0.692774	0.740755	0.618612	0.58311	0.86541	0.836842	0.761768	0.821929	0.724556	0.774073	NAALAD2	11	90131515	90192894	+	7254	protein_coding	N-acetylated alpha-linked acidic dipeptidase 2 [Source:HGNC Symbol;Acc:HGNC:14526]
ENSG00000077684	6.65546	6.13875	6.63877	6.38276	6.92001	6.02966	6.94031	7.32703	7.76996	7.20566	8.10722	7.09058	JADE1	4	128809623	128875224	+	9129	protein_coding	jade family PHD finger 1 [Source:HGNC Symbol;Acc:HGNC:30027]
ENSG00000077713	2.7957	3.29935	5.94296	6.98992	6.08245	6.62658	2.74306	2.75015	5.2896	5.06753	5.70934	5.59142	SLC25A43	X	119399060	119454478	+	3115	protein_coding	solute carrier family 25 member 43 [Source:HGNC Symbol;Acc:HGNC:30557]
ENSG00000077721	26.4097	24.8098	29.0879	27.9866	29.8915	27.1195	23.7421	24.4632	25.2318	25.9361	27.7661	26.666	UBE2A	X	119574467	119591083	+	5276	protein_coding	ubiquitin conjugating enzyme E2 A [Source:HGNC Symbol;Acc:HGNC:12472]
ENSG00000077782	8.98359	9.0706	10.001	10.1134	11.2889	10.4998	6.98764	7.27917	9.13465	9.41621	10.5082	10.3556	FGFR1	8	38400215	38468834	-	13842	protein_coding	fibroblast growth factor receptor 1 [Source:HGNC Symbol;Acc:HGNC:3688]
ENSG00000077800	0	0	0	0	0	0	0	0	0	0	0	0	FKBP6	7	73328164	73358637	+	4743	protein_coding	FK506 binding protein 6 [Source:HGNC Symbol;Acc:HGNC:3722]
ENSG00000077935	0.226193	0.332986	0.353473	0.28954	0.304811	0.278478	0.505687	0.413527	0.543338	0.35622	0.589168	0.391192	SMC1B	22	45344063	45413619	-	4253	protein_coding	structural maintenance of chromosomes 1B [Source:HGNC Symbol;Acc:HGNC:11112]
ENSG00000077942	42.333	39.8904	31.5787	30.3493	30.3472	29.9062	44.2992	49.1558	49.4973	50.461	47.9444	46.311	FBLN1	22	45502238	45601135	+	7285	protein_coding	fibulin 1 [Source:HGNC Symbol;Acc:HGNC:3600]
ENSG00000077943	0	0.0376246	0	0.0148707	0.0132466	0.0224754	0	0.00753629	0	0	0.0162368	0.00690647	ITGA8	10	15513949	15720125	-	7528	protein_coding	integrin subunit alpha 8 [Source:HGNC Symbol;Acc:HGNC:6144]
ENSG00000077984	0	0.130524	0	0	0	0	0	0	0	0	0.131431	0	CST7	20	24949230	24959928	+	930	protein_coding	cystatin F [Source:HGNC Symbol;Acc:HGNC:2479]
ENSG00000078018	6.99528	7.30559	10.8095	10.6823	10.3525	10.0218	12.8835	13.1342	12.725	12.963	14.4078	14.6229	MAP2	2	209424058	209734118	+	11559	protein_coding	microtubule associated protein 2 [Source:HGNC Symbol;Acc:HGNC:6839]
ENSG00000078043	4.09916	4.1947	3.73965	3.48097	3.89732	3.66829	4.3047	4.58993	3.97536	4.06539	3.93326	3.94233	PIAS2	18	46803224	46920160	-	17527	protein_coding	protein inhibitor of activated STAT 2 [Source:HGNC Symbol;Acc:HGNC:17311]
ENSG00000078053	0.413244	0.416399	0.175283	0.238353	0.159241	0.310211	0.402225	0.322119	0.222831	0.156082	0.26025	0.285974	AMPH	7	38383704	38631567	-	5636	protein_coding	amphiphysin [Source:HGNC Symbol;Acc:HGNC:471]
ENSG00000078061	23.3177	21.3244	21.9317	22.0726	24.1049	23.2454	21.1624	21.1847	24.6983	22.1752	22.9939	23.4736	ARAF	X	47561100	47571920	+	3535	protein_coding	A-Raf proto-oncogene, serine/threonine kinase [Source:HGNC Symbol;Acc:HGNC:646]
ENSG00000078070	18.3614	16.0033	14.3339	12.9408	14.2392	13.0913	16.7748	16.8585	12.9046	13.4025	14.059	12.1166	MCCC1	3	183015218	183116075	-	4321	protein_coding	methylcrotonoyl-CoA carboxylase 1 [Source:HGNC Symbol;Acc:HGNC:6936]
ENSG00000078081	2.68018	2.93714	1.71088	1.08544	1.04529	0.827649	2.57427	2.12601	1.54023	1.57525	1.50546	0.967354	LAMP3	3	183122213	183163839	-	3816	protein_coding	lysosomal associated membrane protein 3 [Source:HGNC Symbol;Acc:HGNC:14582]
ENSG00000078098	0	0	0.00613337	0	0	0.00805346	0	0	0	0	0	0	FAP	2	162170684	162245151	-	7003	protein_coding	fibroblast activation protein alpha [Source:HGNC Symbol;Acc:HGNC:3590]
ENSG00000078114	0.660055	0.663806	4.69345	3.77145	4.9955	3.92401	0.544911	0.469522	1.86165	1.85047	2.37228	2.437	NEBL	10	20779973	21174187	-	13654	protein_coding	nebulette [Source:HGNC Symbol;Acc:HGNC:16932]
ENSG00000078124	4.61213	4.52939	4.91491	5.03905	5.28014	4.92367	4.4411	3.92469	5.08778	5.18698	4.9735	4.86539	ACER3	11	76860867	77026797	+	8442	protein_coding	alkaline ceramidase 3 [Source:HGNC Symbol;Acc:HGNC:16066]
ENSG00000078140	39.6363	38.7268	30.7993	29.8062	30.4959	30.3229	48.0751	47.0523	38.3492	37.9042	39.5823	37.6483	UBE2K	4	39698044	39782792	+	5245	protein_coding	ubiquitin conjugating enzyme E2 K [Source:HGNC Symbol;Acc:HGNC:4914]
ENSG00000078142	3.82451	4.02815	4.16859	4.30535	4.43551	4.43824	4.01586	3.79267	4.15486	4.33467	4.0052	4.39595	PIK3C3	18	41955206	42087830	+	15198	protein_coding	phosphatidylinositol 3-kinase catalytic subunit type 3 [Source:HGNC Symbol;Acc:HGNC:8974]
ENSG00000078177	4.93701	5.13033	5.25818	4.85462	5.60197	4.91443	5.38418	5.60122	5.49598	5.27222	5.1639	5.02738	N4BP2	4	40056826	40158252	+	9835	protein_coding	NEDD4 binding protein 2 [Source:HGNC Symbol;Acc:HGNC:29851]
ENSG00000078237	0.806675	1.00728	1.4435	1.30981	1.37776	1.41803	0.737979	0.847397	0.8879	0.924621	0.958494	1.21664	TIGAR	12	4307763	4354593	+	4017	protein_coding	TP53 induced glycolysis regulatory phosphatase [Source:HGNC Symbol;Acc:HGNC:1185]
ENSG00000078246	39.4578	39.852	36.7138	37.1454	35.1732	36.9134	40.2922	41.1989	37.6013	41.7117	42.5944	43.3783	TULP3	12	2877223	2941140	+	3181	protein_coding	tubby like protein 3 [Source:HGNC Symbol;Acc:HGNC:12425]
ENSG00000078269	9.04581	9.57718	8.75337	9.588	8.80823	9.19131	9.24965	9.13236	8.41608	9.07947	7.97392	8.58971	SYNJ2	6	157981887	158099176	+	12493	protein_coding	synaptojanin 2 [Source:HGNC Symbol;Acc:HGNC:11504]
ENSG00000078295	0.0202087	0.0115357	0.117556	0.118087	0.10519	0.131847	0	0	0.0257792	0.0473719	0.0627254	0.0385389	ADCY2	5	7396208	7830081	+	17538	protein_coding	adenylate cyclase 2 [Source:HGNC Symbol;Acc:HGNC:233]
ENSG00000078304	7.91592	8.30828	8.02589	7.65427	7.81278	7.60977	8.70538	8.38154	7.8856	8.18452	8.01956	8.07404	PPP2R5C	14	101761798	101927989	+	14289	protein_coding	protein phosphatase 2 regulatory subunit B'gamma [Source:HGNC Symbol;Acc:HGNC:9311]
ENSG00000078319	5.93724	5.20609	5.9811	6.24458	5.31895	6.20015	6.39015	5.82116	6.95437	7.3625	6.56941	5.71572	PMS2P1	7	100320992	100341908	-	1228	unprocessed_pseudogene	PMS1 homolog 2, mismatch repair system component pseudogene 1 [Source:HGNC Symbol;Acc:HGNC:9123]
ENSG00000078328	0	0	0	0	0	0	0	0	0	0	0	0	RBFOX1	16	5239802	7713338	+	10121	protein_coding	RNA binding fox-1 homolog 1 [Source:HGNC Symbol;Acc:HGNC:18222]
ENSG00000078369	113.579	110.296	114.499	108.405	112.618	110.274	112.168	115.818	113.888	115.883	126.202	118.146	GNB1	1	1785285	1891117	-	6417	protein_coding	G protein subunit beta 1 [Source:HGNC Symbol;Acc:HGNC:4396]
ENSG00000078399	12.8877	13.3183	9.65676	10.3298	10.1399	10.1104	12.3776	13.8789	11.8912	11.5361	10.956	11.6033	HOXA9	7	27162435	27175180	-	3029	protein_coding	homeobox A9 [Source:HGNC Symbol;Acc:HGNC:5109]
ENSG00000078401	0.373572	0.358252	10.6482	11.8114	10.3742	8.84952	0.142958	0.0837185	1.2602	2.09139	2.01413	2.63412	EDN1	6	12290363	12297194	+	2033	protein_coding	endothelin 1 [Source:HGNC Symbol;Acc:HGNC:3176]
ENSG00000078403	5.27821	6.46119	5.70838	6.23	5.22652	5.4896	5.57414	5.10558	5.17179	5.55913	5.62315	5.50987	MLLT10	10	21524675	21743630	+	6945	protein_coding	MLLT10, histone lysine methyltransferase DOT1L cofactor [Source:HGNC Symbol;Acc:HGNC:16063]
ENSG00000078487	1.63278	1.64631	1.51458	1.53513	1.92348	1.95474	1.29638	1.40209	1.43832	1.38453	1.30777	1.48862	ZCWPW1	7	100400826	100428992	-	3318	protein_coding	zinc finger CW-type and PWWP domain containing 1 [Source:HGNC Symbol;Acc:HGNC:23486]
ENSG00000078549	0	0	0.0125738	0	0	0.0165101	0.00850801	0	0.00735292	0	0.00894547	0.00761006	ADCYAP1R1	7	31052461	31111479	+	6832	protein_coding	ADCYAP receptor type I [Source:HGNC Symbol;Acc:HGNC:242]
ENSG00000078579	0	0	0.0254455	0.0331595	0.236304	0.0668227	0.103306	0.0336097	0.0892804	0	0.144823	0.154004	FGF20	8	16992169	17002181	-	1688	protein_coding	fibroblast growth factor 20 [Source:HGNC Symbol;Acc:HGNC:3677]
ENSG00000078589	0	0	0	0	0	0	0	0	0	0	0	0	P2RY10	X	78945332	78961954	+	1803	protein_coding	P2Y receptor family member 10 [Source:HGNC Symbol;Acc:HGNC:19906]
ENSG00000078596	0.641842	0.631302	0.984273	0.818722	0.704994	0.769943	0.793539	0.276613	0.955227	0.738666	0.744947	0.430942	ITM2A	X	79360384	79367667	-	2051	protein_coding	integral membrane protein 2A [Source:HGNC Symbol;Acc:HGNC:6173]
ENSG00000078618	33.6845	33.8552	28.3028	27.0817	29.7482	27.9868	33.3158	34.6447	31.2922	32.4124	30.2284	30.2371	NRDC	1	51789191	51878937	-	6773	protein_coding	nardilysin convertase [Source:HGNC Symbol;Acc:HGNC:7995]
ENSG00000078668	99.2318	94.3739	77.7676	75.4508	76.0839	81.3566	95.4344	93.2549	84.5569	86.6019	89.2118	85.6269	VDAC3	8	42391624	42405897	+	3141	protein_coding	voltage dependent anion channel 3 [Source:HGNC Symbol;Acc:HGNC:12674]
ENSG00000078674	10.2525	9.42585	8.10573	8.76508	8.20474	8.18743	8.83671	9.7717	8.3986	8.62391	8.23757	8.04804	PCM1	8	17922840	18029944	+	14445	protein_coding	pericentriolar material 1 [Source:HGNC Symbol;Acc:HGNC:8727]
ENSG00000078687	5.8647	5.66643	7.53429	7.6673	7.44469	7.36006	5.17914	4.77925	6.35682	6.30297	7.07907	6.36387	TNRC6C	17	77959240	78108835	+	11111	protein_coding	trinucleotide repeat containing 6C [Source:HGNC Symbol;Acc:HGNC:29318]
ENSG00000078699	37.3592	38.0409	11.677	13.4296	11.2458	12.9352	43.0803	43.7632	21.2956	23.048	17.7459	17.5542	CBFA2T2	20	33490075	33650036	+	9457	protein_coding	CBFA2/RUNX1 translocation partner 2 [Source:HGNC Symbol;Acc:HGNC:1536]
ENSG00000078725	0.0907606	0.0932555	0.0439969	0.0286675	0.0638414	0.0144426	0.0893112	0.0290567	0.0257286	0.02503	0.0156506	0.0133142	BRINP1	9	119153458	119369467	-	3905	protein_coding	BMP/retinoic acid inducible neural specific 1 [Source:HGNC Symbol;Acc:HGNC:2687]
ENSG00000078747	14.071	13.5583	14.6052	14.9256	14.6124	14.2435	13.9037	13.9279	15.559	15.1879	15.5815	14.5349	ITCH	20	34363235	34511393	+	6664	protein_coding	itchy E3 ubiquitin protein ligase [Source:HGNC Symbol;Acc:HGNC:13890]
ENSG00000078795	0.0217629	0	0.0553862	0.048118	0.0321471	0.0242417	0.0874462	0.0243857	0	0.0210063	0.0394039	0.0558692	PKD2L2	5	137887968	137942747	+	4653	protein_coding	polycystin 2 like 2, transient receptor potential cation channel [Source:HGNC Symbol;Acc:HGNC:9012]
ENSG00000078804	11.8076	11.733	20.0334	19.7786	20.5077	19.9288	13.5968	13.9418	18.1431	17.2575	20.0779	17.9168	TP53INP2	20	34704290	34713439	+	4228	protein_coding	tumor protein p53 inducible nuclear protein 2 [Source:HGNC Symbol;Acc:HGNC:16104]
ENSG00000078808	23.9341	24.9443	29.8995	29.4308	30.8436	30.9838	20.108	21.5415	27.4805	25.0012	26.5149	26.2333	SDF4	1	1216908	1232031	-	4709	protein_coding	stromal cell derived factor 4 [Source:HGNC Symbol;Acc:HGNC:24188]
ENSG00000078814	0.0638399	0.0918328	0.0866514	0.190553	0.138308	0.0782224	0.0586324	0.12876	0.0443381	0.0616204	0.0462354	0.111444	MYH7B	20	34975403	35002437	+	7931	protein_coding	myosin heavy chain 7B [Source:HGNC Symbol;Acc:HGNC:15906]
ENSG00000078898	0	0	0	0	0	0	0	0	0	0	0	0	BPIFB2	20	33007600	33023709	+	1898	protein_coding	BPI fold containing family B member 2 [Source:HGNC Symbol;Acc:HGNC:16177]
ENSG00000078900	14.0223	13.4137	6.73844	7.2253	6.92276	7.13006	12.8235	14.1099	8.54212	8.61369	7.97944	7.32638	TP73	1	3652520	3736201	+	6763	protein_coding	tumor protein p73 [Source:HGNC Symbol;Acc:HGNC:12003]
ENSG00000078902	12.7192	11.9365	13.9416	13.6495	12.8338	13.838	11.911	12.8297	13.602	12.4812	13.7185	14.1038	TOLLIP	11	1274371	1309654	-	5983	protein_coding	toll interacting protein [Source:HGNC Symbol;Acc:HGNC:16476]
ENSG00000078967	2.54607	2.55842	2.64292	2.42278	2.89872	2.32151	1.94866	2.28714	2.66471	2.39534	2.25633	2.58139	UBE2D4	7	43926438	43956136	+	4713	protein_coding	ubiquitin conjugating enzyme E2 D4 (putative) [Source:HGNC Symbol;Acc:HGNC:21647]
ENSG00000079101	0.184306	0.189372	0.469055	0.349287	0.518566	0.381268	0.181363	0.132761	0.31348	0.304968	0.476719	0.419071	CLUL1	18	596988	650334	+	3846	protein_coding	clusterin like 1 [Source:HGNC Symbol;Acc:HGNC:2096]
ENSG00000079102	0.175817	0.146484	0.187231	0.186095	0.139984	0.15834	0.0944801	0.0964067	0.107633	0.090268	0.103853	0.0998736	RUNX1T1	8	91954967	92103286	-	13535	protein_coding	RUNX1 translocation partner 1 [Source:HGNC Symbol;Acc:HGNC:1535]
ENSG00000079112	0.0519164	0	0.0550526	0.0286969	0.0127814	0.0578296	0.0298009	0.0145433	0	0	0	0.0133278	CDH17	8	94127171	94217303	-	3901	protein_coding	cadherin 17 [Source:HGNC Symbol;Acc:HGNC:1756]
ENSG00000079134	5.31186	5.5435	3.7693	3.98625	3.95705	3.80073	5.23011	4.87365	4.34644	4.31287	4.03564	4.15833	THOC1	18	214520	268050	-	8102	protein_coding	THO complex 1 [Source:HGNC Symbol;Acc:HGNC:19070]
ENSG00000079150	3.91243	4.07253	3.59793	3.99809	3.27005	3.62561	4.58597	4.51287	4.20801	4.90298	4.08759	4.16948	FKBP7	2	178463664	178478600	-	3080	protein_coding	FK506 binding protein 7 [Source:HGNC Symbol;Acc:HGNC:3723]
ENSG00000079156	0.612726	0.556598	1.27517	1.17444	1.30228	1.14898	0.475702	0.622357	0.918455	0.927555	1.04289	1.14522	OSBPL6	2	178194481	178402891	+	11486	protein_coding	oxysterol binding protein like 6 [Source:HGNC Symbol;Acc:HGNC:16388]
ENSG00000079215	0.428327	0.51668	2.27615	2.12636	2.20451	2.20552	1.2247	1.63	1.61971	1.47432	2.74117	2.80499	SLC1A3	5	36606355	36688334	+	6265	protein_coding	solute carrier family 1 member 3 [Source:HGNC Symbol;Acc:HGNC:10941]
ENSG00000079246	147.529	144.015	111.331	112.315	115.117	115.016	147.588	148.744	136.627	139.886	136.741	126.397	XRCC5	2	216107464	216206303	+	5463	protein_coding	X-ray repair cross complementing 5 [Source:HGNC Symbol;Acc:HGNC:12833]
ENSG00000079257	3.7031	3.98169	4.99774	5.32193	4.37602	5.36234	3.36238	2.90456	4.04152	5.39402	5.89211	6.53356	LXN	3	158645822	158672693	-	1504	protein_coding	latexin [Source:HGNC Symbol;Acc:HGNC:13347]
ENSG00000079263	0.018141	0	0.00769474	0	0.0089323	0.0101036	0.0208265	0	0.0269985	0.0175102	0	0	SP140	2	230203110	230313215	+	5582	protein_coding	SP140 nuclear body protein [Source:HGNC Symbol;Acc:HGNC:17133]
ENSG00000079277	1.49949	1.33371	2.14494	2.07386	2.6938	2.35517	1.14525	1.08264	1.69318	1.61693	1.77212	1.89413	MKNK1	1	46557408	46616843	-	8070	protein_coding	MAP kinase interacting serine/threonine kinase 1 [Source:HGNC Symbol;Acc:HGNC:7110]
ENSG00000079308	0.457148	0.549243	0.622608	0.725408	0.548182	0.616603	0.307039	0.414671	0.607845	0.615354	0.608114	0.574814	TNS1	2	217799588	218033982	-	16281	protein_coding	tensin 1 [Source:HGNC Symbol;Acc:HGNC:11973]
ENSG00000079313	8.54024	7.9237	8.00957	7.58926	8.77775	8.08299	8.22617	9.13077	8.84377	8.22574	9.23161	8.00307	REXO1	19	1815246	1848463	-	5561	protein_coding	RNA exonuclease 1 homolog [Source:HGNC Symbol;Acc:HGNC:24616]
ENSG00000079332	16.2059	15.924	17.8915	16.8308	18.3748	17.391	17.4531	16.805	18.3459	18.6465	19.1991	18.228	SAR1A	10	70147289	70170523	-	6914	protein_coding	secretion associated Ras related GTPase 1A [Source:HGNC Symbol;Acc:HGNC:10534]
ENSG00000079335	1.52415	1.49769	1.4513	1.47864	1.62346	1.53318	0.883819	1.25474	1.39649	1.2685	1.56754	1.12592	CDC14A	1	100345001	100520278	+	6511	protein_coding	cell division cycle 14A [Source:HGNC Symbol;Acc:HGNC:1718]
ENSG00000079337	0.0209602	0.0268008	0.0248935	0.0324402	0.0288972	0.018678	0.00962522	0.00939447	0.00415923	0.0202315	0.0253003	0.0215234	RAPGEF3	12	47734367	47771040	-	12078	protein_coding	Rap guanine nucleotide exchange factor 3 [Source:HGNC Symbol;Acc:HGNC:16629]
ENSG00000079385	0	0	0.0233266	0	0	0	0	0	0	0	0	0	CEACAM1	19	42507304	42561234	-	5524	protein_coding	carcinoembryonic antigen related cell adhesion molecule 1 [Source:HGNC Symbol;Acc:HGNC:1814]
ENSG00000079387	19.5037	20.3716	15.0962	14.7126	15.0241	14.771	19.3114	19.582	16.6104	17.2459	17.0954	16.4043	SENP1	12	48042898	48106308	-	6342	protein_coding	SUMO specific peptidase 1 [Source:HGNC Symbol;Acc:HGNC:17927]
ENSG00000079393	0	0	0	0	0	0	0	0	0	0	0	0	DUSP13	10	75094432	75109221	-	2351	protein_coding	dual specificity phosphatase 13 [Source:HGNC Symbol;Acc:HGNC:19681]
ENSG00000079432	23.4918	24.6977	23.2087	24.125	23.8534	24.1122	23.1001	25.313	21.7047	23.0663	20.9082	24.479	CIC	19	42268537	42295797	+	9494	protein_coding	capicua transcriptional repressor [Source:HGNC Symbol;Acc:HGNC:14214]
ENSG00000079435	0.0875303	0.0621783	0.123757	0.0645101	0.124507	0.119167	0.0781573	0.032693	0.125443	0.0375498	0.140873	0.109856	LIPE	19	42401507	42427426	-	5206	protein_coding	lipase E, hormone sensitive type [Source:HGNC Symbol;Acc:HGNC:6621]
ENSG00000079459	36.1584	35.2667	22.2769	23.4352	21.4987	23.1903	33.2312	36.2517	29.2411	28.231	29.0069	29.1742	FDFT1	8	11795573	11839309	+	5202	protein_coding	farnesyl-diphosphate farnesyltransferase 1 [Source:HGNC Symbol;Acc:HGNC:3629]
ENSG00000079462	46.8849	47.3346	28.4833	27.9275	30.8859	32.1141	39.6523	43.8193	37.9861	38.6423	32.7758	35.8337	PAFAH1B3	19	42297033	42303546	-	1419	protein_coding	platelet activating factor acetylhydrolase 1b catalytic subunit 3 [Source:HGNC Symbol;Acc:HGNC:8576]
ENSG00000079482	3.19525	2.63223	4.04764	4.17213	4.32881	4.0118	3.10282	3.28368	4.19033	4.37368	3.94605	4.13457	OPHN1	X	68042344	68433913	-	8224	protein_coding	oligophrenin 1 [Source:HGNC Symbol;Acc:HGNC:8148]
ENSG00000079557	0.022563	0	0	0	0	0	0	0	0	0	0	0	AFM	4	73481683	73504001	+	2244	protein_coding	afamin [Source:HGNC Symbol;Acc:HGNC:316]
ENSG00000079616	43.7741	41.6449	26.855	27.1429	26.9652	28.8401	38.0007	39.8659	32.9348	32.2218	29.9341	29.9267	KIF22	16	29790719	29805385	+	4312	protein_coding	kinesin family member 22 [Source:HGNC Symbol;Acc:HGNC:6391]
ENSG00000079689	0	0.0273027	0	0.0377687	0	0	0	0	0	0	0	0.0350823	SCGN	6	25652201	25701783	+	1482	protein_coding	secretagogin, EF-hand calcium binding protein [Source:HGNC Symbol;Acc:HGNC:16941]
ENSG00000079691	1.81704	1.84489	3.7399	3.51531	3.96739	3.66643	1.88085	1.56874	3.02194	3.25616	3.67645	3.42585	CARMIL1	6	25279078	25620530	+	6799	protein_coding	capping protein regulator and myosin 1 linker 1 [Source:HGNC Symbol;Acc:HGNC:21581]
ENSG00000079739	12.2371	12.9399	11.9413	11.8272	11.376	12.707	10.7228	11.476	13.0955	14.0046	13.204	13.393	PGM1	1	63593276	63660245	+	4212	protein_coding	phosphoglucomutase 1 [Source:HGNC Symbol;Acc:HGNC:8905]
ENSG00000079785	91.1181	86.9422	72.5243	68.9115	71.2194	70.2736	105.714	105.341	98.6878	100.177	101.296	93.4579	DDX1	2	15591178	15631111	+	3833	protein_coding	DEAD-box helicase 1 [Source:HGNC Symbol;Acc:HGNC:2734]
ENSG00000079805	12.2709	12.1993	11.8283	11.5752	11.9986	12.5274	11.973	12.9816	11.5582	12.375	12.6432	12.7089	DNM2	19	10718079	10833488	+	13443	protein_coding	dynamin 2 [Source:HGNC Symbol;Acc:HGNC:2974]
ENSG00000079819	1.49147	1.36443	4.84459	4.6319	4.97635	4.79823	0.715319	0.764139	2.89144	2.64245	3.7901	3.41071	EPB41L2	6	130839347	131063322	-	10320	protein_coding	erythrocyte membrane protein band 4.1 like 2 [Source:HGNC Symbol;Acc:HGNC:3379]
ENSG00000079841	0	0.0031641	0.00671755	0.00875403	0	0.00441026	0.00454541	0	0.0117849	0.00382164	0	0	RIMS1	6	71886703	72403143	+	12788	protein_coding	regulating synaptic membrane exocytosis 1 [Source:HGNC Symbol;Acc:HGNC:17282]
ENSG00000079931	1.84619	2.00287	4.71474	4.38861	5.14332	4.48587	1.39469	1.36125	4.06209	4.54271	5.85406	5.36323	MOXD1	6	132296055	132401545	-	5293	protein_coding	monooxygenase DBH like 1 [Source:HGNC Symbol;Acc:HGNC:21063]
ENSG00000079950	5.50281	6.21247	6.61829	6.8041	6.88554	6.82136	5.37035	5.63628	5.91344	6.33443	6.35135	6.2535	STX7	6	132445867	132513198	-	16387	protein_coding	syntaxin 7 [Source:HGNC Symbol;Acc:HGNC:11442]
ENSG00000079974	4.58874	4.55634	5.60498	6.01689	5.09643	5.16905	3.96093	4.31057	4.53571	4.4292	4.83093	5.10176	RABL2B	22	50767501	50783663	-	5870	protein_coding	RAB, member of RAS oncogene family like 2B [Source:HGNC Symbol;Acc:HGNC:9800]
ENSG00000079999	35.7557	34.2872	29.2818	28.5299	27.9195	30.8309	33.4449	33.1107	31.9763	31.7708	33.0358	31.2836	KEAP1	19	10486120	10503741	-	3761	protein_coding	kelch like ECH associated protein 1 [Source:HGNC Symbol;Acc:HGNC:23177]
ENSG00000080007	0	0	0	0.0199406	0.0177628	0.020092	0	0	0	0	0	0	DDX43	6	73394748	73417569	+	2807	protein_coding	DEAD-box helicase 43 [Source:HGNC Symbol;Acc:HGNC:18677]
ENSG00000080031	0.0116555	0	0.0494383	0.0128852	0	0.012983	0.0401428	0	0	0	0.0140689	0.0239373	PTPRH	19	55181248	55209506	-	4344	protein_coding	protein tyrosine phosphatase, receptor type H [Source:HGNC Symbol;Acc:HGNC:9672]
ENSG00000080166	0	0	0.0170829	0.00742056	0.0132202	0.0299077	0	0.00752131	0.0199795	0.038874	0.0648182	0.0206782	DCT	13	94436808	94479682	-	7543	protein_coding	dopachrome tautomerase [Source:HGNC Symbol;Acc:HGNC:2709]
ENSG00000080189	5.61623	5.01845	6.35253	6.23781	6.60446	5.83885	4.77351	4.77684	5.25292	4.85668	5.53432	5.47035	SLC35C2	20	46345980	46364458	-	7708	protein_coding	solute carrier family 35 member C2 [Source:HGNC Symbol;Acc:HGNC:17117]
ENSG00000080200	0.477174	0.518323	1.39911	1.475	1.57852	1.24366	0.441442	0.352993	1.01583	1.02402	0.945055	1.14174	CRYBG3	3	97822040	97944963	+	10929	protein_coding	crystallin beta-gamma domain containing 3 [Source:HGNC Symbol;Acc:HGNC:34427]
ENSG00000080224	0	0	0	0	0	0	0	0	0	0	0	0	EPHA6	3	96814581	97752460	+	6291	protein_coding	EPH receptor A6 [Source:HGNC Symbol;Acc:HGNC:19296]
ENSG00000080293	0	0.0118104	0	0	0.0727672	0.0164619	0	0	0.0586516	0	0	0	SCTR	2	119439843	119525301	-	3426	protein_coding	secretin receptor [Source:HGNC Symbol;Acc:HGNC:10608]
ENSG00000080298	7.01288	6.8144	7.05676	6.52997	7.79887	6.67045	6.88007	6.49671	7.25933	6.35337	7.65516	7.21993	RFX3	9	3218297	3526004	-	11169	protein_coding	regulatory factor X3 [Source:HGNC Symbol;Acc:HGNC:9984]
ENSG00000080345	12.0572	11.3841	9.50732	9.36072	10.1746	9.19275	13.3046	12.9388	11.5204	10.9493	11.452	11.5827	RIF1	2	151409883	151508013	+	18166	protein_coding	replication timing regulatory factor 1 [Source:HGNC Symbol;Acc:HGNC:23207]
ENSG00000080371	5.71798	5.76558	6.61583	6.86926	6.35533	6.37629	5.95549	6.44599	6.60675	6.7626	6.72666	6.49412	RAB21	12	71754874	71800285	+	16036	protein_coding	RAB21, member RAS oncogene family [Source:HGNC Symbol;Acc:HGNC:18263]
ENSG00000080493	0.236792	0.19344	0.410682	0.541001	0.456006	0.492357	0.338297	0.312499	0.506423	0.441882	0.508131	0.470099	SLC4A4	4	71062667	71572087	+	9622	protein_coding	solute carrier family 4 member 4 [Source:HGNC Symbol;Acc:HGNC:11030]
ENSG00000080503	13.892	13.4781	16.2453	16.2216	16.7747	16.3963	12.9226	13.3786	15.1772	15.3933	16.0192	15.2914	SMARCA2	9	1980290	2193624	+	18595	protein_coding	SWI/SNF related, matrix associated, actin dependent regulator of chromatin, subfamily a, member 2 [Source:HGNC Symbol;Acc:HGNC:11098]
ENSG00000080511	0.0253031	0.0202212	0	0	0	0	0	0	0	0	0	0	RDH8	19	10013249	10022279	+	2001	protein_coding	retinol dehydrogenase 8 [Source:HGNC Symbol;Acc:HGNC:14423]
ENSG00000080546	2.24435	2.56002	1.95427	1.98929	2.1128	2.38985	2.00907	1.92767	1.7265	1.72733	1.81401	1.93916	SESN1	6	108986437	109094819	-	5121	protein_coding	sestrin 1 [Source:HGNC Symbol;Acc:HGNC:21595]
ENSG00000080561	2.1907	2.15574	3.67526	4.15688	3.92827	4.64371	2.21471	2.25321	3.21167	2.99823	3.43367	3.3072	MID2	X	107825755	107927193	+	3097	protein_coding	midline 2 [Source:HGNC Symbol;Acc:HGNC:7096]
ENSG00000080572	0.0262203	0	0.0222434	0.0289867	0.0258209	0.0292068	0	0	0.0780452	0.0253087	0	0.0269249	PIH1D3	X	107206632	107244243	+	1931	protein_coding	PIH1 domain containing 3 [Source:HGNC Symbol;Acc:HGNC:28570]
ENSG00000080573	0.0150019	0.0239778	0.0127265	0.00829234	0.0517068	0.0250659	0.00861137	0.0336197	0.0372112	0.043441	0.063379	0.0231075	COL5A3	19	9959561	10010471	-	6750	protein_coding	collagen type V alpha 3 chain [Source:HGNC Symbol;Acc:HGNC:14864]
ENSG00000080603	1.84027	1.98555	1.91924	1.66602	2.00184	1.69104	1.57708	1.58491	1.91036	1.40816	1.56431	1.37641	SRCAP	16	30698209	30741409	+	13674	protein_coding	Snf2 related CREBBP activator protein [Source:HGNC Symbol;Acc:HGNC:16974]
ENSG00000080608	61.6293	56.7552	42.1904	41.2511	40.798	41.5019	62.2065	60.2542	51.9239	55.3704	50.7753	48.189	PUM3	9	2720469	2844241	-	2707	protein_coding	pumilio RNA binding family member 3 [Source:HGNC Symbol;Acc:HGNC:29676]
ENSG00000080618	0.0885681	0.0943733	0	0.065275	0.0290729	0.0328853	0	0.0330806	0.146458	0.256466	0.0356358	0.030316	CPB2	13	46053195	46105033	-	1715	protein_coding	carboxypeptidase B2 [Source:HGNC Symbol;Acc:HGNC:2300]
ENSG00000080644	0.14876	0.178324	0.207323	0.281922	0.167421	0.165703	0.231775	0.250031	0.242478	0.266663	0.115433	0.207313	CHRNA3	15	78593052	78621295	-	4765	protein_coding	cholinergic receptor nicotinic alpha 3 subunit [Source:HGNC Symbol;Acc:HGNC:1957]
ENSG00000080709	2.55147	2.29469	0.74797	0.707322	0.814482	0.903903	2.84856	2.7453	1.83475	1.51381	1.66704	1.55439	KCNN2	5	114055545	114496500	+	6489	protein_coding	potassium calcium-activated channel subfamily N member 2 [Source:HGNC Symbol;Acc:HGNC:6291]
ENSG00000080802	5.27366	5.02385	4.25286	4.12662	4.68752	4.31106	5.8052	5.09861	4.94528	4.44791	4.50572	4.55366	CNOT4	7	135361795	135510127	-	6999	protein_coding	CCR4-NOT transcription complex subunit 4 [Source:HGNC Symbol;Acc:HGNC:7880]
ENSG00000080815	7.17707	7.0902	8.23459	8.3113	8.4111	8.60122	6.6676	6.49064	7.46431	7.93474	7.93819	7.58945	PSEN1	14	73136418	73223691	+	9947	protein_coding	presenilin 1 [Source:HGNC Symbol;Acc:HGNC:9508]
ENSG00000080819	8.55345	9.26432	7.09665	8.07041	5.55372	7.53839	9.20819	9.21564	8.82845	8.33168	6.35358	8.0433	CPOX	3	98579446	98593723	-	3232	protein_coding	coproporphyrinogen oxidase [Source:HGNC Symbol;Acc:HGNC:2321]
ENSG00000080822	15.2758	16.1478	14.7619	15.6751	12.9596	13.578	18.5177	18.2803	18.3435	18.7915	17.3729	18.1578	CLDND1	3	98497912	98523066	-	5217	protein_coding	claudin domain containing 1 [Source:HGNC Symbol;Acc:HGNC:1322]
ENSG00000080823	0.653844	0.73963	0.867165	0.875537	0.816189	0.728316	0.740064	0.634611	0.589335	0.662222	0.611377	0.647771	MOK	14	102224500	102305200	-	10996	protein_coding	MOK protein kinase [Source:HGNC Symbol;Acc:HGNC:9833]
ENSG00000080824	385.852	370.308	338.133	321.708	317.611	309.17	350.555	349.642	341.155	348.095	346.36	323.285	HSP90AA1	14	102080738	102139699	-	5248	protein_coding	heat shock protein 90 alpha family class A member 1 [Source:HGNC Symbol;Acc:HGNC:5253]
ENSG00000080839	5.79957	5.53862	5.77118	5.15172	6.54864	5.38977	6.22856	5.07874	6.38696	5.1547	5.89188	5.69344	RBL1	20	36996349	37095995	-	5954	protein_coding	RB transcriptional corepressor like 1 [Source:HGNC Symbol;Acc:HGNC:9893]
ENSG00000080845	7.489	8.0612	10.5755	10.973	10.3135	10.1965	6.22337	6.9327	8.61353	8.11831	7.72548	8.68996	DLGAP4	20	36306336	36528637	+	8789	protein_coding	DLG associated protein 4 [Source:HGNC Symbol;Acc:HGNC:24476]
ENSG00000080854	2.78108	2.41945	2.06062	2.05291	1.96736	1.66656	3.61713	3.2543	2.38383	2.22566	2.40085	2.11474	IGSF9B	11	133908564	133956985	-	5753	protein_coding	immunoglobulin superfamily member 9B [Source:HGNC Symbol;Acc:HGNC:32326]
ENSG00000080910	0	0	0	0	0	0	0	0	0	0	0	0	CFHR2	1	196943756	196959226	+	2336	protein_coding	complement factor H related 2 [Source:HGNC Symbol;Acc:HGNC:4890]
ENSG00000080947	0.438464	0.457304	0.611529	0.722978	0.592789	0.72019	0.358333	0.549595	0.53826	0.480605	0.484402	0.496033	CROCCP3	1	16467436	16499257	-	6813	transcribed_unprocessed_pseudogene	ciliary rootlet coiled-coil, rootletin pseudogene 3 [Source:HGNC Symbol;Acc:HGNC:29405]
ENSG00000080986	15.6254	14.7463	10.3085	9.84197	9.39032	9.93238	15.7104	14.2936	13.5356	12.4078	11.0517	11.9004	NDC80	18	2571511	2616635	+	3600	protein_coding	NDC80, kinetochore complex component [Source:HGNC Symbol;Acc:HGNC:16909]
ENSG00000081014	4.71294	4.12928	4.28411	3.96278	4.38368	3.96222	4.47068	5.01109	4.61461	4.94754	4.63411	5.27761	AP4E1	15	50908672	51005900	+	7359	protein_coding	adaptor related protein complex 4 subunit epsilon 1 [Source:HGNC Symbol;Acc:HGNC:573]
ENSG00000081019	10.9371	10.1646	9.98371	10.0964	10.5731	9.6189	10.1183	9.95057	10.7484	10.5067	10.2262	9.72132	RSBN1	1	113761832	113812476	-	6819	protein_coding	round spermatid basic protein 1 [Source:HGNC Symbol;Acc:HGNC:25642]
ENSG00000081026	7.03765	7.23676	8.03381	8.16334	8.95409	7.79097	6.8004	7.05351	7.90988	7.84447	8.24834	8.19921	MAGI3	1	113390749	113685923	+	8180	protein_coding	membrane associated guanylate kinase, WW and PDZ domain containing 3 [Source:HGNC Symbol;Acc:HGNC:29647]
ENSG00000081041	0.0675086	0.05395	0.085904	0.261209	0.0664801	0.150396	0.0387511	0.151289	0	0.0325807	0.244462	0.0693225	CXCL2	4	74097035	74099293	-	1500	protein_coding	C-X-C motif chemokine ligand 2 [Source:HGNC Symbol;Acc:HGNC:4603]
ENSG00000081051	0.0466076	0.099325	0.118616	0.0687	0.107094	0.0865271	0	0.0174082	0.169557	0.0599829	0.0562585	0.0638133	AFP	4	73431138	73456174	+	3259	protein_coding	alpha fetoprotein [Source:HGNC Symbol;Acc:HGNC:317]
ENSG00000081052	4.38678	4.33298	1.93105	2.02762	2.014	1.96465	5.72845	6.46948	1.62531	1.67819	1.56489	1.55315	COL4A4	2	227002711	227164453	-	10076	protein_coding	collagen type IV alpha 4 chain [Source:HGNC Symbol;Acc:HGNC:2206]
ENSG00000081059	0.774843	0.780059	1.45123	1.27933	1.35266	1.38432	0.60651	0.682174	1.40776	1.15585	1.30576	1.17283	TCF7	5	134114711	134151865	+	10063	protein_coding	transcription factor 7 [Source:HGNC Symbol;Acc:HGNC:11639]
ENSG00000081087	2.90002	2.60632	4.17018	4.67758	4.31653	3.60102	2.90361	2.36522	4.55654	4.24008	4.62526	4.16912	OSTM1	6	108041409	108165854	-	5325	protein_coding	osteopetrosis associated transmembrane protein 1 [Source:HGNC Symbol;Acc:HGNC:21652]
ENSG00000081138	0.0557461	0.111375	0.0709364	0.157921	0.126949	0.147477	0.0559988	0.0273281	0.0483961	0.073986	0.155606	0.0822883	CDH7	18	65750252	65890341	+	14532	protein_coding	cadherin 7 [Source:HGNC Symbol;Acc:HGNC:1766]
ENSG00000081148	0.0182193	0.0291202	0.0927356	0.0805661	0.071767	0.121767	0.0139443	0.01361	0.0361534	0.0351717	0.058645	0.0935443	IMPG2	3	101222546	101320560	-	8337	protein_coding	interphotoreceptor matrix proteoglycan 2 [Source:HGNC Symbol;Acc:HGNC:18362]
ENSG00000081154	74.9678	76.5423	74.5776	67.7742	73.6489	70.1252	84.7166	81.8626	77.9438	75.0554	77.4877	73.8647	PCNP	3	101574095	101594437	+	3102	protein_coding	PEST proteolytic signal containing nuclear protein [Source:HGNC Symbol;Acc:HGNC:30023]
ENSG00000081177	7.30004	6.94511	7.22839	7.39101	7.11719	7.56421	6.61733	7.0022	6.19216	6.53123	6.51846	6.40041	EXD2	14	69191511	69244020	+	6263	protein_coding	exonuclease 3'-5' domain containing 2 [Source:HGNC Symbol;Acc:HGNC:20217]
ENSG00000081181	6.09336	5.45525	2.59346	2.29171	2.72189	2.70563	5.52901	5.51378	3.03322	3.3753	3.23523	3.05329	ARG2	14	67619798	67651720	+	2418	protein_coding	arginase 2 [Source:HGNC Symbol;Acc:HGNC:664]
ENSG00000081189	0	0	0	0.00476166	0.00424161	0.00959564	0	0.00965261	0.017094	0	0.0051991	0	MEF2C	5	88717117	88904257	-	11755	protein_coding	myocyte enhancer factor 2C [Source:HGNC Symbol;Acc:HGNC:6996]
ENSG00000081237	0.0110453	0	0.00468499	0.00610529	0.00543849	0.00615165	0.0253607	0.0495054	0	0	0	0	PTPRC	1	198638457	198757476	+	9168	protein_coding	protein tyrosine phosphatase, receptor type C [Source:HGNC Symbol;Acc:HGNC:9666]
ENSG00000081248	0	0	0	0	0	0	0	0	0	0	0	0	CACNA1S	1	201039512	201112566	-	6168	protein_coding	calcium voltage-gated channel subunit alpha1 S [Source:HGNC Symbol;Acc:HGNC:1397]
ENSG00000081277	0	0	0.117563	0.0360478	0.144499	0.0635628	0	0	0.00808809	0.0472109	0.0983987	0.0334838	PKP1	1	201283452	201332993	+	6211	protein_coding	plakophilin 1 [Source:HGNC Symbol;Acc:HGNC:9023]
ENSG00000081307	11.9403	11.338	9.96572	9.96156	10.714	9.54154	12.3627	12.2657	12.2074	11.5968	12.7029	12.68	UBA5	3	132654446	132678097	+	6827	protein_coding	ubiquitin like modifier activating enzyme 5 [Source:HGNC Symbol;Acc:HGNC:23230]
ENSG00000081320	1.9006	1.90629	2.59801	2.50093	2.71275	2.31422	2.2438	1.8365	2.50412	2.10933	2.36846	2.1176	STK17B	2	196133566	196176503	-	6580	protein_coding	serine/threonine kinase 17b [Source:HGNC Symbol;Acc:HGNC:11396]
ENSG00000081377	2.53593	2.53713	3.99878	3.77186	4.27495	3.90293	2.6502	2.67344	3.68769	3.4988	3.6744	3.83156	CDC14B	9	96490241	96619830	-	10462	protein_coding	cell division cycle 14B [Source:HGNC Symbol;Acc:HGNC:1719]
ENSG00000081386	9.66281	9.7654	9.61905	9.28319	9.76824	9.43941	10.7497	11.1723	10.2744	10.6392	9.72314	10.2298	ZNF510	9	96755865	96778129	-	5921	protein_coding	zinc finger protein 510 [Source:HGNC Symbol;Acc:HGNC:29161]
ENSG00000081479	0.0311386	0.0497694	0.731716	0.671266	0.72981	0.596588	0.021449	0.0104674	0.197727	0.306572	0.278139	0.380507	LRP2	2	169127109	169362685	-	16260	protein_coding	LDL receptor related protein 2 [Source:HGNC Symbol;Acc:HGNC:6694]
ENSG00000081665	0.0722103	0.0769433	0.0612579	0.0465668	0.0651844	0.0536234	0.0967167	0.0741699	0.0955267	0.0987412	0.116217	0.0370753	ZNF506	19	19785839	19821751	-	8414	protein_coding	zinc finger protein 506 [Source:HGNC Symbol;Acc:HGNC:23780]
ENSG00000081692	2.08862	2.63499	2.31931	2.39978	2.19546	2.41801	2.15534	2.26144	2.23526	2.17457	2.22367	2.32548	JMJD4	1	227730425	227735411	-	4315	protein_coding	jumonji domain containing 4 [Source:HGNC Symbol;Acc:HGNC:25724]
ENSG00000081721	34.8558	35.2497	29.0085	27.0654	30.9008	28.9674	36.3209	31.8118	33.0434	33.5885	34.7893	34.9072	DUSP12	1	161749758	161757238	+	1762	protein_coding	dual specificity phosphatase 12 [Source:HGNC Symbol;Acc:HGNC:3067]
ENSG00000081760	3.61473	3.33626	3.68564	3.41182	3.6712	3.45174	3.64782	3.77893	3.70505	3.63482	3.44045	3.39204	AACS	12	125065379	125143333	+	16094	protein_coding	acetoacetyl-CoA synthetase [Source:HGNC Symbol;Acc:HGNC:21298]
ENSG00000081791	5.68526	6.1025	6.64133	7.29402	6.39021	6.67789	5.98858	5.41344	6.13089	6.56248	5.66988	6.29371	DELE1	5	141923808	141942047	+	6047	protein_coding	DAP3 binding cell death enhancer 1 [Source:HGNC Symbol;Acc:HGNC:28969]
ENSG00000081800	0	0	0	0	0	0	0	0	0	0	0	0	SLC13A1	7	123113531	123199986	-	4415	protein_coding	solute carrier family 13 member 1 [Source:HGNC Symbol;Acc:HGNC:10916]
ENSG00000081803	6.77637	5.88685	10.0972	9.64175	11.7212	10.3632	5.29007	5.27938	8.81151	8.54148	9.66145	9.15241	CADPS2	7	122318425	122886759	-	6351	protein_coding	calcium dependent secretion activator 2 [Source:HGNC Symbol;Acc:HGNC:16018]
ENSG00000081818	0.648612	0.528922	0.617611	0.468273	0.599625	0.398106	0.714237	0.786107	0.630402	0.600508	0.655094	0.516521	PCDHB4	5	141121799	141125623	+	3825	protein_coding	protocadherin beta 4 [Source:HGNC Symbol;Acc:HGNC:8689]
ENSG00000081842	0.057789	0.0725726	0.0700343	0.0547595	0.0650385	0.0275877	0.0758216	0.138757	0.0737186	0.0557798	0.029895	0.0339096	PCDHA6	5	140827958	141012344	+	6133	protein_coding	protocadherin alpha 6 [Source:HGNC Symbol;Acc:HGNC:8672]
ENSG00000081853	0.0150599	0.0120353	0.0255515	0.0499464	0.0444915	0.0167752	0.00864466	0.00843742	0.0298841	0.0145363	0.0363566	0.0231969	PCDHGA2	5	141338760	141512979	+	6724	protein_coding	protocadherin gamma subfamily A, 2 [Source:HGNC Symbol;Acc:HGNC:8700]
ENSG00000081870	10.264	10.2157	9.26468	9.35771	7.59612	9.34163	10.7775	10.3614	10.0439	11.2059	10.9728	11.1342	HSPB11	1	53916574	53945929	-	3236	protein_coding	heat shock protein family B (small) member 11 [Source:HGNC Symbol;Acc:HGNC:25019]
ENSG00000081913	6.646	6.28493	6.4085	6.71043	7.06288	6.56397	5.63337	5.56658	6.49507	6.7143	7.19988	6.57434	PHLPP1	18	62715450	62980433	+	9142	protein_coding	PH domain and leucine rich repeat protein phosphatase 1 [Source:HGNC Symbol;Acc:HGNC:20610]
ENSG00000081923	3.75341	3.75954	7.48054	7.18382	7.65496	7.15813	2.60528	2.95452	5.16075	4.49909	5.32195	5.56316	ATP8B1	18	57646426	57803315	-	7028	protein_coding	ATPase phospholipid transporting 8B1 [Source:HGNC Symbol;Acc:HGNC:3706]
ENSG00000081985	2.22078	2.39683	1.20417	1.13895	0.924379	1.1221	3.60089	3.19389	1.70366	1.44746	1.81011	1.36357	IL12RB2	1	67307364	67397090	+	4423	protein_coding	interleukin 12 receptor subunit beta 2 [Source:HGNC Symbol;Acc:HGNC:5972]
ENSG00000082014	1.02276	1.04309	2.02448	1.91675	1.81292	1.81195	1.11825	0.949556	1.41099	1.70174	1.66956	1.86043	SMARCD3	7	151238764	151277896	-	5198	protein_coding	SWI/SNF related, matrix associated, actin dependent regulator of chromatin, subfamily d, member 3 [Source:HGNC Symbol;Acc:HGNC:11108]
ENSG00000082068	12.1921	11.1633	11.8074	11.3791	11.9993	12.5873	12.1142	11.1065	11.9468	12.4417	12.52	12.1061	WDR70	5	37379212	37753435	+	7039	protein_coding	WD repeat domain 70 [Source:HGNC Symbol;Acc:HGNC:25495]
ENSG00000082074	0	0	0	0	0	0	0	0	0	0	0	0	FYB1	5	39105255	39274528	-	8850	protein_coding	FYN binding protein 1 [Source:HGNC Symbol;Acc:HGNC:4036]
ENSG00000082126	0	0	0.017446	0	0.0202519	0.0229075	0.0118048	0	0.0204042	0.0198502	0.0248235	0.0105589	MPP4	2	201644870	201698694	-	4924	protein_coding	membrane palmitoylated protein 4 [Source:HGNC Symbol;Acc:HGNC:13680]
ENSG00000082146	8.51145	8.39953	5.06097	5.88738	5.18287	5.41021	9.61009	9.4497	8.2279	7.68793	7.38965	6.5912	STRADB	2	201387858	201480846	+	3242	protein_coding	STE20-related kinase adaptor beta [Source:HGNC Symbol;Acc:HGNC:13205]
ENSG00000082153	36.3594	35.8933	35.711	33.5563	35.6699	34.3831	32.4963	32.9172	36.1183	35.0832	36.2611	34.4748	BZW1	2	200810594	200827338	+	8085	protein_coding	basic leucine zipper and W2 domains 1 [Source:HGNC Symbol;Acc:HGNC:18380]
ENSG00000082175	0.0262952	0	0.0780743	0.0799411	0.0776839	0.0768869	0	0.00368302	0.0326117	0.0126905	0.0277725	0.0202513	PGR	11	101029624	101130524	-	15404	protein_coding	progesterone receptor [Source:HGNC Symbol;Acc:HGNC:8910]
ENSG00000082196	0.552188	0.656272	0.864806	0.641752	0.543776	0.567769	0.877752	1.04709	0.618106	0.642322	0.478532	0.567026	C1QTNF3	5	34019448	34043832	-	3576	protein_coding	C1q and TNF related 3 [Source:HGNC Symbol;Acc:HGNC:14326]
ENSG00000082212	10.3769	9.96679	6.33584	6.51982	6.31117	6.19087	12.0383	12.2562	8.32561	8.93598	8.30023	8.53035	ME2	18	50878734	50954257	+	16243	protein_coding	malic enzyme 2 [Source:HGNC Symbol;Acc:HGNC:6984]
ENSG00000082213	19.5026	19.6687	18.8095	18.944	19.1577	18.2092	22.0831	21.3362	21.8304	23.065	24.6249	20.2509	C5orf22	5	31532266	31555058	+	4172	protein_coding	chromosome 5 open reading frame 22 [Source:HGNC Symbol;Acc:HGNC:25639]
ENSG00000082258	6.23902	6.00633	6.18195	6.56443	6.3032	6.12364	5.85684	5.71018	6.21232	5.77993	6.01665	5.57076	CCNT2	2	134918235	134959342	+	9081	protein_coding	cyclin T2 [Source:HGNC Symbol;Acc:HGNC:1600]
ENSG00000082269	1.79307	2.1819	1.75232	1.86067	1.66216	1.76827	2.04204	2.32526	1.69364	1.6938	1.63336	1.60557	FAM135A	6	70412941	70561174	+	10589	protein_coding	family with sequence similarity 135 member A [Source:HGNC Symbol;Acc:HGNC:21084]
ENSG00000082293	0.00594894	0.00475415	0.00504665	0	0.0234333	0.0132531	0	0.0133317	0.0177071	0.0287106	0.0143615	0.0183264	COL19A1	6	69866571	70209976	+	8511	protein_coding	collagen type XIX alpha 1 chain [Source:HGNC Symbol;Acc:HGNC:2196]
ENSG00000082397	13.5178	12.9912	11.7103	11.6093	12.0697	11.4063	13.0372	13.0408	10.8102	11.2536	11.3236	11.1712	EPB41L3	18	5392381	5630700	-	12203	protein_coding	erythrocyte membrane protein band 4.1 like 3 [Source:HGNC Symbol;Acc:HGNC:3380]
ENSG00000082438	0.524647	0.497008	0.512584	0.58	0.560193	0.512175	0.619233	0.568059	0.52639	0.440972	0.555013	0.575065	COBLL1	2	164653624	164843679	-	17178	protein_coding	cordon-bleu WH2 repeat protein like 1 [Source:HGNC Symbol;Acc:HGNC:23571]
ENSG00000082458	30.77	30.1045	20.7039	22.0354	19.508	22.1668	31.9534	30.8257	26.4625	27.0523	26.4049	25.7176	DLG3	X	70444861	70505490	+	7844	protein_coding	discs large MAGUK scaffold protein 3 [Source:HGNC Symbol;Acc:HGNC:2902]
ENSG00000082482	4.85596	4.22218	2.49363	2.44794	2.26985	2.35113	3.85034	3.97568	3.5717	2.68729	2.06323	1.95468	KCNK2	1	215005775	215237093	+	3910	protein_coding	potassium two pore domain channel subfamily K member 2 [Source:HGNC Symbol;Acc:HGNC:6277]
ENSG00000082497	5.12149	5.20307	10.795	9.5217	11.0081	9.75907	3.87015	3.70473	5.35707	5.28312	7.31105	6.85681	SERTAD4	1	210232799	210246631	+	5467	protein_coding	SERTA domain containing 4 [Source:HGNC Symbol;Acc:HGNC:25236]
ENSG00000082512	2.1045	2.50256	4.61322	4.53519	4.03435	4.30708	2.06813	2.17576	3.27959	3.22304	2.99413	3.5614	TRAF5	1	211326615	211374946	+	9022	protein_coding	TNF receptor associated factor 5 [Source:HGNC Symbol;Acc:HGNC:12035]
ENSG00000082515	6.58487	5.96144	5.24362	4.75034	5.06458	5.38606	6.26846	6.05356	4.84516	5.8456	5.91777	5.48842	MRPL22	5	154941070	154969411	+	5267	protein_coding	mitochondrial ribosomal protein L22 [Source:HGNC Symbol;Acc:HGNC:14480]
ENSG00000082516	8.35324	8.05375	5.67665	5.61024	5.17441	5.69286	8.239	8.67554	7.87792	8.57433	6.81952	7.25876	GEMIN5	5	154887416	154938209	-	5637	protein_coding	gem nuclear organelle associated protein 5 [Source:HGNC Symbol;Acc:HGNC:20043]
ENSG00000082556	0	0.00705168	0.0299422	0.0682839	0.0434473	0.0294868	0	0	0.0175096	0.0170342	0.031953	0	OPRK1	8	53225716	53251697	-	5738	protein_coding	opioid receptor kappa 1 [Source:HGNC Symbol;Acc:HGNC:8154]
ENSG00000082641	36.4807	34.3358	39.9878	40.3296	41.5572	42.5917	31.7327	32.6082	40.8521	42.1844	44.6536	42.9234	NFE2L1	17	48048329	48061487	+	5825	protein_coding	nuclear factor, erythroid 2 like 1 [Source:HGNC Symbol;Acc:HGNC:7781]
ENSG00000082684	0.380464	0.346808	0.388318	0.414033	0.50346	0.470152	0.266167	0.239802	1.26812	1.08449	0.810854	0.872941	SEMA5B	3	122909082	123028605	-	8517	protein_coding	semaphorin 5B [Source:HGNC Symbol;Acc:HGNC:10737]
ENSG00000082701	30.549	31.5673	30.2339	29.2425	31.0189	30.6886	32.6981	35.9208	31.2584	31.656	32.7308	32.8615	GSK3B	3	119821323	120094417	-	8156	protein_coding	glycogen synthase kinase 3 beta [Source:HGNC Symbol;Acc:HGNC:4617]
ENSG00000082781	1.72777	1.39331	12.9382	11.8771	13.1707	12.4484	0.513917	0.422397	5.97648	6.30693	7.19507	7.05645	ITGB5	3	124761948	124901418	-	6447	protein_coding	integrin subunit beta 5 [Source:HGNC Symbol;Acc:HGNC:6160]
ENSG00000082805	16.6831	15.499	16.6087	15.77	16.9836	16.5381	15.2042	15.6601	15.3641	15.4652	16.4936	15.9708	ERC1	12	990509	1495933	+	13484	protein_coding	ELKS/RAB6-interacting/CAST family member 1 [Source:HGNC Symbol;Acc:HGNC:17072]
ENSG00000082898	24.0876	24.7862	18.6549	20.476	19.2192	19.7789	24.476	26.2781	22.1785	24.2477	21.595	21.6663	XPO1	2	61477849	61538626	-	11708	protein_coding	exportin 1 [Source:HGNC Symbol;Acc:HGNC:12825]
ENSG00000082929	0	0	0	0	0	0	0	0	0	0	0	0	LINC01587	4	5524569	5527801	+	1164	processed_transcript	long intergenic non-protein coding RNA 1587 [Source:HGNC Symbol;Acc:HGNC:13716]
ENSG00000082996	10.0566	9.71769	12.1589	11.5796	13.1954	12.4123	8.33123	9.42692	12.4655	9.98933	11.6514	11.6284	RNF13	3	149812708	149962139	+	3635	protein_coding	ring finger protein 13 [Source:HGNC Symbol;Acc:HGNC:10057]
ENSG00000083067	0.150023	0.12802	0.0733411	0.0730869	0.0676086	0.10763	0.131363	0.131063	0.131189	0.120263	0.101286	0.0704993	TRPM3	9	70529063	71446904	-	19912	protein_coding	transient receptor potential cation channel subfamily M member 3 [Source:HGNC Symbol;Acc:HGNC:17992]
ENSG00000083093	8.07415	7.38162	6.50569	5.6834	6.73274	6.21368	7.64084	8.24646	6.49765	6.60949	7.05525	7.04251	PALB2	16	23603160	23641310	-	4747	protein_coding	partner and localizer of BRCA2 [Source:HGNC Symbol;Acc:HGNC:26144]
ENSG00000083097	5.0707	4.69277	4.21182	4.25163	4.50205	4.37936	5.86186	5.2695	4.58092	4.2522	4.28325	4.37881	DOP1A	6	83067666	83171350	+	10045	protein_coding	DOP1 leucine zipper like protein A [Source:HGNC Symbol;Acc:HGNC:21194]
ENSG00000083099	7.67143	7.72047	6.51778	7.12645	6.42281	6.99212	8.07036	7.54351	7.14254	7.65811	7.45722	6.64351	LYRM2	6	89568144	89638753	-	8679	protein_coding	LYR motif containing 2 [Source:HGNC Symbol;Acc:HGNC:25229]
ENSG00000083123	4.80072	5.61566	5.18041	5.03223	5.11951	5.13972	4.46909	4.66854	5.29375	4.88591	4.75893	5.19791	BCKDHB	6	80106647	80346270	+	4071	protein_coding	branched chain keto acid dehydrogenase E1 subunit beta [Source:HGNC Symbol;Acc:HGNC:987]
ENSG00000083168	14.7046	14.4276	14.5637	14.4824	14.1691	14.4151	15.1743	15.6131	14.7079	14.7735	15.0419	14.0695	KAT6A	8	41929479	42052026	-	24175	protein_coding	lysine acetyltransferase 6A [Source:HGNC Symbol;Acc:HGNC:13013]
ENSG00000083223	6.02414	6.34056	6.64741	7.09368	6.41558	6.87846	6.86393	6.50482	6.98813	7.03155	6.22362	6.61236	TUT7	9	86287733	86354454	-	6707	protein_coding	terminal uridylyl transferase 7 [Source:HGNC Symbol;Acc:HGNC:25817]
ENSG00000083290	3.57501	3.61339	4.14553	3.77591	3.7333	3.82177	3.0649	2.89344	3.94511	3.85785	4.10417	3.74502	ULK2	17	19770829	19867936	-	9843	protein_coding	unc-51 like autophagy activating kinase 2 [Source:HGNC Symbol;Acc:HGNC:13480]
ENSG00000083307	10.6777	11.6647	18.9882	18.6208	20.0099	18.0642	10.9443	11.0845	15.8249	14.3629	17.0639	16.3611	GRHL2	8	101492432	101669726	+	6060	protein_coding	grainyhead like transcription factor 2 [Source:HGNC Symbol;Acc:HGNC:2799]
ENSG00000083312	22.8617	21.9559	21.3164	21.1471	22.4676	20.8557	20.1796	20.1932	20.3927	20.8754	21.6356	20.9843	TNPO1	5	72816312	72916733	+	11977	protein_coding	transportin 1 [Source:HGNC Symbol;Acc:HGNC:6401]
ENSG00000083444	3.3215	3.47582	9.99522	9.26926	9.92516	10.1241	2.18521	2.70869	7.21422	7.06426	8.01853	7.60333	PLOD1	1	11934205	11975538	+	5320	protein_coding	procollagen-lysine,2-oxoglutarate 5-dioxygenase 1 [Source:HGNC Symbol;Acc:HGNC:9081]
ENSG00000083454	0.0362516	0.0772554	0.0307532	0.133588	0.0237996	0.0538409	0	0	0.0719357	0.0116637	0.014586	0.0124086	P2RX5	17	3672199	3696404	-	4190	protein_coding	purinergic receptor P2X 5 [Source:HGNC Symbol;Acc:HGNC:8536]
ENSG00000083457	2.01552	1.90855	1.74208	1.6396	1.84251	1.86385	2.0956	1.71299	1.63753	1.76926	2.10236	1.96034	ITGAE	17	3714628	3801243	-	6657	protein_coding	integrin subunit alpha E [Source:HGNC Symbol;Acc:HGNC:6147]
ENSG00000083520	11.1029	9.86636	9.05818	8.94229	9.16211	8.65105	11.1532	10.3465	9.93575	9.43142	9.62279	9.6738	DIS3	13	72752169	72782096	-	10835	protein_coding	DIS3 homolog, exosome endoribonuclease and 3'-5' exoribonuclease [Source:HGNC Symbol;Acc:HGNC:20604]
ENSG00000083535	4.05956	3.92923	3.68622	3.85614	3.97427	3.93847	4.70153	4.282	3.38996	3.58518	3.83678	3.25179	PIBF1	13	72782059	73016461	+	4253	protein_coding	progesterone immunomodulatory binding factor 1 [Source:HGNC Symbol;Acc:HGNC:23352]
ENSG00000083544	2.88762	2.75667	2.15591	2.47005	2.07161	2.19772	2.76008	2.46698	3.34469	2.77462	2.9572	2.86459	TDRD3	13	60396457	60573878	+	7750	protein_coding	tudor domain containing 3 [Source:HGNC Symbol;Acc:HGNC:20612]
ENSG00000083622	0	0	0	0	0	0	0	0	0	0	0	0	AC000061.1	7	117604791	117647415	-	376	antisense	novel transcript, antisense to CFTR
ENSG00000083635	9.58401	9.91865	7.47847	7.59775	8.82404	7.23553	9.22171	9.24433	9.62408	9.2508	8.59326	7.83154	NUFIP1	13	44939249	44989483	-	3492	protein_coding	NUFIP1, FMR1 interacting protein 1 [Source:HGNC Symbol;Acc:HGNC:8057]
ENSG00000083642	6.54162	6.21087	6.46621	6.29551	6.86463	6.51834	6.45852	6.67728	6.33452	6.30309	6.39279	5.73359	PDS5B	13	32586427	32778019	+	13212	protein_coding	PDS5 cohesin associated factor B [Source:HGNC Symbol;Acc:HGNC:20418]
ENSG00000083720	30.7241	31.1814	28.9214	28.5605	28.0329	26.9889	32.0986	30.8556	32.7115	33.0352	32.0732	29.8761	OXCT1	5	41730065	41870519	-	4194	protein_coding	3-oxoacid CoA-transferase 1 [Source:HGNC Symbol;Acc:HGNC:8527]
ENSG00000083750	9.16011	7.98857	11.1912	11.1947	11.8932	11.3832	8.66035	8.2029	9.21745	10.6351	10.5634	10.1885	RRAGB	X	55717739	55758774	+	2725	protein_coding	Ras related GTP binding B [Source:HGNC Symbol;Acc:HGNC:19901]
ENSG00000083782	0	0	0	0	0	0	0	0	0	0	0	0	EPYC	12	90963679	91005026	-	1805	protein_coding	epiphycan [Source:HGNC Symbol;Acc:HGNC:3053]
ENSG00000083799	4.94823	4.57913	8.95911	8.7758	10.1229	9.12979	4.76985	4.65989	6.72826	6.34562	7.19477	7.08798	CYLD	16	50742050	50801935	+	12954	protein_coding	CYLD lysine 63 deubiquitinase [Source:HGNC Symbol;Acc:HGNC:2584]
ENSG00000083807	0.574138	0.564711	0.669035	0.620763	0.565392	0.625477	0.492538	0.721095	0.525826	0.572447	0.738716	0.842236	SLC27A5	19	58479512	58512413	-	8025	protein_coding	solute carrier family 27 member 5 [Source:HGNC Symbol;Acc:HGNC:10999]
ENSG00000083812	8.52796	8.17966	7.7805	7.60936	8.8558	7.69702	8.1792	7.69264	7.54768	7.80868	7.84444	7.35267	ZNF324	19	58467045	58475436	+	5664	protein_coding	zinc finger protein 324 [Source:HGNC Symbol;Acc:HGNC:14096]
ENSG00000083814	0.0286701	0.148928	0.0972866	0.142627	0.0847001	0.0638713	0.164572	0.128501	0.170674	0.08302	0.0692134	0.0294405	ZNF671	19	57719751	57727624	-	3532	protein_coding	zinc finger protein 671 [Source:HGNC Symbol;Acc:HGNC:26279]
ENSG00000083817	6.08922	5.30863	5.98745	6.22897	6.28849	5.96796	5.28837	5.84833	6.17886	5.83934	5.96597	5.56258	ZNF416	19	57571566	57578927	-	2561	protein_coding	zinc finger protein 416 [Source:HGNC Symbol;Acc:HGNC:20645]
ENSG00000083828	5.85343	5.50916	5.70323	5.38964	5.2597	5.3268	6.25651	7.34174	5.73059	6.36928	5.7161	5.89911	ZNF586	19	57769655	57819939	+	3261	protein_coding	zinc finger protein 586 [Source:HGNC Symbol;Acc:HGNC:25949]
ENSG00000083838	2.48889	2.35888	2.8181	2.69463	3.20045	3.03587	2.38505	2.10891	2.38778	2.73988	2.49527	2.59801	ZNF446	19	58474017	58481230	+	4923	protein_coding	zinc finger protein 446 [Source:HGNC Symbol;Acc:HGNC:21036]
ENSG00000083844	5.45423	5.86984	6.80336	6.52992	6.90291	6.64251	6.39153	6.19303	6.05692	6.22003	6.25687	6.32681	ZNF264	19	57191500	57222846	+	12532	protein_coding	zinc finger protein 264 [Source:HGNC Symbol;Acc:HGNC:13057]
ENSG00000083845	159.761	155.261	126.564	126.354	122.355	126.534	147.575	140.586	131.817	132.94	138.773	134.141	RPS5	19	58386400	58394806	+	3617	protein_coding	ribosomal protein S5 [Source:HGNC Symbol;Acc:HGNC:10426]
ENSG00000083857	17.3925	14.8824	28.8639	29.4485	32.2147	28.6541	11.667	12.8989	22.8584	23.6576	27.7073	29.1536	FAT1	4	186587783	186726722	-	16177	protein_coding	FAT atypical cadherin 1 [Source:HGNC Symbol;Acc:HGNC:3595]
ENSG00000083896	20.6428	19.8688	19.2282	18.5065	19.0733	20.9328	20.7229	20.331	19.4668	19.1328	19.5896	18.6319	YTHDC1	4	68310387	68350089	-	7032	protein_coding	YTH domain containing 1 [Source:HGNC Symbol;Acc:HGNC:30626]
ENSG00000083937	17.7683	18.4335	20.5771	18.9761	20.8526	17.9037	21.1472	20.4758	20.1199	21.1628	22.3723	20.7231	CHMP2B	3	87227271	87255548	+	3106	protein_coding	charged multivesicular body protein 2B [Source:HGNC Symbol;Acc:HGNC:24537]
ENSG00000084070	36.3944	33.7429	28.2128	29.0888	27.5048	27.8497	41.7981	40.5461	33.6745	34.1869	34.9928	33.6351	SMAP2	1	40344850	40423326	+	3631	protein_coding	small ArfGAP2 [Source:HGNC Symbol;Acc:HGNC:25082]
ENSG00000084072	10.8025	9.60051	7.98266	7.87829	7.87037	8.07787	10.6372	9.72148	9.03747	8.55593	8.93523	8.7351	PPIE	1	39692182	39763914	+	8071	protein_coding	peptidylprolyl isomerase E [Source:HGNC Symbol;Acc:HGNC:9258]
ENSG00000084073	59.4622	58.5982	50.275	50.2537	52.7775	49.8775	57.5409	57.8291	58.7295	55.9719	56.7525	54.5391	ZMPSTE24	1	40258107	40294184	+	3572	protein_coding	zinc metallopeptidase STE24 [Source:HGNC Symbol;Acc:HGNC:12877]
ENSG00000084090	53.6941	50.4911	46.8346	44.9536	48.0866	45.9211	52.7539	52.0804	50.5196	49.2697	52.0049	48.3758	STARD7	2	96184859	96208825	-	4414	protein_coding	StAR related lipid transfer domain containing 7 [Source:HGNC Symbol;Acc:HGNC:18063]
ENSG00000084092	10.1559	10.948	8.55267	8.34272	8.877	8.10881	10.0594	10.4329	9.82637	8.17142	10.0398	8.61711	NOA1	4	56963370	56978823	-	3415	protein_coding	nitric oxide associated 1 [Source:HGNC Symbol;Acc:HGNC:28473]
ENSG00000084093	6.15848	5.78833	14.0645	13.6585	14.3903	13.2253	3.93919	3.98689	11.3521	10.7745	12.6549	11.7231	REST	4	56907876	56966678	+	7983	protein_coding	RE1 silencing transcription factor [Source:HGNC Symbol;Acc:HGNC:9966]
ENSG00000084110	0.00983899	0.0314516	0.0500801	0.0326311	0.0581346	0.032879	0	0.0330742	0.00976197	0.0189938	0.0118763	0.0303101	HAL	12	95972662	95996365	-	5146	protein_coding	histidine ammonia-lyase [Source:HGNC Symbol;Acc:HGNC:4806]
ENSG00000084112	6.15435	5.99826	5.29477	5.24425	5.4192	5.36167	5.96582	6.47064	5.96449	5.72858	5.64194	5.84761	SSH1	12	108778192	108857590	-	14537	protein_coding	slingshot protein phosphatase 1 [Source:HGNC Symbol;Acc:HGNC:30579]
ENSG00000084207	237.393	217.494	225.751	217.098	212.564	213.434	188.859	195.731	237.848	236.888	250.634	236.698	GSTP1	11	67583595	67586656	+	1911	protein_coding	glutathione S-transferase pi 1 [Source:HGNC Symbol;Acc:HGNC:4638]
ENSG00000084234	39.9868	40.121	83.5041	78.8486	85.7436	82.9161	34.0754	37.3711	59.1944	59.7284	66.2336	65.5838	APLP2	11	130068147	130144811	+	7463	protein_coding	amyloid beta precursor like protein 2 [Source:HGNC Symbol;Acc:HGNC:598]
ENSG00000084444	8.38279	8.82722	5.62219	6.22474	6.05763	5.46004	10.119	10.4849	8.76735	9.57032	9.05913	8.76079	FAM234B	12	13044284	13142521	+	6807	protein_coding	family with sequence similarity 234 member B [Source:HGNC Symbol;Acc:HGNC:29288]
ENSG00000084453	0.817487	0.948341	0.454874	0.48102	0.450126	0.49936	1.27152	1.33461	0.619218	0.509074	0.551737	0.695031	SLCO1A2	12	21264600	21419594	-	11520	protein_coding	solute carrier organic anion transporter family member 1A2 [Source:HGNC Symbol;Acc:HGNC:10956]
ENSG00000084463	47.907	42.2516	38.976	39.3235	39.2502	39.325	45.5937	44.3085	42.8912	39.9704	41.0043	38.3067	WBP11	12	14784579	14803540	-	5315	protein_coding	WW domain binding protein 11 [Source:HGNC Symbol;Acc:HGNC:16461]
ENSG00000084623	104.345	98.3533	91.9049	90.336	90.7309	92.3625	93.5419	92.5821	94.5585	92.6709	102.78	92.9525	EIF3I	1	32221928	32231604	+	1725	protein_coding	eukaryotic translation initiation factor 3 subunit I [Source:HGNC Symbol;Acc:HGNC:3272]
ENSG00000084628	3.16976	2.8447	2.77527	2.49228	1.93631	2.24687	1.34273	1.1396	2.00133	1.84882	2.00513	1.67098	NKAIN1	1	31179745	31239554	-	2987	protein_coding	sodium/potassium transporting ATPase interacting 1 [Source:HGNC Symbol;Acc:HGNC:25743]
ENSG00000084636	0.0436996	0.126595	0.0648752	0.108698	0.0537923	0.109523	0.119151	0.0550867	0.0758757	0.0316352	0.0329677	0.0448738	COL16A1	1	31652247	31704319	-	9269	protein_coding	collagen type XVI alpha 1 chain [Source:HGNC Symbol;Acc:HGNC:2193]
ENSG00000084652	24.5666	25.2703	27.0944	27.7728	25.5505	26.6132	23.5901	25.1703	25.0142	26.1833	25.4498	26.4799	TXLNA	1	32179686	32198285	+	5103	protein_coding	taxilin alpha [Source:HGNC Symbol;Acc:HGNC:30685]
ENSG00000084674	0	0	0	0	0	0	0	0	0	0	0	0	APOB	2	21001429	21044073	-	14828	protein_coding	apolipoprotein B [Source:HGNC Symbol;Acc:HGNC:603]
ENSG00000084676	9.2665	9.13489	9.81135	9.12897	10.1938	9.46614	9.25799	9.98237	9.7875	10.7955	11.0578	10.1117	NCOA1	2	24491914	24770702	+	8633	protein_coding	nuclear receptor coactivator 1 [Source:HGNC Symbol;Acc:HGNC:7668]
ENSG00000084693	32.633	32.298	31.2689	28.331	31.9471	30.3716	37.7829	38.7135	42.2287	40.7675	43.7051	41.2156	AGBL5	2	27042364	27070622	+	5283	protein_coding	ATP/GTP binding protein like 5 [Source:HGNC Symbol;Acc:HGNC:26147]
ENSG00000084710	1.41984	1.09647	3.13897	2.87503	2.99415	2.87557	0.938501	1.11956	2.63721	3.02705	3.63542	3.44125	EFR3B	2	25042130	25159137	+	10591	protein_coding	EFR3 homolog B [Source:HGNC Symbol;Acc:HGNC:29155]
ENSG00000084731	13.2054	13.2705	12.1551	12.0986	11.3924	12.2873	14.3887	15.7538	14.7889	15.0743	15.8158	15.9881	KIF3C	2	25926596	25982749	-	6403	protein_coding	kinesin family member 3C [Source:HGNC Symbol;Acc:HGNC:6321]
ENSG00000084733	70.1812	70.1046	71.7917	72.1594	71.4465	67.8147	71.942	79.8578	81.0873	84.1886	83.7371	82.0616	RAB10	2	26034107	26137454	+	3631	protein_coding	RAB10, member RAS oncogene family [Source:HGNC Symbol;Acc:HGNC:9759]
ENSG00000084734	0	0	0.0273058	0	0	0	0	0	0	0.0310687	0	0	GCKR	2	27496842	27523684	+	3146	protein_coding	glucokinase regulator [Source:HGNC Symbol;Acc:HGNC:4196]
ENSG00000084754	51.5436	50.299	46.1159	45.5445	47.8589	47.4209	59.4788	61.5462	55.7341	57.4974	58.8158	58.1811	HADHA	2	26190635	26244726	-	4385	protein_coding	hydroxyacyl-CoA dehydrogenase trifunctional multienzyme complex subunit alpha [Source:HGNC Symbol;Acc:HGNC:4801]
ENSG00000084764	6.31847	6.16413	6.1884	6.33747	6.3321	7.17797	11.5453	11.4717	8.30333	8.75102	8.46861	9.06636	MAPRE3	2	26970612	27027196	+	3630	protein_coding	microtubule associated protein RP/EB family member 3 [Source:HGNC Symbol;Acc:HGNC:6892]
ENSG00000084774	46.6336	42.956	30.0032	29.8475	30.6727	30.5698	50.7487	55.3658	39.2182	43.6022	40.376	41.7935	CAD	2	27217390	27243943	+	8422	protein_coding	carbamoyl-phosphate synthetase 2, aspartate transcarbamylase, and dihydroorotase [Source:HGNC Symbol;Acc:HGNC:1424]
ENSG00000085063	8.00679	8.35189	15.2766	14.8877	16.3039	14.7448	7.40754	7.61336	11.9938	11.0028	13.8067	13.653	CD59	11	33703010	33736491	-	10358	protein_coding	CD59 molecule (CD59 blood group) [Source:HGNC Symbol;Acc:HGNC:1689]
ENSG00000085117	0.099914	0.159694	0.243684	0.17949	0.135289	0.361706	0.0286762	0.153938	0.0867405	0.0964403	0.120603	0.128248	CD82	11	44564427	44620363	+	4054	protein_coding	CD82 molecule [Source:HGNC Symbol;Acc:HGNC:6210]
ENSG00000085185	9.73876	10.9	8.31	10.9483	6.7033	9.1411	9.21769	9.95457	8.81439	9.95025	7.81905	9.67533	BCORL1	X	129981107	130058083	+	7996	protein_coding	BCL6 corepressor like 1 [Source:HGNC Symbol;Acc:HGNC:25657]
ENSG00000085224	12.3491	13.1578	12.6542	13.1871	13.4058	12.9008	13.8875	13.9934	11.564	12.455	11.2645	12.5163	ATRX	X	77504878	77786233	-	19266	protein_coding	ATRX, chromatin remodeler [Source:HGNC Symbol;Acc:HGNC:886]
ENSG00000085231	6.93196	7.89787	5.66204	5.64393	6.27287	6.59981	6.37189	5.93049	7.598	6.08063	6.75605	5.77153	AK6	5	69350984	69370013	-	2162	protein_coding	adenylate kinase 6 [Source:HGNC Symbol;Acc:HGNC:49151]
ENSG00000085265	0	0	0	0	0	0	0	0	0	0	0	0	FCN1	9	134905890	134917963	-	4981	protein_coding	ficolin 1 [Source:HGNC Symbol;Acc:HGNC:3623]
ENSG00000085274	6.01745	6.43305	6.23666	5.50941	7.06569	5.90559	6.54306	6.14858	6.92596	6.3541	6.81549	5.46232	MYNN	3	169772831	169789716	+	5730	protein_coding	myoneurin [Source:HGNC Symbol;Acc:HGNC:14955]
ENSG00000085276	3.72102	3.37817	2.54796	2.50874	2.57982	2.43486	3.22465	3.44027	3.25041	2.81319	3.43745	3.00426	MECOM	3	169083499	169663618	-	9103	protein_coding	MDS1 and EVI1 complex locus [Source:HGNC Symbol;Acc:HGNC:3498]
ENSG00000085365	16.0739	15.4924	11.5245	12.475	11.5715	10.4159	16.5979	15.9	12.6916	12.7203	11.5145	11.883	SCAMP1	5	78360583	78479071	+	5106	protein_coding	secretory carrier membrane protein 1 [Source:HGNC Symbol;Acc:HGNC:10563]
ENSG00000085377	14.6295	14.4232	11.1091	10.1472	9.42332	9.78951	13.1488	11.4613	11.1367	11.3149	10.5108	11.457	PREP	6	105277565	105403084	-	3762	protein_coding	prolyl endopeptidase [Source:HGNC Symbol;Acc:HGNC:9358]
ENSG00000085382	4.09962	4.12159	2.88734	2.90833	2.80659	2.9121	4.34157	4.18222	3.589	3.76135	3.81062	3.32618	HACE1	6	104728093	104859919	-	9238	protein_coding	HECT domain and ankyrin repeat containing E3 ubiquitin protein ligase 1 [Source:HGNC Symbol;Acc:HGNC:21033]
ENSG00000085415	11.7002	11.2806	7.57326	8.03204	7.55917	7.4796	12.5615	12.5364	9.68659	9.69868	9.58045	8.51236	SEH1L	18	12947133	12987536	+	10481	protein_coding	SEH1 like nucleoporin [Source:HGNC Symbol;Acc:HGNC:30379]
ENSG00000085433	9.18074	9.29458	9.74019	8.50419	9.13106	9.00232	11.1969	11.262	8.74543	9.25932	9.1611	9.58024	WDR47	1	108970214	109042113	-	4423	protein_coding	WD repeat domain 47 [Source:HGNC Symbol;Acc:HGNC:29141]
ENSG00000085449	13.7869	14.3849	16.2822	13.902	16.3157	14.9789	13.9416	12.9079	15.8465	13.6176	15.6002	14.5626	WDFY1	2	223855716	223945387	-	5516	protein_coding	WD repeat and FYVE domain containing 1 [Source:HGNC Symbol;Acc:HGNC:20451]
ENSG00000085465	0.512823	0.204914	0.970478	1.00303	1.08772	0.856851	0.543452	0.464121	0.352252	0.228459	0.38093	0.465841	OVGP1	1	111414314	111427777	-	2567	protein_coding	oviductal glycoprotein 1 [Source:HGNC Symbol;Acc:HGNC:8524]
ENSG00000085491	8.39972	9.19466	9.10968	8.44629	9.22704	8.11674	8.65901	8.72949	9.14722	9.12386	10.2752	8.60225	SLC25A24	1	108134036	108200849	-	6733	protein_coding	solute carrier family 25 member 24 [Source:HGNC Symbol;Acc:HGNC:20662]
ENSG00000085511	10.5948	9.91391	19.3061	18.5883	18.5931	18.2421	8.37668	9.17144	13.9512	12.8188	15.7867	15.7593	MAP3K4	6	160991727	161117385	+	7522	protein_coding	mitogen-activated protein kinase kinase kinase 4 [Source:HGNC Symbol;Acc:HGNC:6856]
ENSG00000085514	0.15144	0.26222	0.321177	0.139515	0.124277	0.224919	0.115906	0.169691	0.150255	0.170537	0.365596	0.0518364	PILRA	7	100367530	100400099	+	2006	protein_coding	paired immunoglobin like type 2 receptor alpha [Source:HGNC Symbol;Acc:HGNC:20396]
ENSG00000085552	64.4351	69.1245	25.0143	26.6523	25.1557	26.8803	78.2711	82.8829	39.9349	40.1631	31.7933	34.7109	IGSF9	1	159927039	159945604	-	6628	protein_coding	immunoglobulin superfamily member 9 [Source:HGNC Symbol;Acc:HGNC:18132]
ENSG00000085563	0	0.0487836	0.0813765	0.173531	0.145991	0.20399	0.0500575	0.0488574	0.138436	0.117843	0.157894	0.214917	ABCB1	7	87503633	87713323	-	5806	protein_coding	ATP binding cassette subfamily B member 1 [Source:HGNC Symbol;Acc:HGNC:40]
ENSG00000085644	1.58739	1.30626	1.59995	1.72012	1.91918	1.87323	1.30814	1.53214	1.94142	1.87353	1.62203	1.63811	ZNF213	16	3129777	3142805	+	6443	protein_coding	zinc finger protein 213 [Source:HGNC Symbol;Acc:HGNC:13005]
ENSG00000085662	37.0467	36.3278	24.6563	25.2492	24.4669	25.6874	35.0507	34.4585	29.7842	28.6951	30.5577	27.5017	AKR1B1	7	134442350	134459284	-	3660	protein_coding	aldo-keto reductase family 1 member B [Source:HGNC Symbol;Acc:HGNC:381]
ENSG00000085719	13.812	14.0134	18.1933	17.7173	17.9925	16.9739	14.2193	14.1139	18.0683	17.5197	18.0855	17.3049	CPNE3	8	86514427	86561498	+	6745	protein_coding	copine 3 [Source:HGNC Symbol;Acc:HGNC:2316]
ENSG00000085721	26.7533	27.2119	23.8427	22.1954	23.0105	22.3096	27.4689	26.9606	25.4439	23.6947	23.0286	24.0194	RRN3	16	15060022	15094317	-	4156	protein_coding	RRN3 homolog, RNA polymerase I transcription factor [Source:HGNC Symbol;Acc:HGNC:30346]
ENSG00000085733	22.4413	22.837	25.7193	26.9596	25.8951	26.3122	23.254	24.7703	27.9188	30.3466	29.8497	30.414	CTTN	11	70398404	70436584	+	6949	protein_coding	cortactin [Source:HGNC Symbol;Acc:HGNC:3338]
ENSG00000085741	3.01553	3.45474	3.43473	3.66006	3.46799	3.52343	6.65758	7.49039	6.00478	5.63819	5.54901	5.67342	WNT11	11	76186325	76210736	-	2401	protein_coding	Wnt family member 11 [Source:HGNC Symbol;Acc:HGNC:12776]
ENSG00000085760	10.0843	9.8578	8.77117	8.64318	8.54154	9.87891	10.7329	10.7783	10.184	10.4869	11.3754	9.64639	MTIF2	2	55236595	55269347	-	3374	protein_coding	mitochondrial translational initiation factor 2 [Source:HGNC Symbol;Acc:HGNC:7441]
ENSG00000085788	12.5702	12.2304	11.3269	10.9527	11.0023	11.4528	12.2498	12.3118	11.4846	10.9944	12.3249	11.0396	DDHD2	8	38225218	38275558	+	10686	protein_coding	DDHD domain containing 2 [Source:HGNC Symbol;Acc:HGNC:29106]
ENSG00000085831	1.16817	1.0805	0.628544	0.579941	0.655073	0.813264	0.943736	1.05443	0.59561	0.694281	0.541827	0.527583	TTC39A	1	51287258	51345116	-	9362	protein_coding	tetratricopeptide repeat domain 39A [Source:HGNC Symbol;Acc:HGNC:18657]
ENSG00000085832	11.3104	10.5779	12.5969	12.5263	12.6728	12.3258	11.9457	11.7737	11.4312	12.3623	11.8534	11.817	EPS15	1	51354263	51519328	-	7440	protein_coding	epidermal growth factor receptor pathway substrate 15 [Source:HGNC Symbol;Acc:HGNC:3419]
ENSG00000085840	14.6907	13.8037	8.91149	8.35078	8.67064	9.36102	12.9805	12.4177	11.982	12.8796	12.4476	9.98007	ORC1	1	52372829	52404459	-	3157	protein_coding	origin recognition complex subunit 1 [Source:HGNC Symbol;Acc:HGNC:8487]
ENSG00000085871	2.37086	2.56865	2.98315	2.8145	3.13388	2.88904	3.05065	2.4248	3.26797	3.10244	2.82337	3.10448	MGST2	4	139665768	139740745	+	3182	protein_coding	microsomal glutathione S-transferase 2 [Source:HGNC Symbol;Acc:HGNC:7063]
ENSG00000085872	16.7391	17.9642	12.8231	14.2291	13.7762	14.1619	14.748	16.2506	15.1782	15.0139	13.5468	15.0711	CHERP	19	16517889	16542530	-	6113	protein_coding	calcium homeostasis endoplasmic reticulum protein [Source:HGNC Symbol;Acc:HGNC:16930]
ENSG00000085978	4.65538	4.71739	5.66822	6.15549	5.83776	5.77321	4.85431	4.53153	5.55768	4.89762	5.82148	5.5027	ATG16L1	2	233210051	233295674	+	6047	protein_coding	autophagy related 16 like 1 [Source:HGNC Symbol;Acc:HGNC:21498]
ENSG00000085982	4.66143	4.78957	4.34021	3.84248	4.49445	4.46266	4.84182	4.89561	4.7646	4.64568	4.41767	4.58098	USP40	2	233475520	233566782	-	9352	protein_coding	ubiquitin specific peptidase 40 [Source:HGNC Symbol;Acc:HGNC:20069]
ENSG00000085998	15.0391	15.1718	17.5883	15.0093	16.25	15.8876	15.1741	14.6364	18.7227	19.3419	19.7703	18.5302	POMGNT1	1	46188682	46220305	-	6198	protein_coding	protein O-linked mannose N-acetylglucosaminyltransferase 1 (beta 1,2-) [Source:HGNC Symbol;Acc:HGNC:19139]
ENSG00000085999	14.2499	15.7592	8.8525	8.0858	7.83915	8.5335	15.8346	15.7376	11.7611	11.8678	8.92377	10.2462	RAD54L	1	46247688	46278473	+	3212	protein_coding	RAD54 like [Source:HGNC Symbol;Acc:HGNC:9826]
ENSG00000086015	18.9747	17.347	15.1916	15.0006	16.9576	15.7589	21.7099	22.241	15.5737	15.6782	16.9606	16.5738	MAST2	1	45786987	46036124	+	7877	protein_coding	microtubule associated serine/threonine kinase 2 [Source:HGNC Symbol;Acc:HGNC:19035]
ENSG00000086061	241.213	244.213	186.188	196.194	171.406	196.465	229.803	242.353	187.618	212.634	187.913	185.838	DNAJA1	9	33025211	33039907	+	2730	protein_coding	DnaJ heat shock protein family (Hsp40) member A1 [Source:HGNC Symbol;Acc:HGNC:5229]
ENSG00000086062	4.65921	4.92882	19.5523	18.2847	18.3834	17.2958	4.40012	3.92421	10.6087	10.8891	12.5074	12.4225	B4GALT1	9	33104082	33167356	-	4901	protein_coding	beta-1,4-galactosyltransferase 1 [Source:HGNC Symbol;Acc:HGNC:924]
ENSG00000086065	54.7836	52.8214	54.7773	52.7882	53.2815	51.3721	57.2025	53.9559	59.0841	64.5139	66.332	62.064	CHMP5	9	33264879	33282069	+	2390	protein_coding	charged multivesicular body protein 5 [Source:HGNC Symbol;Acc:HGNC:26942]
ENSG00000086102	20.2611	18.4168	19.015	19.4462	18.6688	18.5443	19.1045	19.5911	19.7089	19.2831	18.1542	18.6013	NFX1	9	33290511	33371157	+	7147	protein_coding	nuclear transcription factor, X-box binding 1 [Source:HGNC Symbol;Acc:HGNC:7803]
ENSG00000086159	0.0296148	0.00788897	0.025123	0.0654786	0.0486061	0	0.011333	0	0.00979433	0	0.0119157	0	AQP6	12	49967194	49977139	+	5129	protein_coding	aquaporin 6 [Source:HGNC Symbol;Acc:HGNC:639]
ENSG00000086189	12.8069	13.4297	9.85275	10.083	10.0761	10.6577	14.4539	14.0011	12.9487	12.5448	12.0889	10.7713	DIMT1	5	62387254	62403939	-	3736	protein_coding	DIM1 dimethyladenosine transferase 1 homolog [Source:HGNC Symbol;Acc:HGNC:30217]
ENSG00000086200	4.88184	4.76535	3.87935	3.80084	4.00732	3.83718	4.55609	4.84565	4.75035	4.41396	4.67687	4.06833	IPO11	5	62403972	62628582	+	7540	protein_coding	importin 11 [Source:HGNC Symbol;Acc:HGNC:20628]
ENSG00000086205	0.198607	0.148137	0.168483	0.21956	0.117349	0.221228	0.060802	0.103853	0.170778	0.0894607	0.175803	0.217539	FOLH1	11	49146635	49208670	-	3824	protein_coding	folate hydrolase 1 [Source:HGNC Symbol;Acc:HGNC:3788]
ENSG00000086232	47.9128	46.3752	40.4445	40.0486	42.0352	40.556	50.7431	50.1195	44.397	45.9036	46.5909	43.083	EIF2AK1	7	6022244	6059230	-	5550	protein_coding	eukaryotic translation initiation factor 2 alpha kinase 1 [Source:HGNC Symbol;Acc:HGNC:24921]
ENSG00000086288	0	0	0	0	0	0	0	0	0	0	0	0	NME8	7	37848597	37900401	+	2439	protein_coding	NME/NM23 family member 8 [Source:HGNC Symbol;Acc:HGNC:16473]
ENSG00000086289	2.475	3.36246	7.73856	7.66115	6.33697	7.60118	2.09045	2.23843	4.77093	5.25569	6.44443	5.21008	EPDR1	7	37683843	37951941	+	2864	protein_coding	ependymin related 1 [Source:HGNC Symbol;Acc:HGNC:17572]
ENSG00000086300	2.67693	2.76038	5.50636	5.80735	5.10223	4.71322	2.97408	2.6125	4.1696	4.50092	4.98582	4.47798	SNX10	7	26291895	26374329	+	3518	protein_coding	sorting nexin 10 [Source:HGNC Symbol;Acc:HGNC:14974]
ENSG00000086475	54.5121	56.9265	44.4213	46.1405	45.564	43.3287	49.3957	49.7437	48.6717	46.6965	51.2596	49.6116	SEPHS1	10	13317424	13348298	-	3888	protein_coding	selenophosphate synthetase 1 [Source:HGNC Symbol;Acc:HGNC:19685]
ENSG00000086504	17.2267	17.7838	18.1296	18.2714	18.3738	19.3927	17.4457	16.6358	19.7836	19.4713	22.8429	21.1249	MRPL28	16	366969	371289	-	3042	protein_coding	mitochondrial ribosomal protein L28 [Source:HGNC Symbol;Acc:HGNC:14484]
ENSG00000086506	0.661231	0.603918	1.76296	2.50627	1.11627	1.89397	1.51824	1.58768	0.562333	2.27944	2.16641	1.455	HBQ1	16	180453	181181	+	536	protein_coding	hemoglobin subunit theta 1 [Source:HGNC Symbol;Acc:HGNC:4833]
ENSG00000086544	6.13261	5.89307	9.38981	10.1694	9.83945	9.11371	4.37882	5.53086	8.2068	8.05615	8.39547	7.61831	ITPKC	19	40717103	40740860	+	3385	protein_coding	inositol-trisphosphate 3-kinase C [Source:HGNC Symbol;Acc:HGNC:14897]
ENSG00000086548	0	0.0265154	0	0	0.0163369	0	0.0380909	0	0	0	0	0	CEACAM6	19	41750977	41772208	+	3052	protein_coding	carcinoembryonic antigen related cell adhesion molecule 6 [Source:HGNC Symbol;Acc:HGNC:1818]
ENSG00000086570	0.250771	0.186489	0.806625	0.85864	0.874618	0.640141	0.0919663	0.0546375	1.23022	1.36155	1.10148	1.22317	FAT2	5	151504093	151568944	-	14537	protein_coding	FAT atypical cadherin 2 [Source:HGNC Symbol;Acc:HGNC:3596]
ENSG00000086589	20.2106	19.4198	18.06	18.4255	19.8199	18.659	16.9958	17.0278	18.621	18.3993	18.3938	17.7765	RBM22	5	150690794	150701107	-	3615	protein_coding	RNA binding motif protein 22 [Source:HGNC Symbol;Acc:HGNC:25503]
ENSG00000086598	71.0426	68.5961	78.4127	74.139	76.092	72.5374	67.8853	66.6875	82.6846	79.457	84.4446	77.1734	TMED2	12	123584531	123598577	+	3830	protein_coding	transmembrane p24 trafficking protein 2 [Source:HGNC Symbol;Acc:HGNC:16996]
ENSG00000086619	4.58053	4.47571	3.09261	2.5058	2.44604	2.77731	6.03928	6.50829	3.60763	3.87432	3.8646	3.85987	ERO1B	1	236215555	236281985	-	5361	protein_coding	endoplasmic reticulum oxidoreductase 1 beta [Source:HGNC Symbol;Acc:HGNC:14355]
ENSG00000086666	7.18253	7.50673	10.4442	9.13517	10.2371	10.1896	7.67052	8.0151	8.79334	8.19418	9.21535	8.667	ZFAND6	15	80059568	80138393	+	5153	protein_coding	zinc finger AN1-type containing 6 [Source:HGNC Symbol;Acc:HGNC:30164]
ENSG00000086696	0	0	0	0	0	0	0	0	0	0	0	0	HSD17B2	16	82035004	82098534	+	9550	protein_coding	hydroxysteroid 17-beta dehydrogenase 2 [Source:HGNC Symbol;Acc:HGNC:5211]
ENSG00000086712	21.0586	20.8845	13.9257	13.6419	12.8787	13.5432	22.8597	22.5406	15.7238	15.3188	14.1004	13.744	TXLNG	X	16786427	16844519	+	4460	protein_coding	taxilin gamma [Source:HGNC Symbol;Acc:HGNC:18578]
ENSG00000086717	1.00888	1.0942	4.20595	3.6487	4.62693	4.22225	0.446747	0.613681	6.7209	6.06541	6.73261	5.38715	PPEF1	X	18675909	18827921	+	3513	protein_coding	protein phosphatase with EF-hand domain 1 [Source:HGNC Symbol;Acc:HGNC:9243]
ENSG00000086730	0.623842	0.418424	0.396916	0.517245	0.285228	0.657671	0.549934	0.53675	0.375796	0.569894	0.416849	0.480453	LAT2	7	74199652	74229834	+	4545	protein_coding	linker for activation of T cells family member 2 [Source:HGNC Symbol;Acc:HGNC:12749]
ENSG00000086758	33.6416	31.5831	32.4933	34.4922	32.6271	32.4794	34.5349	36.1128	29.0543	32.1036	30.8461	32.5772	HUWE1	X	53532096	53686729	-	17380	protein_coding	HECT, UBA and WWE domain containing 1, E3 ubiquitin protein ligase [Source:HGNC Symbol;Acc:HGNC:30892]
ENSG00000086827	14.4347	13.7129	10.1925	10.1395	9.88203	10.4616	12.9386	12.6664	12.1558	13.2468	10.8872	11.5209	ZW10	11	113733187	113773811	-	2992	protein_coding	zw10 kinetochore protein [Source:HGNC Symbol;Acc:HGNC:13194]
ENSG00000086848	2.00302	2.07034	1.58129	1.50184	1.82316	1.61882	1.86429	1.9612	1.9748	1.68942	1.83049	1.82974	ALG9	11	111782195	111871581	-	8013	protein_coding	ALG9, alpha-1,2-mannosyltransferase [Source:HGNC Symbol;Acc:HGNC:15672]
ENSG00000086967	0.327712	0.469226	0.613931	0.739669	0.739565	0.943015	0.141084	0.0459007	0.352242	0.540376	0.445015	0.36456	MYBPC2	19	50432903	50466321	+	3708	protein_coding	myosin binding protein C, fast type [Source:HGNC Symbol;Acc:HGNC:7550]
ENSG00000086991	0.42359	0.35179	0.514353	0.431553	0.605257	0.592109	0.495832	0.362959	0.552125	0.31266	0.380969	0.426443	NOX4	11	89324356	89498187	-	6096	protein_coding	NADPH oxidase 4 [Source:HGNC Symbol;Acc:HGNC:7891]
ENSG00000087008	2.39598	2.56705	5.34946	5.77779	5.61348	5.0738	2.13101	1.87341	3.35685	3.86293	3.89321	3.56887	ACOX3	4	8366282	8440723	-	3846	protein_coding	acyl-CoA oxidase 3, pristanoyl [Source:HGNC Symbol;Acc:HGNC:121]
ENSG00000087053	12.8089	13.4368	11.6172	10.7757	11.0411	10.9128	13.4606	14.2134	13.6363	13.5216	13.1739	12.2354	MTMR2	11	95832882	95925315	-	6119	protein_coding	myotubularin related protein 2 [Source:HGNC Symbol;Acc:HGNC:7450]
ENSG00000087074	13.374	13.6052	34.3699	27.7423	31.9827	31.2899	10.9751	10.712	21.9099	20.6987	23.8099	22.4575	PPP1R15A	19	48872392	48876057	+	3093	protein_coding	protein phosphatase 1 regulatory subunit 15A [Source:HGNC Symbol;Acc:HGNC:14375]
ENSG00000087076	8.69548	7.51763	10.8637	9.30703	9.45824	10.5664	8.16769	9.92056	14.1176	13.2765	13.8834	13.1096	HSD17B14	19	48813017	48836678	-	1281	protein_coding	hydroxysteroid 17-beta dehydrogenase 14 [Source:HGNC Symbol;Acc:HGNC:23238]
ENSG00000087077	1.01191	0.837554	1.77817	2.41712	1.76165	1.97253	0.663831	0.506185	1.66733	1.55229	1.76672	1.37309	TRIP6	7	100867138	100873454	+	2802	protein_coding	thyroid hormone receptor interactor 6 [Source:HGNC Symbol;Acc:HGNC:12311]
ENSG00000087085	0.0267679	0.0748712	0.170309	0.133164	0.303141	0.149084	0.0460957	0.0149969	0.199188	0.129186	0.0969317	0.247384	ACHE	7	100889994	100896974	-	3783	protein_coding	acetylcholinesterase (Cartwright blood group) [Source:HGNC Symbol;Acc:HGNC:108]
ENSG00000087086	487.746	490.574	422.084	426.621	408.932	446.755	449.323	443.075	470.253	464.22	457.53	453.597	FTL	19	48965301	48966878	+	878	protein_coding	ferritin light chain [Source:HGNC Symbol;Acc:HGNC:3999]
ENSG00000087087	44.5974	44.8675	39.6044	39.5506	38.2741	40.444	44.9673	43.8659	37.868	38.19	34.2624	38.2596	SRRT	7	100875111	100888664	+	4850	protein_coding	serrate, RNA effector molecule [Source:HGNC Symbol;Acc:HGNC:24101]
ENSG00000087088	36.0898	35.5357	30.1179	29.75	29.0256	33.1806	33.6582	33.7505	31.8266	34.8917	38.4836	34.6881	BAX	19	48954815	48961798	+	2587	protein_coding	BCL2 associated X, apoptosis regulator [Source:HGNC Symbol;Acc:HGNC:959]
ENSG00000087095	7.25494	7.42706	6.95027	7.12099	7.30465	6.3115	6.41701	5.85564	6.89427	6.43916	6.25018	6.35893	NLK	17	28041737	28196381	+	5290	protein_coding	nemo like kinase [Source:HGNC Symbol;Acc:HGNC:29858]
ENSG00000087111	12.9157	13.3479	14.3771	14.4559	15.2993	15.0082	14.2357	13.0988	15.3137	14.131	14.8146	14.4866	PIGS	17	28553383	28571872	-	5990	protein_coding	phosphatidylinositol glycan anchor biosynthesis class S [Source:HGNC Symbol;Acc:HGNC:14937]
ENSG00000087116	0.0290118	0.0463701	0.236271	0.14112	0.114279	0.135728	0	0.0195049	0.0230278	0.0280032	0.0350192	0.0417079	ADAMTS2	5	179110851	179345430	-	8726	protein_coding	ADAM metallopeptidase with thrombospondin type 1 motif 2 [Source:HGNC Symbol;Acc:HGNC:218]
ENSG00000087128	0.0236817	0	0.0200898	0	0.0466418	0.0527581	0	0	0	0.0228583	0.0285853	0	TMPRSS11E	4	68447449	68497604	+	2138	protein_coding	transmembrane serine protease 11E [Source:HGNC Symbol;Acc:HGNC:24465]
ENSG00000087152	22.4838	22.3036	19.6003	20.1255	19.3101	19.2676	23.0599	21.8756	20.0997	21.7297	21.3864	20.989	ATXN7L3	17	44191805	44200113	-	5301	protein_coding	ataxin 7 like 3 [Source:HGNC Symbol;Acc:HGNC:25416]
ENSG00000087157	9.41245	11.3686	11.1511	10.6873	10.4641	10.8594	12.0819	11.4609	9.62207	9.57736	9.03499	10.1366	PGS1	17	78378640	78425114	+	4965	protein_coding	phosphatidylglycerophosphate synthase 1 [Source:HGNC Symbol;Acc:HGNC:30029]
ENSG00000087191	32.2846	31.9555	30.4491	29.8067	31.3042	30.6862	30.5392	32.6248	32.1885	33.3826	33.0894	31.7046	PSMC5	17	63827152	63832026	+	4490	protein_coding	proteasome 26S subunit, ATPase 5 [Source:HGNC Symbol;Acc:HGNC:9552]
ENSG00000087206	8.97455	8.70897	7.64961	7.63004	7.54372	7.72368	9.05202	8.43995	7.49446	6.96096	7.66039	7.25188	UIMC1	5	176905005	177022633	-	4739	protein_coding	ubiquitin interaction motif containing 1 [Source:HGNC Symbol;Acc:HGNC:30298]
ENSG00000087237	0.0292329	0.0116809	0	0.0969514	0.0143938	0.0651251	0.0503407	0	0.0290041	0.0141083	0	0	CETP	16	56961850	56983845	+	3464	protein_coding	cholesteryl ester transfer protein [Source:HGNC Symbol;Acc:HGNC:1869]
ENSG00000087245	0.153957	0.188656	0.269919	0.215587	0.303224	0.274389	0.0706994	0.0345023	0.0509174	0.0891628	0.123891	0.126475	MMP2	16	55389700	55506691	+	4933	protein_coding	matrix metallopeptidase 2 [Source:HGNC Symbol;Acc:HGNC:7166]
ENSG00000087250	0.440992	0.198238	0.163671	0.396109	0.0542843	0.337715	0.28478	0	0.136731	0.0532075	0.133077	0.339631	MT3	16	56589074	56591088	+	1837	protein_coding	metallothionein 3 [Source:HGNC Symbol;Acc:HGNC:7408]
ENSG00000087253	1.98061	2.15394	1.56473	1.61772	1.50807	1.22061	2.08628	2.27268	1.9516	1.74751	1.52809	1.50266	LPCAT2	16	55508998	55586670	+	7439	protein_coding	lysophosphatidylcholine acyltransferase 2 [Source:HGNC Symbol;Acc:HGNC:26032]
ENSG00000087258	10.9491	11.8342	1.53344	1.68774	1.61626	1.38762	20.3318	22.3545	3.08078	3.08633	2.37376	2.24715	GNAO1	16	56191347	56357457	+	13697	protein_coding	G protein subunit alpha o1 [Source:HGNC Symbol;Acc:HGNC:4389]
ENSG00000087263	13.5256	13.6873	11.844	12.2821	12.5638	12.4822	12.9749	13.768	13.1082	12.9795	13.042	12.0622	OGFOD1	16	56451490	56479100	+	5806	protein_coding	2-oxoglutarate and iron dependent oxygenase domain containing 1 [Source:HGNC Symbol;Acc:HGNC:25585]
ENSG00000087266	4.30266	4.56826	4.28659	4.54422	4.53339	4.63122	3.68286	3.47678	4.30494	4.13557	4.2135	4.01255	SH3BP2	4	2793023	2841098	+	13968	protein_coding	SH3 domain binding protein 2 [Source:HGNC Symbol;Acc:HGNC:10825]
ENSG00000087269	22.4965	20.5401	17.6883	17.2761	16.7845	18.5391	20.1916	21.8081	19.7078	18.4821	18.8287	18.6483	NOP14	4	2937933	2963385	-	3538	protein_coding	NOP14 nucleolar protein [Source:HGNC Symbol;Acc:HGNC:16821]
ENSG00000087274	15.0434	14.0937	16.0849	15.6098	16.0278	16.3308	14.1214	14.1855	15.4469	16.0343	16.3024	15.9673	ADD1	4	2843857	2930076	+	13106	protein_coding	adducin 1 [Source:HGNC Symbol;Acc:HGNC:243]
ENSG00000087299	4.07024	4.14095	3.38421	3.32797	3.08772	3.08268	4.80798	4.35458	3.50529	4.28395	4.06015	3.55229	L2HGDH	14	50237563	50312548	-	6879	protein_coding	L-2-hydroxyglutarate dehydrogenase [Source:HGNC Symbol;Acc:HGNC:20499]
ENSG00000087301	13.761	13.6099	11.7826	11.3506	11.2472	11.7581	13.2837	14.0666	12.7734	12.8597	13.8893	12.2547	TXNDC16	14	52430590	52552522	-	4739	protein_coding	thioredoxin domain containing 16 [Source:HGNC Symbol;Acc:HGNC:19965]
ENSG00000087302	17.1306	16.7431	13.6551	13.2821	13.5808	13.3491	17.1314	14.8462	15.0772	16.2003	15.6552	15.0172	RTRAF	14	51989475	52010691	+	8323	protein_coding	RNA transcription, translation and transport factor [Source:HGNC Symbol;Acc:HGNC:23169]
ENSG00000087303	0.0712896	0.0253207	0.0335983	0.0612974	0.00780039	0.0705862	0.0454683	0.053254	0.0392953	0.0382283	0.0764899	0.0650712	NID2	14	52004803	52069228	-	6392	protein_coding	nidogen 2 [Source:HGNC Symbol;Acc:HGNC:13389]
ENSG00000087338	17.4052	17.206	13.5959	13.9308	13.8174	13.8647	17.3601	17.4165	15.3094	15.5391	13.7206	13.7638	GMCL1	2	69829642	69881396	+	4922	protein_coding	germ cell-less, spermatogenesis associated 1 [Source:HGNC Symbol;Acc:HGNC:23843]
ENSG00000087365	34.7881	33.2788	29.7792	29.4124	29.1576	29.6991	32.0157	32.3255	32.213	32.436	33.3623	31.296	SF3B2	11	66050729	66069308	+	9795	protein_coding	splicing factor 3b subunit 2 [Source:HGNC Symbol;Acc:HGNC:10769]
ENSG00000087448	17.8691	17.8742	20.0616	18.976	20.2659	18.5059	17.1894	18.4595	18.9486	18.8637	18.5223	19.3725	KLHL42	12	27780020	27803040	+	7622	protein_coding	kelch like family member 42 [Source:HGNC Symbol;Acc:HGNC:29252]
ENSG00000087460	98.5906	98.1459	91.3053	89.9691	92.2225	89.9283	89.5073	90.8754	95.541	90.5363	92.6963	91.2942	GNAS	20	58839718	58911192	+	13320	protein_coding	GNAS complex locus [Source:HGNC Symbol;Acc:HGNC:4392]
ENSG00000087470	26.5047	26.3212	22.1307	21.8451	22.2939	22.5686	26.9161	26.0917	24.4484	25.7577	25.1864	25.5033	DNM1L	12	32679200	32745650	+	7282	protein_coding	dynamin 1 like [Source:HGNC Symbol;Acc:HGNC:2973]
ENSG00000087494	0.404812	0.251618	3.8157	3.08292	3.02675	3.62406	0.0516376	0.184799	1.72558	1.70767	2.08122	1.84751	PTHLH	12	27958084	27972705	-	3377	protein_coding	parathyroid hormone like hormone [Source:HGNC Symbol;Acc:HGNC:9607]
ENSG00000087495	0.0664563	0.0663864	0.0211413	0.00918348	0.0572635	0.0185064	0.0286104	0.00930816	0.00824202	0.00801823	0.0100271	0	PHACTR3	20	59577509	59847711	+	6095	protein_coding	phosphatase and actin regulator 3 [Source:HGNC Symbol;Acc:HGNC:15833]
ENSG00000087502	12.5145	12.4805	12.3784	11.9037	13.3337	12.846	13.7884	13.3312	12.6752	12.3142	12.714	12.4491	ERGIC2	12	29337352	29381189	-	5826	protein_coding	ERGIC and golgi 2 [Source:HGNC Symbol;Acc:HGNC:30208]
ENSG00000087510	7.12715	7.23074	11.0203	10.6545	10.503	10.2474	6.26724	6.96658	8.80995	9.48148	10.7384	10.7963	TFAP2C	20	56629302	56639283	+	3005	protein_coding	transcription factor AP-2 gamma [Source:HGNC Symbol;Acc:HGNC:11744]
ENSG00000087586	25.748	23.8243	14.2733	15.3888	13.9295	14.5619	24.6959	24.1232	19.3529	18.577	17.4079	16.1764	AURKA	20	56369389	56392337	-	2928	protein_coding	aurora kinase A [Source:HGNC Symbol;Acc:HGNC:11393]
[truncated: 56,983 more rows]

## Sheet: Tab 2-H1876 DEG sgCon ORY 1 nM
gene_id	sgControl_ORY1001_1nM_Rep1	sgControl_ORY1001_1nM_Rep2	sgControl_DMSO_Rep1	sgControl_DMSO_Rep2	log2FoldChange	pvalue	padj	gene_name	gene_chr	gene_start	gene_end	gene_strand	gene_length	gene_biotype	gene_description	tf_family
[truncated: 8,202 more rows]

[truncated: 3 more sheets: Tab 3-H1876 DEG sgZvsC ORY 1nM , Tab 4-H1876 DEG sgConORY100nM , Tab 5-H1876 DEG sgZvsC ORY100nM]
