# Supplementary material for: Regulation of neuroendocrine plasticity by the RNA-binding protein ZFP36L1
Source: Nat Commun. 2022 Aug 25;13:4998. doi: 10.1038/s41467-022-31998-7 (PMC9411550; doi:10.1038/s41467-022-31998-7)
Supplement: Supplementary file 6 — Supplementary Data 3 [file 41467_2022_31998_MOESM6_ESM.xlsx]

## Sheet: Tab 1-CORL47 Activation FPKM
gene_id	Activated_sgCTRL_rep1	Activated_sgCTRL_rep2	Activated sgZFP_sg1_Rep1	Activated sgZFP_sg1_Rep2	Activated sgZFP_sg2_Rep1	Activated sgZFP_sg2_Rep2	gene_name	gene_chr	gene_start	gene_end	gene_strand	gene_length	gene_biotype	gene_description	tf_family
ENSG00000198804	6431.98	5844.01	7460.47	6936.93	5435.79	4321.19	MT-CO1	MT	5904	7445	+	1542	protein_coding	mitochondrially encoded cytochrome c oxidase I [Source:HGNC Symbol;Acc:HGNC:7419]	-
ENSG00000198712	5111.81	4643.83	6108.48	5684.76	3988.65	3522.55	MT-CO2	MT	7586	8269	+	684	protein_coding	mitochondrially encoded cytochrome c oxidase II [Source:HGNC Symbol;Acc:HGNC:7421]	-
ENSG00000198899	3488.22	3115.24	4577.73	4158.29	3070.8	2541.17	MT-ATP6	MT	8527	9207	+	681	protein_coding	mitochondrially encoded ATP synthase membrane subunit 6 [Source:HGNC Symbol;Acc:HGNC:7414]	-
ENSG00000198938	3568.32	3437.42	4595.15	4293.34	3321.66	2959.75	MT-CO3	MT	9207	9990	+	784	protein_coding	mitochondrially encoded cytochrome c oxidase III [Source:HGNC Symbol;Acc:HGNC:7422]	-
ENSG00000198886	3683.15	3114.64	4130.88	3982.45	2866.76	2287.77	MT-ND4	MT	10760	12137	+	1378	protein_coding	mitochondrially encoded NADH:ubiquinone oxidoreductase core subunit 4 [Source:HGNC Symbol;Acc:HGNC:7459]	-
ENSG00000212907	3260.35	2613.41	3799.16	3425.65	2560.68	1856.97	MT-ND4L	MT	10470	10766	+	297	protein_coding	mitochondrially encoded NADH:ubiquinone oxidoreductase core subunit 4L [Source:HGNC Symbol;Acc:HGNC:7460]	-
ENSG00000198840	2588.53	2630.7	2498.21	2604.83	1959.59	2012.16	MT-ND3	MT	10059	10404	+	346	protein_coding	mitochondrially encoded NADH:ubiquinone oxidoreductase core subunit 3 [Source:HGNC Symbol;Acc:HGNC:7458]	-
ENSG00000198727	1492.29	1284.98	1970.87	1753.36	1224.48	1002.54	MT-CYB	MT	14747	15887	+	1141	protein_coding	mitochondrially encoded cytochrome b [Source:HGNC Symbol;Acc:HGNC:7427]	-
ENSG00000210082	2077.7	2118.87	2296.39	2410	2174.68	2152.89	MT-RNR2	MT	1671	3229	+	1559	Mt_rRNA	mitochondrially encoded 16S RNA [Source:HGNC Symbol;Acc:HGNC:7471]	-
ENSG00000198763	1535.93	1318.12	1527.85	1449.49	1071.73	890.725	MT-ND2	MT	4470	5511	+	1042	protein_coding	mitochondrially encoded NADH:ubiquinone oxidoreductase core subunit 2 [Source:HGNC Symbol;Acc:HGNC:7456]	-
ENSG00000198888	1118.46	972.006	1108.84	1043.71	839.178	699.446	MT-ND1	MT	3307	4262	+	956	protein_coding	mitochondrially encoded NADH:ubiquinone oxidoreductase core subunit 1 [Source:HGNC Symbol;Acc:HGNC:7455]	-
ENSG00000198695	1006.44	887.372	1555.16	1504.43	1112.89	904.397	MT-ND6	MT	14149	14673	-	525	protein_coding	mitochondrially encoded NADH:ubiquinone oxidoreductase core subunit 6 [Source:HGNC Symbol;Acc:HGNC:7462]	-
ENSG00000184009	1242.42	1221.96	1471.11	1416.27	1222.46	1213.23	ACTG1	17	81509971	81523847	-	2993	protein_coding	actin gamma 1 [Source:HGNC Symbol;Acc:HGNC:144]	-
ENSG00000198786	923.487	784.679	1266.55	1179.64	885.035	701.754	MT-ND5	MT	12337	14148	+	1812	protein_coding	mitochondrially encoded NADH:ubiquinone oxidoreductase core subunit 5 [Source:HGNC Symbol;Acc:HGNC:7461]	-
ENSG00000034510	720.661	749.189	924.453	1012.08	898.233	1084.44	TMSB10	2	84905625	84906675	+	496	protein_coding	thymosin beta 10 [Source:HGNC Symbol;Acc:HGNC:11879]	-
ENSG00000065978	1357.9	1353.35	990.669	1021.74	1063.88	1126	YBX1	1	42682427	42702349	+	1930	protein_coding	Y-box binding protein 1 [Source:HGNC Symbol;Acc:HGNC:8014]	CSD
ENSG00000075624	768.264	736.98	877.727	873.149	762.253	774.267	ACTB	7	5527147	5563784	-	3519	protein_coding	actin beta [Source:HGNC Symbol;Acc:HGNC:132]	-
ENSG00000156508	814.54	844.304	1000.88	1024.63	969.487	998.522	EEF1A1	6	73515750	73523797	-	5948	protein_coding	eukaryotic translation elongation factor 1 alpha 1 [Source:HGNC Symbol;Acc:HGNC:3189]	-
ENSG00000210135	1137.23	1010.93	1305.84	1250.61	1468.53	1562.95	MT-TN	MT	5657	5729	-	73	Mt_tRNA	mitochondrially encoded tRNA asparagine [Source:HGNC Symbol;Acc:HGNC:7493]	-
ENSG00000210140	1014.76	978.581	1325.95	1173.46	1423.25	1341.81	MT-TC	MT	5761	5826	-	66	Mt_tRNA	mitochondrially encoded tRNA cysteine [Source:HGNC Symbol;Acc:HGNC:7477]	-
ENSG00000140988	1420.27	1390.59	1149.29	1167.73	1174.86	1414.99	RPS2	16	1962052	1964860	-	2413	protein_coding	ribosomal protein S2 [Source:HGNC Symbol;Acc:HGNC:10404]	-
ENSG00000227063	593.481	506.827	813.516	610.431	971.506	570.713	RPL41P1	20	21755270	21755350	+	81	processed_pseudogene	ribosomal protein L41 pseudogene 1 [Source:HGNC Symbol;Acc:HGNC:10356]	-
ENSG00000205542	350.518	358.255	344.242	349.394	350.999	382.856	TMSB4X	X	12975108	12977227	+	1705	protein_coding	thymosin beta 4 X-linked [Source:HGNC Symbol;Acc:HGNC:11881]	-
ENSG00000080824	1059.64	1111.63	926.849	986.273	915.654	977.518	HSP90AA1	14	102080738	102139699	-	5248	protein_coding	heat shock protein 90 alpha family class A member 1 [Source:HGNC Symbol;Acc:HGNC:5253]	-
ENSG00000198830	1116.24	1121.3	848.94	849.77	839.231	811.781	HMGN2	1	26472450	26475972	+	2509	protein_coding	high mobility group nucleosomal binding domain 2 [Source:HGNC Symbol;Acc:HGNC:4986]	-
ENSG00000274012	771.835	926.271	379.177	287.439	565.474	339.776	RN7SL2	14	49862550	49862849	-	300	misc_RNA	RNA, 7SL, cytoplasmic 2 [Source:HGNC Symbol;Acc:HGNC:23134]	-
ENSG00000167658	662.975	655.837	736.589	747.748	717.297	743.928	EEF2	19	3976056	3985469	-	4027	protein_coding	eukaryotic translation elongation factor 2 [Source:HGNC Symbol;Acc:HGNC:3214]	-
ENSG00000087086	537.683	522.883	734.862	747.459	678.421	704.974	FTL	19	48965301	48966878	+	878	protein_coding	ferritin light chain [Source:HGNC Symbol;Acc:HGNC:3999]	-
ENSG00000142534	489.55	499.536	452.609	461.951	493.794	574.845	RPS11	19	49496365	49499689	+	1390	protein_coding	ribosomal protein S11 [Source:HGNC Symbol;Acc:HGNC:10384]	-
ENSG00000177954	635.65	603.099	399.74	431.204	462.218	695.708	RPS27	1	153990755	153992155	+	1035	protein_coding	ribosomal protein S27 [Source:HGNC Symbol;Acc:HGNC:10416]	-
ENSG00000196230	712.669	727.016	653.267	650.87	601.084	607.189	TUBB	6	30720201	30725426	+	3359	protein_coding	tubulin beta class I [Source:HGNC Symbol;Acc:HGNC:20778]	-
ENSG00000161016	668.732	633.785	638.739	654.555	636.485	766.186	RPL8	8	144789765	144792587	-	2159	protein_coding	ribosomal protein L8 [Source:HGNC Symbol;Acc:HGNC:10368]	-
ENSG00000142541	475.584	475.638	470.444	481.509	518.222	597.899	RPL13A	19	49487554	49492308	+	2369	protein_coding	ribosomal protein L13a [Source:HGNC Symbol;Acc:HGNC:10304]	-
ENSG00000175130	695.064	649.313	530.68	509.733	524.508	513.651	MARCKSL1	1	32333832	32336379	-	1699	protein_coding	MARCKS like 1 [Source:HGNC Symbol;Acc:HGNC:7142]	-
ENSG00000167552	376.966	393.754	384.457	373.764	398.171	429.782	TUBA1A	12	49184796	49189324	-	3421	protein_coding	tubulin alpha 1a [Source:HGNC Symbol;Acc:HGNC:20766]	-
ENSG00000148303	326.958	327.115	359.924	360.906	357.994	392.348	RPL7A	9	133348214	133351426	+	2242	protein_coding	ribosomal protein L7a [Source:HGNC Symbol;Acc:HGNC:10364]	-
ENSG00000111640	325.458	313.178	317.66	310.814	289.714	285.528	GAPDH	12	6533927	6538374	+	2981	protein_coding	glyceraldehyde-3-phosphate dehydrogenase [Source:HGNC Symbol;Acc:HGNC:4141]	-
ENSG00000096384	608.045	596.703	543.85	543.245	497.799	517.713	HSP90AB1	6	44246166	44253888	+	2980	protein_coding	heat shock protein 90 alpha family class B member 1 [Source:HGNC Symbol;Acc:HGNC:5258]	-
ENSG00000131236	820.076	847.658	928.387	947.84	766.168	818.771	CAP1	1	40040233	40072649	+	3814	protein_coding	cyclase associated actin cytoskeleton regulatory protein 1 [Source:HGNC Symbol;Acc:HGNC:20040]	-
ENSG00000154277	665.232	691.34	645.856	650.27	592.542	619.747	UCHL1	4	41256413	41268455	+	2282	protein_coding	ubiquitin C-terminal hydrolase L1 [Source:HGNC Symbol;Acc:HGNC:12513]	-
ENSG00000110955	460.286	460.115	478.816	476.392	435.327	457.263	ATP5F1B	12	56638175	56646068	-	2322	protein_coding	ATP synthase F1 subunit beta [Source:HGNC Symbol;Acc:HGNC:830]	-
ENSG00000229117	444.304	423.493	378.292	392.486	437.55	495.637	RPL41	12	56116586	56117943	+	1088	protein_coding	ribosomal protein L41 [Source:HGNC Symbol;Acc:HGNC:10354]	-
ENSG00000137154	295.482	306.114	298.936	296.141	318.757	347.548	RPS6	9	19375715	19380254	-	2714	protein_coding	ribosomal protein S6 [Source:HGNC Symbol;Acc:HGNC:10429]	-
ENSG00000131238	662.434	677.96	816.004	835.764	679.628	701.084	PPT1	1	40071461	40097727	-	5088	protein_coding	palmitoyl-protein thioesterase 1 [Source:HGNC Symbol;Acc:HGNC:9325]	-
ENSG00000167996	330.467	332.561	612.355	579.888	463.139	439.573	FTH1	11	61959718	61967660	-	2030	protein_coding	ferritin heavy chain 1 [Source:HGNC Symbol;Acc:HGNC:3976]	-
ENSG00000184897	334.554	300.464	352.701	339.793	344.929	343.228	H1FX	3	129314771	129316277	-	1507	protein_coding	H1 histone family member X [Source:HGNC Symbol;Acc:HGNC:4722]	-
ENSG00000187514	381.592	376.878	352.65	370.828	354.474	382.851	PTMA	2	231706895	231713541	+	3378	protein_coding	prothymosin alpha [Source:HGNC Symbol;Acc:HGNC:9623]	-
ENSG00000231500	450.458	449.076	416.342	422.724	471.788	582.214	RPS18	6	33272010	33276510	+	1898	protein_coding	ribosomal protein S18 [Source:HGNC Symbol;Acc:HGNC:10401]	-
ENSG00000136942	389.565	397.977	332.863	349.381	358.168	452.663	RPL35	9	124857880	124861981	-	1535	protein_coding	ribosomal protein L35 [Source:HGNC Symbol;Acc:HGNC:10344]	-
ENSG00000089157	428.282	421.435	442.075	451.298	437.621	473.282	RPLP0	12	120196686	120201235	-	4001	protein_coding	ribosomal protein lateral stalk subunit P0 [Source:HGNC Symbol;Acc:HGNC:10371]	-
ENSG00000196262	446.999	457.943	445.627	455.335	404.314	431.806	PPIA	7	44796680	44824564	+	4432	protein_coding	peptidylprolyl isomerase A [Source:HGNC Symbol;Acc:HGNC:9253]	-
ENSG00000158710	5.23111	4.72429	111.245	111.726	75.1343	83.6025	TAGLN2	1	159918107	159925732	-	2487	protein_coding	transgelin 2 [Source:HGNC Symbol;Acc:HGNC:11554]	-
ENSG00000228253	319.037	287.326	405.465	393.365	308.072	211.876	MT-ATP8	MT	8366	8572	+	207	protein_coding	mitochondrially encoded ATP synthase membrane subunit 8 [Source:HGNC Symbol;Acc:HGNC:7415]	-
ENSG00000123416	504.588	501.48	417.426	407.146	421.166	403.708	TUBA1B	12	49127782	49131397	-	3574	protein_coding	tubulin alpha 1b [Source:HGNC Symbol;Acc:HGNC:18809]	-
ENSG00000210196	411.81	406.911	524.738	544.779	411.176	428.952	MT-TP	MT	15956	16023	-	68	Mt_tRNA	mitochondrially encoded tRNA proline [Source:HGNC Symbol;Acc:HGNC:7494]	-
ENSG00000112306	247.431	241.878	201.113	222.901	229.497	291.881	RPS12	6	132814441	132817564	+	767	protein_coding	ribosomal protein S12 [Source:HGNC Symbol;Acc:HGNC:10385]	-
ENSG00000211459	354.87	369.548	386.79	407.213	353.527	326.559	MT-RNR1	MT	648	1601	+	954	Mt_rRNA	mitochondrially encoded 12S RNA [Source:HGNC Symbol;Acc:HGNC:7470]	-
ENSG00000188229	387.762	388.582	317.116	329.408	317.812	328.702	TUBB4B	9	137241213	137243707	+	2111	protein_coding	tubulin beta 4B class IVb [Source:HGNC Symbol;Acc:HGNC:20771]	-
ENSG00000135486	309.282	311.595	314.585	313.358	308.425	315.132	HNRNPA1	12	54280193	54287088	+	5093	protein_coding	heterogeneous nuclear ribonucleoprotein A1 [Source:HGNC Symbol;Acc:HGNC:5031]	-
ENSG00000169714	359.182	371.027	300.934	314.021	323.381	362.848	CNBP	3	129169484	129183922	-	1927	protein_coding	CCHC-type zinc finger nucleic acid binding protein [Source:HGNC Symbol;Acc:HGNC:13164]	Others
ENSG00000169100	470.384	461.068	438.793	457.288	438.725	489.019	SLC25A6	X	1386152	1392724	-	2164	protein_coding	solute carrier family 25 member 6 [Source:HGNC Symbol;Acc:HGNC:10992]	-
ENSG00000133169	388.594	382.172	349.985	383.015	377.281	473.434	BEX1	X	103062651	103064240	-	864	protein_coding	brain expressed X-linked 1 [Source:HGNC Symbol;Acc:HGNC:1036]	-
ENSG00000074800	571.389	591.007	435.751	444.395	420.007	437.965	ENO1	1	8861000	8879250	-	5276	protein_coding	enolase 1 [Source:HGNC Symbol;Acc:HGNC:3350]	-
ENSG00000159335	158.289	137.654	225.535	220.783	183.396	206.286	PTMS	12	6765516	6770952	+	1475	protein_coding	parathymosin [Source:HGNC Symbol;Acc:HGNC:9629]	-
ENSG00000115268	325.441	318.186	322.733	317.301	333.496	355.722	RPS15	19	1438358	1440494	+	2137	protein_coding	ribosomal protein S15 [Source:HGNC Symbol;Acc:HGNC:10388]	-
ENSG00000139352	232.722	232.852	302.177	312.988	253.924	256.057	ASCL1	12	102957686	102960516	+	2472	protein_coding	achaete-scute family bHLH transcription factor 1 [Source:HGNC Symbol;Acc:HGNC:738]	bHLH
ENSG00000143742	458.48	470.303	320.631	326.026	349.011	374.378	SRP9	1	225777813	225790466	+	1728	protein_coding	signal recognition particle 9 [Source:HGNC Symbol;Acc:HGNC:11304]	-
ENSG00000166681	282.138	266.149	199.319	206.092	250.089	292.458	BEX3	X	103376340	103378077	+	1080	protein_coding	brain expressed X-linked 3 [Source:HGNC Symbol;Acc:HGNC:13388]	-
ENSG00000114391	312.864	319.396	266.79	283.839	288.341	346.061	RPL24	3	101681091	101686782	-	2682	protein_coding	ribosomal protein L24 [Source:HGNC Symbol;Acc:HGNC:10325]	-
ENSG00000134308	313.525	323.832	337.135	345.269	305.15	312.084	YWHAQ	2	9583972	9631014	-	2713	protein_coding	tyrosine 3-monooxygenase/tryptophan 5-monooxygenase activation protein theta [Source:HGNC Symbol;Acc:HGNC:12854]	-
ENSG00000108298	305.282	304.304	317.174	329.892	322.422	344.938	RPL19	17	39200283	39204732	+	1761	protein_coding	ribosomal protein L19 [Source:HGNC Symbol;Acc:HGNC:10312]	-
ENSG00000119335	245.563	249.578	239.641	245.924	231.95	241.603	SET	9	128683424	128696400	+	4355	protein_coding	SET nuclear proto-oncogene [Source:HGNC Symbol;Acc:HGNC:10760]	-
ENSG00000106153	348.08	335.452	296.807	301.83	314.079	342.93	CHCHD2	7	56101569	56106576	-	1132	protein_coding	coiled-coil-helix-coiled-coil-helix domain containing 2 [Source:HGNC Symbol;Acc:HGNC:21645]	-
ENSG00000164104	335.743	336.05	346.169	356.509	318.964	360.419	HMGB2	4	173331695	173335125	-	2775	protein_coding	high mobility group box 2 [Source:HGNC Symbol;Acc:HGNC:5000]	HMG
ENSG00000109971	430.203	449.516	371.693	376.328	339.492	353.411	HSPA8	11	123057489	123063230	-	4849	protein_coding	heat shock protein family A (Hsp70) member 8 [Source:HGNC Symbol;Acc:HGNC:5241]	-
ENSG00000143321	286.215	269.699	193.393	196.761	185.153	215.708	HDGF	1	156742107	156766925	-	3745	protein_coding	heparin binding growth factor [Source:HGNC Symbol;Acc:HGNC:4856]	-
ENSG00000171858	374.846	387.708	336.451	339.596	363.072	448.539	RPS21	20	62387116	62388520	+	1023	protein_coding	ribosomal protein S21 [Source:HGNC Symbol;Acc:HGNC:10409]	-
ENSG00000160180	446.389	403.712	212.678	212.152	215.838	222.19	TFF3	21	42311667	42315651	-	1168	protein_coding	trefoil factor 3 [Source:HGNC Symbol;Acc:HGNC:11757]	-
ENSG00000235655	357.704	358.1	271.86	278.321	282.282	255.826	H3F3AP4	2	174719908	174720318	+	411	processed_pseudogene	H3 histone, family 3A, pseudogene 4 [Source:HGNC Symbol;Acc:HGNC:42980]	-
ENSG00000005022	199.25	205.346	274.779	266.393	243.544	256.868	SLC25A5	X	119468400	119471319	+	1500	protein_coding	solute carrier family 25 member 5 [Source:HGNC Symbol;Acc:HGNC:10991]	-
ENSG00000168653	370.053	380.28	237.046	260.219	284.013	328.397	NDUFS5	1	39026318	39034636	+	548	protein_coding	NADH:ubiquinone oxidoreductase subunit S5 [Source:HGNC Symbol;Acc:HGNC:7712]	-
ENSG00000147604	283.029	284.475	258.998	274.773	303.359	390.782	RPL7	8	73290267	73295789	-	2907	protein_coding	ribosomal protein L7 [Source:HGNC Symbol;Acc:HGNC:10363]	-
ENSG00000197451	277.767	275.139	274.363	273.467	256.667	263.968	HNRNPAB	5	178204507	178211163	+	2144	protein_coding	heterogeneous nuclear ribonucleoprotein A/B [Source:HGNC Symbol;Acc:HGNC:5034]	-
ENSG00000198755	271.721	274.662	254.467	265.837	283.818	301.21	RPL10A	6	35468408	35470785	+	1501	protein_coding	ribosomal protein L10a [Source:HGNC Symbol;Acc:HGNC:10299]	-
ENSG00000248527	254.348	222.707	246.876	246.877	169.892	202.332	MTATP6P1	1	633696	634376	+	681	unprocessed_pseudogene	MT-ATP6 pseudogene 1 [Source:HGNC Symbol;Acc:HGNC:44575]	-
ENSG00000136810	286.182	287.1	282.291	278.828	278.001	337.438	TXN	9	110243811	110256640	-	1142	protein_coding	thioredoxin [Source:HGNC Symbol;Acc:HGNC:12435]	-
ENSG00000137818	317.828	316.401	289.616	304.692	288.942	332.309	RPLP1	15	69452784	69456194	+	3271	protein_coding	ribosomal protein lateral stalk subunit P1 [Source:HGNC Symbol;Acc:HGNC:10372]	-
ENSG00000108106	271.087	236.446	254.522	255.386	209.845	233.21	UBE2S	19	55399745	55407777	-	2788	protein_coding	ubiquitin conjugating enzyme E2 S [Source:HGNC Symbol;Acc:HGNC:17895]	-
ENSG00000198034	177.797	182.188	220.56	230.888	206.077	210.658	RPS4X	X	72255679	72277300	-	2982	protein_coding	ribosomal protein S4 X-linked [Source:HGNC Symbol;Acc:HGNC:10424]	-
ENSG00000118702	0.10235	0	0	0	0.483277	0.0923705	GHRH	20	37251082	37261835	-	570	protein_coding	growth hormone releasing hormone [Source:HGNC Symbol;Acc:HGNC:4265]	-
ENSG00000176340	302.17	294.819	318.76	279.122	286.335	285.687	COX8A	11	63974607	63976543	+	507	protein_coding	cytochrome c oxidase subunit 8A [Source:HGNC Symbol;Acc:HGNC:2294]	-
ENSG00000145425	261.096	269.374	255.252	251.006	281.43	325.668	RPS3A	4	151099573	151104652	+	2341	protein_coding	ribosomal protein S3A [Source:HGNC Symbol;Acc:HGNC:10421]	-
ENSG00000111669	206.242	205.825	189.987	195.836	185.839	209.747	TPI1	12	6867119	6870948	+	2700	protein_coding	triosephosphate isomerase 1 [Source:HGNC Symbol;Acc:HGNC:12009]	-
ENSG00000181163	286.883	302.272	261.032	272.262	286.202	312.62	NPM1	5	171387116	171411137	+	3828	protein_coding	nucleophosmin 1 [Source:HGNC Symbol;Acc:HGNC:7910]	-
ENSG00000100316	209.716	209.795	218.6	216.445	223.591	244.921	RPL3	22	39312882	39320389	-	4787	protein_coding	ribosomal protein L3 [Source:HGNC Symbol;Acc:HGNC:10332]	-
ENSG00000166165	355.787	343.366	287.338	281.737	303.902	309.594	CKB	14	103519659	103523111	-	2669	protein_coding	creatine kinase B [Source:HGNC Symbol;Acc:HGNC:1991]	-
ENSG00000143621	217.22	220.043	163.226	168.454	172.394	181.359	ILF2	1	153661788	153671048	-	2281	protein_coding	interleukin enhancer binding factor 2 [Source:HGNC Symbol;Acc:HGNC:6037]	-
ENSG00000179218	176.782	179.262	220.34	218.336	198.244	215.649	CALR	19	12938578	12944489	+	2714	protein_coding	calreticulin [Source:HGNC Symbol;Acc:HGNC:1455]	-
ENSG00000089009	229.358	230.298	203.862	206.074	227.12	257.17	RPL6	12	112405190	112418838	-	4447	protein_coding	ribosomal protein L6 [Source:HGNC Symbol;Acc:HGNC:10362]	-
ENSG00000164032	273.232	284.082	267.72	265.849	278.997	291.079	H2AFZ	4	99948086	99950388	-	2303	protein_coding	H2A histone family member Z [Source:HGNC Symbol;Acc:HGNC:4741]	-
ENSG00000165119	190.123	198.732	178.343	184.177	178.429	192.608	HNRNPK	9	83968083	83980616	-	5114	protein_coding	heterogeneous nuclear ribonucleoprotein K [Source:HGNC Symbol;Acc:HGNC:5044]	-
ENSG00000136938	220.84	221.063	226.736	235.376	213.624	217.606	ANP32B	9	97983361	98015943	+	1850	protein_coding	acidic nuclear phosphoprotein 32 family member B [Source:HGNC Symbol;Acc:HGNC:16677]	-
ENSG00000122026	234.163	228.537	204.373	219.646	213.042	258.363	RPL21	13	27251309	27256691	+	2249	protein_coding	ribosomal protein L21 [Source:HGNC Symbol;Acc:HGNC:10313]	-
ENSG00000118181	263.418	269.57	225.098	237.799	243.389	301.791	RPS25	11	119015712	119018691	-	1477	protein_coding	ribosomal protein S25 [Source:HGNC Symbol;Acc:HGNC:10413]	-
ENSG00000130726	214.862	208.835	232.755	224.495	203.312	197.357	TRIM28	19	58544091	58550722	+	4034	protein_coding	tripartite motif containing 28 [Source:HGNC Symbol;Acc:HGNC:16384]	-
ENSG00000132646	205.28	211.876	213.267	210.354	209.831	217.226	PCNA	20	5114953	5126626	-	1471	protein_coding	proliferating cell nuclear antigen [Source:HGNC Symbol;Acc:HGNC:8729]	-
ENSG00000163041	275.287	277.018	210.242	221.71	209.169	220.462	H3F3A	1	226061851	226072001	+	3146	protein_coding	H3 histone family member 3A [Source:HGNC Symbol;Acc:HGNC:4764]	-
ENSG00000105193	185.576	187	195.49	194.717	196.944	210.079	RPS16	19	39433207	39435948	-	2603	protein_coding	ribosomal protein S16 [Source:HGNC Symbol;Acc:HGNC:10396]	-
ENSG00000117632	301.483	313.495	234.35	245.534	249.135	259.303	STMN1	1	25884181	25906991	-	6261	protein_coding	stathmin 1 [Source:HGNC Symbol;Acc:HGNC:6510]	-
ENSG00000177600	270.511	275.209	223.417	236.768	212.625	256.173	RPLP2	11	809647	812880	+	1955	protein_coding	ribosomal protein lateral stalk subunit P2 [Source:HGNC Symbol;Acc:HGNC:10377]	-
ENSG00000116990	413.817	398.048	376.392	373.892	334.791	347.978	MYCL	1	39895426	39902256	-	5063	protein_coding	MYCL proto-oncogene, bHLH transcription factor [Source:HGNC Symbol;Acc:HGNC:7555]	bHLH
ENSG00000142676	319.124	312.289	222.301	240.787	239.416	269.83	RPL11	1	23691742	23696835	+	2659	protein_coding	ribosomal protein L11 [Source:HGNC Symbol;Acc:HGNC:10301]	-
ENSG00000272398	58.1325	62.541	88.5559	86.6337	85.0627	79.9033	CD24	6	106969831	106975627	-	3097	protein_coding	CD24 molecule [Source:HGNC Symbol;Acc:HGNC:1645]	-
ENSG00000172270	216.304	213.584	176.408	173.41	157.77	169.754	BSG	19	571277	583493	+	3797	protein_coding	basigin (Ok blood group) [Source:HGNC Symbol;Acc:HGNC:1116]	-
ENSG00000101182	271.03	271.416	254.687	265.684	255.556	302.729	PSMA7	20	62136735	62143440	-	1750	protein_coding	proteasome subunit alpha 7 [Source:HGNC Symbol;Acc:HGNC:9536]	-
ENSG00000196419	155.111	156.426	157.179	159.384	139.368	143.926	XRCC6	22	41621119	41664048	+	3288	protein_coding	X-ray repair cross complementing 6 [Source:HGNC Symbol;Acc:HGNC:4055]	-
ENSG00000131469	218.932	220.646	210.06	221.738	227.336	278.355	RPL27	17	42998273	43002959	+	2026	protein_coding	ribosomal protein L27 [Source:HGNC Symbol;Acc:HGNC:10328]	-
ENSG00000197958	231.479	234.681	205.856	209.68	213.866	231.734	RPL12	9	127447674	127451405	-	2452	protein_coding	ribosomal protein L12 [Source:HGNC Symbol;Acc:HGNC:10302]	-
ENSG00000089220	126.479	123.715	125.471	129.225	140.313	152.008	PEBP1	12	118135858	118145584	+	1780	protein_coding	phosphatidylethanolamine binding protein 1 [Source:HGNC Symbol;Acc:HGNC:8630]	-
ENSG00000179010	182.205	185.694	190.116	198.688	183.576	198.171	MRFAP1	4	6640091	6642745	+	2655	protein_coding	Morf4 family associated protein 1 [Source:HGNC Symbol;Acc:HGNC:24549]	-
ENSG00000142937	124.876	125.871	136.356	140.718	143.846	165	RPS8	1	44775251	44778779	+	2847	protein_coding	ribosomal protein S8 [Source:HGNC Symbol;Acc:HGNC:10441]	-
ENSG00000144485	58.5116	55.6828	72.9449	70.715	72.9127	79.6876	HES6	2	238238267	238240662	-	2037	protein_coding	hes family bHLH transcription factor 6 [Source:HGNC Symbol;Acc:HGNC:18254]	bHLH
ENSG00000086061	194.851	200.355	157.417	171.2	169.586	187.481	DNAJA1	9	33025211	33039907	+	2730	protein_coding	DnaJ heat shock protein family (Hsp40) member A1 [Source:HGNC Symbol;Acc:HGNC:5229]	-
ENSG00000137285	192.25	195.496	199.614	209.045	193.815	212.765	TUBB2B	6	3224261	3231730	-	2194	protein_coding	tubulin beta 2B class IIb [Source:HGNC Symbol;Acc:HGNC:30829]	-
ENSG00000147140	152.133	157.752	141.534	143.196	141.308	144.731	NONO	X	71283192	71301168	+	5292	protein_coding	non-POU domain containing octamer binding [Source:HGNC Symbol;Acc:HGNC:7871]	-
ENSG00000108953	154.031	154.849	134.018	141.583	133.08	148.127	YWHAE	17	1344272	1400378	-	3847	protein_coding	tyrosine 3-monooxygenase/tryptophan 5-monooxygenase activation protein epsilon [Source:HGNC Symbol;Acc:HGNC:12851]	-
ENSG00000147403	196.481	190.535	175.786	178.311	181.818	195.742	RPL10	X	154389955	154409168	+	4825	protein_coding	ribosomal protein L10 [Source:HGNC Symbol;Acc:HGNC:10298]	-
ENSG00000122406	288.466	290.575	205.956	219.913	224.789	262.463	RPL5	1	92831983	92841924	+	3717	protein_coding	ribosomal protein L5 [Source:HGNC Symbol;Acc:HGNC:10360]	-
ENSG00000165458	304.532	288.733	231.228	221.368	199.512	196.027	INPPL1	11	72223701	72239105	+	6519	protein_coding	inositol polyphosphate phosphatase like 1 [Source:HGNC Symbol;Acc:HGNC:6080]	-
ENSG00000182899	201.14	212.402	166.354	179.545	178.994	241.291	RPL35A	3	197949980	197956610	+	3109	protein_coding	ribosomal protein L35a [Source:HGNC Symbol;Acc:HGNC:10345]	-
ENSG00000128272	203.029	202.511	171.745	180.217	181.289	203.296	ATF4	22	39519695	39522685	+	2514	protein_coding	activating transcription factor 4 [Source:HGNC Symbol;Acc:HGNC:786]	TF_bZIP
ENSG00000188486	171.441	151.106	204.498	194.118	177.615	169.599	H2AFX	11	119093854	119095467	-	1614	protein_coding	H2A histone family member X [Source:HGNC Symbol;Acc:HGNC:4739]	-
ENSG00000122566	194.327	201.392	180.697	185.53	171.116	178.572	HNRNPA2B1	7	26173057	26201529	-	9267	protein_coding	heterogeneous nuclear ribonucleoprotein A2/B1 [Source:HGNC Symbol;Acc:HGNC:5033]	-
ENSG00000125835	185.062	164.286	172.617	165.956	176.64	192.024	SNRPB	20	2461634	2470853	-	1278	protein_coding	small nuclear ribonucleoprotein polypeptides B and B1 [Source:HGNC Symbol;Acc:HGNC:11153]	-
ENSG00000167526	151.095	142.779	149.406	150.429	159.224	173.292	RPL13	16	89560657	89566828	+	6172	protein_coding	ribosomal protein L13 [Source:HGNC Symbol;Acc:HGNC:10303]	-
ENSG00000168028	204.634	200.601	194.927	200.759	194.073	232.663	RPSA	3	39406689	39412542	+	3936	protein_coding	ribosomal protein SA [Source:HGNC Symbol;Acc:HGNC:6502]	-
ENSG00000197956	116.86	111.336	172.876	184.265	122.745	156.327	S100A6	1	153534599	153536244	-	971	protein_coding	S100 calcium binding protein A6 [Source:HGNC Symbol;Acc:HGNC:10496]	-
ENSG00000174444	193.545	190.789	201.15	201.46	212.29	231.695	RPL4	15	66498015	66524532	-	5637	protein_coding	ribosomal protein L4 [Source:HGNC Symbol;Acc:HGNC:10353]	-
ENSG00000125534	238.478	210.156	267.834	249.974	219.275	212.097	PPDPF	20	63520724	63522206	+	1094	protein_coding	pancreatic progenitor cell differentiation and proliferation factor [Source:HGNC Symbol;Acc:HGNC:16142]	-
ENSG00000179051	227.802	230.599	198.433	194.658	186.928	188.248	RCC2	1	17406760	17439724	-	4126	protein_coding	regulator of chromosome condensation 2 [Source:HGNC Symbol;Acc:HGNC:30297]	-
ENSG00000164924	146.057	152.405	167.514	174.108	159.689	162.391	YWHAZ	8	100916525	100953388	-	8555	protein_coding	tyrosine 3-monooxygenase/tryptophan 5-monooxygenase activation protein zeta [Source:HGNC Symbol;Acc:HGNC:12855]	-
ENSG00000167815	151.773	148.196	154.648	156.333	150.325	150.18	PRDX2	19	12796820	12801859	-	2093	protein_coding	peroxiredoxin 2 [Source:HGNC Symbol;Acc:HGNC:9353]	-
ENSG00000125968	10.4094	9.38807	168.989	164.596	134.048	150.182	ID1	20	31605283	31606515	+	1233	protein_coding	inhibitor of DNA binding 1, HLH protein [Source:HGNC Symbol;Acc:HGNC:5360]	bHLH
ENSG00000198618	207.586	229.648	187.626	206.148	164.93	212.085	PPIAP22	21	18857779	18858276	+	498	processed_pseudogene	peptidylprolyl isomerase A pseudogene 22 [Source:HGNC Symbol;Acc:HGNC:17236]	-
ENSG00000163468	150.176	152.87	103.05	106.046	105.374	113.243	CCT3	1	156308968	156367873	-	4018	protein_coding	chaperonin containing TCP1 subunit 3 [Source:HGNC Symbol;Acc:HGNC:1616]	-
ENSG00000162244	112.796	115.246	123.899	124.773	127.249	140.94	RPL29	3	51993522	51995942	-	2058	protein_coding	ribosomal protein L29 [Source:HGNC Symbol;Acc:HGNC:10331]	-
ENSG00000107223	239.485	237.535	148.133	159.521	160.384	184.235	EDF1	9	136862119	136866286	-	1200	protein_coding	endothelial differentiation related factor 1 [Source:HGNC Symbol;Acc:HGNC:3164]	-
ENSG00000105372	163.533	161.627	165.774	171.469	179.464	202.927	RPS19	19	41859918	41872926	+	3799	protein_coding	ribosomal protein S19 [Source:HGNC Symbol;Acc:HGNC:10402]	-
ENSG00000173457	277.775	236.733	246.565	248.655	218.044	242.959	PPP1R14B	11	64244480	64246941	-	1655	protein_coding	protein phosphatase 1 regulatory inhibitor subunit 14B [Source:HGNC Symbol;Acc:HGNC:9057]	-
ENSG00000183684	135.62	128.29	124.311	125.95	119.97	136.11	ALYREF	17	81887844	81891586	-	1574	protein_coding	Aly/REF export factor [Source:HGNC Symbol;Acc:HGNC:19071]	-
ENSG00000106682	189.481	191.486	180.465	183.108	173.3	184.056	EIF4H	7	74174245	74197101	+	3191	protein_coding	eukaryotic translation initiation factor 4H [Source:HGNC Symbol;Acc:HGNC:12741]	-
ENSG00000119888	151.072	149.16	171.766	169.562	139.611	145.266	EPCAM	2	47345158	47387601	+	2519	protein_coding	epithelial cell adhesion molecule [Source:HGNC Symbol;Acc:HGNC:11529]	-
ENSG00000173404	198.446	180.847	180.702	172.24	146.579	142.897	INSM1	20	20368121	20370949	+	2829	protein_coding	INSM transcriptional repressor 1 [Source:HGNC Symbol;Acc:HGNC:6090]	zf-C2H2
ENSG00000110321	160.311	159.042	145.973	150.493	134.801	134.886	EIF4G2	11	10797050	10809110	-	8655	protein_coding	eukaryotic translation initiation factor 4 gamma 2 [Source:HGNC Symbol;Acc:HGNC:3297]	-
ENSG00000044574	135.982	142.327	163.967	165.854	148.613	157.266	HSPA5	9	125234853	125241330	-	3908	protein_coding	heat shock protein family A (Hsp70) member 5 [Source:HGNC Symbol;Acc:HGNC:5238]	-
ENSG00000149273	185.066	182.818	181.829	189.143	195.563	225.282	RPS3	11	75399486	75422280	+	5894	protein_coding	ribosomal protein S3 [Source:HGNC Symbol;Acc:HGNC:10420]	-
ENSG00000009307	236.216	244.093	169.692	175.531	168.858	169.153	CSDE1	1	114716913	114758676	-	5778	protein_coding	cold shock domain containing E1 [Source:HGNC Symbol;Acc:HGNC:29905]	CSD
ENSG00000126432	186.452	183.11	181.049	180.515	181.949	232.007	PRDX5	11	64318088	64321811	+	893	protein_coding	peroxiredoxin 5 [Source:HGNC Symbol;Acc:HGNC:9355]	-
ENSG00000170144	158.706	163.66	151.64	161.577	151.409	151.644	HNRNPA3	2	177212563	177223958	+	6033	protein_coding	heterogeneous nuclear ribonucleoprotein A3 [Source:HGNC Symbol;Acc:HGNC:24941]	-
ENSG00000123144	178.473	169.12	152.473	153.305	152.863	188.936	TRIR	19	12730640	12734775	-	1402	protein_coding	telomerase RNA component interacting RNase [Source:HGNC Symbol;Acc:HGNC:28424]	-
ENSG00000008988	181.257	177.928	181.394	188.509	188.967	219.216	RPS20	8	56067295	56074581	-	3002	protein_coding	ribosomal protein S20 [Source:HGNC Symbol;Acc:HGNC:10405]	-
ENSG00000144381	197.599	204.915	215.864	222.197	188.253	190.995	HSPD1	2	197486581	197516737	-	4245	protein_coding	heat shock protein family D (Hsp60) member 1 [Source:HGNC Symbol;Acc:HGNC:5261]	-
ENSG00000075785	118.633	116.208	146.307	150.778	132.631	138.943	RAB7A	3	128726122	128814796	+	2717	protein_coding	RAB7A, member RAS oncogene family [Source:HGNC Symbol;Acc:HGNC:9788]	-
ENSG00000110958	166.609	174.42	166.529	171.781	164.546	167.511	PTGES3	12	56663341	56688408	-	3399	protein_coding	prostaglandin E synthase 3 [Source:HGNC Symbol;Acc:HGNC:16049]	-
ENSG00000197903	112.545	144.702	133.645	132.76	144.964	151.044	HIST1H2BK	6	27146418	27146798	-	381	protein_coding	histone cluster 1 H2B family member k [Source:HGNC Symbol;Acc:HGNC:13954]	-
ENSG00000176788	76.8653	74.0852	65.7008	66.9312	79.066	82.076	BASP1	5	17065598	17276843	+	2217	protein_coding	brain abundant membrane attached signal protein 1 [Source:HGNC Symbol;Acc:HGNC:957]	-
ENSG00000067225	138.059	140.237	173.902	178.196	158.876	172.002	PKM	15	72199029	72231822	-	8571	protein_coding	pyruvate kinase M1/2 [Source:HGNC Symbol;Acc:HGNC:9021]	-
ENSG00000145741	167.144	170.34	147.858	154.099	141.828	157.014	BTF3	5	73498408	73505635	+	2467	protein_coding	basic transcription factor 3 [Source:HGNC Symbol;Acc:HGNC:1125]	-
ENSG00000150991	175.798	172.112	137.46	150.188	127.958	170.583	UBC	12	124911604	124917368	-	3898	protein_coding	ubiquitin C [Source:HGNC Symbol;Acc:HGNC:12468]	-
ENSG00000170027	176.824	185.467	177.595	183.878	175.063	182.51	YWHAG	7	76326794	76359031	-	3750	protein_coding	tyrosine 3-monooxygenase/tryptophan 5-monooxygenase activation protein gamma [Source:HGNC Symbol;Acc:HGNC:12852]	-
ENSG00000173812	201.589	198.071	185.563	188.826	174.496	186.51	EIF1	17	41688885	41692668	+	3623	protein_coding	eukaryotic translation initiation factor 1 [Source:HGNC Symbol;Acc:HGNC:3249]	-
ENSG00000083845	155.067	152.538	156.402	160.256	164.174	183.515	RPS5	19	58386400	58394806	+	3617	protein_coding	ribosomal protein S5 [Source:HGNC Symbol;Acc:HGNC:10426]	-
ENSG00000108518	119.263	117.09	124.197	124.161	107.604	115.425	PFN1	17	4945652	4949061	-	1987	protein_coding	profilin 1 [Source:HGNC Symbol;Acc:HGNC:8881]	-
ENSG00000171951	95.7596	95.9865	198.837	201.251	168.465	176.563	SCG2	2	223596940	223602503	-	2719	protein_coding	secretogranin II [Source:HGNC Symbol;Acc:HGNC:10575]	-
ENSG00000070087	176.309	178.492	171.166	177.344	179.796	189.794	PFN2	3	149964904	150050788	-	3709	protein_coding	profilin 2 [Source:HGNC Symbol;Acc:HGNC:8882]	-
ENSG00000133636	4.01438	5.56627	155.853	155.332	111.604	156.396	NTS	12	85874295	85882992	+	1555	protein_coding	neurotensin [Source:HGNC Symbol;Acc:HGNC:8038]	-
ENSG00000163902	153.887	160.1	155.639	157.084	143.231	145.635	RPN1	3	128619970	128681075	-	3992	protein_coding	ribophorin I [Source:HGNC Symbol;Acc:HGNC:10381]	-
ENSG00000143761	193.547	198.63	164.778	165.991	157.268	164.276	ARF1	1	228082660	228099212	+	3281	protein_coding	ADP ribosylation factor 1 [Source:HGNC Symbol;Acc:HGNC:652]	-
ENSG00000115758	189.467	190.636	187.662	186.943	167.682	178.372	ODC1	2	10439968	10448504	-	2968	protein_coding	ornithine decarboxylase 1 [Source:HGNC Symbol;Acc:HGNC:8109]	-
ENSG00000166598	116.63	119.091	137.66	141.86	133.226	135.581	HSP90B1	12	103930107	103953645	+	4695	protein_coding	heat shock protein 90 beta family member 1 [Source:HGNC Symbol;Acc:HGNC:12028]	-
ENSG00000149806	161.177	154.919	145.641	143.972	153.129	174.04	FAU	11	65120628	65122473	-	1846	protein_coding	FAU, ubiquitin like and ribosomal protein S30 fusion [Source:HGNC Symbol;Acc:HGNC:3597]	-
ENSG00000135624	145.76	149.577	156.084	155.633	141.8	156.722	CCT7	2	73233420	73253021	+	3591	protein_coding	chaperonin containing TCP1 subunit 7 [Source:HGNC Symbol;Acc:HGNC:1622]	-
ENSG00000123975	149.323	159.97	133.52	134.687	155.859	180.715	CKS2	9	89311198	89316703	+	613	protein_coding	CDC28 protein kinase regulatory subunit 2 [Source:HGNC Symbol;Acc:HGNC:2000]	-
ENSG00000102109	32.7439	29.7881	131.947	119.14	116.176	111.406	PCSK1N	X	48831094	48835633	-	1363	protein_coding	proprotein convertase subtilisin/kexin type 1 inhibitor [Source:HGNC Symbol;Acc:HGNC:17301]	-
ENSG00000102172	116.22	122.179	93.7211	93.1434	94.0757	97.6484	SMS	X	21940573	21994835	+	2160	protein_coding	spermine synthase [Source:HGNC Symbol;Acc:HGNC:11123]	-
ENSG00000070756	137.882	134.875	172.718	172.211	148.468	142.442	PABPC1	8	100685816	100722809	-	4752	protein_coding	poly(A) binding protein cytoplasmic 1 [Source:HGNC Symbol;Acc:HGNC:8554]	-
ENSG00000100632	145.809	150.848	149.725	148.425	152.815	167.384	ERH	14	69380123	69398627	-	1446	protein_coding	ERH, mRNA splicing and mitosis factor [Source:HGNC Symbol;Acc:HGNC:3447]	-
ENSG00000078369	212.821	217.208	148.238	152.77	155.971	162.811	GNB1	1	1785285	1891117	-	6417	protein_coding	G protein subunit beta 1 [Source:HGNC Symbol;Acc:HGNC:4396]	-
ENSG00000131747	126.722	134.277	132.26	139.396	129.475	128.393	TOP2A	17	40388516	40417950	-	6437	protein_coding	DNA topoisomerase II alpha [Source:HGNC Symbol;Acc:HGNC:11989]	-
ENSG00000127184	200.486	190.289	153.685	164.877	165.193	215.651	COX7C	5	86617904	86620962	+	1993	protein_coding	cytochrome c oxidase subunit 7C [Source:HGNC Symbol;Acc:HGNC:2292]	-
ENSG00000189403	128.479	133.824	137.731	148.009	140.873	154.633	HMGB1	13	30456704	30617597	-	7723	protein_coding	high mobility group box 1 [Source:HGNC Symbol;Acc:HGNC:4983]	HMG
ENSG00000105880	148.786	144.136	125.198	122.753	111.863	113.074	DLX5	7	97020392	97024950	-	1748	protein_coding	distal-less homeobox 5 [Source:HGNC Symbol;Acc:HGNC:2918]	Homeobox
ENSG00000132475	132.591	140.7	134.6	139.502	127.383	135.92	H3F3B	17	75776434	75785893	-	6134	protein_coding	H3 histone family member 3B [Source:HGNC Symbol;Acc:HGNC:4765]	-
ENSG00000067560	77.0708	78.8523	93.9126	93.0679	81.2428	80.445	RHOA	3	49359145	49412998	-	2582	protein_coding	ras homolog family member A [Source:HGNC Symbol;Acc:HGNC:667]	-
ENSG00000170315	166.346	105.249	77.0435	144.737	140.425	151.133	UBB	17	16380798	16382745	+	1621	protein_coding	ubiquitin B [Source:HGNC Symbol;Acc:HGNC:12463]	-
ENSG00000069275	176.16	185.94	126.099	134.502	135.132	140.451	NUCKS1	1	205712819	205750276	-	6546	protein_coding	nuclear casein kinase and cyclin dependent kinase substrate 1 [Source:HGNC Symbol;Acc:HGNC:29923]	-
ENSG00000143256	164.248	167.131	100.123	108.828	117.254	132.133	PFDN2	1	161100556	161118111	-	677	protein_coding	prefoldin subunit 2 [Source:HGNC Symbol;Acc:HGNC:8867]	-
ENSG00000198176	170.996	182.401	160.547	160.994	154.056	153.182	TFDP1	13	113584721	113641470	+	3741	protein_coding	transcription factor Dp-1 [Source:HGNC Symbol;Acc:HGNC:11749]	E2F
ENSG00000132341	141.382	149.354	129.282	134.355	130.322	137.875	RAN	12	130871879	130877678	+	4825	protein_coding	RAN, member RAS oncogene family [Source:HGNC Symbol;Acc:HGNC:9846]	-
ENSG00000108654	94.1269	97.626	91.0513	91.3746	93.2954	88.113	DDX5	17	64499616	64508199	-	7388	protein_coding	DEAD-box helicase 5 [Source:HGNC Symbol;Acc:HGNC:2746]	-
ENSG00000127022	137.059	143.968	167.238	170.86	150.627	157.042	CANX	5	179678628	179730925	+	6235	protein_coding	calnexin [Source:HGNC Symbol;Acc:HGNC:1473]	-
ENSG00000198918	120.685	116.769	100.21	108.232	110.414	152.912	RPL39	X	119786504	119791643	-	2141	protein_coding	ribosomal protein L39 [Source:HGNC Symbol;Acc:HGNC:10350]	-
ENSG00000089597	111.53	110.386	131.211	132.032	113.427	119.569	GANAB	11	62624826	62646726	-	5030	protein_coding	glucosidase II alpha subunit [Source:HGNC Symbol;Acc:HGNC:4138]	-
ENSG00000143384	86.4218	86.7162	70.5209	70.3663	68.4101	69.1657	MCL1	1	150574551	150579738	-	4371	protein_coding	MCL1, BCL2 family apoptosis regulator [Source:HGNC Symbol;Acc:HGNC:6943]	-
ENSG00000121774	122.777	127.119	115.291	116.264	111.899	115.398	KHDRBS1	1	32013829	32060850	+	3588	protein_coding	KH RNA binding domain containing, signal transduction associated 1 [Source:HGNC Symbol;Acc:HGNC:18116]	-
ENSG00000206503	138.078	131.58	180.395	179.88	180.308	205.106	HLA-A	6	29941260	29945884	+	2710	protein_coding	major histocompatibility complex, class I, A [Source:HGNC Symbol;Acc:HGNC:4931]	-
ENSG00000147889	94.8206	87.6378	99.1968	96.757	102.661	115.3	CDKN2A	9	21967753	21995301	-	4329	protein_coding	cyclin dependent kinase inhibitor 2A [Source:HGNC Symbol;Acc:HGNC:1787]	-
ENSG00000147123	132.519	125.979	117.921	121.078	110.407	126.133	NDUFB11	X	47142216	47145504	-	1418	protein_coding	NADH:ubiquinone oxidoreductase subunit B11 [Source:HGNC Symbol;Acc:HGNC:20372]	-
ENSG00000197746	102.504	102.545	104.978	101.435	100.143	107.448	PSAP	10	71816298	71851375	-	3239	protein_coding	prosaposin [Source:HGNC Symbol;Acc:HGNC:9498]	-
ENSG00000114942	145.956	141.459	151.104	159.559	146.796	174.34	EEF1B2	2	206159585	206162928	+	1915	protein_coding	eukaryotic translation elongation factor 1 beta 2 [Source:HGNC Symbol;Acc:HGNC:3208]	-
ENSG00000119333	113.028	112.934	99.9706	98.1943	98.5048	109.043	WDR34	9	128633661	128656787	-	2604	protein_coding	WD repeat domain 34 [Source:HGNC Symbol;Acc:HGNC:28296]	-
ENSG00000058262	113.935	117.997	132.5	132.021	116.113	112.633	SEC61A1	3	128051641	128071683	+	4697	protein_coding	Sec61 translocon alpha 1 subunit [Source:HGNC Symbol;Acc:HGNC:18276]	-
ENSG00000114867	142.306	140.851	146.346	143.342	124.751	124.228	EIF4G1	3	184314495	184335358	+	8257	protein_coding	eukaryotic translation initiation factor 4 gamma 1 [Source:HGNC Symbol;Acc:HGNC:3296]	-
ENSG00000168159	217.287	199.88	185.866	186	178.153	196.26	RNF187	1	228487061	228495766	+	3285	protein_coding	ring finger protein 187 [Source:HGNC Symbol;Acc:HGNC:27146]	-
ENSG00000068697	74.1688	76.8999	73.3781	80.6328	83.117	88.2841	LAPTM4A	2	20032650	20052028	-	1946	protein_coding	lysosomal protein transmembrane 4 alpha [Source:HGNC Symbol;Acc:HGNC:6924]	-
ENSG00000123562	106.787	111.097	99.4406	101.889	105.572	107.907	MORF4L2	X	103675496	103688158	-	2648	protein_coding	mortality factor 4 like 2 [Source:HGNC Symbol;Acc:HGNC:16849]	-
ENSG00000110700	153.936	162.15	141.307	145.877	133.47	138.444	RPS13	11	17074389	17077787	-	2186	protein_coding	ribosomal protein S13 [Source:HGNC Symbol;Acc:HGNC:10386]	-
ENSG00000130255	161.821	156.135	146.247	150.565	146.059	182.518	RPL36	19	5674947	5691876	+	2272	protein_coding	ribosomal protein L36 [Source:HGNC Symbol;Acc:HGNC:13631]	-
ENSG00000172757	142.521	133.744	139.156	140.248	125.847	134.21	CFL1	11	65823022	65862026	-	5863	protein_coding	cofilin 1 [Source:HGNC Symbol;Acc:HGNC:1874]	-
ENSG00000124795	123.261	132.333	122.418	125.784	134.944	148.367	DEK	6	18223868	18264823	-	4361	protein_coding	DEK proto-oncogene [Source:HGNC Symbol;Acc:HGNC:2768]	-
ENSG00000137309	259.157	237.323	188.401	186.328	176.582	174.991	HMGA1	6	34236873	34246231	+	2327	protein_coding	high mobility group AT-hook 1 [Source:HGNC Symbol;Acc:HGNC:5010]	HMGI/HMGY
ENSG00000181449	188.739	184.07	122.505	128.93	132.143	135.85	SOX2	3	181711924	181714436	+	2513	protein_coding	SRY-box 2 [Source:HGNC Symbol;Acc:HGNC:11195]	HMG
ENSG00000233927	138.843	136.699	150.385	150.416	159.834	155.643	RPS28	19	8321158	8323340	+	2119	protein_coding	ribosomal protein S28 [Source:HGNC Symbol;Acc:HGNC:10418]	-
ENSG00000169976	50.5948	54.3238	60.9792	62.328	59.2276	66.3268	SF3B5	6	144094881	144095573	-	693	protein_coding	splicing factor 3b subunit 5 [Source:HGNC Symbol;Acc:HGNC:21083]	-
ENSG00000103363	193.121	180.031	165.323	164.298	166.632	191.514	ELOB	16	2771414	2777297	-	1128	protein_coding	elongin B [Source:HGNC Symbol;Acc:HGNC:11619]	-
ENSG00000100823	133.662	126.641	115.105	118.4	125.781	141.287	APEX1	14	20455191	20457772	+	1886	protein_coding	apurinic/apyrimidinic endodeoxyribonuclease 1 [Source:HGNC Symbol;Acc:HGNC:587]	-
ENSG00000115738	94.4019	96.8585	164.718	166.153	129.759	134.744	ID2	2	8678845	8684453	+	2205	protein_coding	inhibitor of DNA binding 2 [Source:HGNC Symbol;Acc:HGNC:5361]	bHLH
ENSG00000117318	9.73952	8.72416	119.32	123.344	113.182	125.167	ID3	1	23557918	23559794	-	1797	protein_coding	inhibitor of DNA binding 3, HLH protein [Source:HGNC Symbol;Acc:HGNC:5362]	bHLH
ENSG00000074071	184.592	169.782	157.59	153.869	158.869	174.752	MRPS34	16	1771890	1773155	-	1097	protein_coding	mitochondrial ribosomal protein S34 [Source:HGNC Symbol;Acc:HGNC:16618]	-
ENSG00000079246	121.816	124.601	110.561	114.276	106.236	107.374	XRCC5	2	216107464	216206303	+	5463	protein_coding	X-ray repair cross complementing 5 [Source:HGNC Symbol;Acc:HGNC:12833]	-
ENSG00000117450	78.4252	84.1167	88.8999	92.1309	87.0566	89.9775	PRDX1	1	45511036	45523047	-	1522	protein_coding	peroxiredoxin 1 [Source:HGNC Symbol;Acc:HGNC:9352]	-
ENSG00000188612	124.119	127.973	104.564	105.417	112.804	123.259	SUMO2	17	75165586	75182983	-	3372	protein_coding	small ubiquitin-like modifier 2 [Source:HGNC Symbol;Acc:HGNC:11125]	-
ENSG00000099795	176.667	149.192	137.952	142.74	138.685	174.314	NDUFB7	19	14566078	14572062	-	531	protein_coding	NADH:ubiquinone oxidoreductase subunit B7 [Source:HGNC Symbol;Acc:HGNC:7702]	-
ENSG00000092199	147.945	148.481	118.699	129.106	134.782	149.741	HNRNPC	14	21209136	21269494	-	7309	protein_coding	heterogeneous nuclear ribonucleoprotein C (C1/C2) [Source:HGNC Symbol;Acc:HGNC:5035]	-
ENSG00000175334	146.505	141.581	141.033	140.426	134.413	158.85	BANF1	11	66002079	66004149	+	1645	protein_coding	barrier to autointegration factor 1 [Source:HGNC Symbol;Acc:HGNC:17397]	-
ENSG00000140319	107.077	113.091	110.287	115.599	114.95	135.554	SRP14	15	40035739	40039188	-	2005	protein_coding	signal recognition particle 14 [Source:HGNC Symbol;Acc:HGNC:11299]	-
ENSG00000063177	116.68	114.797	116.954	114.16	119.147	130.358	RPL18	19	48615328	48619536	-	4209	protein_coding	ribosomal protein L18 [Source:HGNC Symbol;Acc:HGNC:10310]	-
ENSG00000113368	132.433	135.036	120.62	121.338	115.252	116.621	LMNB1	5	126776623	126837020	+	3633	protein_coding	lamin B1 [Source:HGNC Symbol;Acc:HGNC:6637]	-
ENSG00000143612	146.702	151.491	103.596	109.467	100.867	109.049	C1orf43	1	154206696	154220637	-	2670	protein_coding	chromosome 1 open reading frame 43 [Source:HGNC Symbol;Acc:HGNC:29876]	-
ENSG00000126267	95.1761	102.241	96.4875	96.7093	95.3052	109.296	COX6B1	19	35648223	35658861	+	936	protein_coding	cytochrome c oxidase subunit 6B1 [Source:HGNC Symbol;Acc:HGNC:2280]	-
ENSG00000159377	138.82	136.838	100.386	101.011	104.439	108.401	PSMB4	1	151399534	151401944	+	2158	protein_coding	proteasome subunit beta 4 [Source:HGNC Symbol;Acc:HGNC:9541]	-
ENSG00000116133	83.2339	84.2228	48.6436	50.7631	44.9186	47.9302	DHCR24	1	54849627	54887271	-	6290	protein_coding	24-dehydrocholesterol reductase [Source:HGNC Symbol;Acc:HGNC:2859]	-
ENSG00000204628	123.848	119.5	134.129	132.97	124.413	132.199	RACK1	5	181236909	181248096	-	5990	protein_coding	receptor for activated C kinase 1 [Source:HGNC Symbol;Acc:HGNC:4399]	-
ENSG00000125743	119.183	124.799	105.647	109.759	113.294	146.559	SNRPD2	19	45687454	45692569	-	1608	protein_coding	small nuclear ribonucleoprotein D2 polypeptide [Source:HGNC Symbol;Acc:HGNC:11159]	-
ENSG00000088247	118.943	117.768	122.378	121.778	110.316	107.656	KHSRP	19	6413348	6424794	-	4563	protein_coding	KH-type splicing regulatory protein [Source:HGNC Symbol;Acc:HGNC:6316]	-
ENSG00000104904	153.745	146.825	130.397	128.685	136.077	141.971	OAZ1	19	2269509	2273490	+	3436	protein_coding	ornithine decarboxylase antizyme 1 [Source:HGNC Symbol;Acc:HGNC:8095]	-
ENSG00000092841	68.4533	67.373	71.3295	74.7815	77.6279	86.0194	MYL6	12	56158161	56163496	+	4609	protein_coding	myosin light chain 6 [Source:HGNC Symbol;Acc:HGNC:7587]	-
ENSG00000011304	116.205	120.475	115.526	114.615	105.743	105.922	PTBP1	19	797075	812327	+	6883	protein_coding	polypyrimidine tract binding protein 1 [Source:HGNC Symbol;Acc:HGNC:9583]	-
ENSG00000129824	198.278	202.349	195.083	201.534	203.483	222.315	RPS4Y1	Y	2841486	2932000	+	2275	protein_coding	ribosomal protein S4 Y-linked 1 [Source:HGNC Symbol;Acc:HGNC:10425]	-
ENSG00000119421	96.4265	102.224	106.002	101.925	105.803	118.34	NDUFA8	9	122144058	122159819	-	844	protein_coding	NADH:ubiquinone oxidoreductase subunit A8 [Source:HGNC Symbol;Acc:HGNC:7692]	-
ENSG00000165280	88.3679	92.8671	95.9699	98.5542	93.3677	97.8375	VCP	9	35056064	35073249	-	5438	protein_coding	valosin containing protein [Source:HGNC Symbol;Acc:HGNC:12666]	-
ENSG00000143947	139.736	142.399	115.873	125.535	131.852	162.882	RPS27A	2	55231903	55235853	+	3130	protein_coding	ribosomal protein S27a [Source:HGNC Symbol;Acc:HGNC:10417]	-
ENSG00000063244	96.5052	95.9545	82.7882	83.5204	84.3809	89.1168	U2AF2	19	55654146	55674715	+	4115	protein_coding	U2 small nuclear RNA auxiliary factor 2 [Source:HGNC Symbol;Acc:HGNC:23156]	-
ENSG00000196924	78.4018	77.8376	81.1073	81.3096	80.6061	78.8947	FLNA	X	154348524	154374638	-	10585	protein_coding	filamin A [Source:HGNC Symbol;Acc:HGNC:3754]	-
ENSG00000114631	175.019	174.442	170.826	171.474	161.131	170.285	PODXL2	3	127629181	127672809	+	2186	protein_coding	podocalyxin like 2 [Source:HGNC Symbol;Acc:HGNC:17936]	-
ENSG00000084623	180.126	172.275	125.471	132.326	140.821	150.872	EIF3I	1	32221928	32231604	+	1725	protein_coding	eukaryotic translation initiation factor 3 subunit I [Source:HGNC Symbol;Acc:HGNC:3272]	-
ENSG00000136238	116.455	123.875	120.336	119.643	108.94	107.078	RAC1	7	6374523	6403977	+	3114	protein_coding	Rac family small GTPase 1 [Source:HGNC Symbol;Acc:HGNC:9801]	-
ENSG00000187840	151.694	145.006	177.56	177.487	160.839	176.207	EIF4EBP1	8	38030341	38060365	+	1073	protein_coding	eukaryotic translation initiation factor 4E binding protein 1 [Source:HGNC Symbol;Acc:HGNC:3288]	-
ENSG00000123080	150.526	147.919	133.916	132.125	119.953	128.502	CDKN2C	1	50960745	50974633	+	3318	protein_coding	cyclin dependent kinase inhibitor 2C [Source:HGNC Symbol;Acc:HGNC:1789]	-
ENSG00000161203	129.167	130.662	121.588	122.399	120.754	128.506	AP2M1	3	184174689	184184091	+	4756	protein_coding	adaptor related protein complex 2 subunit mu 1 [Source:HGNC Symbol;Acc:HGNC:564]	-
ENSG00000165502	102.134	91.7958	104.304	110.882	97.4231	116.736	RPL36AL	14	49618519	49620685	-	746	protein_coding	ribosomal protein L36a like [Source:HGNC Symbol;Acc:HGNC:10346]	-
ENSG00000169567	149.194	148.705	136.247	141.176	131.853	181.315	HINT1	5	131159027	131171735	-	1936	protein_coding	histidine triad nucleotide binding protein 1 [Source:HGNC Symbol;Acc:HGNC:4912]	-
ENSG00000170889	107.87	102.733	103.592	103.711	107.767	134.453	RPS9	19	54200742	54249003	+	4371	protein_coding	ribosomal protein S9 [Source:HGNC Symbol;Acc:HGNC:10442]	-
ENSG00000132507	125.508	116.336	119.91	118.732	113.58	111.905	EIF5A	17	7306999	7312463	+	2815	protein_coding	eukaryotic translation initiation factor 5A [Source:HGNC Symbol;Acc:HGNC:3300]	-
ENSG00000178741	130.324	135.965	138.026	141.598	125.825	134.781	COX5A	15	74919791	74938168	-	1411	protein_coding	cytochrome c oxidase subunit 5A [Source:HGNC Symbol;Acc:HGNC:2267]	-
ENSG00000100345	76.9059	77.7962	93.9058	95.284	76.2285	75.1617	MYH9	22	36281277	36388067	-	9012	protein_coding	myosin heavy chain 9 [Source:HGNC Symbol;Acc:HGNC:7579]	-
ENSG00000160014	98.1769	95.9892	110.677	113.731	108.274	113.788	CALM3	19	46601074	46610793	+	3667	protein_coding	calmodulin 3 [Source:HGNC Symbol;Acc:HGNC:1449]	-
ENSG00000118705	87.3337	92.2979	107.475	102.545	92.8975	96.1692	RPN2	20	37178410	37241623	+	2819	protein_coding	ribophorin II [Source:HGNC Symbol;Acc:HGNC:10382]	-
ENSG00000072506	65.4033	68.0884	79.7128	79.3302	78.0698	90.2389	HSD17B10	X	53431258	53434373	-	1115	protein_coding	hydroxysteroid 17-beta dehydrogenase 10 [Source:HGNC Symbol;Acc:HGNC:4800]	-
ENSG00000177383	95.4975	94.4248	95.8393	98.5961	101.42	107.813	MAGEF1	3	184710367	184712002	-	1636	protein_coding	MAGE family member F1 [Source:HGNC Symbol;Acc:HGNC:29639]	-
ENSG00000105640	123.693	119.018	138.479	137.055	138.424	145.638	RPL18A	19	17859876	17864153	+	3527	protein_coding	ribosomal protein L18a [Source:HGNC Symbol;Acc:HGNC:10311]	-
ENSG00000102007	71.2484	69.142	86.2918	88.7906	65.5825	69.8585	PLP2	X	49171926	49175239	+	1279	protein_coding	proteolipid protein 2 [Source:HGNC Symbol;Acc:HGNC:9087]	-
ENSG00000124702	121.563	120.795	114.005	123.908	118.746	126.139	KLHDC3	6	43014103	43021298	+	2019	protein_coding	kelch domain containing 3 [Source:HGNC Symbol;Acc:HGNC:20704]	-
ENSG00000172354	105.061	98.3097	126.626	123.425	116.586	123.068	GNB2	7	100673531	100679174	+	2857	protein_coding	G protein subunit beta 2 [Source:HGNC Symbol;Acc:HGNC:4398]	-
ENSG00000142192	104.09	106.854	75.4433	77.9498	89.7364	92.423	APP	21	25880550	26171128	-	6316	protein_coding	amyloid beta precursor protein [Source:HGNC Symbol;Acc:HGNC:620]	-
ENSG00000182481	84.0353	87.3791	89.8939	93.5429	80.7104	82.8502	KPNA2	17	68035519	68046842	+	3140	protein_coding	karyopherin subunit alpha 2 [Source:HGNC Symbol;Acc:HGNC:6395]	-
ENSG00000142864	149.034	158.912	108.231	115.173	113.349	117.546	SERBP1	1	67407810	67430415	-	7676	protein_coding	SERPINE1 mRNA binding protein 1 [Source:HGNC Symbol;Acc:HGNC:17860]	-
ENSG00000164405	142.084	135.29	128.944	134.256	139.075	160.314	UQCRQ	5	132866560	132868031	+	1472	protein_coding	ubiquinol-cytochrome c reductase complex III subunit VII [Source:HGNC Symbol;Acc:HGNC:29594]	-
ENSG00000100604	135.543	120.645	145.991	145.239	123.111	135.277	CHGA	14	92923080	92935293	+	3102	protein_coding	chromogranin A [Source:HGNC Symbol;Acc:HGNC:1929]	-
ENSG00000068985	252.835	245.472	205.719	215.679	210.778	228.498	PAGE1	X	49687450	49695993	-	665	protein_coding	PAGE family member 1 [Source:HGNC Symbol;Acc:HGNC:4107]	-
ENSG00000115484	123.462	128.641	116.905	123.945	118.607	119.07	CCT4	2	61868089	61888804	-	2830	protein_coding	chaperonin containing TCP1 subunit 4 [Source:HGNC Symbol;Acc:HGNC:1617]	-
ENSG00000129562	103.539	103.81	105.165	103.589	113.187	112.144	DAD1	14	22564905	22589269	-	808	protein_coding	defender against cell death 1 [Source:HGNC Symbol;Acc:HGNC:2664]	-
ENSG00000143799	151.013	155.487	119.573	121.206	111.317	114.049	PARP1	1	226360691	226408079	-	7169	protein_coding	poly(ADP-ribose) polymerase 1 [Source:HGNC Symbol;Acc:HGNC:270]	Others
ENSG00000197728	100.567	100.474	92.548	95.0031	87.6855	101.302	RPS26	12	56041351	56044697	+	2053	protein_coding	ribosomal protein S26 [Source:HGNC Symbol;Acc:HGNC:10414]	-
ENSG00000125817	119.473	117.013	137.678	129.785	123.459	129.125	CENPB	20	3783851	3786690	-	2840	protein_coding	centromere protein B [Source:HGNC Symbol;Acc:HGNC:1852]	-
ENSG00000101856	87.5856	92.4189	75.5302	76.1133	90.1958	87.9349	PGRMC1	X	119236245	119244466	+	1919	protein_coding	progesterone receptor membrane component 1 [Source:HGNC Symbol;Acc:HGNC:16090]	-
ENSG00000187837	76.2415	76.7779	103.553	103.655	121.787	138.681	HIST1H1C	6	26055787	26056428	-	642	protein_coding	histone cluster 1 H1 family member c [Source:HGNC Symbol;Acc:HGNC:4716]	-
ENSG00000173660	87.7582	82.9529	76.721	79.0778	83.1491	99.3567	UQCRH	1	46303631	46316776	+	1408	protein_coding	ubiquinol-cytochrome c reductase hinge protein [Source:HGNC Symbol;Acc:HGNC:12590]	-
ENSG00000124767	114.918	124.502	97.1718	100.499	104.53	106.511	GLO1	6	38675925	38703141	-	2352	protein_coding	glyoxalase I [Source:HGNC Symbol;Acc:HGNC:4323]	-
ENSG00000143153	66.8485	68.6071	82.1062	84.0411	66.945	68.507	ATP1B1	1	169105697	169132722	+	2962	protein_coding	ATPase Na+/K+ transporting subunit beta 1 [Source:HGNC Symbol;Acc:HGNC:804]	-
ENSG00000139644	82.3698	83.0257	88.9336	88.2492	84.2524	87.6839	TMBIM6	12	49707725	49764934	+	6186	protein_coding	transmembrane BAX inhibitor motif containing 6 [Source:HGNC Symbol;Acc:HGNC:11723]	-
ENSG00000203879	105.169	101.308	91.3521	92.1466	80.4147	80.3291	GDI1	X	154436913	154443467	+	5256	protein_coding	GDP dissociation inhibitor 1 [Source:HGNC Symbol;Acc:HGNC:4226]	-
ENSG00000136888	88.0237	89.0474	72.8971	78.1928	85.1734	94.3687	ATP6V1G1	9	114587746	114598373	+	1305	protein_coding	ATPase H+ transporting V1 subunit G1 [Source:HGNC Symbol;Acc:HGNC:864]	-
ENSG00000146731	128.688	132.255	117.258	117.849	117.538	126.654	CCT6A	7	56051630	56063989	+	3901	protein_coding	chaperonin containing TCP1 subunit 6A [Source:HGNC Symbol;Acc:HGNC:1620]	-
ENSG00000198668	128.552	136.934	142.041	143.795	131.436	129.8	CALM1	14	90396502	90408261	+	7705	protein_coding	calmodulin 1 [Source:HGNC Symbol;Acc:HGNC:1442]	-
ENSG00000170540	60.0425	62.4963	73.8521	73.6242	77.8213	75.8602	ARL6IP1	16	18791667	18801678	-	3666	protein_coding	ADP ribosylation factor like GTPase 6 interacting protein 1 [Source:HGNC Symbol;Acc:HGNC:697]	-
ENSG00000182054	122.028	119.737	127.103	128.377	110.928	117.333	IDH2	15	90083045	90102504	-	2814	protein_coding	isocitrate dehydrogenase (NADP(+)) 2, mitochondrial [Source:HGNC Symbol;Acc:HGNC:5383]	-
ENSG00000023734	54.8304	55.3884	53.2746	50.6618	51.8086	54.3895	STRAP	12	15882391	15903478	+	2211	protein_coding	serine/threonine kinase receptor associated protein [Source:HGNC Symbol;Acc:HGNC:30796]	-
ENSG00000087460	66.0702	64.9581	93.7545	87.0924	87.8692	88.2065	GNAS	20	58839718	58911192	+	13320	protein_coding	GNAS complex locus [Source:HGNC Symbol;Acc:HGNC:4392]	-
ENSG00000255302	81.5183	89.4595	77.6941	77.7023	88.8258	97.9477	EID1	15	48877886	48880183	+	2298	protein_coding	EP300 interacting inhibitor of differentiation 1 [Source:HGNC Symbol;Acc:HGNC:1191]	-
ENSG00000116288	160.952	164.409	117.731	125.47	124.939	139.568	PARK7	1	7954291	7985505	+	2397	protein_coding	Parkinsonism associated deglycase [Source:HGNC Symbol;Acc:HGNC:16369]	-
ENSG00000178531	108.574	89.004	117.756	105.361	108.616	102.244	CTXN1	19	7924485	7926166	-	1274	protein_coding	cortexin 1 [Source:HGNC Symbol;Acc:HGNC:31108]	-
ENSG00000118680	89.8046	85.1218	100.333	101.381	98.8804	110.235	MYL12B	18	3261479	3278431	+	1932	protein_coding	myosin light chain 12B [Source:HGNC Symbol;Acc:HGNC:29827]	-
ENSG00000175745	20.826	18.0333	57.9893	58.0141	61.4386	61.6705	NR2F1	5	93583224	93594615	+	4314	protein_coding	nuclear receptor subfamily 2 group F member 1 [Source:HGNC Symbol;Acc:HGNC:7975]	RXR-like
ENSG00000179091	117.182	112.609	127.293	127.872	121.276	139.932	CYC1	8	144095027	144097525	+	1975	protein_coding	cytochrome c1 [Source:HGNC Symbol;Acc:HGNC:2579]	-
ENSG00000116560	131.206	128.84	107.403	108.955	107.267	100.488	SFPQ	1	35176378	35193148	-	7426	protein_coding	splicing factor proline and glutamine rich [Source:HGNC Symbol;Acc:HGNC:10774]	-
ENSG00000131711	176.183	167.534	151.73	157.978	131.405	125.367	MAP1B	5	72107234	72209570	+	12630	protein_coding	microtubule associated protein 1B [Source:HGNC Symbol;Acc:HGNC:6836]	-
ENSG00000158164	71.3704	69.6747	61.7865	65.6204	82.6404	98.0772	TMSB15A	X	102513676	102516784	-	685	protein_coding	thymosin beta 15a [Source:HGNC Symbol;Acc:HGNC:30744]	-
ENSG00000169813	67.7731	70.8582	78.3643	81.5103	75.1969	80.5872	HNRNPF	10	43385617	43409166	-	3253	protein_coding	heterogeneous nuclear ribonucleoprotein F [Source:HGNC Symbol;Acc:HGNC:5039]	-
ENSG00000073111	96.5069	97.1074	86.167	87.0912	84.433	86.9679	MCM2	3	127598223	127622436	+	4902	protein_coding	minichromosome maintenance complex component 2 [Source:HGNC Symbol;Acc:HGNC:6944]	-
ENSG00000101210	167.272	161.445	170.608	166.154	157.295	161.696	EEF1A2	20	63488012	63499322	-	4910	protein_coding	eukaryotic translation elongation factor 1 alpha 2 [Source:HGNC Symbol;Acc:HGNC:3192]	-
ENSG00000144834	119.611	120.956	98.2337	106.045	94.9244	106.89	TAGLN3	3	111998664	112013887	+	1791	protein_coding	transgelin 3 [Source:HGNC Symbol;Acc:HGNC:29868]	-
ENSG00000175063	92.9535	90.8495	98.2271	98.9942	93.572	93.1836	UBE2C	20	45812576	45816957	+	1286	protein_coding	ubiquitin conjugating enzyme E2 C [Source:HGNC Symbol;Acc:HGNC:15937]	-
ENSG00000104341	119.763	120.3	124.402	127.284	116.911	119.499	LAPTM4B	8	97775057	97853013	+	3197	protein_coding	lysosomal protein transmembrane 4 beta [Source:HGNC Symbol;Acc:HGNC:13646]	-
ENSG00000163399	74.0395	75.4923	64.7278	66.83	60.4289	64.4779	ATP1A1	1	116372668	116410261	+	7261	protein_coding	ATPase Na+/K+ transporting subunit alpha 1 [Source:HGNC Symbol;Acc:HGNC:799]	-
ENSG00000119318	96.1373	97.7005	91.1729	92.4961	85.8039	88.0866	RAD23B	9	107283137	107332194	+	4615	protein_coding	RAD23 homolog B, nucleotide excision repair protein [Source:HGNC Symbol;Acc:HGNC:9813]	-
ENSG00000130725	137.263	131.356	131.223	127.177	115.393	130.176	UBE2M	19	58555712	58558960	-	1831	protein_coding	ubiquitin conjugating enzyme E2 M [Source:HGNC Symbol;Acc:HGNC:12491]	-
ENSG00000099783	87.4265	84.3768	89.4237	90.2187	82.4016	84.2944	HNRNPM	19	8444767	8489114	+	5614	protein_coding	heterogeneous nuclear ribonucleoprotein M [Source:HGNC Symbol;Acc:HGNC:5046]	-
ENSG00000102144	83.5723	90.2707	84.6286	83.6677	85.0759	91.6811	PGK1	X	77910739	78129296	+	5512	protein_coding	phosphoglycerate kinase 1 [Source:HGNC Symbol;Acc:HGNC:8896]	-
ENSG00000105323	66.3734	65.1607	77.9411	77.0774	65.6147	67.3369	HNRNPUL1	19	41262496	41307598	+	6543	protein_coding	heterogeneous nuclear ribonucleoprotein U like 1 [Source:HGNC Symbol;Acc:HGNC:17011]	-
ENSG00000166508	80.3668	84.3907	75.0007	80.1739	77.3458	81.8098	MCM7	7	100092728	100101940	-	4386	protein_coding	minichromosome maintenance complex component 7 [Source:HGNC Symbol;Acc:HGNC:6950]	-
ENSG00000171617	31.56	31.9426	92.8016	97.1064	73.2794	73.8447	ENC1	5	74627406	74641424	-	5858	protein_coding	ectodermal-neural cortex 1 [Source:HGNC Symbol;Acc:HGNC:3345]	-
ENSG00000175166	100.236	100.21	107.229	108.488	100.107	106.268	PSMD2	3	184298709	184309054	+	5453	protein_coding	proteasome 26S subunit, non-ATPase 2 [Source:HGNC Symbol;Acc:HGNC:9559]	-
ENSG00000115461	51.5024	50.7065	90.2107	92.9069	82.9426	80.6768	IGFBP5	2	216672105	216695525	-	6442	protein_coding	insulin like growth factor binding protein 5 [Source:HGNC Symbol;Acc:HGNC:5474]	-
ENSG00000130522	90.6568	75.0081	95.975	90.7979	98.2547	95.863	JUND	19	18279760	18281622	-	1863	protein_coding	JunD proto-oncogene, AP-1 transcription factor subunit [Source:HGNC Symbol;Acc:HGNC:6206]	TF_bZIP
ENSG00000110107	121.344	115.528	116.985	116.707	104.176	115.279	PRPF19	11	60890730	60906588	-	2739	protein_coding	pre-mRNA processing factor 19 [Source:HGNC Symbol;Acc:HGNC:17896]	-
ENSG00000136930	104.894	101.852	82.6033	85.0027	87.9175	93.3991	PSMB7	9	124353466	124415444	-	1787	protein_coding	proteasome subunit beta 7 [Source:HGNC Symbol;Acc:HGNC:9544]	-
ENSG00000155876	58.4499	57.3812	62.5728	63.8273	55.7061	61.0011	RRAGA	9	19049395	19050983	+	1589	protein_coding	Ras related GTP binding A [Source:HGNC Symbol;Acc:HGNC:16963]	-
ENSG00000176153	164.706	164.438	180.05	185.71	138.898	143.834	GPX2	14	64939152	64942905	-	1499	protein_coding	glutathione peroxidase 2 [Source:HGNC Symbol;Acc:HGNC:4554]	-
ENSG00000198431	105.782	112.274	145.039	146.389	126.988	133.378	TXNRD1	12	104215779	104350305	+	6708	protein_coding	thioredoxin reductase 1 [Source:HGNC Symbol;Acc:HGNC:12437]	-
ENSG00000228474	47.3858	47.9115	48.2691	52.9601	53.5739	54.7016	OST4	2	27070472	27071773	-	719	protein_coding	oligosaccharyltransferase complex subunit 4, non-catalytic [Source:HGNC Symbol;Acc:HGNC:32483]	-
ENSG00000277443	34.0895	33.94	26.2129	27.7126	31.1338	30.6793	MARCKS	6	113857362	113863471	+	4275	protein_coding	myristoylated alanine rich protein kinase C substrate [Source:HGNC Symbol;Acc:HGNC:6759]	-
ENSG00000116649	146.187	140.473	121.239	108.043	105.49	101.391	SRM	1	11054584	11060024	-	1898	protein_coding	spermidine synthase [Source:HGNC Symbol;Acc:HGNC:11296]	-
ENSG00000260032	99.2508	103.535	111.726	112.014	109.442	107.551	NORAD	20	36045622	36050960	-	5339	lincRNA	non-coding RNA activated by DNA damage [Source:HGNC Symbol;Acc:HGNC:44311]	-
ENSG00000142168	129.74	129.92	123.358	129.23	125.318	138.447	SOD1	21	31659622	31668931	+	2019	protein_coding	superoxide dismutase 1 [Source:HGNC Symbol;Acc:HGNC:11179]	-
ENSG00000169564	89.2432	89.8032	99.1957	96.1589	87.5988	85.7161	PCBP1	2	70087454	70089203	+	1750	protein_coding	poly(rC) binding protein 1 [Source:HGNC Symbol;Acc:HGNC:8647]	-
ENSG00000176619	107.626	106.146	94.6734	95.5242	98.28	101.774	LMNB2	19	2427638	2456996	-	5432	protein_coding	lamin B2 [Source:HGNC Symbol;Acc:HGNC:6638]	-
ENSG00000156976	132.66	136.313	117.603	123.088	125.285	123.331	EIF4A2	3	186783205	186789900	+	6133	protein_coding	eukaryotic translation initiation factor 4A2 [Source:HGNC Symbol;Acc:HGNC:3284]	-
ENSG00000197457	104.5	97.9437	123.935	119.453	120.29	131.941	STMN3	20	63639705	63657682	-	3032	protein_coding	stathmin 3 [Source:HGNC Symbol;Acc:HGNC:15926]	-
ENSG00000164587	115.982	114.537	108.761	115.128	116.449	138.634	RPS14	5	150442635	150449756	-	5099	protein_coding	ribosomal protein S14 [Source:HGNC Symbol;Acc:HGNC:10387]	-
ENSG00000131473	78.3567	81.1962	83.9847	85.3187	77.9709	81.8177	ACLY	17	41866908	41930542	-	5217	protein_coding	ATP citrate lyase [Source:HGNC Symbol;Acc:HGNC:115]	-
ENSG00000165215	58.7519	54.9795	106.308	97.7367	75.3537	73.0256	CLDN3	7	73768997	73770270	-	1274	protein_coding	claudin 3 [Source:HGNC Symbol;Acc:HGNC:2045]	-
ENSG00000092820	25.6437	25.5041	28.1535	28.8789	24.4256	24.6714	EZR	6	158765741	158819412	-	3342	protein_coding	ezrin [Source:HGNC Symbol;Acc:HGNC:12691]	-
ENSG00000164985	71.1748	72.5939	74.6957	75.6907	77.4618	79.2802	PSIP1	9	15464066	15511019	-	6768	protein_coding	PC4 and SFRS1 interacting protein 1 [Source:HGNC Symbol;Acc:HGNC:9527]	-
ENSG00000147274	82.9174	83.6291	73.5266	75.0843	73.2848	76.2198	RBMX	X	136848004	136880764	-	5882	protein_coding	RNA binding motif protein X-linked [Source:HGNC Symbol;Acc:HGNC:9910]	-
ENSG00000115053	84.6512	87.7484	83.9079	86.6827	77.9081	83.0003	NCL	2	231453531	231483641	-	6929	protein_coding	nucleolin [Source:HGNC Symbol;Acc:HGNC:7667]	-
ENSG00000184983	100.488	103.351	91.5543	94.3937	89.3909	114.04	NDUFA6	22	42085525	42090955	-	1416	protein_coding	NADH:ubiquinone oxidoreductase subunit A6 [Source:HGNC Symbol;Acc:HGNC:7690]	-
ENSG00000124766	60.9118	61.6935	53.5528	55.8338	56.1888	57.5096	SOX4	6	21592768	21598619	+	5852	protein_coding	SRY-box 4 [Source:HGNC Symbol;Acc:HGNC:11200]	HMG
ENSG00000112118	96.6682	93.0744	96.5463	96.2839	93.6339	97.7725	MCM3	6	52264009	52284881	-	3650	protein_coding	minichromosome maintenance complex component 3 [Source:HGNC Symbol;Acc:HGNC:6945]	-
ENSG00000167468	109.225	98.9981	90.3009	91.7664	96.3933	106.189	GPX4	19	1103926	1106791	+	2019	protein_coding	glutathione peroxidase 4 [Source:HGNC Symbol;Acc:HGNC:4556]	-
ENSG00000125356	100.457	105.282	76.249	86.2684	85.2296	126.335	NDUFA1	X	119871487	119876662	+	766	protein_coding	NADH:ubiquinone oxidoreductase subunit A1 [Source:HGNC Symbol;Acc:HGNC:7683]	-
ENSG00000137409	122.764	119.518	102.44	101.366	106.524	112.983	MTCH1	6	36968141	36986298	-	3126	protein_coding	mitochondrial carrier 1 [Source:HGNC Symbol;Acc:HGNC:17586]	-
ENSG00000135940	99.1492	93.2112	90.96	97.3813	96.0283	116.775	COX5B	2	97646040	97648383	+	1441	protein_coding	cytochrome c oxidase subunit 5B [Source:HGNC Symbol;Acc:HGNC:2269]	-
ENSG00000142230	92.3713	91.5195	84.8814	84.2093	86.0364	92.1861	SAE1	19	47113274	47210636	+	3396	protein_coding	SUMO1 activating enzyme subunit 1 [Source:HGNC Symbol;Acc:HGNC:30660]	-
ENSG00000043355	177.804	167.862	114.883	110.888	109.341	102.98	ZIC2	13	99981772	99986773	+	3310	protein_coding	Zic family member 2 [Source:HGNC Symbol;Acc:HGNC:12873]	zf-C2H2
ENSG00000135829	119.294	126.717	96.3379	96.7159	97.2718	97.2438	DHX9	1	182839369	182887751	+	5645	protein_coding	DExH-box helicase 9 [Source:HGNC Symbol;Acc:HGNC:2750]	-
ENSG00000156261	103.758	110.339	96.5885	102.668	94.4748	93.7509	CCT8	21	29055805	29073797	-	3341	protein_coding	chaperonin containing TCP1 subunit 8 [Source:HGNC Symbol;Acc:HGNC:1623]	-
ENSG00000234664	166.258	190.741	84.6713	116.581	86.9456	129.796	HMGN2P5	15	29730713	29730985	+	273	processed_pseudogene	high mobility group nucleosomal binding domain 2 pseudogene 5 [Source:HGNC Symbol;Acc:HGNC:33568]	-
ENSG00000117592	50.6006	51.0331	44.3443	43.8086	45.7562	46.8678	PRDX6	1	173477266	173488807	+	2367	protein_coding	peroxiredoxin 6 [Source:HGNC Symbol;Acc:HGNC:16753]	-
ENSG00000173726	132.426	139.33	110.318	113.179	107.883	109.94	TOMM20	1	235109336	235128936	-	3542	protein_coding	translocase of outer mitochondrial membrane 20 [Source:HGNC Symbol;Acc:HGNC:20947]	-
ENSG00000079689	120.813	121.219	107.644	108.842	91.1101	102.993	SCGN	6	25652201	25701783	+	1482	protein_coding	secretagogin, EF-hand calcium binding protein [Source:HGNC Symbol;Acc:HGNC:16941]	-
ENSG00000133318	100.674	102.855	107.968	106.339	96.1506	94.4667	RTN3	11	63681446	63759891	+	5792	protein_coding	reticulon 3 [Source:HGNC Symbol;Acc:HGNC:10469]	-
ENSG00000204469	92.3643	87.1986	94.5806	95.6867	75.9715	73.9023	PRRC2A	6	31620720	31637771	+	9115	protein_coding	proline rich coiled-coil 2A [Source:HGNC Symbol;Acc:HGNC:13918]	-
ENSG00000167325	75.4352	76.979	83.7106	83.4557	71.8072	71.6848	RRM1	11	4094707	4138876	+	4177	protein_coding	ribonucleotide reductase catalytic subunit M1 [Source:HGNC Symbol;Acc:HGNC:10451]	-
ENSG00000197756	113.874	115.275	106.279	110.923	108.849	122.512	RPL37A	2	216498189	216579180	+	6841	protein_coding	ribosomal protein L37a [Source:HGNC Symbol;Acc:HGNC:10348]	-
ENSG00000118816	111.627	109.933	107.321	110.432	100.953	99.2364	CCNI	4	77047158	77076005	-	3741	protein_coding	cyclin I [Source:HGNC Symbol;Acc:HGNC:1595]	-
ENSG00000143420	106.738	106.018	74.4306	77.4294	73.2007	90.5125	ENSA	1	150600851	150629612	-	5493	protein_coding	endosulfine alpha [Source:HGNC Symbol;Acc:HGNC:3360]	-
ENSG00000122952	119.697	122.001	111.334	111.503	103.078	112.476	ZWINT	10	56357228	56361275	-	2378	protein_coding	ZW10 interacting kinetochore protein [Source:HGNC Symbol;Acc:HGNC:13195]	-
ENSG00000125995	92.8284	98.1931	99.8035	103.333	97.5779	118.653	ROMO1	20	35699272	35700984	+	702	protein_coding	reactive oxygen species modulator 1 [Source:HGNC Symbol;Acc:HGNC:16185]	-
ENSG00000158716	25.8816	27.9775	40.5676	42.0222	34.1135	37.4621	DUSP23	1	159780932	159782543	+	825	protein_coding	dual specificity phosphatase 23 [Source:HGNC Symbol;Acc:HGNC:21480]	-
ENSG00000117519	63.8284	67.526	40.5181	41.0711	45.3451	44.4511	CNN3	1	94896949	94927278	-	2838	protein_coding	calponin 3 [Source:HGNC Symbol;Acc:HGNC:2157]	-
ENSG00000165283	66.1572	66.8278	63.5631	64.7978	68.3331	74.8953	STOML2	9	35099776	35103195	-	1806	protein_coding	stomatin like 2 [Source:HGNC Symbol;Acc:HGNC:14559]	-
ENSG00000185624	55.1824	55.403	72.984	71.6006	63.8672	68.0603	P4HB	17	81843159	81860694	-	5303	protein_coding	prolyl 4-hydroxylase subunit beta [Source:HGNC Symbol;Acc:HGNC:8548]	-
ENSG00000103257	91.6346	85.0313	129.184	126.58	89.2779	86.0838	SLC7A5	16	87830023	87869488	-	4745	protein_coding	solute carrier family 7 member 5 [Source:HGNC Symbol;Acc:HGNC:11063]	-
ENSG00000174748	73.3569	73.2961	80.8193	81.8997	81.5813	91.6037	RPL15	3	23916545	23924374	+	7222	protein_coding	ribosomal protein L15 [Source:HGNC Symbol;Acc:HGNC:10306]	-
ENSG00000104964	86.0451	82.9336	90.6647	89.0659	81.8743	84.6712	AES	19	3052910	3063107	-	5298	protein_coding	amino-terminal enhancer of split [Source:HGNC Symbol;Acc:HGNC:307]	-
ENSG00000169710	49.9477	47.5981	47.2218	45.5366	35.5955	33.8544	FASN	17	82078333	82098332	-	9364	protein_coding	fatty acid synthase [Source:HGNC Symbol;Acc:HGNC:3594]	-
ENSG00000204889	0.0262201	0.0312461	0.292645	0.0696628	0.123806	0.0709904	KRT40	17	40977716	40987135	-	2225	protein_coding	keratin 40 [Source:HGNC Symbol;Acc:HGNC:26707]	-
ENSG00000237550	129.047	134.148	114.334	125.023	137.862	165.664	RPL9P9	15	82372196	82372912	-	717	transcribed_processed_pseudogene	ribosomal protein L9 pseudogene 9 [Source:HGNC Symbol;Acc:HGNC:17251]	-
ENSG00000134590	40.2105	42.8849	45.5959	44.4482	45.5614	46.5435	RTL8C	X	135032366	135033546	+	1181	protein_coding	retrotransposon Gag like 8C [Source:HGNC Symbol;Acc:HGNC:2569]	-
ENSG00000122565	99.8224	109.729	92.8508	100.105	102.289	110.85	CBX3	7	26201162	26213356	+	4641	protein_coding	chromobox 3 [Source:HGNC Symbol;Acc:HGNC:1553]	-
ENSG00000106803	69.5665	68.0327	59.0398	65.126	62.8869	78.1804	SEC61B	9	99222064	99230615	+	1190	protein_coding	Sec61 translocon beta subunit [Source:HGNC Symbol;Acc:HGNC:16993]	-
ENSG00000114686	82.2343	86.9735	94.2286	102.344	93.1755	107.397	MRPL3	3	131462212	131502983	-	2715	protein_coding	mitochondrial ribosomal protein L3 [Source:HGNC Symbol;Acc:HGNC:10379]	-
ENSG00000129351	97.614	96.2226	86.9006	86.5001	85.2746	85.8555	ILF3	19	10654261	10692417	+	11022	protein_coding	interleukin enhancer binding factor 3 [Source:HGNC Symbol;Acc:HGNC:6038]	-
ENSG00000170421	38.8056	39.3331	59.0005	57.3356	49.114	56.4464	KRT8	12	52897187	52949954	-	6881	protein_coding	keratin 8 [Source:HGNC Symbol;Acc:HGNC:6446]	-
ENSG00000254999	66.1941	71.3832	71.3449	71.3611	70.524	74.728	BRK1	3	10115592	10127190	+	1233	protein_coding	BRICK1, SCAR/WAVE actin nucleating complex subunit [Source:HGNC Symbol;Acc:HGNC:23057]	-
ENSG00000155959	81.0917	86.2313	70.6955	71.3296	77.5578	87.0388	VBP1	X	155197007	155239817	+	2018	protein_coding	VHL binding protein 1 [Source:HGNC Symbol;Acc:HGNC:12662]	-
ENSG00000081154	81.7735	88.3263	86.692	87.4268	89.4694	90.7732	PCNP	3	101574095	101594437	+	3102	protein_coding	PEST proteolytic signal containing nuclear protein [Source:HGNC Symbol;Acc:HGNC:30023]	-
ENSG00000176101	132.51	124.941	86.029	86.6933	85.6908	97.2912	SSNA1	9	137188647	137190370	+	1183	protein_coding	SS nuclear autoantigen 1 [Source:HGNC Symbol;Acc:HGNC:11321]	-
ENSG00000105202	78.3143	78.9926	74.3426	80.9594	81.9981	93.8659	FBL	19	39834458	39846414	-	2173	protein_coding	fibrillarin [Source:HGNC Symbol;Acc:HGNC:3599]	-
ENSG00000112514	85.3017	85.5504	88.9236	89.2598	78.0199	86.2177	CUTA	6	33416442	33418317	-	1876	protein_coding	cutA divalent cation tolerance homolog [Source:HGNC Symbol;Acc:HGNC:21101]	-
ENSG00000138668	94.7593	98.2437	86.0437	90.041	84.5884	86.8695	HNRNPD	4	82352498	82374503	-	6981	protein_coding	heterogeneous nuclear ribonucleoprotein D [Source:HGNC Symbol;Acc:HGNC:5036]	-
ENSG00000109472	98.3768	97.174	119.044	121.778	131.075	139.264	CPE	4	165361194	165498320	+	2958	protein_coding	carboxypeptidase E [Source:HGNC Symbol;Acc:HGNC:2303]	-
ENSG00000178952	90.2712	88.0434	94.1005	95.9393	91.7418	99.97	TUFM	16	28842411	28846408	-	2271	protein_coding	Tu translation elongation factor, mitochondrial [Source:HGNC Symbol;Acc:HGNC:12420]	-
ENSG00000170091	62.0507	63.8758	181.38	184.814	90.6592	94.3345	NSG2	5	174045604	174243501	+	3946	protein_coding	neuronal vesicle trafficking associated 2 [Source:HGNC Symbol;Acc:HGNC:24955]	-
ENSG00000165916	100.557	97.0138	91.319	96.5684	89.0793	98.0385	PSMC3	11	47418769	47426473	-	2276	protein_coding	proteasome 26S subunit, ATPase 3 [Source:HGNC Symbol;Acc:HGNC:9549]	-
ENSG00000242265	95.1194	95.5687	90.0627	91.4921	92.7081	88.6309	PEG10	7	94656325	94669695	+	6689	protein_coding	paternally expressed 10 [Source:HGNC Symbol;Acc:HGNC:14005]	-
ENSG00000008018	52.7023	51.017	45.285	47.0404	48.6994	53.0479	PSMB1	6	170535117	170553341	-	2256	protein_coding	proteasome subunit beta 1 [Source:HGNC Symbol;Acc:HGNC:9537]	-
ENSG00000152795	83.5571	85.6208	79.8222	79.4058	77.8883	79.5056	HNRNPDL	4	82422564	82430408	-	5476	protein_coding	heterogeneous nuclear ribonucleoprotein D like [Source:HGNC Symbol;Acc:HGNC:5037]	-
ENSG00000152661	0.0512802	0.0712947	0.0953903	0.0151382	3.38988	3.2396	GJA1	6	121435577	121449727	+	3413	protein_coding	gap junction protein alpha 1 [Source:HGNC Symbol;Acc:HGNC:4274]	-
ENSG00000198719	10.6878	9.96719	14.7343	14.0778	12.8227	12.616	DLL1	6	170282206	170306565	-	3226	protein_coding	delta like canonical Notch ligand 1 [Source:HGNC Symbol;Acc:HGNC:2908]	-
ENSG00000133134	77.0422	74.8135	81.5579	84.5733	92.5644	112.734	BEX2	X	103309346	103311046	-	1176	protein_coding	brain expressed X-linked 2 [Source:HGNC Symbol;Acc:HGNC:30933]	-
ENSG00000105438	45.8736	45.7872	53.1957	55.7751	53.3559	51.6688	KDELR1	19	48382570	48391553	-	2251	protein_coding	KDEL endoplasmic reticulum protein retention receptor 1 [Source:HGNC Symbol;Acc:HGNC:6304]	-
ENSG00000168496	78.0453	79.0895	80.8794	80.6066	81.5028	85.2873	FEN1	11	61792637	61797244	+	2478	protein_coding	flap structure-specific endonuclease 1 [Source:HGNC Symbol;Acc:HGNC:3650]	-
ENSG00000144713	75.0732	77.2783	73.4801	75.0138	74.1863	83.053	RPL32	3	12834485	12841588	-	3720	protein_coding	ribosomal protein L32 [Source:HGNC Symbol;Acc:HGNC:10336]	-
ENSG00000240342	7.83173	12.0616	7.77805	6.58323	5.95437	8.86504	RPS2P5	12	118246084	118246962	+	879	processed_pseudogene	ribosomal protein S2 pseudogene 5 [Source:HGNC Symbol;Acc:HGNC:31386]	-
ENSG00000105887	88.321	88.2889	97.2303	99.5831	93.5983	91.6898	MTPN	7	135926761	135977353	-	3775	protein_coding	myotrophin [Source:HGNC Symbol;Acc:HGNC:15667]	-
ENSG00000130520	117.373	114.612	103.549	102.276	101.129	113.472	LSM4	19	18306230	18323274	-	3029	protein_coding	LSM4 homolog, U6 small nuclear RNA and mRNA degradation associated [Source:HGNC Symbol;Acc:HGNC:17259]	-
ENSG00000078668	79.3651	81.6408	72.9702	76.0935	75.7588	82.8741	VDAC3	8	42391624	42405897	+	3141	protein_coding	voltage dependent anion channel 3 [Source:HGNC Symbol;Acc:HGNC:12674]	-
ENSG00000235162	122.464	125.324	130.275	133.167	98.6761	105.674	C12orf75	12	105235290	105396097	+	2693	protein_coding	chromosome 12 open reading frame 75 [Source:HGNC Symbol;Acc:HGNC:35164]	-
ENSG00000112695	106.511	105.911	92.8256	98.1988	94.7369	124.451	COX7A2	6	75237675	75250323	-	1922	protein_coding	cytochrome c oxidase subunit 7A2 [Source:HGNC Symbol;Acc:HGNC:2288]	-
ENSG00000126247	37.9259	37.5897	66.3865	68.9581	56.8281	60.7502	CAPNS1	19	36139575	36150353	+	3478	protein_coding	calpain small subunit 1 [Source:HGNC Symbol;Acc:HGNC:1481]	-
ENSG00000198355	126.565	129.398	116.178	111.689	105.721	115.058	PIM3	22	49960513	49964080	+	2461	protein_coding	Pim-3 proto-oncogene, serine/threonine kinase [Source:HGNC Symbol;Acc:HGNC:19310]	-
ENSG00000143401	98.2309	101.42	61.8984	65.6116	68.7333	70.4693	ANP32E	1	150218417	150236156	-	3605	protein_coding	acidic nuclear phosphoprotein 32 family member E [Source:HGNC Symbol;Acc:HGNC:16673]	-
ENSG00000205581	89.019	91.2091	81.7555	82.8873	85.1186	88.5328	HMGN1	21	39342315	39349647	-	5102	protein_coding	high mobility group nucleosome binding domain 1 [Source:HGNC Symbol;Acc:HGNC:4984]	-
ENSG00000277791	93.9176	97.2666	83.5042	76.2948	86.2541	98.693	PSMB3	17	38752736	38764231	+	1179	protein_coding	proteasome subunit beta 3 [Source:HGNC Symbol;Acc:HGNC:9540]	-
ENSG00000152558	82.2306	86.6749	89.9846	92.2261	94.5495	98.5496	TMEM123	11	102396332	102470384	-	4647	protein_coding	transmembrane protein 123 [Source:HGNC Symbol;Acc:HGNC:30138]	-
ENSG00000167004	75.9105	77.9914	89.0242	91.1964	79.9983	84.4033	PDIA3	15	43746392	43773279	+	4240	protein_coding	protein disulfide isomerase family A member 3 [Source:HGNC Symbol;Acc:HGNC:4606]	-
ENSG00000189159	87.6463	83.655	80.8291	80.4359	84.3859	88.5076	JPT1	17	75135248	75168281	-	3414	protein_coding	Jupiter microtubule associated homolog 1 [Source:HGNC Symbol;Acc:HGNC:14569]	-
ENSG00000166226	69.0979	72.6994	62.1154	63.2862	65.4465	69.6209	CCT2	12	69585334	69601570	+	4322	protein_coding	chaperonin containing TCP1 subunit 2 [Source:HGNC Symbol;Acc:HGNC:1615]	-
ENSG00000110492	20.4827	18.5995	15.6853	17.5751	32.4264	36.0598	MDK	11	46380756	46383837	+	2196	protein_coding	midkine [Source:HGNC Symbol;Acc:HGNC:6972]	-
ENSG00000088832	84.8043	87.1931	93.16	98.742	84.9457	87.5477	FKBP1A	20	1368978	1393172	-	2577	protein_coding	FK506 binding protein 1A [Source:HGNC Symbol;Acc:HGNC:3711]	-
ENSG00000130985	67.2398	67.2976	67.9255	67.7036	61.3673	63.3008	UBA1	X	47190861	47215128	+	6437	protein_coding	ubiquitin like modifier activating enzyme 1 [Source:HGNC Symbol;Acc:HGNC:12469]	-
ENSG00000118418	98.211	105.038	97.2849	95.3335	105.949	109.404	HMGN3	6	79201245	79234738	-	1014	protein_coding	high mobility group nucleosomal binding domain 3 [Source:HGNC Symbol;Acc:HGNC:12312]	Others
ENSG00000177733	85.9385	84.7161	79.7464	77.5058	79.3583	80.9197	HNRNPA0	5	137745651	137754376	-	8726	protein_coding	heterogeneous nuclear ribonucleoprotein A0 [Source:HGNC Symbol;Acc:HGNC:5030]	-
ENSG00000084207	0.122114	0.10914	0.102219	0.0270364	0.0720743	0.0275516	GSTP1	11	67583595	67586656	+	1911	protein_coding	glutathione S-transferase pi 1 [Source:HGNC Symbol;Acc:HGNC:4638]	-
ENSG00000184076	110.816	105.995	100.776	105.241	99.4039	103.898	UQCR10	22	29767369	29770413	+	975	protein_coding	ubiquinol-cytochrome c reductase, complex III subunit X [Source:HGNC Symbol;Acc:HGNC:30863]	-
ENSG00000143933	81.3382	84.8817	77.2781	76.8607	80.817	88.2188	CALM2	2	47160082	47176601	-	6466	protein_coding	calmodulin 2 [Source:HGNC Symbol;Acc:HGNC:1445]	-
ENSG00000179195	75.676	78.4485	69.2831	72.7733	72.8209	76.2612	ZNF664	12	123971845	124015439	+	6340	protein_coding	zinc finger protein 664 [Source:HGNC Symbol;Acc:HGNC:25406]	zf-C2H2
ENSG00000102409	50.7398	54.5762	65.1134	65.517	66.2741	73.0694	BEX4	X	103215092	103217246	+	1328	protein_coding	brain expressed X-linked 4 [Source:HGNC Symbol;Acc:HGNC:25475]	-
ENSG00000112378	15.0949	15.7681	26.5918	26.2307	20.3337	22.2264	PERP	6	138088505	138107511	-	4290	protein_coding	PERP, TP53 apoptosis effector [Source:HGNC Symbol;Acc:HGNC:17637]	-
ENSG00000115128	89.776	88.6891	69.9004	76.7445	81.0064	106.226	SF3B6	2	24067584	24076443	-	1197	protein_coding	splicing factor 3b subunit 6 [Source:HGNC Symbol;Acc:HGNC:30096]	-
ENSG00000171863	108.311	111.71	96.1309	99.8542	106.195	125.509	RPS7	2	3575205	3580920	+	5584	protein_coding	ribosomal protein S7 [Source:HGNC Symbol;Acc:HGNC:10440]	-
ENSG00000120438	36.9047	37.3424	34.7959	33.7735	33.7559	34.6415	TCP1	6	159778498	159789749	-	4929	protein_coding	t-complex 1 [Source:HGNC Symbol;Acc:HGNC:11655]	-
ENSG00000065518	88.1736	85.8082	76.454	81.8077	76.1219	89.1084	NDUFB4	3	120596309	120602500	+	1889	protein_coding	NADH:ubiquinone oxidoreductase subunit B4 [Source:HGNC Symbol;Acc:HGNC:7699]	-
ENSG00000163382	121.116	112.124	72.9284	78.8764	79.472	88.6599	NAXE	1	156591762	156594299	+	1933	protein_coding	NAD(P)HX epimerase [Source:HGNC Symbol;Acc:HGNC:18453]	-
ENSG00000185262	66.2612	65.8278	67.9035	66.4737	58.6602	65.4844	UBALD2	17	76265202	76271299	+	1797	protein_coding	UBA like domain containing 2 [Source:HGNC Symbol;Acc:HGNC:28438]	-
ENSG00000164754	82.0356	86.4315	80.866	84.4923	78.8322	79.5805	RAD21	8	116845935	116874866	-	6192	protein_coding	RAD21 cohesin complex component [Source:HGNC Symbol;Acc:HGNC:9811]	-
ENSG00000108468	80.6967	80.8168	84.9195	89.0734	86.9593	93.2951	CBX1	17	48070052	48101521	-	3087	protein_coding	chromobox 1 [Source:HGNC Symbol;Acc:HGNC:1551]	-
ENSG00000132963	62.752	63.875	64.4751	67.4777	67.8703	78.3868	POMP	13	28659104	28678925	+	1428	protein_coding	proteasome maturation protein [Source:HGNC Symbol;Acc:HGNC:20330]	-
ENSG00000177700	106.718	104.771	86.3808	82.3408	78.1538	86.8606	POLR2L	11	837356	842545	-	1142	protein_coding	RNA polymerase II subunit L [Source:HGNC Symbol;Acc:HGNC:9199]	-
ENSG00000117399	86.5363	86.5278	65.4968	65.5593	65.9609	67.0928	CDC20	1	43358955	43363203	+	2038	protein_coding	cell division cycle 20 [Source:HGNC Symbol;Acc:HGNC:1723]	-
ENSG00000109475	92.6937	92.9323	80.0436	84.9385	90.2801	128.92	RPL34	4	108620566	108630412	+	3393	protein_coding	ribosomal protein L34 [Source:HGNC Symbol;Acc:HGNC:10340]	-
ENSG00000167005	63.6505	65.7217	61.8217	64.3533	64.2789	67.4809	NUDT21	16	56429133	56452199	-	5954	protein_coding	nudix hydrolase 21 [Source:HGNC Symbol;Acc:HGNC:13870]	-
ENSG00000111897	42.7366	44.6012	43.5058	45.5233	45.9845	48.002	SERINC1	6	122443354	122471822	-	3137	protein_coding	serine incorporator 1 [Source:HGNC Symbol;Acc:HGNC:13464]	-
ENSG00000101367	85.2521	90.5806	79.3872	80.4644	78.7301	77.2204	MAPRE1	20	32819893	32850405	+	2623	protein_coding	microtubule associated protein RP/EB family member 1 [Source:HGNC Symbol;Acc:HGNC:6890]	-
ENSG00000138071	62.8625	67.7232	74.9995	79.9424	70.5199	75.6278	ACTR2	2	65227753	65271253	+	4347	protein_coding	ARP2 actin related protein 2 homolog [Source:HGNC Symbol;Acc:HGNC:169]	-
ENSG00000122705	48.6435	47.1868	58.848	61.1371	56.2254	58.1152	CLTA	9	36190856	36304781	+	2515	protein_coding	clathrin light chain A [Source:HGNC Symbol;Acc:HGNC:2090]	-
ENSG00000084090	93.2987	94.5578	90.3681	93.7467	85.6235	85.1317	STARD7	2	96184859	96208825	-	4414	protein_coding	StAR related lipid transfer domain containing 7 [Source:HGNC Symbol;Acc:HGNC:18063]	-
ENSG00000182117	99.0933	91.4208	99.4331	93.7273	98.0381	105.968	NOP10	15	34341713	34343177	-	554	protein_coding	NOP10 ribonucleoprotein [Source:HGNC Symbol;Acc:HGNC:14378]	-
ENSG00000145494	80.4132	78.2427	73.7294	76.3071	67.459	83.9298	NDUFS6	5	1801400	1816605	+	1451	protein_coding	NADH:ubiquinone oxidoreductase subunit S6 [Source:HGNC Symbol;Acc:HGNC:7713]	-
ENSG00000128524	98.1942	93.2253	94.4929	90.3674	95.9541	100.431	ATP6V1F	7	128862826	128865844	+	789	protein_coding	ATPase H+ transporting V1 subunit F [Source:HGNC Symbol;Acc:HGNC:16832]	-
ENSG00000123143	94.172	91.8765	112.598	111.656	86.3803	91.3565	PKN1	19	14433053	14471867	+	4606	protein_coding	protein kinase N1 [Source:HGNC Symbol;Acc:HGNC:9405]	-
ENSG00000100804	87.4931	86.2039	84.4077	86.2086	86.8283	98.4115	PSMB5	14	23016543	23035230	-	1765	protein_coding	proteasome subunit beta 5 [Source:HGNC Symbol;Acc:HGNC:9542]	-
ENSG00000148248	51.9911	52.5151	59.5582	58.2486	56.3433	59.4503	SURF4	9	133361449	133376166	-	3446	protein_coding	surfeit 4 [Source:HGNC Symbol;Acc:HGNC:11476]	-
ENSG00000163682	90.4487	88.5297	80.0628	84.6707	89.1166	118.366	RPL9	4	39452521	39458949	-	5022	protein_coding	ribosomal protein L9 [Source:HGNC Symbol;Acc:HGNC:10369]	-
ENSG00000124207	96.1992	100.926	87.5433	93.9244	95.4472	91.4884	CSE1L	20	49046246	49096960	+	3800	protein_coding	chromosome segregation 1 like [Source:HGNC Symbol;Acc:HGNC:2431]	-
ENSG00000173113	110.863	107.407	80.6204	86.7045	87.0761	106.728	TRMT112	11	64316460	64318084	-	1625	protein_coding	tRNA methyltransferase subunit 11-2 [Source:HGNC Symbol;Acc:HGNC:26940]	-
ENSG00000124562	98.3141	92.1159	79.0845	80.9996	85.9624	87.1198	SNRPC	6	34757406	34773794	+	1277	protein_coding	small nuclear ribonucleoprotein polypeptide C [Source:HGNC Symbol;Acc:HGNC:11157]	-
ENSG00000172115	100.959	107.481	91.4831	98.6963	92.0905	102.999	CYCS	7	25120091	25125361	-	4457	protein_coding	cytochrome c, somatic [Source:HGNC Symbol;Acc:HGNC:19986]	-
ENSG00000166595	75.351	77.7092	65.7828	67.7943	69.811	75.5323	CIAO2B	16	66932055	66934423	-	1070	protein_coding	cytosolic iron-sulfur assembly component 2B [Source:HGNC Symbol;Acc:HGNC:24261]	-
ENSG00000101057	91.5327	86.7341	82.2066	84.8583	79.9026	80.977	MYBL2	20	43667019	43716496	+	2777	protein_coding	MYB proto-oncogene like 2 [Source:HGNC Symbol;Acc:HGNC:7548]	MYB
ENSG00000125691	75.3762	76.005	76.7552	81.1422	84.6968	112.603	RPL23	17	38847865	38853843	-	5979	protein_coding	ribosomal protein L23 [Source:HGNC Symbol;Acc:HGNC:10316]	-
ENSG00000161547	73.4806	75.2373	67.4227	68.1753	62.1637	61.4816	SRSF2	17	76734115	76737374	-	3017	protein_coding	serine and arginine rich splicing factor 2 [Source:HGNC Symbol;Acc:HGNC:10783]	-
ENSG00000088325	74.4095	72.8684	75.8242	75.5866	67.638	67.2854	TPX2	20	31739271	31801805	+	3605	protein_coding	TPX2, microtubule nucleation factor [Source:HGNC Symbol;Acc:HGNC:1249]	-
ENSG00000130402	37.4932	38.2442	53.5173	52.9799	47.2439	47.393	ACTN4	19	38647649	38731583	+	6098	protein_coding	actinin alpha 4 [Source:HGNC Symbol;Acc:HGNC:166]	-
ENSG00000164111	50.879	50.7097	50.1764	52.8416	49.4977	52.8594	ANXA5	4	121667955	121697113	-	3034	protein_coding	annexin A5 [Source:HGNC Symbol;Acc:HGNC:543]	-
ENSG00000162607	98.5604	103.623	67.8628	69.5312	72.5879	78.3654	USP1	1	62436297	62451804	+	4263	protein_coding	ubiquitin specific peptidase 1 [Source:HGNC Symbol;Acc:HGNC:12607]	-
ENSG00000112308	74.2583	75.7112	75.9027	76.2751	71.6656	68.7624	C6orf62	6	24704861	24720836	-	4134	protein_coding	chromosome 6 open reading frame 62 [Source:HGNC Symbol;Acc:HGNC:20998]	-
ENSG00000183291	123.969	128.558	86.7094	90.9858	92.7405	95.0879	SELENOF	1	86862445	86914424	-	2201	protein_coding	selenoprotein F [Source:HGNC Symbol;Acc:HGNC:17705]	-
ENSG00000116030	74.1109	75.3856	66.6781	72.1518	74.4892	81.2395	SUMO1	2	202206180	202238608	-	2164	protein_coding	small ubiquitin-like modifier 1 [Source:HGNC Symbol;Acc:HGNC:12502]	-
ENSG00000163950	60.4994	66.4341	82.8541	82.2432	74.9855	75.1566	SLBP	4	1692800	1712555	-	2026	protein_coding	stem-loop binding protein [Source:HGNC Symbol;Acc:HGNC:10904]	-
ENSG00000092201	72.5025	77.3244	82.9056	85.1332	74.8924	77.1398	SUPT16H	14	21351472	21384266	-	7151	protein_coding	SPT16 homolog, facilitates chromatin remodeling subunit [Source:HGNC Symbol;Acc:HGNC:11465]	-
ENSG00000172201	16.5761	16.5353	42.5015	46.1781	43.9526	51.4158	ID4	6	19837386	19840684	+	2344	protein_coding	inhibitor of DNA binding 4, HLH protein [Source:HGNC Symbol;Acc:HGNC:5363]	bHLH
ENSG00000090861	71.3099	70.5349	64.9542	63.8424	63.9982	68.3833	AARS	16	70252295	70289543	-	4498	protein_coding	alanyl-tRNA synthetase [Source:HGNC Symbol;Acc:HGNC:20]	-
ENSG00000111639	40.1344	39.2437	37.3636	44.0715	40.7607	49.9015	MRPL51	12	6491886	6493841	-	1551	protein_coding	mitochondrial ribosomal protein L51 [Source:HGNC Symbol;Acc:HGNC:14044]	-
ENSG00000072832	115.217	114.116	108.176	107.592	96.9318	98.3401	CRMP1	4	5748084	5893058	-	5823	protein_coding	collapsin response mediator protein 1 [Source:HGNC Symbol;Acc:HGNC:2365]	-
ENSG00000121579	75.0911	76.9489	76.2118	78.5997	76.4998	77.9051	NAA50	3	113716460	113746300	-	6436	protein_coding	N(alpha)-acetyltransferase 50, NatE catalytic subunit [Source:HGNC Symbol;Acc:HGNC:29533]	-
ENSG00000198242	77.5729	75.4555	82.5677	83.9582	79.7595	76.6462	RPL23A	17	28719393	28724359	+	2824	protein_coding	ribosomal protein L23a [Source:HGNC Symbol;Acc:HGNC:10317]	-
ENSG00000100380	67.1181	69.3129	61.0311	63.49	62.9385	63.0748	ST13	22	40824535	40857022	-	4147	protein_coding	ST13, Hsp70 interacting protein [Source:HGNC Symbol;Acc:HGNC:11343]	-
ENSG00000090273	97.0082	93.5608	80.8902	81.118	74.9435	79.0321	NUDC	1	26900238	26946862	+	2856	protein_coding	nuclear distribution C, dynein complex regulator [Source:HGNC Symbol;Acc:HGNC:8045]	-
ENSG00000185896	47.0052	47.0267	63.0598	62.1728	51.0472	51.587	LAMP1	13	113297241	113323672	+	5739	protein_coding	lysosomal associated membrane protein 1 [Source:HGNC Symbol;Acc:HGNC:6499]	-
ENSG00000112081	74.7483	77.3313	68.1871	68.3831	74.0077	76.1142	SRSF3	6	36594353	36605600	+	7118	protein_coding	serine and arginine rich splicing factor 3 [Source:HGNC Symbol;Acc:HGNC:10785]	-
ENSG00000128245	62.0261	57.4347	74.9349	73.2347	62.9994	64.4134	YWHAH	22	31944461	31957603	+	2453	protein_coding	tyrosine 3-monooxygenase/tryptophan 5-monooxygenase activation protein eta [Source:HGNC Symbol;Acc:HGNC:12853]	-
ENSG00000184216	57.8732	58.1845	65.3087	64.5929	55.0569	59.8889	IRAK1	X	154010500	154019980	-	4001	protein_coding	interleukin 1 receptor associated kinase 1 [Source:HGNC Symbol;Acc:HGNC:6112]	-
ENSG00000108424	89.8803	92.5397	75.29	80.2387	75.9767	78.9973	KPNB1	17	47649476	47685505	+	7678	protein_coding	karyopherin subunit beta 1 [Source:HGNC Symbol;Acc:HGNC:6400]	-
ENSG00000134057	66.5502	69.5361	67.8371	71.0769	61.0416	63.9306	CCNB1	5	69167010	69178245	+	2558	protein_coding	cyclin B1 [Source:HGNC Symbol;Acc:HGNC:1579]	-
ENSG00000088986	84.5009	90.8118	73.8994	79.5879	77.8955	92.8028	DYNLL1	12	120469850	120498493	+	2957	protein_coding	dynein light chain LC8-type 1 [Source:HGNC Symbol;Acc:HGNC:15476]	-
ENSG00000072274	67.1051	72.6605	72.6675	75.5248	68.6138	69.0066	TFRC	3	196027183	196082189	-	7887	protein_coding	transferrin receptor [Source:HGNC Symbol;Acc:HGNC:11763]	-
ENSG00000124762	35.0421	34.9322	90.3902	83.5305	69.8755	76.2493	CDKN1A	6	36676460	36687339	+	3050	protein_coding	cyclin dependent kinase inhibitor 1A [Source:HGNC Symbol;Acc:HGNC:1784]	-
ENSG00000266472	78.3552	73.5684	53.4478	53.2723	53.5212	58.9719	MRPS21	1	150293720	150308979	+	1641	protein_coding	mitochondrial ribosomal protein S21 [Source:HGNC Symbol;Acc:HGNC:14046]	-
ENSG00000131668	64.4791	57.492	53.3879	53.4111	37.8245	41.955	BARX1	9	93951622	93955372	-	1777	protein_coding	BARX homeobox 1 [Source:HGNC Symbol;Acc:HGNC:955]	Homeobox
ENSG00000137142	106.058	101.739	95.1383	85.9377	91.6966	92.1516	IGFBPL1	9	38408994	38424447	-	1093	protein_coding	insulin like growth factor binding protein like 1 [Source:HGNC Symbol;Acc:HGNC:20081]	-
ENSG00000141522	53.175	52.986	57.4873	55.9024	47.9198	48.9513	ARHGDIA	17	81867721	81871406	-	2903	protein_coding	Rho GDP dissociation inhibitor alpha [Source:HGNC Symbol;Acc:HGNC:678]	-
ENSG00000105968	59.4577	62.3418	71.7358	73.4038	65.9425	70.0131	H2AFV	7	44826791	44848083	-	4749	protein_coding	H2A histone family member V [Source:HGNC Symbol;Acc:HGNC:20664]	-
ENSG00000198911	60.1231	60.7781	44.8479	42.3684	43.0498	43.8795	SREBF2	22	41833079	41907308	+	7557	protein_coding	sterol regulatory element binding transcription factor 2 [Source:HGNC Symbol;Acc:HGNC:11290]	bHLH
ENSG00000071082	75.3349	72.3377	71.2638	71.9282	76.4502	107.284	RPL31	2	101001715	101024032	+	5791	protein_coding	ribosomal protein L31 [Source:HGNC Symbol;Acc:HGNC:10334]	-
ENSG00000075618	127.851	119.885	97.1058	92.9215	105.116	103.249	FSCN1	7	5592823	5606655	+	3692	protein_coding	fascin actin-bundling protein 1 [Source:HGNC Symbol;Acc:HGNC:11148]	-
ENSG00000084733	67.723	67.3397	66.5839	68.9125	71.8321	73.7204	RAB10	2	26034107	26137454	+	3631	protein_coding	RAB10, member RAS oncogene family [Source:HGNC Symbol;Acc:HGNC:9759]	-
ENSG00000135404	26.367	28.5298	49.4348	51.0779	48.8233	52.4312	CD63	12	55725323	55729707	-	2633	protein_coding	CD63 molecule [Source:HGNC Symbol;Acc:HGNC:1692]	-
ENSG00000134440	64.1609	67.7457	76.6902	83.0406	79.6403	77.5411	NARS	18	57600656	57622213	-	4089	protein_coding	asparaginyl-tRNA synthetase [Source:HGNC Symbol;Acc:HGNC:7643]	-
ENSG00000152102	73.1313	74.4089	67.3777	69.0536	70.1045	70.5535	FAM168B	2	131047876	131093460	-	5435	protein_coding	family with sequence similarity 168 member B [Source:HGNC Symbol;Acc:HGNC:27016]	-
ENSG00000198931	69.2441	70.2937	79.9563	80.7524	69.7455	76.2756	APRT	16	88809339	88811944	-	1803	protein_coding	adenine phosphoribosyltransferase [Source:HGNC Symbol;Acc:HGNC:626]	-
ENSG00000126261	62.3502	68.4107	61.7056	62.6867	62.3116	66.0682	UBA2	19	34428352	34471251	+	4815	protein_coding	ubiquitin like modifier activating enzyme 2 [Source:HGNC Symbol;Acc:HGNC:30661]	-
ENSG00000179085	58.6211	59.6865	53.5982	55.1553	52.9235	56.8836	DPM3	1	155139891	155140595	-	622	protein_coding	dolichyl-phosphate mannosyltransferase subunit 3 [Source:HGNC Symbol;Acc:HGNC:3007]	-
ENSG00000100028	76.1352	80.8499	75.0698	79.7745	71.2853	75.7275	SNRPD3	22	24555503	24609980	+	2544	protein_coding	small nuclear ribonucleoprotein D3 polypeptide [Source:HGNC Symbol;Acc:HGNC:11160]	-
ENSG00000106244	70.8908	69.4981	71.3875	70.8198	65.9231	75.693	PDAP1	7	99392048	99408829	-	2854	protein_coding	PDGFA associated protein 1 [Source:HGNC Symbol;Acc:HGNC:14634]	-
ENSG00000204256	72.2786	71.7492	69.8969	71.2291	63.2008	63.3364	BRD2	6	32968660	32981505	+	7337	protein_coding	bromodomain containing 2 [Source:HGNC Symbol;Acc:HGNC:1103]	-
ENSG00000169045	82.248	84.9193	67.9913	68.9542	67.4044	68.1466	HNRNPH1	5	179614178	179634784	-	9480	protein_coding	heterogeneous nuclear ribonucleoprotein H1 [Source:HGNC Symbol;Acc:HGNC:5041]	-
ENSG00000131143	61.4321	57.7927	60.7245	62.9875	59.9281	68.3301	COX4I1	16	85798633	85807044	+	4792	protein_coding	cytochrome c oxidase subunit 4I1 [Source:HGNC Symbol;Acc:HGNC:2265]	-
ENSG00000147955	63.9984	61.8452	81.6883	83.0524	69.2433	73.5342	SIGMAR1	9	34634722	34637809	-	2196	protein_coding	sigma non-opioid intracellular receptor 1 [Source:HGNC Symbol;Acc:HGNC:8157]	-
ENSG00000206053	81.5386	83.4255	75.1781	75.181	71.6883	77.221	JPT2	16	1678256	1702280	+	4768	protein_coding	Jupiter microtubule associated homolog 2 [Source:HGNC Symbol;Acc:HGNC:14137]	-
ENSG00000283498	62.4579	75.6568	57.453	72.3332	63.7357	71.8534	MIR1244-2	5	118974586	118974670	+	85	miRNA	microRNA 1244-2 [Source:HGNC Symbol;Acc:HGNC:38321]	-
ENSG00000221983	78.0934	77.458	76.2731	72.1245	73.5264	76.4824	UBA52	19	18571730	18577550	+	4306	protein_coding	ubiquitin A-52 residue ribosomal protein fusion product 1 [Source:HGNC Symbol;Acc:HGNC:12458]	-
ENSG00000125901	83.7566	77.3569	72.5087	72.4341	73.0426	87.9233	MRPS26	20	3045945	3048254	+	1127	protein_coding	mitochondrial ribosomal protein S26 [Source:HGNC Symbol;Acc:HGNC:14045]	-
ENSG00000099341	58.0391	57.2637	63.7503	61.6838	59.9287	67.9463	PSMD8	19	38374536	38383824	+	3105	protein_coding	proteasome 26S subunit, non-ATPase 8 [Source:HGNC Symbol;Acc:HGNC:9566]	-
ENSG00000259781	56.2626	56.07	75.8985	73.5009	75.8319	68.2183	HMGB1P6	15	71164770	71165415	-	646	processed_pseudogene	high mobility group box 1 pseudogene 6 [Source:HGNC Symbol;Acc:HGNC:4998]	-
ENSG00000170017	50.0101	54.4249	34.602	36.7906	42.7137	41.2907	ALCAM	3	105366909	105576900	+	7179	protein_coding	activated leukocyte cell adhesion molecule [Source:HGNC Symbol;Acc:HGNC:400]	-
ENSG00000166848	91.1613	91.2392	72.2819	69.6482	73.4799	76.7719	TERF2IP	16	75647786	75761872	+	3379	protein_coding	TERF2 interacting protein [Source:HGNC Symbol;Acc:HGNC:19246]	-
ENSG00000142657	103.442	104.788	72.3141	74.1728	79.9191	83.6099	PGD	1	10398592	10420144	+	2966	protein_coding	phosphogluconate dehydrogenase [Source:HGNC Symbol;Acc:HGNC:8891]	-
ENSG00000125977	66.4889	71.8914	71.3649	75.4574	73.1366	78.5407	EIF2S2	20	34088298	34112332	-	2656	protein_coding	eukaryotic translation initiation factor 2 subunit beta [Source:HGNC Symbol;Acc:HGNC:3266]	-
ENSG00000210144	65.4112	42.1348	100.63	68.106	67.4757	30.3143	MT-TY	MT	5826	5891	-	66	Mt_tRNA	mitochondrially encoded tRNA tyrosine [Source:HGNC Symbol;Acc:HGNC:7502]	-
ENSG00000243449	130.076	106.794	89.7118	85.2499	91.5676	91.262	C4orf48	4	2041993	2043970	+	540	protein_coding	chromosome 4 open reading frame 48 [Source:HGNC Symbol;Acc:HGNC:34437]	-
ENSG00000029993	45.0747	47.0727	43.4308	44.7508	44.1059	50.6072	HMGB3	X	150980509	150990775	+	3967	protein_coding	high mobility group box 3 [Source:HGNC Symbol;Acc:HGNC:5004]	HMG
ENSG00000189060	28.0499	31.1724	21.973	22.2404	32.0635	36.0292	H1F0	22	37805093	37807436	+	2344	protein_coding	H1 histone family member 0 [Source:HGNC Symbol;Acc:HGNC:4714]	-
ENSG00000155506	84.8372	82.9652	88.0549	89.2788	76.7874	78.9148	LARP1	5	154712902	154817607	+	8492	protein_coding	La ribonucleoprotein domain family member 1 [Source:HGNC Symbol;Acc:HGNC:29531]	-
ENSG00000101474	62.6903	63.5873	74.9839	73.3944	69.9895	75.7799	APMAP	20	24962925	24992979	-	2454	protein_coding	adipocyte plasma membrane associated protein [Source:HGNC Symbol;Acc:HGNC:13238]	-
ENSG00000174437	58.6454	59.8642	72.0961	73.9158	67.3455	66.0084	ATP2A2	12	110280756	110351093	+	13745	protein_coding	ATPase sarcoplasmic/endoplasmic reticulum Ca2+ transporting 2 [Source:HGNC Symbol;Acc:HGNC:812]	-
ENSG00000126709	102.381	105.128	70.5333	70.8997	91.7165	97.6329	IFI6	1	27666061	27672218	-	865	protein_coding	interferon alpha inducible protein 6 [Source:HGNC Symbol;Acc:HGNC:4054]	-
ENSG00000111276	25.1955	22.6795	27.7734	26.2836	30.1666	33.1341	CDKN1B	12	12715058	12722371	+	2811	protein_coding	cyclin dependent kinase inhibitor 1B [Source:HGNC Symbol;Acc:HGNC:1785]	-
ENSG00000233276	57.6462	53.333	63.0189	62.2167	56.0247	62.2241	GPX1	3	49357171	49358600	-	1430	polymorphic_pseudogene	glutathione peroxidase 1 [Source:HGNC Symbol;Acc:HGNC:4553]	-
ENSG00000175756	105.144	95.5361	82.1623	81.7255	78.0135	87.8256	AURKAIP1	1	1373730	1375495	-	1669	protein_coding	aurora kinase A interacting protein 1 [Source:HGNC Symbol;Acc:HGNC:24114]	-
ENSG00000182004	110.228	111.028	63.744	69.9637	76.9965	95.4079	SNRPE	1	203861603	203870550	+	1474	protein_coding	small nuclear ribonucleoprotein polypeptide E [Source:HGNC Symbol;Acc:HGNC:11161]	-
ENSG00000170558	84.8107	90.5618	49.6967	51.2282	58.6737	59.0225	CDH2	18	27950966	28177446	-	4950	protein_coding	cadherin 2 [Source:HGNC Symbol;Acc:HGNC:1759]	-
ENSG00000135446	57.4742	56.092	63.1403	65.4802	59.0847	65.0162	CDK4	12	57747727	57756013	-	3168	protein_coding	cyclin dependent kinase 4 [Source:HGNC Symbol;Acc:HGNC:1773]	-
ENSG00000203950	26.5642	27.8365	38.0386	34.8392	36.2209	35.7945	RTL8A	X	135050932	135052196	-	1265	protein_coding	retrotransposon Gag like 8A [Source:HGNC Symbol;Acc:HGNC:24514]	-
ENSG00000134291	54.6127	57.5286	69.3669	71.5304	63.2717	67.1662	TMEM106C	12	47963569	47968878	+	3475	protein_coding	transmembrane protein 106C [Source:HGNC Symbol;Acc:HGNC:28775]	-
ENSG00000133112	56.0845	57.5289	56.944	60.4518	64.7837	73.1423	TPT1	13	45333471	45341370	-	7269	protein_coding	tumor protein, translationally-controlled 1 [Source:HGNC Symbol;Acc:HGNC:12022]	-
ENSG00000113384	32.6367	33.3134	42.6218	41.0179	35.5586	35.4096	GOLPH3	5	32124704	32174350	-	2785	protein_coding	golgi phosphoprotein 3 [Source:HGNC Symbol;Acc:HGNC:15452]	-
ENSG00000112972	14.2437	15.3328	10.7184	11.1201	12.8009	13.7059	HMGCS1	5	43289395	43313512	-	4702	protein_coding	3-hydroxy-3-methylglutaryl-CoA synthase 1 [Source:HGNC Symbol;Acc:HGNC:5007]	-
ENSG00000054179	8.6856	8.39656	4.92122	4.57209	4.83002	3.65939	ENTPD2	9	137048098	137054045	-	2633	protein_coding	ectonucleoside triphosphate diphosphohydrolase 2 [Source:HGNC Symbol;Acc:HGNC:3364]	-
ENSG00000202474	25.493	21.3241	31.736	31.2605	25.8492	30.9713	RNA5SP283	9	62802320	62802438	-	119	rRNA_pseudogene	RNA, 5S ribosomal pseudogene 283 [Source:HGNC Symbol;Acc:HGNC:43183]	-
ENSG00000135069	66.9787	67.2029	96.0929	96.0838	86.2621	83.7654	PSAT1	9	78297143	78330093	+	2188	protein_coding	phosphoserine aminotransferase 1 [Source:HGNC Symbol;Acc:HGNC:19129]	-
ENSG00000120802	62.7256	66.0961	55.6794	56.6391	59.5784	60.2918	TMPO	12	98515512	98550379	+	8593	protein_coding	thymopoietin [Source:HGNC Symbol;Acc:HGNC:11875]	-
ENSG00000140990	98.3052	94.4401	81.9699	81.0731	79.6368	89.1134	NDUFB10	16	1959508	1961975	+	1070	protein_coding	NADH:ubiquinone oxidoreductase subunit B10 [Source:HGNC Symbol;Acc:HGNC:7696]	-
ENSG00000215021	36.5586	36.1522	36.1394	36.1397	36.4314	37.9662	PHB2	12	6965327	6970825	-	2499	protein_coding	prohibitin 2 [Source:HGNC Symbol;Acc:HGNC:30306]	-
ENSG00000104738	64.0541	68.346	67.2051	66.8932	66.0457	65.2609	MCM4	8	47960185	47978160	+	6973	protein_coding	minichromosome maintenance complex component 4 [Source:HGNC Symbol;Acc:HGNC:6947]	-
ENSG00000069849	59.7395	61.1012	73.2274	73.101	64.052	66.6086	ATP1B3	3	141876124	141926514	+	2584	protein_coding	ATPase Na+/K+ transporting subunit beta 3 [Source:HGNC Symbol;Acc:HGNC:806]	-
ENSG00000198952	55.9749	56.1069	39.2718	38.3019	38.9433	38.5156	SMG5	1	156249224	156282825	-	5304	protein_coding	SMG5, nonsense mediated mRNA decay factor [Source:HGNC Symbol;Acc:HGNC:24644]	-
ENSG00000111843	56.6174	54.6022	75.1195	73.9603	70.7264	80.4316	TMEM14C	6	10722915	10731129	+	1321	protein_coding	transmembrane protein 14C [Source:HGNC Symbol;Acc:HGNC:20952]	-
ENSG00000148229	49.2438	48.898	48.26	49.5238	50.0017	48.6073	POLE3	9	113407235	113410672	-	2604	protein_coding	DNA polymerase epsilon 3, accessory subunit [Source:HGNC Symbol;Acc:HGNC:13546]	-
ENSG00000079785	47.8225	50.6319	44.5075	49.4155	48.4387	52.4726	DDX1	2	15591178	15631111	+	3833	protein_coding	DEAD-box helicase 1 [Source:HGNC Symbol;Acc:HGNC:2734]	-
ENSG00000188986	77.0439	77.3173	59.1282	57.0094	57.2956	59.3253	NELFB	9	137255173	137273546	+	2698	protein_coding	negative elongation factor complex member B [Source:HGNC Symbol;Acc:HGNC:24324]	-
ENSG00000130770	97.8272	98.9406	70.1469	74.8179	74.6755	88.312	ATP5IF1	1	28236109	28246906	+	2225	protein_coding	ATP synthase inhibitory factor subunit 1 [Source:HGNC Symbol;Acc:HGNC:871]	-
ENSG00000214022	45.314	45.0274	61.3879	57.4234	52.7156	48.3816	REPIN1	7	150368189	150374044	+	4649	protein_coding	replication initiator 1 [Source:HGNC Symbol;Acc:HGNC:17922]	zf-C2H2
ENSG00000196361	117.023	107.08	83.8228	83.7453	77.9846	73.9505	ELAVL3	19	11451326	11481046	-	4761	protein_coding	ELAV like RNA binding protein 3 [Source:HGNC Symbol;Acc:HGNC:3314]	-
ENSG00000152234	68.9134	73.3211	72.9691	73.5733	69.1195	73.7927	ATP5F1A	18	46080248	46104334	-	10908	protein_coding	ATP synthase F1 subunit alpha [Source:HGNC Symbol;Acc:HGNC:823]	-
ENSG00000159352	68.1883	71.7159	52.6586	51.8544	50.2947	56.3735	PSMD4	1	151254703	151267479	+	3027	protein_coding	proteasome 26S subunit, non-ATPase 4 [Source:HGNC Symbol;Acc:HGNC:9561]	-
ENSG00000146007	72.6993	66.7792	60.2623	62.5873	66.9413	75.4899	ZMAT2	5	140698680	140706676	+	1812	protein_coding	zinc finger matrin-type 2 [Source:HGNC Symbol;Acc:HGNC:26433]	-
ENSG00000189266	101.963	106.185	80.765	80.2794	91.7566	88.914	PNRC2	1	23956839	23963462	+	2779	protein_coding	proline rich nuclear receptor coactivator 2 [Source:HGNC Symbol;Acc:HGNC:23158]	-
ENSG00000143368	55.4293	50.276	41.2143	39.5382	34.9908	37.9464	SF3B4	1	149923317	149928344	-	2245	protein_coding	splicing factor 3b subunit 4 [Source:HGNC Symbol;Acc:HGNC:10771]	-
ENSG00000166562	113.899	117.368	104.851	105.979	74.9379	94.3193	SEC11C	18	59139477	59158836	+	4511	protein_coding	SEC11 homolog C, signal peptidase complex subunit [Source:HGNC Symbol;Acc:HGNC:23400]	-
ENSG00000101412	61.1833	58.5511	61.0032	57.6321	52.5513	57.5734	E2F1	20	33675683	33686404	-	2503	protein_coding	E2F transcription factor 1 [Source:HGNC Symbol;Acc:HGNC:3113]	E2F
ENSG00000004487	108.336	106.297	74.3418	73.8054	80.5642	80.9125	KDM1A	1	23019443	23083689	+	5440	protein_coding	lysine demethylase 1A [Source:HGNC Symbol;Acc:HGNC:29079]	-
ENSG00000130332	87.2348	83.4433	78.765	77.3478	74.6262	80.1551	LSM7	19	2321517	2328620	-	1698	protein_coding	LSM7 homolog, U6 small nuclear RNA and mRNA degradation associated [Source:HGNC Symbol;Acc:HGNC:20470]	-
ENSG00000130723	65.0354	60.9458	58.045	59.7481	53.2408	53.1271	PRRC2B	9	131373636	131500197	+	12390	protein_coding	proline rich coiled-coil 2B [Source:HGNC Symbol;Acc:HGNC:28121]	-
ENSG00000168066	61.6123	59.8776	61.9951	62.8357	55.7747	54.2469	SF1	11	64764606	64778786	-	5972	protein_coding	splicing factor 1 [Source:HGNC Symbol;Acc:HGNC:12950]	-
ENSG00000186468	77.2683	82.0081	68.6913	76.5413	76.2604	96.8987	RPS23	5	82273358	82278577	-	4204	protein_coding	ribosomal protein S23 [Source:HGNC Symbol;Acc:HGNC:10410]	-
ENSG00000104852	58.838	57.3442	51.4346	49.8907	50.4495	53.2582	SNRNP70	19	49085419	49108605	+	4684	protein_coding	small nuclear ribonucleoprotein U1 subunit 70 [Source:HGNC Symbol;Acc:HGNC:11150]	-
ENSG00000204899	95.2113	98.7497	85.1658	88.231	83.3353	92.4087	MZT1	13	72708357	72727687	-	2299	protein_coding	mitotic spindle organizing protein 1 [Source:HGNC Symbol;Acc:HGNC:33830]	-
ENSG00000169504	69.5275	70.9918	57.8561	58.6551	70.731	69.366	CLIC4	1	24745357	24844324	+	4495	protein_coding	chloride intracellular channel 4 [Source:HGNC Symbol;Acc:HGNC:13518]	-
ENSG00000165092	73.5544	75.3058	92.8592	96.0248	81.2996	78.949	ALDH1A1	9	72900662	73080442	-	2849	protein_coding	aldehyde dehydrogenase 1 family member A1 [Source:HGNC Symbol;Acc:HGNC:402]	-
ENSG00000042753	49.6778	46.8991	55.5222	56.0025	49.1176	49.345	AP2S1	19	46838136	46850992	-	1704	protein_coding	adaptor related protein complex 2 subunit sigma 1 [Source:HGNC Symbol;Acc:HGNC:565]	-
ENSG00000186480	20.363	21.5805	25.9919	26.0881	26.2638	26.0948	INSIG1	7	155297776	155310235	+	3650	protein_coding	insulin induced gene 1 [Source:HGNC Symbol;Acc:HGNC:6083]	-
ENSG00000102241	56.1632	57.3738	49.0219	51.5513	55.076	60.475	HTATSF1	X	136497079	136512346	+	3136	protein_coding	HIV-1 Tat specific factor 1 [Source:HGNC Symbol;Acc:HGNC:5276]	-
ENSG00000168439	83.0311	84.1823	75.2503	75.0314	67.1762	74.0079	STIP1	11	64185272	64204543	+	4657	protein_coding	stress induced phosphoprotein 1 [Source:HGNC Symbol;Acc:HGNC:11387]	-
ENSG00000166441	66.3368	69.1069	64.4345	68.8194	64.7469	75.1156	RPL27A	11	8682411	8714759	+	7193	protein_coding	ribosomal protein L27a [Source:HGNC Symbol;Acc:HGNC:10329]	-
ENSG00000105011	63.6825	67.0481	67.5721	68.7767	60.8564	66.9566	ASF1B	19	14119509	14136956	-	2304	protein_coding	anti-silencing function 1B histone chaperone [Source:HGNC Symbol;Acc:HGNC:20996]	-
ENSG00000244038	70.1535	71.592	64.0126	62.167	65.0621	68.6923	DDOST	1	20651767	20661544	-	2721	protein_coding	dolichyl-diphosphooligosaccharide--protein glycosyltransferase non-catalytic subunit [Source:HGNC Symbol;Acc:HGNC:2728]	-
ENSG00000100401	59.7579	58.4662	63.2871	63.5109	56.0156	57.1897	RANGAP1	22	41245611	41286251	-	5348	protein_coding	Ran GTPase activating protein 1 [Source:HGNC Symbol;Acc:HGNC:9854]	-
ENSG00000099901	85.0609	85.602	70.9176	72.9391	67.3273	77.2225	RANBP1	22	20115938	20127357	+	4622	protein_coding	RAN binding protein 1 [Source:HGNC Symbol;Acc:HGNC:9847]	-
ENSG00000117362	53.3843	53.3079	40.1592	39.7653	41.2845	45.6169	APH1A	1	150265399	150269580	-	3473	protein_coding	aph-1 homolog A, gamma-secretase subunit [Source:HGNC Symbol;Acc:HGNC:29509]	-
ENSG00000099194	17.7565	18.003	17.2681	16.8239	17.6556	16.8303	SCD	10	100347124	100364834	+	5362	protein_coding	stearoyl-CoA desaturase [Source:HGNC Symbol;Acc:HGNC:10571]	-
ENSG00000179222	22.1101	21.5466	24.6448	23.7635	24.4057	26.7194	MAGED1	X	51803007	51902357	+	6016	protein_coding	MAGE family member D1 [Source:HGNC Symbol;Acc:HGNC:6813]	-
ENSG00000101421	42.4611	42.9975	57.9929	59.7022	53.1634	53.8347	CHMP4B	20	33811304	33854366	+	1646	protein_coding	charged multivesicular body protein 4B [Source:HGNC Symbol;Acc:HGNC:16171]	-
ENSG00000057608	41.7911	41.8548	44.8028	46.1323	43.8964	41.7371	GDI2	10	5765223	5842132	-	4033	protein_coding	GDP dissociation inhibitor 2 [Source:HGNC Symbol;Acc:HGNC:4227]	-
ENSG00000145293	77.4118	84.6458	97.429	97.567	89.1927	91.496	ENOPH1	4	82430562	82461091	+	2025	protein_coding	enolase-phosphatase 1 [Source:HGNC Symbol;Acc:HGNC:24599]	-
ENSG00000125944	80.5029	83.9262	59.8149	63.6483	65.5808	69.6251	HNRNPR	1	23303771	23344336	-	8676	protein_coding	heterogeneous nuclear ribonucleoprotein R [Source:HGNC Symbol;Acc:HGNC:5047]	-
ENSG00000132718	76.0421	78.7302	56.5642	57.9474	52.8681	55.133	SYT11	1	155859509	155885199	+	5240	protein_coding	synaptotagmin 11 [Source:HGNC Symbol;Acc:HGNC:19239]	-
ENSG00000096092	75.3359	85.992	75.6156	81.4582	68.9133	83.0636	TMEM14A	6	52671109	52686588	+	992	protein_coding	transmembrane protein 14A [Source:HGNC Symbol;Acc:HGNC:21076]	-
ENSG00000125166	43.6076	46.816	53.3736	52.2703	48.8006	48.3871	GOT2	16	58707131	58734357	-	3766	protein_coding	glutamic-oxaloacetic transaminase 2 [Source:HGNC Symbol;Acc:HGNC:4433]	-
ENSG00000143575	67.6795	62.8122	54.5079	60.2497	52.1536	65.5758	HAX1	1	154272511	154275875	+	2155	protein_coding	HCLS1 associated protein X-1 [Source:HGNC Symbol;Acc:HGNC:16915]	-
ENSG00000057757	104.27	101.485	74.7047	75.9873	81.5105	87.5994	PITHD1	1	23778405	23788232	+	2186	protein_coding	PITH domain containing 1 [Source:HGNC Symbol;Acc:HGNC:25022]	-
ENSG00000130066	0.794056	1.04367	3.44074	3.18521	4.72346	4.97425	SAT1	X	23783173	23786226	+	2498	protein_coding	spermidine/spermine N1-acetyltransferase 1 [Source:HGNC Symbol;Acc:HGNC:10540]	-
ENSG00000105701	62.079	57.8436	56.3404	56.5626	59.9284	65.6235	FKBP8	19	18531751	18544077	-	2902	protein_coding	FK506 binding protein 8 [Source:HGNC Symbol;Acc:HGNC:3724]	-
ENSG00000091527	57.2844	57.6223	63.6075	62.291	56.0356	58.0646	CDV3	3	133573730	133590261	+	4367	protein_coding	CDV3 homolog [Source:HGNC Symbol;Acc:HGNC:26928]	-
ENSG00000275896	6.0703	4.99745	32.4274	32.0505	33.3668	37.3869	PRSS2	7	142760398	142774564	+	1259	protein_coding	serine protease 2 [Source:HGNC Symbol;Acc:HGNC:9483]	-
ENSG00000213190	83.7659	84.7918	65.4969	67.4519	63.5773	66.2436	MLLT11	1	151057758	151068497	+	4075	protein_coding	MLLT11, transcription factor 7 cofactor [Source:HGNC Symbol;Acc:HGNC:16997]	-
ENSG00000089280	51.1005	53.6681	51.0751	50.6718	46.5989	48.34	FUS	16	31180110	31194871	+	10283	protein_coding	FUS RNA binding protein [Source:HGNC Symbol;Acc:HGNC:4010]	-
ENSG00000101444	65.9656	63.845	70.7987	68.5836	67.7469	74.9745	AHCY	20	34280268	34311802	-	3894	protein_coding	adenosylhomocysteinase [Source:HGNC Symbol;Acc:HGNC:343]	-
ENSG00000146701	77.7116	78.1054	72.0701	71.8025	65.8722	69.9895	MDH2	7	76048051	76067508	+	3641	protein_coding	malate dehydrogenase 2 [Source:HGNC Symbol;Acc:HGNC:6971]	-
ENSG00000169223	59.3793	57.1193	60.3066	61.0705	60.4424	65.6967	LMAN2	5	177331562	177351852	-	2357	protein_coding	lectin, mannose binding 2 [Source:HGNC Symbol;Acc:HGNC:16986]	-
ENSG00000213585	73.0215	73.7316	76.7857	78.4228	68.3662	73.0092	VDAC1	5	133971915	134005133	-	3163	protein_coding	voltage dependent anion channel 1 [Source:HGNC Symbol;Acc:HGNC:12669]	-
ENSG00000179918	36.934	37.214	51.9682	46.7653	42.8518	45.6751	SEPHS2	16	30443631	30446181	-	2551	protein_coding	selenophosphate synthetase 2 [Source:HGNC Symbol;Acc:HGNC:19686]	-
ENSG00000134333	52.8158	56.3513	88.1286	91.5273	81.4353	83.394	LDHA	11	18394388	18408425	+	6210	protein_coding	lactate dehydrogenase A [Source:HGNC Symbol;Acc:HGNC:6535]	-
ENSG00000122218	42.8087	42.2959	36.3549	35.0688	31.9887	33.8759	COPA	1	160288686	160343400	-	7723	protein_coding	coatomer protein complex subunit alpha [Source:HGNC Symbol;Acc:HGNC:2230]	-
ENSG00000174903	61.0722	57.9008	66.0867	65.6966	55.5191	55.9042	RAB1B	11	66268533	66277492	+	2007	protein_coding	RAB1B, member RAS oncogene family [Source:HGNC Symbol;Acc:HGNC:18370]	-
ENSG00000130741	41.8057	43.1612	40.5459	39.1815	41.5873	41.02	EIF2S3	X	24054716	24077971	+	3472	protein_coding	eukaryotic translation initiation factor 2 subunit gamma [Source:HGNC Symbol;Acc:HGNC:3267]	-
ENSG00000086598	43.7777	47.7854	50.3226	53.0426	48.1529	51.2765	TMED2	12	123584531	123598577	+	3830	protein_coding	transmembrane p24 trafficking protein 2 [Source:HGNC Symbol;Acc:HGNC:16996]	-
ENSG00000009954	61.4416	60.6707	57.0262	59.0653	56.5869	54.3234	BAZ1B	7	73440398	73522278	-	7053	protein_coding	bromodomain adjacent to zinc finger domain 1B [Source:HGNC Symbol;Acc:HGNC:961]	-
ENSG00000131462	72.4952	72.7232	72.2162	72.6247	66.858	72.3271	TUBG1	17	42609676	42615234	+	2411	protein_coding	tubulin gamma 1 [Source:HGNC Symbol;Acc:HGNC:12417]	-
ENSG00000130294	82.7834	78.9587	80.4333	79.8596	66.6546	65.5089	KIF1A	2	240713761	240821036	-	16695	protein_coding	kinesin family member 1A [Source:HGNC Symbol;Acc:HGNC:888]	-
ENSG00000116237	88.9711	92.2978	72.3674	73.3013	67.7823	68.3071	ICMT	1	6221193	6235972	-	4910	protein_coding	isoprenylcysteine carboxyl methyltransferase [Source:HGNC Symbol;Acc:HGNC:5350]	-
ENSG00000171603	97.7291	97.7816	68.7226	67.813	67.0937	65.3438	CLSTN1	1	9729026	9824526	-	5683	protein_coding	calsyntenin 1 [Source:HGNC Symbol;Acc:HGNC:17447]	-
ENSG00000139514	73.7666	72.1526	72.9606	73.1003	61.806	60.1806	SLC7A1	13	29509410	29595688	-	7692	protein_coding	solute carrier family 7 member 1 [Source:HGNC Symbol;Acc:HGNC:11057]	-
ENSG00000134287	61.5122	61.1901	68.1855	72.0668	69.8032	74.5979	ARF3	12	48935723	48957551	-	5002	protein_coding	ADP ribosylation factor 3 [Source:HGNC Symbol;Acc:HGNC:654]	-
ENSG00000054148	124.931	129.578	78.12	77.2755	80.0315	86.3584	PHPT1	9	136848724	136851027	+	1612	protein_coding	phosphohistidine phosphatase 1 [Source:HGNC Symbol;Acc:HGNC:30033]	-
ENSG00000207652	26.7391	26.433	54.9395	43.0555	50.2155	57.0388	MIR621	13	40810766	40810861	+	96	miRNA	microRNA 621 [Source:HGNC Symbol;Acc:HGNC:32877]	-
ENSG00000115241	48.8161	48.6674	59.0508	58.9519	52.3403	59.3162	PPM1G	2	27381194	27409687	-	4092	protein_coding	protein phosphatase, Mg2+/Mn2+ dependent 1G [Source:HGNC Symbol;Acc:HGNC:9278]	-
ENSG00000126457	52.6712	51.6997	47.5453	46.9696	49.5011	54.6931	PRMT1	19	49675786	49689029	+	4796	protein_coding	protein arginine methyltransferase 1 [Source:HGNC Symbol;Acc:HGNC:5187]	-
ENSG00000164611	62.2233	62.926	65.0164	66.0655	61.6712	66.3044	PTTG1	5	160421822	160428744	+	2013	protein_coding	pituitary tumor-transforming 1 [Source:HGNC Symbol;Acc:HGNC:9690]	-
ENSG00000136240	66.0307	65.8808	66.3537	68.6298	65.6106	63.9732	KDELR2	7	6445953	6484242	-	3990	protein_coding	KDEL endoplasmic reticulum protein retention receptor 2 [Source:HGNC Symbol;Acc:HGNC:6305]	-
ENSG00000160710	52.2535	51.4047	44.3384	45.3862	41.8513	40.1118	ADAR	1	154582057	154628013	-	9691	protein_coding	adenosine deaminase, RNA specific [Source:HGNC Symbol;Acc:HGNC:225]	-
ENSG00000100201	58.5032	60.9043	50.195	49.6196	52.0022	49.2798	DDX17	22	38483440	38507660	-	9995	protein_coding	DEAD-box helicase 17 [Source:HGNC Symbol;Acc:HGNC:2740]	-
ENSG00000104824	52.7889	53.1076	49.8971	51.8181	49.9902	52.5508	HNRNPL	19	38836388	38852347	-	6821	protein_coding	heterogeneous nuclear ribonucleoprotein L [Source:HGNC Symbol;Acc:HGNC:5045]	-
ENSG00000111371	55.0951	55.8852	63.7871	65.3481	57.1107	53.8341	SLC38A1	12	46183063	46270017	-	10015	protein_coding	solute carrier family 38 member 1 [Source:HGNC Symbol;Acc:HGNC:13447]	-
ENSG00000128050	71.2076	76.8428	75.0576	76.981	74.6418	73.0967	PAICS	4	56435741	56464579	+	7517	protein_coding	phosphoribosylaminoimidazole carboxylase and phosphoribosylaminoimidazolesuccinocarboxamide synthase [Source:HGNC Symbol;Acc:HGNC:8587]	-
ENSG00000131149	62.6715	58.9801	61.9324	60.2192	55.2397	52.3483	GSE1	16	85169525	85676204	+	13387	protein_coding	Gse1 coiled-coil protein [Source:HGNC Symbol;Acc:HGNC:28979]	-
ENSG00000004478	51.7287	51.4842	36.29	35.6978	39.193	40.7183	FKBP4	12	2794953	2805423	+	5180	protein_coding	FK506 binding protein 4 [Source:HGNC Symbol;Acc:HGNC:3720]	-
ENSG00000135387	55.7752	55.8196	54.9852	53.9983	50.4732	48.7686	CAPRIN1	11	34051683	34101156	+	7689	protein_coding	cell cycle associated protein 1 [Source:HGNC Symbol;Acc:HGNC:6743]	-
ENSG00000004059	57.685	54.1577	49.5572	52.2741	54.7206	64.02	ARF5	7	127588345	127591705	+	1871	protein_coding	ADP ribosylation factor 5 [Source:HGNC Symbol;Acc:HGNC:658]	-
ENSG00000141424	47.201	50.6691	61.4705	63.9588	57.6572	57.4987	SLC39A6	18	36108532	36129385	-	3682	protein_coding	solute carrier family 39 member 6 [Source:HGNC Symbol;Acc:HGNC:18607]	-
ENSG00000143549	44.7788	47.4036	40.5397	40.1126	37.4832	38.1657	TPM3	1	154155304	154194648	-	8389	protein_coding	tropomyosin 3 [Source:HGNC Symbol;Acc:HGNC:12012]	-
ENSG00000111775	64.547	64.0134	52.9531	56.8179	55.2029	60.2511	COX6A1	12	120438090	120440742	+	1344	protein_coding	cytochrome c oxidase subunit 6A1 [Source:HGNC Symbol;Acc:HGNC:2277]	-
ENSG00000153395	39.9233	39.354	42.2525	41.4749	35.6813	32.7955	LPCAT1	5	1456480	1523977	-	6494	protein_coding	lysophosphatidylcholine acyltransferase 1 [Source:HGNC Symbol;Acc:HGNC:25718]	-
ENSG00000146386	32.1355	31.8355	41.13	46.2416	40.2489	42.472	ABRACL	6	139028682	139043302	+	1200	protein_coding	ABRA C-terminal like [Source:HGNC Symbol;Acc:HGNC:21230]	-
ENSG00000150753	47.3992	48.7455	51.1183	52.7727	44.842	46.79	CCT5	5	10249921	10266412	+	5839	protein_coding	chaperonin containing TCP1 subunit 5 [Source:HGNC Symbol;Acc:HGNC:1618]	-
ENSG00000204308	43.9282	42.9942	52.6214	49.9122	52.9656	59.9365	RNF5	6	32178354	32180793	+	1178	protein_coding	ring finger protein 5 [Source:HGNC Symbol;Acc:HGNC:10068]	-
ENSG00000063046	56.9064	57.2831	54.4978	55.811	56.7579	58.9906	EIF4B	12	53006158	53042209	+	6146	protein_coding	eukaryotic translation initiation factor 4B [Source:HGNC Symbol;Acc:HGNC:3285]	-
ENSG00000145912	74.5667	73.8504	66.2346	65.5584	65.036	69.0393	NHP2	5	178149460	178153967	-	1510	protein_coding	NHP2 ribonucleoprotein [Source:HGNC Symbol;Acc:HGNC:14377]	-
ENSG00000205531	63.882	66.1934	66.4658	65.0006	68.5668	74.7951	NAP1L4	11	2944431	2992377	-	5200	protein_coding	nucleosome assembly protein 1 like 4 [Source:HGNC Symbol;Acc:HGNC:7640]	-
ENSG00000134294	44.3513	47.4768	44.964	45.0459	44.1519	43.5517	SLC38A2	12	46358189	46372867	-	6602	protein_coding	solute carrier family 38 member 2 [Source:HGNC Symbol;Acc:HGNC:13448]	-
ENSG00000116459	78.1197	78.6469	56.4714	55.9582	54.719	57.507	ATP5PB	1	111448864	111462773	+	3383	protein_coding	ATP synthase peripheral stalk-membrane subunit b [Source:HGNC Symbol;Acc:HGNC:840]	-
ENSG00000213719	50.7694	45.8412	69.204	70.6625	61.8692	69.5147	CLIC1	6	31730581	31739763	-	1942	protein_coding	chloride intracellular channel 1 [Source:HGNC Symbol;Acc:HGNC:2062]	-
ENSG00000169689	70.0382	73.4958	60.7328	53.2865	62.0148	71.8752	CENPX	17	82018702	82024107	-	1531	protein_coding	centromere protein X [Source:HGNC Symbol;Acc:HGNC:11422]	-
ENSG00000099804	100.247	89.3016	71.9198	66.0864	65.2026	75.2353	CDC34	19	531712	542092	+	1942	protein_coding	cell division cycle 34 [Source:HGNC Symbol;Acc:HGNC:1734]	-
ENSG00000178913	75.2868	74.5522	57.8919	58.706	61.2039	67.1143	TAF7	5	141260225	141320821	-	2723	protein_coding	TATA-box binding protein associated factor 7 [Source:HGNC Symbol;Acc:HGNC:11541]	-
ENSG00000165678	46.5786	48.7115	53.8226	55.26	51.2187	60.9893	GHITM	10	84139440	84153245	+	2128	protein_coding	growth hormone inducible transmembrane protein [Source:HGNC Symbol;Acc:HGNC:17281]	-
ENSG00000183255	51.1978	54.987	53.2579	55.1432	53.1414	53.3359	PTTG1IP	21	44849585	44873903	-	3537	protein_coding	PTTG1 interacting protein [Source:HGNC Symbol;Acc:HGNC:13524]	-
ENSG00000100258	53.9652	52.0053	58.5466	51.4636	49.7147	45.4965	LMF2	22	50502949	50507691	-	3054	protein_coding	lipase maturation factor 2 [Source:HGNC Symbol;Acc:HGNC:25096]	-
ENSG00000130175	41.355	41.4228	51.4883	52.0367	48.1598	46.2609	PRKCSH	19	11435288	11450968	+	5166	protein_coding	protein kinase C substrate 80K-H [Source:HGNC Symbol;Acc:HGNC:9411]	-
ENSG00000089685	76.8892	83.9008	65.3353	63.5303	63.4936	66.1901	BIRC5	17	78214186	78225636	+	3815	protein_coding	baculoviral IAP repeat containing 5 [Source:HGNC Symbol;Acc:HGNC:593]	-
ENSG00000111786	58.9942	57.2298	57.4264	58.6907	57.8797	60.7232	SRSF9	12	120461668	120469793	-	3744	protein_coding	serine and arginine rich splicing factor 9 [Source:HGNC Symbol;Acc:HGNC:10791]	-
ENSG00000170312	58.6663	61.8469	62.9767	63.8768	65.4858	77.1351	CDK1	10	60778331	60794852	+	3931	protein_coding	cyclin dependent kinase 1 [Source:HGNC Symbol;Acc:HGNC:1722]	-
ENSG00000100227	59.043	56.618	59.9579	60.3579	53.6722	54.714	POLDIP3	22	42583721	42614962	-	3650	protein_coding	DNA polymerase delta interacting protein 3 [Source:HGNC Symbol;Acc:HGNC:23782]	-
ENSG00000124422	44.6889	45.3867	45.8893	44.8895	43.0992	42.5664	USP22	17	20999593	21043760	-	6808	protein_coding	ubiquitin specific peptidase 22 [Source:HGNC Symbol;Acc:HGNC:12621]	-
ENSG00000128989	58.6603	60.4867	55.9258	59.6515	53.5179	53.1459	ARPP19	15	52547045	52569883	-	6917	protein_coding	cAMP regulated phosphoprotein 19 [Source:HGNC Symbol;Acc:HGNC:16967]	-
ENSG00000130204	52.8775	50.9093	56.5278	57.2197	52.7917	57.1141	TOMM40	19	44890569	44903689	+	3610	protein_coding	translocase of outer mitochondrial membrane 40 [Source:HGNC Symbol;Acc:HGNC:18001]	-
ENSG00000114573	55.201	58.1454	67.2585	63.8934	57.6174	59.9895	ATP6V1A	3	113747019	113812056	+	5130	protein_coding	ATPase H+ transporting V1 subunit A [Source:HGNC Symbol;Acc:HGNC:851]	-
ENSG00000095139	52.5994	54.6177	58.348	58.8284	48.0217	50.0798	ARCN1	11	118572390	118603033	+	4177	protein_coding	archain 1 [Source:HGNC Symbol;Acc:HGNC:649]	-
ENSG00000116161	71.3501	73.6143	51.6606	54.0947	57.4833	61.4283	CACYBP	1	174999163	175011715	+	4511	protein_coding	calcyclin binding protein [Source:HGNC Symbol;Acc:HGNC:30423]	-
ENSG00000181789	38.9327	39.2547	44.439	45.2097	37.5902	38.6942	COPG1	3	129249606	129277773	+	4425	protein_coding	coatomer protein complex subunit gamma 1 [Source:HGNC Symbol;Acc:HGNC:2236]	-
ENSG00000113758	52.1855	51.894	43.5149	44.5409	47.2387	47.5187	DBN1	5	177456608	177474401	-	5119	protein_coding	drebrin 1 [Source:HGNC Symbol;Acc:HGNC:2695]	-
ENSG00000136830	29.1258	29.2793	34.7722	35.6387	30.0125	32.9169	FAM129B	9	127505339	127578989	-	4629	protein_coding	family with sequence similarity 129 member B [Source:HGNC Symbol;Acc:HGNC:25282]	-
ENSG00000076003	40.461	43.2194	45.4434	47.2251	42.6001	43.9953	MCM6	2	135839626	135876426	-	4118	protein_coding	minichromosome maintenance complex component 6 [Source:HGNC Symbol;Acc:HGNC:6949]	-
ENSG00000125868	58.6579	59.8911	64.1666	61.9436	54.4474	55.659	DSTN	20	17569863	17609919	+	3851	protein_coding	destrin, actin depolymerizing factor [Source:HGNC Symbol;Acc:HGNC:15750]	-
ENSG00000204525	6.86487	6.9051	41.5303	43.7734	66.6236	79.4913	HLA-C	6	31268749	31272130	-	2507	protein_coding	major histocompatibility complex, class I, C [Source:HGNC Symbol;Acc:HGNC:4933]	-
ENSG00000176903	52.1229	54.1282	59.2055	60.4838	62.5387	65.8445	PNMA1	14	73711783	73714372	-	2590	protein_coding	PNMA family member 1 [Source:HGNC Symbol;Acc:HGNC:9158]	-
ENSG00000168243	106.969	103.486	80.6654	78.6622	71.0814	72.7232	GNG4	1	235547687	235650754	-	5401	protein_coding	G protein subunit gamma 4 [Source:HGNC Symbol;Acc:HGNC:4407]	-
ENSG00000167642	38.1077	36.4863	41.1045	40.4866	39.4648	43.7595	SPINT2	19	38244035	38292614	+	5199	protein_coding	serine peptidase inhibitor, Kunitz type 2 [Source:HGNC Symbol;Acc:HGNC:11247]	-
ENSG00000108679	48.4428	46.3515	46.0554	43.2045	41.889	43.7634	LGALS3BP	17	78971238	78980109	-	3584	protein_coding	galectin 3 binding protein [Source:HGNC Symbol;Acc:HGNC:6564]	-
ENSG00000123131	47.2478	49.5494	52.2891	52.9963	50.3481	66.6712	PRDX4	X	23664262	23686399	+	1904	protein_coding	peroxiredoxin 4 [Source:HGNC Symbol;Acc:HGNC:17169]	-
ENSG00000157851	72.3663	71.192	52.5672	51.7177	51.8067	53.4321	DPYSL5	2	26847747	26950351	+	7079	protein_coding	dihydropyrimidinase like 5 [Source:HGNC Symbol;Acc:HGNC:20637]	-
ENSG00000166710	44.2898	43.9162	53.2454	57.5056	61.1068	75.0836	B2M	15	44711487	44718877	+	6079	protein_coding	beta-2-microglobulin [Source:HGNC Symbol;Acc:HGNC:914]	-
ENSG00000106628	66.7078	65.6371	70.3119	68.2782	64.2759	65.1478	POLD2	7	44114681	44124358	-	3695	protein_coding	DNA polymerase delta 2, accessory subunit [Source:HGNC Symbol;Acc:HGNC:9176]	-
ENSG00000116489	70.4032	74.8166	53.1944	54.7691	53.2371	56.2717	CAPZA1	1	112619173	112671619	+	4130	protein_coding	capping actin protein of muscle Z-line subunit alpha 1 [Source:HGNC Symbol;Acc:HGNC:1488]	-
ENSG00000172531	50.0117	48.6093	52.9122	52.5052	51.2967	53.1367	PPP1CA	11	67398183	67421183	-	2711	protein_coding	protein phosphatase 1 catalytic subunit alpha [Source:HGNC Symbol;Acc:HGNC:9281]	-
ENSG00000182199	59.22	58.2707	72.7311	70.1418	60.7628	67.4954	SHMT2	12	57229327	57234935	+	4838	protein_coding	serine hydroxymethyltransferase 2 [Source:HGNC Symbol;Acc:HGNC:10852]	-
ENSG00000128185	68.299	66.2391	73.0692	64.3818	68.0713	74.0493	DGCR6L	22	20314276	20320080	-	1154	protein_coding	DiGeorge syndrome critical region gene 6 like [Source:HGNC Symbol;Acc:HGNC:18551]	-
ENSG00000076248	42.5901	45.5132	48.6004	48.4865	43.9976	44.8981	UNG	12	109097574	109110992	+	2567	protein_coding	uracil DNA glycosylase [Source:HGNC Symbol;Acc:HGNC:12572]	-
ENSG00000092010	40.4873	41.2021	51.5497	51.9567	51.531	50.6705	PSME1	14	24136158	24138967	+	1781	protein_coding	proteasome activator subunit 1 [Source:HGNC Symbol;Acc:HGNC:9568]	-
ENSG00000106537	56.4773	62.4108	62.0393	60.6804	60.0728	61.7184	TSPAN13	7	16753535	16784536	+	2224	protein_coding	tetraspanin 13 [Source:HGNC Symbol;Acc:HGNC:21643]	-
ENSG00000196776	108.047	110.632	82.1498	83.6277	71.1919	66.7598	CD47	3	108043094	108091862	-	8225	protein_coding	CD47 molecule [Source:HGNC Symbol;Acc:HGNC:1682]	-
ENSG00000100664	73.8627	79.0741	71.7434	73.3234	73.361	71.5697	EIF5	14	103333544	103345025	+	8505	protein_coding	eukaryotic translation initiation factor 5 [Source:HGNC Symbol;Acc:HGNC:3299]	-
ENSG00000179262	69.1311	68.7134	66.0972	65.5906	55.9784	53.7476	RAD23A	19	12945855	12953642	+	2449	protein_coding	RAD23 homolog A, nucleotide excision repair protein [Source:HGNC Symbol;Acc:HGNC:9812]	-
ENSG00000145592	49.4095	49.185	44.8758	47.4651	48.5017	56.9909	RPL37	5	40825262	40835335	-	8153	protein_coding	ribosomal protein L37 [Source:HGNC Symbol;Acc:HGNC:10347]	-
ENSG00000156482	64.3664	62.401	54.2801	55.336	59.41	72.1061	RPL30	8	98024851	98046469	-	4027	protein_coding	ribosomal protein L30 [Source:HGNC Symbol;Acc:HGNC:10333]	-
ENSG00000116221	68.1126	67.1632	51.9324	52.1125	47.5324	47.8384	MRPL37	1	54184041	54225464	+	2549	protein_coding	mitochondrial ribosomal protein L37 [Source:HGNC Symbol;Acc:HGNC:14034]	-
ENSG00000126945	32.7521	32.5877	33.3036	34.2585	35.6262	35.6455	HNRNPH2	X	101408295	101414133	+	2223	protein_coding	heterogeneous nuclear ribonucleoprotein H2 [Source:HGNC Symbol;Acc:HGNC:5042]	-
ENSG00000137310	53.4589	54.9617	59.7763	61.4654	52.8928	57.0413	TCF19	6	31158542	31167159	+	3538	protein_coding	transcription factor 19 [Source:HGNC Symbol;Acc:HGNC:11629]	Others
ENSG00000007080	55.3525	51.9743	62.2892	65.517	63.5844	66.2897	CCDC124	19	17933016	17943991	+	1660	protein_coding	coiled-coil domain containing 124 [Source:HGNC Symbol;Acc:HGNC:25171]	-
ENSG00000136720	74.2857	72.3209	72.6912	71.4815	59.2445	58.52	HS6ST1	2	128236716	128318577	-	4683	protein_coding	heparan sulfate 6-O-sulfotransferase 1 [Source:HGNC Symbol;Acc:HGNC:5201]	-
ENSG00000145337	75.3573	72.4086	65.7832	68.37	71.8187	87.004	PYURF	4	88520985	88523813	-	1361	protein_coding	PIGY upstream reading frame [Source:HGNC Symbol;Acc:HGNC:44317]	-
ENSG00000101224	50.3204	46.8721	54.8347	51.6666	45.7943	44.3276	CDC25B	20	3786772	3806121	+	4314	protein_coding	cell division cycle 25B [Source:HGNC Symbol;Acc:HGNC:1726]	-
ENSG00000149480	51.2608	48.6871	51.0639	50.0322	48.014	50.6998	MTA2	11	62593214	62601840	-	4236	protein_coding	metastasis associated 1 family member 2 [Source:HGNC Symbol;Acc:HGNC:7411]	zf-GATA
ENSG00000179958	51.3656	48.3051	45.4682	46.0784	49.6864	55.7816	DCTPP1	16	30423619	30430075	-	1581	protein_coding	dCTP pyrophosphatase 1 [Source:HGNC Symbol;Acc:HGNC:28777]	-
ENSG00000071564	42.2579	40.3756	41.1457	40.1266	43.2306	42.5799	TCF3	19	1609290	1652605	-	6080	protein_coding	transcription factor 3 [Source:HGNC Symbol;Acc:HGNC:11633]	bHLH
ENSG00000180964	34.2782	34.4199	35.1144	35.896	37.7209	42.9568	TCEAL8	X	103252995	103255203	-	1222	protein_coding	transcription elongation factor A like 8 [Source:HGNC Symbol;Acc:HGNC:28683]	-
ENSG00000145919	73.8643	74.7074	68.0497	64.9545	71.8246	77.333	BOD1	5	173607514	173616660	-	2018	protein_coding	biorientation of chromosomes in cell division 1 [Source:HGNC Symbol;Acc:HGNC:25114]	-
ENSG00000172809	56.3438	59.509	52.0023	56.2004	50.9713	64.573	RPL38	17	74203582	74210655	+	3829	protein_coding	ribosomal protein L38 [Source:HGNC Symbol;Acc:HGNC:10349]	-
ENSG00000150093	39.2976	40.4516	40.2856	42.865	41.1682	42.4117	ITGB1	10	32900319	33005792	-	6011	protein_coding	integrin subunit beta 1 [Source:HGNC Symbol;Acc:HGNC:6153]	-
ENSG00000198900	57.5282	58.4841	56.4038	56.836	52.0893	52.4258	TOP1	20	41028818	41124487	+	3738	protein_coding	DNA topoisomerase I [Source:HGNC Symbol;Acc:HGNC:11986]	-
ENSG00000155660	55.9008	56.1887	55.8143	60.9373	59.5152	63.8819	PDIA4	7	149003062	149028641	-	3277	protein_coding	protein disulfide isomerase family A member 4 [Source:HGNC Symbol;Acc:HGNC:30167]	-
ENSG00000139579	53.5789	51.6247	58.1265	57.5135	51.4381	59.7726	NABP2	12	56222015	56229854	+	2218	protein_coding	nucleic acid binding protein 2 [Source:HGNC Symbol;Acc:HGNC:28412]	-
ENSG00000165264	41.4851	44.3782	39.6404	45.8969	44.059	52.765	NDUFB6	9	32552999	32573184	-	1388	protein_coding	NADH:ubiquinone oxidoreductase subunit B6 [Source:HGNC Symbol;Acc:HGNC:7701]	-
ENSG00000167635	61.4636	65.1459	54.2298	58.2963	61.3701	59.7882	ZNF146	19	36214602	36238774	+	4146	protein_coding	zinc finger protein 146 [Source:HGNC Symbol;Acc:HGNC:12931]	zf-C2H2
ENSG00000084234	54.7595	54.4079	49.7054	49.7351	47.4554	50.5417	APLP2	11	130068147	130144811	+	7463	protein_coding	amyloid beta precursor like protein 2 [Source:HGNC Symbol;Acc:HGNC:598]	-
ENSG00000108107	46.5086	45.7617	50.481	50.9586	47.1828	54.1776	RPL28	19	55385345	55403250	+	6933	protein_coding	ribosomal protein L28 [Source:HGNC Symbol;Acc:HGNC:10330]	-
ENSG00000270170	90.9414	91.2198	49.8635	50.3158	52.513	51.2173	NCBP2-AS2	3	196942623	196943540	+	918	protein_coding	NCBP2 antisense RNA 2 (head to head) [Source:HGNC Symbol;Acc:HGNC:25121]	-
ENSG00000143977	65.1975	68.3993	56.081	58.9201	59.0069	82.5993	SNRPG	2	70281362	70293771	-	1795	protein_coding	small nuclear ribonucleoprotein polypeptide G [Source:HGNC Symbol;Acc:HGNC:11163]	-
ENSG00000089693	34.3003	34.2832	33.6503	31.347	34.0237	35.3143	MLF2	12	6747996	6767475	-	3781	protein_coding	myeloid leukemia factor 2 [Source:HGNC Symbol;Acc:HGNC:7126]	-
ENSG00000065911	70.7504	72.7416	80.3823	79.3777	79.699	81.2904	MTHFD2	2	74198562	74217565	+	4870	protein_coding	methylenetetrahydrofolate dehydrogenase (NADP+ dependent) 2, methenyltetrahydrofolate cyclohydrolase [Source:HGNC Symbol;Acc:HGNC:7434]	-
ENSG00000130748	56.6679	45.824	55.4888	54.8617	57.4757	67.7398	TMEM160	19	47045907	47048630	-	663	protein_coding	transmembrane protein 160 [Source:HGNC Symbol;Acc:HGNC:26042]	-
ENSG00000100410	61.7409	58.686	42.8641	45.224	48.7366	58.705	PHF5A	22	41459717	41468725	-	1235	protein_coding	PHD finger protein 5A [Source:HGNC Symbol;Acc:HGNC:18000]	-
ENSG00000115875	63.7627	67.4858	58.5779	59.4326	61.5518	66.032	SRSF7	2	38743599	38751494	-	4045	protein_coding	serine and arginine rich splicing factor 7 [Source:HGNC Symbol;Acc:HGNC:10789]	-
ENSG00000178988	61.7652	64.5475	58.9008	64.6544	62.8859	65.9347	MRFAP1L1	4	6707701	6709880	-	2180	protein_coding	Morf4 family associated protein 1 like 1 [Source:HGNC Symbol;Acc:HGNC:28796]	-
ENSG00000091483	80.6461	81.921	64.1407	66.7903	59.4147	55.7237	FH	1	241497603	241519761	-	2142	protein_coding	fumarate hydratase [Source:HGNC Symbol;Acc:HGNC:3700]	-
ENSG00000168090	57.4876	55.2192	61.6107	60.4832	55.5287	63.3052	COPS6	7	100088954	100092200	+	2807	protein_coding	COP9 signalosome subunit 6 [Source:HGNC Symbol;Acc:HGNC:21749]	-
ENSG00000137547	54.2741	58.1397	54.2885	57.6098	53.8523	63.5262	MRPL15	8	54135210	54147901	+	1191	protein_coding	mitochondrial ribosomal protein L15 [Source:HGNC Symbol;Acc:HGNC:14054]	-
ENSG00000173915	43.8811	46.3107	40.3083	39.7564	43.2282	57.3237	ATP5MD	10	103389041	103396492	-	924	protein_coding	ATP synthase membrane subunit DAPIT [Source:HGNC Symbol;Acc:HGNC:30889]	-
ENSG00000119013	71.2454	70.4679	59.9776	64.9697	64.1427	81.5306	NDUFB3	2	201071433	201085750	+	1103	protein_coding	NADH:ubiquinone oxidoreductase subunit B3 [Source:HGNC Symbol;Acc:HGNC:7698]	-
ENSG00000127483	71.3372	74.5998	54.0804	52.826	54.5667	53.4011	HP1BP3	1	20742661	20787323	-	7442	protein_coding	heterochromatin protein 1 binding protein 3 [Source:HGNC Symbol;Acc:HGNC:24973]	-
ENSG00000196363	33.5988	33.4585	40.8551	39.7074	36.309	39.2164	WDR5	9	134135365	134159968	+	3629	protein_coding	WD repeat domain 5 [Source:HGNC Symbol;Acc:HGNC:12757]	-
ENSG00000149136	56.9096	54.9649	59.1098	60.0258	54.0945	56.5732	SSRP1	11	57325985	57335877	-	6323	protein_coding	structure specific recognition protein 1 [Source:HGNC Symbol;Acc:HGNC:11327]	HMG
ENSG00000149428	61.6457	60.5091	62.7184	61.8132	53.4896	54.1567	HYOU1	11	119044189	119057202	-	7694	protein_coding	hypoxia up-regulated 1 [Source:HGNC Symbol;Acc:HGNC:16931]	-
ENSG00000136108	42.8535	44.7225	42.8171	42.3718	41.0849	40.0645	CKAP2	13	52455429	52476628	+	4547	protein_coding	cytoskeleton associated protein 2 [Source:HGNC Symbol;Acc:HGNC:1990]	-
ENSG00000265806	44.4079	43.5812	56.3668	41.6417	45.9113	47.1503	MIR4292	9	136830957	136831023	+	67	miRNA	microRNA 4292 [Source:HGNC Symbol;Acc:HGNC:38348]	-
ENSG00000204463	50.0118	50.4463	51.5512	50.7325	45.479	46.4044	BAG6	6	31639028	31652705	-	5310	protein_coding	BCL2 associated athanogene 6 [Source:HGNC Symbol;Acc:HGNC:13919]	-
ENSG00000004779	66.4344	65.4815	57.2184	61.1603	60.8038	63.3789	NDUFAB1	16	23581002	23596356	-	1600	protein_coding	NADH:ubiquinone oxidoreductase subunit AB1 [Source:HGNC Symbol;Acc:HGNC:7694]	-
ENSG00000257103	46.2614	51.8344	51.043	52.6133	49.3344	51.4868	LSM14A	19	34172504	34229515	+	4748	protein_coding	LSM14A, mRNA processing body assembly factor [Source:HGNC Symbol;Acc:HGNC:24489]	-
ENSG00000099800	73.5383	75.5304	70.0968	64.8124	66.3655	70.1571	TIMM13	19	2425624	2427894	-	1973	protein_coding	translocase of inner mitochondrial membrane 13 [Source:HGNC Symbol;Acc:HGNC:11816]	-
ENSG00000124193	39.2996	41.2851	43.1396	42.0487	42.5227	40.3051	SRSF6	20	43457928	43464247	+	4593	protein_coding	serine and arginine rich splicing factor 6 [Source:HGNC Symbol;Acc:HGNC:10788]	-
ENSG00000155115	23.6202	21.4041	18.2464	21.8385	19.3198	20.7249	GTF3C6	6	110958560	110967890	+	1067	protein_coding	general transcription factor IIIC subunit 6 [Source:HGNC Symbol;Acc:HGNC:20872]	-
ENSG00000185787	60.1208	62.9863	49.4581	51.9491	53.3517	57.9531	MORF4L1	15	78810487	78898133	+	6584	protein_coding	mortality factor 4 like 1 [Source:HGNC Symbol;Acc:HGNC:16989]	-
ENSG00000114346	51.4014	56.8039	46.7481	48.8291	47.339	45.4893	ECT2	3	172750682	172821474	+	5499	protein_coding	epithelial cell transforming 2 [Source:HGNC Symbol;Acc:HGNC:3155]	-
ENSG00000170348	43.1508	44.5942	57.1804	57.9717	53.8032	53.0322	TMED10	14	75131470	75176631	-	4974	protein_coding	transmembrane p24 trafficking protein 10 [Source:HGNC Symbol;Acc:HGNC:16998]	-
ENSG00000072501	50.4825	50.5636	52.4994	54.18	46.5244	47.4935	SMC1A	X	53374149	53422728	-	10484	protein_coding	structural maintenance of chromosomes 1A [Source:HGNC Symbol;Acc:HGNC:11111]	-
ENSG00000143569	45.238	46.5429	40.3368	41.2066	37.7669	36.8551	UBAP2L	1	154220179	154271510	+	7503	protein_coding	ubiquitin associated protein 2 like [Source:HGNC Symbol;Acc:HGNC:29877]	-
ENSG00000137124	36.6496	37.6479	54.8975	54.7617	47.9631	49.9143	ALDH1B1	9	38392664	38398661	+	3155	protein_coding	aldehyde dehydrogenase 1 family member B1 [Source:HGNC Symbol;Acc:HGNC:407]	-
ENSG00000099284	41.0146	42.047	40.8439	41.9335	42.1086	44.5408	H2AFY2	10	70052796	70112280	+	1980	protein_coding	H2A histone family member Y2 [Source:HGNC Symbol;Acc:HGNC:14453]	-
ENSG00000182952	45.0599	47.8035	42.4208	41.6902	45.4428	50.6675	HMGN4	6	26538405	26546254	+	1274	protein_coding	high mobility group nucleosomal binding domain 4 [Source:HGNC Symbol;Acc:HGNC:4989]	-
ENSG00000245910	82.1529	83.2932	53.2082	56.4314	62.0374	77.1823	SNHG6	8	66921684	66926398	-	1247	processed_transcript	small nucleolar RNA host gene 6 [Source:HGNC Symbol;Acc:HGNC:32965]	-
ENSG00000149418	30.2294	31.6687	54.9048	52.2248	37.2462	37.0011	ST14	11	130159562	130210376	+	4350	protein_coding	suppression of tumorigenicity 14 [Source:HGNC Symbol;Acc:HGNC:11344]	-
ENSG00000165527	47.5322	47.4965	47.1714	48.191	48.1445	50.5806	ARF6	14	49893092	49897054	+	3865	protein_coding	ADP ribosylation factor 6 [Source:HGNC Symbol;Acc:HGNC:659]	-
ENSG00000054118	58.8694	60.1863	50.4162	48.8411	47.8114	50.361	THRAP3	1	36224416	36305357	+	4736	protein_coding	thyroid hormone receptor associated protein 3 [Source:HGNC Symbol;Acc:HGNC:22964]	-
ENSG00000004142	41.7538	42.3002	51.6978	48.0614	47.2534	46.3708	POLDIP2	17	28347177	28357522	-	2121	protein_coding	DNA polymerase delta interacting protein 2 [Source:HGNC Symbol;Acc:HGNC:23781]	-
ENSG00000172239	31.4494	32.2805	32.9311	37.7253	35.1748	38.9721	PAIP1	5	43526267	43557758	-	3391	protein_coding	poly(A) binding protein interacting protein 1 [Source:HGNC Symbol;Acc:HGNC:16945]	-
ENSG00000136485	35.6427	36.7491	42.9204	43.6671	39.3266	38.3493	DCAF7	17	63550461	63594266	+	6575	protein_coding	DDB1 and CUL4 associated factor 7 [Source:HGNC Symbol;Acc:HGNC:30915]	-
ENSG00000099622	62.0959	63.638	54.5407	56.7619	54.6495	57.8683	CIRBP	19	1259384	1274880	+	6368	protein_coding	cold inducible RNA binding protein [Source:HGNC Symbol;Acc:HGNC:1982]	-
ENSG00000177156	40.0516	41.54	61.7332	63.7193	49.792	51.3546	TALDO1	11	747329	765024	+	3005	protein_coding	transaldolase 1 [Source:HGNC Symbol;Acc:HGNC:11559]	-
ENSG00000126461	38.2261	36.9166	45.4563	43.3963	36.3515	35.4481	SCAF1	19	49642125	49658642	+	4548	protein_coding	SR-related CTD associated factor 1 [Source:HGNC Symbol;Acc:HGNC:30403]	-
ENSG00000111319	18.2585	17.9781	16.8435	16.935	15.2751	14.9459	SCNN1A	12	6346843	6377730	-	5876	protein_coding	sodium channel epithelial 1 alpha subunit [Source:HGNC Symbol;Acc:HGNC:10599]	-
ENSG00000158195	70.4682	68.9407	54.3988	52.7407	54.7603	54.4786	WASF2	1	27404226	27490158	-	5676	protein_coding	WAS protein family member 2 [Source:HGNC Symbol;Acc:HGNC:12733]	-
ENSG00000171345	20.7536	20.4014	37.6298	33.9947	24.017	25.717	KRT19	17	41523617	41528308	-	2336	protein_coding	keratin 19 [Source:HGNC Symbol;Acc:HGNC:6436]	-
ENSG00000166197	46.6277	49.7777	51.2871	51.7447	45.7032	45.0519	NOLC1	10	102152176	102163871	+	3970	protein_coding	nucleolar and coiled-body phosphoprotein 1 [Source:HGNC Symbol;Acc:HGNC:15608]	-
ENSG00000074842	56.3928	55.6014	54.093	56.5007	54.2016	56.8557	MYDGF	19	4641374	4670370	-	1678	protein_coding	myeloid derived growth factor [Source:HGNC Symbol;Acc:HGNC:16948]	-
ENSG00000166794	45.2125	40.4729	50.0191	50.1796	42.7641	48.8215	PPIB	15	64155812	64163205	-	1911	protein_coding	peptidylprolyl isomerase B [Source:HGNC Symbol;Acc:HGNC:9255]	-
ENSG00000182154	72.9478	65.501	52.4725	57.0707	57.371	65.2925	MRPL41	9	137551199	137552555	+	1262	protein_coding	mitochondrial ribosomal protein L41 [Source:HGNC Symbol;Acc:HGNC:14492]	-
ENSG00000148798	66.9345	67.134	62.2517	62.0607	54.7071	55.0466	INA	10	103277163	103290351	+	3231	protein_coding	internexin neuronal intermediate filament protein alpha [Source:HGNC Symbol;Acc:HGNC:6057]	-
ENSG00000113013	68.3481	69.8762	69.6021	70.8272	63.7942	65.2175	HSPA9	5	138553756	138575724	-	8254	protein_coding	heat shock protein family A (Hsp70) member 9 [Source:HGNC Symbol;Acc:HGNC:5244]	-
ENSG00000119396	32.6941	34.6562	38.5174	41.2469	36.7269	34.7052	RAB14	9	121178137	121223014	-	4304	protein_coding	RAB14, member RAS oncogene family [Source:HGNC Symbol;Acc:HGNC:16524]	-
ENSG00000172534	47.8692	45.1966	49.9198	48.6426	40.2361	39.272	HCFC1	X	153947553	153971807	-	9004	protein_coding	host cell factor C1 [Source:HGNC Symbol;Acc:HGNC:4839]	-
ENSG00000221867	80.625	80.5069	76.7304	77.182	78.342	86.1324	MAGEA3	X	152698752	152702347	+	1788	protein_coding	MAGE family member A3 [Source:HGNC Symbol;Acc:HGNC:6801]	-
ENSG00000065427	39.8404	41.1747	38.0749	41.0918	38.8298	42.4188	KARS	16	75627474	75648643	-	4065	protein_coding	lysyl-tRNA synthetase [Source:HGNC Symbol;Acc:HGNC:6215]	-
ENSG00000231764	77.466	73.2613	43.9975	43.9258	50.256	48.1372	DLX6-AS1	7	96955141	97014065	-	16633	antisense	DLX6 antisense RNA 1 [Source:HGNC Symbol;Acc:HGNC:37151]	-
ENSG00000184840	42.9658	44.9617	55.213	59.1837	53.212	60.851	TMED9	5	177592158	177596124	+	2440	protein_coding	transmembrane p24 trafficking protein 9 [Source:HGNC Symbol;Acc:HGNC:24878]	-
ENSG00000104979	48.0533	50.2173	45.8678	49.2021	45.2465	52.8306	C19orf53	19	13774168	13778462	+	1174	protein_coding	chromosome 19 open reading frame 53 [Source:HGNC Symbol;Acc:HGNC:24991]	-
ENSG00000100138	46.9705	49.7098	51.6907	53.7121	45.9113	48.3385	SNU13	22	41673930	41690504	-	2930	protein_coding	small nuclear ribonucleoprotein 13 [Source:HGNC Symbol;Acc:HGNC:7819]	-
ENSG00000215845	58.0987	50.0734	47.6781	49.19	56.7631	54.5223	TSTD1	1	161037631	161038990	-	1210	protein_coding	thiosulfate sulfurtransferase like domain containing 1 [Source:HGNC Symbol;Acc:HGNC:35410]	-
ENSG00000173207	81.6457	81.2384	52.386	54.7383	60.0696	67.852	CKS1B	1	154974653	154979249	+	2338	protein_coding	CDC28 protein kinase regulatory subunit 1B [Source:HGNC Symbol;Acc:HGNC:19083]	-
ENSG00000101773	63.5194	64.4288	57.0686	57.4818	54.722	54.6162	RBBP8	18	22798261	23026488	+	5091	protein_coding	RB binding protein 8, endonuclease [Source:HGNC Symbol;Acc:HGNC:9891]	-
ENSG00000088930	58.4755	59.085	50.4312	54.9888	55.0081	54.9184	XRN2	20	21303304	21389827	+	3437	protein_coding	5'-3' exoribonuclease 2 [Source:HGNC Symbol;Acc:HGNC:12836]	-
ENSG00000147676	62.3028	65.3775	68.6254	67.6185	60.9831	59.6355	MAL2	8	119165034	119245673	+	3430	protein_coding	mal, T cell differentiation protein 2 (gene/pseudogene) [Source:HGNC Symbol;Acc:HGNC:13634]	-
ENSG00000136518	53.7996	55.0126	53.2778	52.8335	53.4445	55.4449	ACTL6A	3	179562880	179588408	+	3675	protein_coding	actin like 6A [Source:HGNC Symbol;Acc:HGNC:24124]	-
ENSG00000141682	52.6493	52.8029	65.7252	65.5368	69.3292	77.7636	PMAIP1	18	59899948	59904306	+	2235	protein_coding	phorbol-12-myristate-13-acetate-induced protein 1 [Source:HGNC Symbol;Acc:HGNC:9108]	-
ENSG00000013275	47.9525	46.5862	44.491	44.1774	44.4111	46.4751	PSMC4	19	39971005	39981441	+	2387	protein_coding	proteasome 26S subunit, ATPase 4 [Source:HGNC Symbol;Acc:HGNC:9551]	-
ENSG00000096696	31.7681	31.4583	44.3143	43.5171	30.2452	30.1781	DSP	6	7541575	7586717	+	10093	protein_coding	desmoplakin [Source:HGNC Symbol;Acc:HGNC:3052]	-
ENSG00000150779	59.7907	56.1963	53.9447	57.8701	55.952	69.9457	TIMM8B	11	112084800	112086798	-	1166	protein_coding	translocase of inner mitochondrial membrane 8 homolog B [Source:HGNC Symbol;Acc:HGNC:11818]	-
ENSG00000105767	37.0403	36.247	38.9927	41.6829	47.935	50.8461	CADM4	19	43622368	43639839	-	2246	protein_coding	cell adhesion molecule 4 [Source:HGNC Symbol;Acc:HGNC:30825]	-
ENSG00000134809	59.3909	55.8775	52.1243	57.0527	52.1746	66.4069	TIMM10	11	57528463	57530803	-	777	protein_coding	translocase of inner mitochondrial membrane 10 [Source:HGNC Symbol;Acc:HGNC:11814]	-
ENSG00000184489	66.4509	62.1884	62.2165	63.3037	48.7359	49.2472	PTP4A3	8	141391993	141432454	+	2877	protein_coding	protein tyrosine phosphatase type IVA, member 3 [Source:HGNC Symbol;Acc:HGNC:9636]	-
ENSG00000105568	37.2772	35.9578	43.7329	42.6352	37.5464	39.0795	PPP2R1A	19	52190039	52229533	+	7437	protein_coding	protein phosphatase 2 scaffold subunit Aalpha [Source:HGNC Symbol;Acc:HGNC:9302]	-
ENSG00000134884	43.4988	46.1947	43.2707	42.1425	47.8236	40.526	ARGLU1	13	106541673	106568164	-	5810	protein_coding	arginine and glutamate rich 1 [Source:HGNC Symbol;Acc:HGNC:25482]	-
ENSG00000147224	44.7056	48.7161	47.0167	49.362	46.2439	48.8173	PRPS1	X	107628424	107651026	+	2623	protein_coding	phosphoribosyl pyrophosphate synthetase 1 [Source:HGNC Symbol;Acc:HGNC:9462]	-
ENSG00000180992	65.8223	64.3753	59.6816	58.8859	60.0821	76.9728	MRPL14	6	44113454	44127457	-	959	protein_coding	mitochondrial ribosomal protein L14 [Source:HGNC Symbol;Acc:HGNC:14279]	-
ENSG00000168906	51.2927	51.1618	48.7008	46.7728	51.365	46.0918	MAT2A	2	85539165	85545280	+	4487	protein_coding	methionine adenosyltransferase 2A [Source:HGNC Symbol;Acc:HGNC:6904]	-
ENSG00000198258	55.953	54.3831	43.9035	46.9575	47.8609	60.8856	UBL5	19	9827892	9830115	+	1931	protein_coding	ubiquitin like 5 [Source:HGNC Symbol;Acc:HGNC:13736]	-
ENSG00000135052	57.6093	57.4262	43.3782	44.5873	44.6857	44.2927	GOLM1	9	86026146	86100173	-	4233	protein_coding	golgi membrane protein 1 [Source:HGNC Symbol;Acc:HGNC:15451]	-
ENSG00000013306	46.5758	46.8774	54.9383	52.4139	50.5467	53.2634	SLC25A39	17	44319625	44324870	-	3526	protein_coding	solute carrier family 25 member 39 [Source:HGNC Symbol;Acc:HGNC:24279]	-
ENSG00000065548	54.4753	60.7237	55.1953	61.537	62.0574	68.1517	ZC3H15	2	186486156	186509363	+	3125	protein_coding	zinc finger CCCH-type containing 15 [Source:HGNC Symbol;Acc:HGNC:29528]	-
ENSG00000170515	46.0415	47.3009	45.3135	46.4251	47.4236	45.8391	PA2G4	12	56104319	56113907	+	3795	protein_coding	proliferation-associated 2G4 [Source:HGNC Symbol;Acc:HGNC:8550]	-
ENSG00000111328	32.1365	32.7762	41.3409	39.2679	44.0554	46.604	CDK2AP1	12	123260971	123272334	-	3117	protein_coding	cyclin dependent kinase 2 associated protein 1 [Source:HGNC Symbol;Acc:HGNC:14002]	-
ENSG00000158526	37.0804	38.0017	39.4331	40.0804	38.9079	40.6382	TSR2	X	54440401	54445487	+	1534	protein_coding	TSR2, ribosome maturation factor [Source:HGNC Symbol;Acc:HGNC:25455]	-
ENSG00000114850	54.2168	55.1357	60.3428	63.3466	55.3377	52.9129	SSR3	3	156540140	156555184	-	4627	protein_coding	signal sequence receptor subunit 3 [Source:HGNC Symbol;Acc:HGNC:11325]	-
ENSG00000075415	41.0201	40.3998	42.7966	41.9327	38.6499	39.0563	SLC25A3	12	98593591	98606379	+	8896	protein_coding	solute carrier family 25 member 3 [Source:HGNC Symbol;Acc:HGNC:10989]	-
ENSG00000163348	50.4325	50.3894	35.7855	34.7291	33.6557	35.2023	PYGO2	1	154957026	154963853	-	3630	protein_coding	pygopus family PHD finger 2 [Source:HGNC Symbol;Acc:HGNC:30257]	-
ENSG00000150459	43.4284	47.0136	43.6199	43.7249	44.1673	48.1085	SAP18	13	21140514	21149084	+	3396	protein_coding	Sin3A associated protein 18 [Source:HGNC Symbol;Acc:HGNC:10530]	-
ENSG00000111481	41.7695	41.4444	43.5814	41.2565	42.9455	42.92	COPZ1	12	54301202	54351849	+	3901	protein_coding	coatomer protein complex subunit zeta 1 [Source:HGNC Symbol;Acc:HGNC:2243]	-
ENSG00000123136	37.7537	39.9754	40.8655	40.0147	41.655	44.4244	DDX39A	19	14408819	14419383	-	3840	protein_coding	DExD-box helicase 39A [Source:HGNC Symbol;Acc:HGNC:17821]	-
ENSG00000170759	30.783	33.1761	31.8643	34.1279	32.9746	31.132	KIF5B	10	32009010	32056431	-	5877	protein_coding	kinesin family member 5B [Source:HGNC Symbol;Acc:HGNC:6324]	-
ENSG00000153187	59.6718	59.39	51.551	52.5112	47.2186	47.2298	HNRNPU	1	244840638	244864560	-	22512	protein_coding	heterogeneous nuclear ribonucleoprotein U [Source:HGNC Symbol;Acc:HGNC:5048]	-
ENSG00000169258	60.1408	56.8513	67.3246	67.3838	59.5615	60.1406	GPRIN1	5	176595802	176610133	-	4211	protein_coding	G protein regulated inducer of neurite outgrowth 1 [Source:HGNC Symbol;Acc:HGNC:24835]	-
ENSG00000171314	44.6181	43.8576	50.61	53.7993	49.5227	51.2775	PGAM1	10	97426160	97433441	+	2568	protein_coding	phosphoglycerate mutase 1 [Source:HGNC Symbol;Acc:HGNC:8888]	-
ENSG00000188636	46.693	46.1859	43.7012	43.3266	42.0178	41.4119	RTL6	22	44492572	44498298	-	5495	protein_coding	retrotransposon Gag like 6 [Source:HGNC Symbol;Acc:HGNC:13343]	-
ENSG00000016082	50.7285	49.4763	20.1983	20.6164	22.6689	21.9228	ISL1	5	51383391	51394738	+	2882	protein_coding	ISL LIM homeobox 1 [Source:HGNC Symbol;Acc:HGNC:6132]	Homeobox
ENSG00000106723	35.9845	39.2037	38.44	37.4304	39.3993	37.233	SPIN1	9	88388419	88478694	+	4914	protein_coding	spindlin 1 [Source:HGNC Symbol;Acc:HGNC:11243]	-
ENSG00000120437	5.56392	5.87844	4.9528	5.42025	5.59608	5.75623	ACAT2	6	159760328	159779055	+	4299	protein_coding	acetyl-CoA acetyltransferase 2 [Source:HGNC Symbol;Acc:HGNC:94]	-
ENSG00000124214	47.4812	48.7625	51.1015	51.1744	46.4384	46.5681	STAU1	20	49113339	49188367	-	4094	protein_coding	staufen double-stranded RNA binding protein 1 [Source:HGNC Symbol;Acc:HGNC:11370]	-
ENSG00000185236	35.4054	34.9442	43.945	42.1491	42.6027	38.8169	RAB11B	19	8389981	8404434	+	2470	protein_coding	RAB11B, member RAS oncogene family [Source:HGNC Symbol;Acc:HGNC:9761]	-
ENSG00000170606	56.0641	57.0629	56.8242	55.8978	49.7068	51.4149	HSPA4	5	133051962	133106449	+	5153	protein_coding	heat shock protein family A (Hsp70) member 4 [Source:HGNC Symbol;Acc:HGNC:5237]	-
ENSG00000174775	66.9617	61.7228	57.0708	56.1254	53.0927	57.1666	HRAS	11	532242	537287	-	1854	protein_coding	HRas proto-oncogene, GTPase [Source:HGNC Symbol;Acc:HGNC:5173]	-
ENSG00000108312	45.1835	44.5886	50.4389	51.2602	44.9594	47.6443	UBTF	17	44205033	44221626	-	6993	protein_coding	upstream binding transcription factor [Source:HGNC Symbol;Acc:HGNC:12511]	HMG
ENSG00000106105	51.0754	50.8023	62.7924	60.5017	54.9012	53.1331	GARS	7	30594681	30634033	+	4152	protein_coding	glycyl-tRNA synthetase [Source:HGNC Symbol;Acc:HGNC:4162]	-
ENSG00000166913	38.5206	41.4655	55.1901	58.1013	50.1708	51.7087	YWHAB	20	44885676	44908532	+	7933	protein_coding	tyrosine 3-monooxygenase/tryptophan 5-monooxygenase activation protein beta [Source:HGNC Symbol;Acc:HGNC:12849]	-
ENSG00000149547	46.3045	46.5926	59.2755	59.3629	51.989	54.1902	EI24	11	125569216	125584687	+	3558	protein_coding	EI24, autophagy associated transmembrane protein [Source:HGNC Symbol;Acc:HGNC:13276]	-
ENSG00000198356	50.0761	52.0156	43.5535	44.6922	41.02	51.695	ASNA1	19	12737139	12748323	+	1652	protein_coding	arsA arsenite transporter, ATP-binding, homolog 1 (bacterial) [Source:HGNC Symbol;Acc:HGNC:752]	-
ENSG00000104969	60.6574	57.1946	54.7837	49.1383	49.3055	52.762	SGTA	19	2754714	2783371	-	3801	protein_coding	small glutamine rich tetratricopeptide repeat containing alpha [Source:HGNC Symbol;Acc:HGNC:10819]	-
ENSG00000125304	27.9237	28.0406	32.875	33.5964	29.6795	30.243	TM9SF2	13	99446311	99564006	+	5524	protein_coding	transmembrane 9 superfamily member 2 [Source:HGNC Symbol;Acc:HGNC:11865]	-
ENSG00000172336	44.2272	44.12	49.9554	46.1757	47.4913	51.8518	POP7	7	100706053	100707495	+	988	protein_coding	POP7 homolog, ribonuclease P/MRP subunit [Source:HGNC Symbol;Acc:HGNC:19949]	-
ENSG00000031698	77.8979	78.0315	67.9142	69.6206	61.7457	67.4473	SARS	1	109213918	109238169	+	3836	protein_coding	seryl-tRNA synthetase [Source:HGNC Symbol;Acc:HGNC:10537]	-
ENSG00000108344	59.7031	58.3462	54.6853	53.0613	54.4203	56.3211	PSMD3	17	39980797	39997960	+	4964	protein_coding	proteasome 26S subunit, non-ATPase 3 [Source:HGNC Symbol;Acc:HGNC:9560]	-
ENSG00000169738	66.6521	69.7235	56.1441	58.3219	57.5461	64.7482	DCXR	17	82035136	82037732	-	1902	protein_coding	dicarbonyl and L-xylulose reductase [Source:HGNC Symbol;Acc:HGNC:18985]	-
ENSG00000168288	51.9493	56.0368	52.275	54.0483	56.3467	59.6441	MMADHC	2	149569634	149587816	-	2191	protein_coding	methylmalonic aciduria and homocystinuria, cblD type [Source:HGNC Symbol;Acc:HGNC:25221]	-
ENSG00000165704	37.073	39.5987	38.8515	45.4628	42.2079	44.1894	HPRT1	X	134460153	134520513	+	1624	protein_coding	hypoxanthine phosphoribosyltransferase 1 [Source:HGNC Symbol;Acc:HGNC:5157]	-
ENSG00000117691	86.4526	85.3352	55.8761	53.6982	56.8847	63.0434	NENF	1	212432887	212446379	+	1297	protein_coding	neudesin neurotrophic factor [Source:HGNC Symbol;Acc:HGNC:30384]	-
ENSG00000130222	36.8485	37.2855	38.6149	38.6522	40.2505	41.9377	GADD45G	9	89605013	89606555	+	1322	protein_coding	growth arrest and DNA damage inducible gamma [Source:HGNC Symbol;Acc:HGNC:4097]	-
ENSG00000142507	42.385	39.2024	39.5717	39.0711	38.6188	43.0518	PSMB6	17	4796144	4798503	+	1448	protein_coding	proteasome subunit beta 6 [Source:HGNC Symbol;Acc:HGNC:9543]	-
ENSG00000182628	42.8282	43.4295	28.9163	30.6914	35.8482	36.6618	SKA2	17	59109951	59155269	-	3148	protein_coding	spindle and kinetochore associated complex subunit 2 [Source:HGNC Symbol;Acc:HGNC:28006]	-
ENSG00000102226	31.8992	31.423	31.2777	31.3589	32.9195	34.9442	USP11	X	47232690	47248328	+	5269	protein_coding	ubiquitin specific peptidase 11 [Source:HGNC Symbol;Acc:HGNC:12609]	-
ENSG00000112110	24.3118	25.3062	25.0509	24.3866	21.5366	25.9618	MRPL18	6	159789812	159798436	+	1375	protein_coding	mitochondrial ribosomal protein L18 [Source:HGNC Symbol;Acc:HGNC:14477]	-
ENSG00000147065	27.1523	27.2105	35.103	36.3855	27.5883	27.2294	MSN	X	65588377	65741931	+	5971	protein_coding	moesin [Source:HGNC Symbol;Acc:HGNC:7373]	-
ENSG00000253729	52.9663	50.6864	48.9924	50.1016	47.037	44.3934	PRKDC	8	47773108	47960183	-	15417	protein_coding	protein kinase, DNA-activated, catalytic subunit [Source:HGNC Symbol;Acc:HGNC:9413]	-
ENSG00000189057	38.7069	42.158	48.2241	52.964	47.1474	44.4462	FAM111B	11	59107185	59127410	+	3863	protein_coding	family with sequence similarity 111 member B [Source:HGNC Symbol;Acc:HGNC:24200]	-
ENSG00000077549	66.1412	66.8923	50.8963	52.8474	50.2642	56.9439	CAPZB	1	19338776	19485539	-	3238	protein_coding	capping actin protein of muscle Z-line subunit beta [Source:HGNC Symbol;Acc:HGNC:1491]	-
ENSG00000112473	39.7818	41.017	46.3919	47.7258	43.3455	48.2651	SLC39A7	6	33200445	33204439	+	2845	protein_coding	solute carrier family 39 member 7 [Source:HGNC Symbol;Acc:HGNC:4927]	-
ENSG00000130024	16.5089	16.0741	13.0133	13.1361	14.2529	13.2437	PHF10	6	169703905	169725566	-	5534	protein_coding	PHD finger protein 10 [Source:HGNC Symbol;Acc:HGNC:18250]	-
ENSG00000149923	41.0555	41.6525	37.058	34.8287	39.1942	43.0607	PPP4C	16	30075978	30085377	+	2734	protein_coding	protein phosphatase 4 catalytic subunit [Source:HGNC Symbol;Acc:HGNC:9319]	-
ENSG00000126254	32.7401	32.4449	34.4163	33.4217	32.217	33.2948	RBM42	19	35629030	35637686	+	2206	protein_coding	RNA binding motif protein 42 [Source:HGNC Symbol;Acc:HGNC:28117]	-
ENSG00000077152	90.6526	86.8189	62.2361	64.896	65.532	71.009	UBE2T	1	202331657	202341980	-	1652	protein_coding	ubiquitin conjugating enzyme E2 T [Source:HGNC Symbol;Acc:HGNC:25009]	-
ENSG00000105401	39.4431	40.1795	45.4359	46.4167	45.9264	46.7299	CDC37	19	10391134	10420121	-	3041	protein_coding	cell division cycle 37 [Source:HGNC Symbol;Acc:HGNC:1735]	-
ENSG00000115524	48.9369	51.406	42.2058	43.1532	43.3312	42.1428	SF3B1	2	197389784	197435091	-	9164	protein_coding	splicing factor 3b subunit 1 [Source:HGNC Symbol;Acc:HGNC:10768]	-
ENSG00000175550	43.1587	44.4472	50.7187	51.5179	51.6205	61.5931	DRAP1	11	65919257	65921561	+	1737	protein_coding	DR1 associated protein 1 [Source:HGNC Symbol;Acc:HGNC:3019]	-
ENSG00000173674	37.7555	40.2027	40.3153	42.7735	42.2297	40.1395	EIF1AX	X	20124518	20141844	-	4427	protein_coding	eukaryotic translation initiation factor 1A X-linked [Source:HGNC Symbol;Acc:HGNC:3250]	-
ENSG00000136628	65.0622	66.429	55.7944	60.4547	52.221	51.772	EPRS	1	219968601	220046658	-	5450	protein_coding	glutamyl-prolyl-tRNA synthetase [Source:HGNC Symbol;Acc:HGNC:3418]	-
ENSG00000125107	31.4547	30.8854	31.6507	31.2466	30.7866	28.1644	CNOT1	16	58519951	58629886	-	10852	protein_coding	CCR4-NOT transcription complex subunit 1 [Source:HGNC Symbol;Acc:HGNC:7877]	-
ENSG00000144028	49.9407	48.954	41.9012	42.6441	40.4445	39.8956	SNRNP200	2	96274336	96305515	-	10926	protein_coding	small nuclear ribonucleoprotein U5 subunit 200 [Source:HGNC Symbol;Acc:HGNC:30859]	-
ENSG00000120693	35.3831	34.4454	43.1207	45.0311	39.5657	40.5625	SMAD9	13	36844831	36920765	-	5723	protein_coding	SMAD family member 9 [Source:HGNC Symbol;Acc:HGNC:6774]	MH1
ENSG00000131116	37.5342	34.7612	40.3393	36.7082	43.0339	46.8692	ZNF428	19	43607219	43619874	-	1803	protein_coding	zinc finger protein 428 [Source:HGNC Symbol;Acc:HGNC:20804]	-
ENSG00000172893	36.6306	38.0953	22.4453	24.0448	25.5823	26.4648	DHCR7	11	71428193	71452868	-	4160	protein_coding	7-dehydrocholesterol reductase [Source:HGNC Symbol;Acc:HGNC:2860]	-
ENSG00000165175	51.2589	50.2891	33.5875	32.7176	38.1221	39.7732	MID1IP1	X	38801432	38806537	+	3790	protein_coding	MID1 interacting protein 1 [Source:HGNC Symbol;Acc:HGNC:20715]	-
ENSG00000183624	32.9537	31.2014	42.9098	41.6229	36.475	36.9485	HMCES	3	129278828	129306186	+	2783	protein_coding	5-hydroxymethylcytosine binding, ES cell specific [Source:HGNC Symbol;Acc:HGNC:24446]	-
ENSG00000139343	49.1181	48.4578	41.5545	42.2264	41.6416	45.4361	SNRPF	12	95858928	95903828	+	3043	protein_coding	small nuclear ribonucleoprotein polypeptide F [Source:HGNC Symbol;Acc:HGNC:11162]	-
ENSG00000079462	42.5934	41.7919	47.4929	47.2245	47.3026	47.9018	PAFAH1B3	19	42297033	42303546	-	1419	protein_coding	platelet activating factor acetylhydrolase 1b catalytic subunit 3 [Source:HGNC Symbol;Acc:HGNC:8576]	-
ENSG00000175216	48.4525	48.9499	47.3899	47.6424	43.7765	45.8493	CKAP5	11	46743048	46846308	-	8538	protein_coding	cytoskeleton associated protein 5 [Source:HGNC Symbol;Acc:HGNC:28959]	-
ENSG00000055070	73.7143	72.5321	56.3347	54.7359	55.7667	56.6663	SZRD1	1	16352575	16398145	+	4747	protein_coding	SUZ RNA binding domain containing 1 [Source:HGNC Symbol;Acc:HGNC:30232]	-
ENSG00000102317	16.5121	16.4443	15.4276	15.5097	17.9781	19.6295	RBM3	X	48574449	48579066	+	3731	protein_coding	RNA binding motif protein 3 [Source:HGNC Symbol;Acc:HGNC:9900]	-
ENSG00000089248	37.2216	36.227	41.6701	44.0079	39.9695	46.025	ERP29	12	112013316	112023451	+	3083	protein_coding	endoplasmic reticulum protein 29 [Source:HGNC Symbol;Acc:HGNC:13799]	-
ENSG00000136824	47.0651	50.3092	41.8989	44.3975	39.8636	38.2592	SMC2	9	104094260	104141417	+	6468	protein_coding	structural maintenance of chromosomes 2 [Source:HGNC Symbol;Acc:HGNC:14011]	-
ENSG00000149657	61.5147	61.2357	51.3628	52.0639	52.3071	55.9682	LSM14B	20	62122461	62135378	+	3381	protein_coding	LSM family member 14B [Source:HGNC Symbol;Acc:HGNC:15887]	-
ENSG00000108055	40.64	44.3643	37.88	40.0522	38.9199	39.1158	SMC3	10	110567691	110604636	+	4275	protein_coding	structural maintenance of chromosomes 3 [Source:HGNC Symbol;Acc:HGNC:2468]	-
ENSG00000196976	22.3154	23.0032	24.7006	23.3561	24.2377	33.5103	LAGE3	X	154477769	154479257	-	949	protein_coding	L antigen family member 3 [Source:HGNC Symbol;Acc:HGNC:26058]	-
ENSG00000179115	51.8709	50.3503	53.2406	53.7036	51.6809	53.9053	FARSA	19	12922479	12934037	-	2435	protein_coding	phenylalanyl-tRNA synthetase subunit alpha [Source:HGNC Symbol;Acc:HGNC:3592]	-
ENSG00000165943	57.006	54.0395	57.1828	54.5585	54.9959	56.9886	MOAP1	14	93182196	93184928	-	2537	protein_coding	modulator of apoptosis 1 [Source:HGNC Symbol;Acc:HGNC:16658]	-
ENSG00000211460	43.3808	47.4447	43.4385	43.0731	42.8693	43.8939	TSN	2	121737103	121767853	+	4407	protein_coding	translin [Source:HGNC Symbol;Acc:HGNC:12379]	-
ENSG00000127884	31.4248	34.5678	34.107	32.1758	34.2986	35.1659	ECHS1	10	133362480	133373689	-	1617	protein_coding	enoyl-CoA hydratase, short chain 1 [Source:HGNC Symbol;Acc:HGNC:3151]	-
ENSG00000204060	71.0392	62.6369	61.1762	57.8718	63.2382	64.6832	FOXO6	1	41361922	41383590	+	2398	protein_coding	forkhead box O6 [Source:HGNC Symbol;Acc:HGNC:24814]	Fork
ENSG00000159346	61.9209	64.5146	54.0607	53.22	47.8668	47.6219	ADIPOR1	1	202940823	202958572	-	3193	protein_coding	adiponectin receptor 1 [Source:HGNC Symbol;Acc:HGNC:24040]	-
ENSG00000107281	56.3574	52.961	46.581	42.3602	43.1268	40.3396	NPDC1	9	137039470	137046203	-	2737	protein_coding	neural proliferation, differentiation and control 1 [Source:HGNC Symbol;Acc:HGNC:7899]	-
ENSG00000113657	71.3774	72.3998	57.2151	58.6839	52.4289	53.7315	DPYSL3	5	147390811	147510056	-	7164	protein_coding	dihydropyrimidinase like 3 [Source:HGNC Symbol;Acc:HGNC:3015]	-
ENSG00000111229	35.7753	37.8294	41.1345	41.709	39.294	39.5798	ARPC3	12	110434825	110450422	-	3025	protein_coding	actin related protein 2/3 complex subunit 3 [Source:HGNC Symbol;Acc:HGNC:706]	-
ENSG00000116752	53.4444	57.2664	36.241	39.8935	40.9632	45.3554	BCAS2	1	114567557	114581639	-	1299	protein_coding	BCAS2, pre-mRNA processing factor [Source:HGNC Symbol;Acc:HGNC:975]	-
ENSG00000111674	28.8496	31.156	38.922	38.6202	34.8652	34.9655	ENO2	12	6913745	6923698	+	4281	protein_coding	enolase 2 [Source:HGNC Symbol;Acc:HGNC:3353]	-
ENSG00000100216	45.9316	47.6599	42.0518	42.635	39.8555	46.3551	TOMM22	22	38681948	38685421	+	2191	protein_coding	translocase of outer mitochondrial membrane 22 [Source:HGNC Symbol;Acc:HGNC:18002]	-
ENSG00000160932	74.4495	73.2356	77.9388	71.0807	67.6844	71.3583	LY6E	8	143017982	143023832	+	2640	protein_coding	lymphocyte antigen 6 family member E [Source:HGNC Symbol;Acc:HGNC:6727]	-
ENSG00000143878	18.9875	19.7694	35.2469	34.7421	30.5817	31.8082	RHOB	2	20447074	20449445	+	2372	protein_coding	ras homolog family member B [Source:HGNC Symbol;Acc:HGNC:668]	-
ENSG00000116670	80.5068	71.8545	56.0242	54.5577	61.3256	68.0632	MAD2L2	1	11674480	11691650	-	3324	protein_coding	mitotic arrest deficient 2 like 2 [Source:HGNC Symbol;Acc:HGNC:6764]	-
ENSG00000106211	59.7679	61.0343	30.1259	25.1377	37.3416	37.9256	HSPB1	7	76302544	76304295	+	1634	protein_coding	heat shock protein family B (small) member 1 [Source:HGNC Symbol;Acc:HGNC:5246]	-
ENSG00000078140	54.6025	57.414	53.5681	58.9758	55.0673	54.2172	UBE2K	4	39698044	39782792	+	5245	protein_coding	ubiquitin conjugating enzyme E2 K [Source:HGNC Symbol;Acc:HGNC:4914]	-
ENSG00000107581	36.1245	37.4977	37.2195	38.3807	34.9136	36.1018	EIF3A	10	119033670	119080823	-	7101	protein_coding	eukaryotic translation initiation factor 3 subunit A [Source:HGNC Symbol;Acc:HGNC:3271]	-
ENSG00000138326	42.0118	39.7429	34.4006	36.963	38.5604	48.5166	RPS24	10	78033732	78056813	+	7857	protein_coding	ribosomal protein S24 [Source:HGNC Symbol;Acc:HGNC:10411]	-
ENSG00000126698	61.5719	64.0459	43.9651	47.7129	49.8856	56.9719	DNAJC8	1	28199456	28233025	-	2888	protein_coding	DnaJ heat shock protein family (Hsp40) member C8 [Source:HGNC Symbol;Acc:HGNC:15470]	-
ENSG00000100941	50.188	49.8043	49.3969	49.7357	48.7528	46.3345	PNN	14	39175183	39183218	+	4201	protein_coding	pinin, desmosome associated protein [Source:HGNC Symbol;Acc:HGNC:9162]	-
ENSG00000141367	47.6832	48.5911	46.4145	48.7288	45.0192	43.8878	CLTC	17	59619689	59696956	+	11836	protein_coding	clathrin heavy chain [Source:HGNC Symbol;Acc:HGNC:2092]	-
ENSG00000141759	62.377	62.3057	56.8731	60.6547	56.8296	64.0148	TXNL4A	18	79970811	80033949	-	5231	protein_coding	thioredoxin like 4A [Source:HGNC Symbol;Acc:HGNC:30551]	-
ENSG00000187713	61.075	61.3959	40.0634	41.1143	40.8101	43.5209	TMEM203	9	137204082	137205638	-	1557	protein_coding	transmembrane protein 203 [Source:HGNC Symbol;Acc:HGNC:28217]	-
ENSG00000102316	9.98126	8.96225	13.7978	12.8639	13.6953	15.5984	MAGED2	X	54807599	54816012	+	2940	protein_coding	MAGE family member D2 [Source:HGNC Symbol;Acc:HGNC:16353]	-
ENSG00000198856	49.2118	50.1963	49.2478	52.2737	52.4417	56.8841	OSTC	4	108650584	108667820	+	1617	protein_coding	oligosaccharyltransferase complex non-catalytic subunit [Source:HGNC Symbol;Acc:HGNC:24448]	-
ENSG00000180370	43.0895	42.8833	45.5067	47.5712	39.8264	38.8964	PAK2	3	196739857	196832647	+	6270	protein_coding	p21 (RAC1) activated kinase 2 [Source:HGNC Symbol;Acc:HGNC:8591]	-
ENSG00000135316	42.0004	44.4334	41.8377	42.2212	44.0536	44.4054	SYNCRIP	6	85607785	85643792	-	8205	protein_coding	synaptotagmin binding cytoplasmic RNA interacting protein [Source:HGNC Symbol;Acc:HGNC:16918]	-
ENSG00000162521	58.8942	59.876	46.5558	47.2801	50.357	49.5488	RBBP4	1	32651142	32686211	+	9470	protein_coding	RB binding protein 4, chromatin remodeling factor [Source:HGNC Symbol;Acc:HGNC:9887]	-
ENSG00000012963	40.6515	43.1175	50.6771	52.1981	45.7746	46.5793	UBR7	14	93207056	93229215	+	3694	protein_coding	ubiquitin protein ligase E3 component n-recognin 7 (putative) [Source:HGNC Symbol;Acc:HGNC:20344]	-
ENSG00000131508	54.4351	55.0842	51.9296	51.6375	51.5663	52.7252	UBE2D2	5	139526431	139628433	+	3556	protein_coding	ubiquitin conjugating enzyme E2 D2 [Source:HGNC Symbol;Acc:HGNC:12475]	-
ENSG00000168268	45.9647	45.2286	44.4024	43.8164	40.395	39.3852	NT5DC2	3	52524385	52535054	-	4719	protein_coding	5'-nucleotidase domain containing 2 [Source:HGNC Symbol;Acc:HGNC:25717]	-
ENSG00000185825	34.0329	32.4294	35.9386	38.4465	32.0976	35.6323	BCAP31	X	153700492	153724746	-	3533	protein_coding	B cell receptor associated protein 31 [Source:HGNC Symbol;Acc:HGNC:16695]	-
ENSG00000141858	44.1351	39.3387	50.0939	48.6301	45.5664	43.7403	SAMD1	19	14087840	14091036	-	2263	protein_coding	sterile alpha motif domain containing 1 [Source:HGNC Symbol;Acc:HGNC:17958]	-
ENSG00000279483	45.8939	61.1798	28.6499	26.1777	34.8926	61.7774	AC090498.1	7	137513859	137513933	+	75	processed_pseudogene	ribosomal protein L41 (RPL41) pseudogene	-
ENSG00000148308	32.4832	30.4645	30.9796	28.9977	29.1291	32.2767	GTF3C5	9	133030675	133058503	+	3592	protein_coding	general transcription factor IIIC subunit 5 [Source:HGNC Symbol;Acc:HGNC:4668]	-
ENSG00000198876	25.5286	27.4923	29.0711	28.7403	27.0657	28.6883	DCAF12	9	34086387	34127399	-	4390	protein_coding	DDB1 and CUL4 associated factor 12 [Source:HGNC Symbol;Acc:HGNC:19911]	-
ENSG00000182512	60.2468	57.4996	56.2791	57.7867	56.2878	63.8291	GLRX5	14	95533503	95544724	+	2845	protein_coding	glutaredoxin 5 [Source:HGNC Symbol;Acc:HGNC:20134]	-
ENSG00000114446	60.1212	62.8582	49.0858	53.3678	51.9337	59.5436	IFT57	3	108160812	108222570	-	3766	protein_coding	intraflagellar transport 57 [Source:HGNC Symbol;Acc:HGNC:17367]	-
ENSG00000184117	61.9349	63.5155	50.2947	52.4752	55.7912	64.0844	NIPSNAP1	22	29554808	29581337	-	3067	protein_coding	nipsnap homolog 1 [Source:HGNC Symbol;Acc:HGNC:7827]	-
ENSG00000167747	49.5422	45.6295	49.075	49.5403	50.8465	54.058	C19orf48	19	50797704	50804929	-	3256	protein_coding	chromosome 19 open reading frame 48 [Source:HGNC Symbol;Acc:HGNC:29667]	-
ENSG00000133872	53.2082	53.3858	53.724	53.8611	52.6982	53.7958	SARAF	8	30063012	30083208	-	2990	protein_coding	store-operated calcium entry associated regulatory factor [Source:HGNC Symbol;Acc:HGNC:28789]	-
ENSG00000162734	32.1638	30.8218	22.8338	23.6422	24.3628	26.1567	PEA15	1	160205337	160215376	+	2806	protein_coding	proliferation and apoptosis adaptor protein 15 [Source:HGNC Symbol;Acc:HGNC:8822]	-
ENSG00000265241	62.0585	66.454	41.6679	40.991	40.5598	41.4987	RBM8A	1	145917714	145927678	-	5585	protein_coding	RNA binding motif protein 8A [Source:HGNC Symbol;Acc:HGNC:9905]	-
ENSG00000120742	52.6956	53.5844	53.6135	57.0967	58.1101	60.2277	SERP1	3	150541994	150603228	-	5747	protein_coding	stress associated endoplasmic reticulum protein 1 [Source:HGNC Symbol;Acc:HGNC:10759]	-
ENSG00000132432	48.4264	55.0103	43.1969	47.0104	49.4506	54.0232	SEC61G	7	54752250	54759974	-	1842	protein_coding	Sec61 translocon gamma subunit [Source:HGNC Symbol;Acc:HGNC:18277]	-
ENSG00000237649	45.4684	46.7952	43.7204	42.708	44.5113	45.0644	KIFC1	6	33391536	33409924	+	3345	protein_coding	kinesin family member C1 [Source:HGNC Symbol;Acc:HGNC:6389]	-
ENSG00000105290	38.9836	39.249	60.18	52.7972	52.7177	51.2831	APLP1	19	35867899	35879791	+	3656	protein_coding	amyloid beta precursor like protein 1 [Source:HGNC Symbol;Acc:HGNC:597]	-
ENSG00000143819	70.1566	68.2889	54.5987	56.0546	52.9225	53.239	EPHX1	1	225810092	225845563	+	2508	protein_coding	epoxide hydrolase 1 [Source:HGNC Symbol;Acc:HGNC:3401]	-
ENSG00000174574	61.5324	62.5093	44.7076	46.4453	53.6665	52.4975	AKIRIN1	1	38991223	39006059	+	2741	protein_coding	akirin 1 [Source:HGNC Symbol;Acc:HGNC:25744]	-
ENSG00000113328	48.6918	47.8977	48.2462	48.4792	50.9088	50.6274	CCNG1	5	163437569	163446151	+	3096	protein_coding	cyclin G1 [Source:HGNC Symbol;Acc:HGNC:1592]	-
ENSG00000162385	48.1313	50.6806	32.0894	35.8806	32.8879	37.7519	MAGOH	1	53226892	53238610	-	1463	protein_coding	mago homolog, exon junction complex subunit [Source:HGNC Symbol;Acc:HGNC:6815]	-
ENSG00000182944	41.5655	40.989	39.9219	38.7424	37.7748	37.0027	EWSR1	22	29268009	29300525	+	10326	protein_coding	EWS RNA binding protein 1 [Source:HGNC Symbol;Acc:HGNC:3508]	-
ENSG00000182087	42.0724	41.5479	44.8089	41.6306	42.2211	41.8623	TMEM259	19	1009648	1021179	-	4031	protein_coding	transmembrane protein 259 [Source:HGNC Symbol;Acc:HGNC:17039]	-
ENSG00000131174	45.7419	46.1299	38.6288	42.0475	41.9032	55.82	COX7B	X	77899438	77907373	+	3024	protein_coding	cytochrome c oxidase subunit 7B [Source:HGNC Symbol;Acc:HGNC:2291]	-
ENSG00000117410	40.6315	39.3633	39.5285	37.2555	33.9627	38.1293	ATP6V0B	1	43974487	43978295	+	3535	protein_coding	ATPase H+ transporting V0 subunit b [Source:HGNC Symbol;Acc:HGNC:861]	-
ENSG00000173141	47.664	45.4249	44.8778	44.3514	46.3202	50.7758	MRPL57	13	21176645	21179084	+	2246	protein_coding	mitochondrial ribosomal protein L57 [Source:HGNC Symbol;Acc:HGNC:14514]	-
ENSG00000147155	23.9268	24.6171	24.2452	25.0719	24.0896	25.812	EBP	X	48521158	48528716	+	2409	protein_coding	EBP, cholestenol delta-isomerase [Source:HGNC Symbol;Acc:HGNC:3133]	-
ENSG00000143870	55.9925	58.7067	57.7939	58.0919	57.8006	59.0705	PDIA6	2	10783391	10837977	-	4101	protein_coding	protein disulfide isomerase family A member 6 [Source:HGNC Symbol;Acc:HGNC:30168]	-
ENSG00000106636	46.1588	45.1512	42.9991	45.3111	42.9018	48.3902	YKT6	7	44200968	44214294	+	3707	protein_coding	YKT6 v-SNARE homolog [Source:HGNC Symbol;Acc:HGNC:16959]	-
ENSG00000094916	39.5035	38.3899	42.1462	44.5006	38.9788	38.9353	CBX5	12	54230940	54280133	-	15040	protein_coding	chromobox 5 [Source:HGNC Symbol;Acc:HGNC:1555]	-
ENSG00000082641	38.4391	40.6632	54.1028	53.2809	45.1704	48.4843	NFE2L1	17	48048329	48061487	+	5825	protein_coding	nuclear factor, erythroid 2 like 1 [Source:HGNC Symbol;Acc:HGNC:7781]	TF_bZIP
ENSG00000074695	40.3818	42.9237	45.2436	46.3831	44.1134	44.7228	LMAN1	18	59327823	59359962	-	6767	protein_coding	lectin, mannose binding 1 [Source:HGNC Symbol;Acc:HGNC:6631]	-
ENSG00000101361	51.585	50.2035	49.8905	49.7236	48.2503	47.111	NOP56	20	2652145	2658393	+	5398	protein_coding	NOP56 ribonucleoprotein [Source:HGNC Symbol;Acc:HGNC:15911]	-
ENSG00000162545	21.2388	19.1419	64.0925	65.3785	53.4081	50.5572	CAMK2N1	1	20482391	20486220	-	2615	protein_coding	calcium/calmodulin dependent protein kinase II inhibitor 1 [Source:HGNC Symbol;Acc:HGNC:24190]	-
ENSG00000105058	36.413	37.9822	37.8953	38.6491	41.6094	45.8814	FAM32A	19	16185380	16192046	+	1921	protein_coding	family with sequence similarity 32 member A [Source:HGNC Symbol;Acc:HGNC:24563]	-
ENSG00000165637	42.594	41.5364	42.265	40.6461	39.675	42.2401	VDAC2	10	75210154	75231448	+	2827	protein_coding	voltage dependent anion channel 2 [Source:HGNC Symbol;Acc:HGNC:12672]	-
ENSG00000131165	28.4788	27.1003	29.228	28.7967	29.2384	27.7042	CHMP1A	16	89644431	89657845	-	3208	protein_coding	charged multivesicular body protein 1A [Source:HGNC Symbol;Acc:HGNC:8740]	-
ENSG00000181019	40.9311	40.0491	100.892	98.2364	65.509	75.0611	NQO1	16	69706996	69726951	-	3254	protein_coding	NAD(P)H quinone dehydrogenase 1 [Source:HGNC Symbol;Acc:HGNC:2874]	-
ENSG00000100241	35.3462	36.4328	39.6915	39.2986	34.4347	34.426	SBF1	22	50445000	50475024	-	9441	protein_coding	SET binding factor 1 [Source:HGNC Symbol;Acc:HGNC:10542]	-
ENSG00000113407	29.8127	29.9586	33.6613	33.8932	31.9243	33.3973	TARS	5	33440696	33469539	+	5718	protein_coding	threonyl-tRNA synthetase [Source:HGNC Symbol;Acc:HGNC:11572]	-
ENSG00000154723	48.8592	50.0746	42.4209	47.1651	47.4844	52.0842	ATP5PF	21	25716503	25735673	-	2043	protein_coding	ATP synthase peripheral stalk subunit F6 [Source:HGNC Symbol;Acc:HGNC:847]	-
ENSG00000179271	58.5689	51.3616	54.115	58.3351	52.0689	62.6969	GADD45GIP1	19	12953119	12957236	-	1782	protein_coding	GADD45G interacting protein 1 [Source:HGNC Symbol;Acc:HGNC:29996]	-
ENSG00000189043	44.3946	43.344	41.1445	45.3899	45.3432	57.789	NDUFA4	7	10931951	10940256	-	3556	protein_coding	NDUFA4, mitochondrial complex associated [Source:HGNC Symbol;Acc:HGNC:7687]	-
ENSG00000100353	43.719	42.653	39.66	39.6195	37.1464	39.2879	EIF3D	22	36510850	36529436	-	4070	protein_coding	eukaryotic translation initiation factor 3 subunit D [Source:HGNC Symbol;Acc:HGNC:3278]	-
ENSG00000181218	75.6787	62.0265	76.3901	70.3128	65.0453	79.9474	HIST3H2A	1	228456979	228457873	-	895	protein_coding	histone cluster 3 H2A [Source:HGNC Symbol;Acc:HGNC:20507]	-
ENSG00000136522	53.0594	54.6538	40.8741	42.6155	48.5253	58.9924	MRPL47	3	179588285	179604654	-	1370	protein_coding	mitochondrial ribosomal protein L47 [Source:HGNC Symbol;Acc:HGNC:16652]	-
ENSG00000131504	41.886	42.0717	50.1749	50.5317	40.2463	38.6156	DIAPH1	5	141515016	141619055	-	7375	protein_coding	diaphanous related formin 1 [Source:HGNC Symbol;Acc:HGNC:2876]	-
ENSG00000179295	43.3125	44.4625	46.2924	47.6277	42.7211	43.9847	PTPN11	12	112418351	112509913	+	7023	protein_coding	protein tyrosine phosphatase, non-receptor type 11 [Source:HGNC Symbol;Acc:HGNC:9644]	-
ENSG00000165629	41.6605	42.3681	38.3794	40.8046	40.2069	43.7326	ATP5F1C	10	7788129	7807815	+	2326	protein_coding	ATP synthase F1 subunit gamma [Source:HGNC Symbol;Acc:HGNC:833]	-
ENSG00000164919	55.105	57.686	45.2991	48.9198	48.0377	63.281	COX6C	8	99873200	99894062	-	3066	protein_coding	cytochrome c oxidase subunit 6C [Source:HGNC Symbol;Acc:HGNC:2285]	-
ENSG00000189091	26.1235	25.8855	25.3606	24.9201	23.5083	22.9233	SF3B3	16	70523788	70577670	+	12419	protein_coding	splicing factor 3b subunit 3 [Source:HGNC Symbol;Acc:HGNC:10770]	-
ENSG00000104897	42.7589	37.3012	37.6262	36.4172	33.8109	29.904	SF3A2	19	2236504	2248679	+	3134	protein_coding	splicing factor 3a subunit 2 [Source:HGNC Symbol;Acc:HGNC:10766]	-
ENSG00000145996	53.6746	54.5514	53.8084	54.9	53.7727	52.3995	CDKAL1	6	20534457	21232404	+	4602	protein_coding	CDK5 regulatory subunit associated protein 1 like 1 [Source:HGNC Symbol;Acc:HGNC:21050]	-
ENSG00000117748	56.895	58.7102	45.86	48.954	52.8924	52.3904	RPA2	1	27891524	27914746	-	2019	protein_coding	replication protein A2 [Source:HGNC Symbol;Acc:HGNC:10290]	-
ENSG00000182968	22.3957	22.8602	19.2453	20.2885	19.8378	19.2857	SOX1	13	112067647	112070488	+	2842	protein_coding	SRY-box 1 [Source:HGNC Symbol;Acc:HGNC:11189]	HMG
ENSG00000084754	37.8111	37.5913	40.9539	42.217	35.8077	37.9425	HADHA	2	26190635	26244726	-	4385	protein_coding	hydroxyacyl-CoA dehydrogenase trifunctional multienzyme complex subunit alpha [Source:HGNC Symbol;Acc:HGNC:4801]	-
ENSG00000171530	49.5449	52.0623	38.3058	41.6813	40.0711	47.9164	TBCA	5	77691166	77868780	-	3058	protein_coding	tubulin folding cofactor A [Source:HGNC Symbol;Acc:HGNC:11579]	-
ENSG00000128951	52.3375	54.4694	51.1302	51.2447	48.5605	54.9584	DUT	15	48331011	48343373	+	3674	protein_coding	deoxyuridine triphosphatase [Source:HGNC Symbol;Acc:HGNC:3078]	-
ENSG00000147669	42.0074	43.7817	38.3602	39.0746	42.0205	57.5132	POLR2K	8	100150584	100154002	+	1711	protein_coding	RNA polymerase II subunit K [Source:HGNC Symbol;Acc:HGNC:9198]	-
ENSG00000086065	37.4204	35.183	31.1128	32.2106	35.8838	44.1697	CHMP5	9	33264879	33282069	+	2390	protein_coding	charged multivesicular body protein 5 [Source:HGNC Symbol;Acc:HGNC:26942]	-
ENSG00000168374	31.8564	32.2295	32.7951	33.1303	28.626	30.7588	ARF4	3	57571363	57598220	-	2595	protein_coding	ADP ribosylation factor 4 [Source:HGNC Symbol;Acc:HGNC:655]	-
ENSG00000120705	44.3539	45.618	46.6309	46.793	46.5799	44.7094	ETF1	5	138506095	138543300	-	4601	protein_coding	eukaryotic translation termination factor 1 [Source:HGNC Symbol;Acc:HGNC:3477]	-
ENSG00000179632	47.5652	44.6324	41.2266	40.8203	48.1712	48.199	MAF1	8	144104499	144107611	+	2377	protein_coding	MAF1 homolog, negative regulator of RNA polymerase III [Source:HGNC Symbol;Acc:HGNC:24966]	-
ENSG00000162613	50.1232	52.105	36.2686	39.6208	39.6558	38.7403	FUBP1	1	77944055	77979110	-	5666	protein_coding	far upstream element binding protein 1 [Source:HGNC Symbol;Acc:HGNC:4004]	Others
ENSG00000005007	59.5405	57.6309	54.1956	53.5891	51.1217	49.1125	UPF1	19	18831938	18868236	+	8600	protein_coding	UPF1, RNA helicase and ATPase [Source:HGNC Symbol;Acc:HGNC:9962]	-
ENSG00000086232	38.4517	38.0933	40.6284	39.5273	35.604	35.5372	EIF2AK1	7	6022244	6059230	-	5550	protein_coding	eukaryotic translation initiation factor 2 alpha kinase 1 [Source:HGNC Symbol;Acc:HGNC:24921]	-
ENSG00000181222	41.3441	37.6653	36.6132	40.9994	31.3439	30.2988	POLR2A	17	7484366	7514616	+	8355	protein_coding	RNA polymerase II subunit A [Source:HGNC Symbol;Acc:HGNC:9187]	-
ENSG00000270647	40.4202	39.5145	43.802	47.5396	39.9209	42.1994	TAF15	17	35713791	35864615	+	5909	protein_coding	TATA-box binding protein associated factor 15 [Source:HGNC Symbol;Acc:HGNC:11547]	-
ENSG00000167775	46.7077	46.6842	53.5034	49.6471	50.4883	54.4085	CD320	19	8302127	8308356	-	2277	protein_coding	CD320 molecule [Source:HGNC Symbol;Acc:HGNC:16692]	-
ENSG00000169217	38.7643	37.516	31.806	30.989	32.8668	36.2683	CD2BP2	16	30350766	30355361	-	3773	protein_coding	CD2 cytoplasmic tail binding protein 2 [Source:HGNC Symbol;Acc:HGNC:1656]	-
ENSG00000053371	44.7457	41.124	41.4591	42.4995	42.0961	46.916	AKR7A2	1	19303965	19312146	-	1781	protein_coding	aldo-keto reductase family 7 member A2 [Source:HGNC Symbol;Acc:HGNC:389]	-
ENSG00000126067	69.9764	71.1303	50.9829	50.3651	54.6329	50.89	PSMB2	1	35599544	35641844	-	4843	protein_coding	proteasome subunit beta 2 [Source:HGNC Symbol;Acc:HGNC:9539]	-
ENSG00000138069	41.1831	45.834	46.4759	45.8011	46.1054	45.3703	RAB1A	2	65070696	65130331	-	3312	protein_coding	RAB1A, member RAS oncogene family [Source:HGNC Symbol;Acc:HGNC:9758]	-
ENSG00000077097	36.5927	35.7792	28.3336	29.9878	33.6435	30.3764	TOP2B	3	25597905	25664907	-	6044	protein_coding	DNA topoisomerase II beta [Source:HGNC Symbol;Acc:HGNC:11990]	-
ENSG00000140350	55.5094	58.155	48.5589	50.9543	54.7053	56.9015	ANP32A	15	68778535	68820897	-	7544	protein_coding	acidic nuclear phosphoprotein 32 family member A [Source:HGNC Symbol;Acc:HGNC:13233]	-
ENSG00000210176	22.8286	27.2044	33.0285	20.2174	24.6191	0.763061	MT-TH	MT	12138	12206	+	69	Mt_tRNA	mitochondrially encoded tRNA histidine [Source:HGNC Symbol;Acc:HGNC:7487]	-
ENSG00000010256	41.4472	38.9506	39.8206	39.8037	36.4198	39.9928	UQCRC1	3	48599002	48610976	-	3236	protein_coding	ubiquinol-cytochrome c reductase core protein 1 [Source:HGNC Symbol;Acc:HGNC:12585]	-
ENSG00000168710	63.6911	66.6739	61.7387	61.7412	57.5126	56.9555	AHCYL1	1	109984686	110023741	+	5113	protein_coding	adenosylhomocysteinase like 1 [Source:HGNC Symbol;Acc:HGNC:344]	-
ENSG00000185222	15.841	14.9681	19.7253	19.7087	22.6766	27.3658	TCEAL9	X	103356489	103358462	+	1974	protein_coding	transcription elongation factor A like 9 [Source:HGNC Symbol;Acc:HGNC:30084]	-
ENSG00000241468	41.7995	43.2262	39.9267	41.4014	40.9468	43.1393	ATP5MF	7	99448475	99466331	-	2275	protein_coding	ATP synthase membrane subunit f [Source:HGNC Symbol;Acc:HGNC:848]	-
ENSG00000120149	0.693909	1.01068	50.9147	51.0521	50.5631	54.066	MSX2	5	174724533	174730893	+	2270	protein_coding	msh homeobox 2 [Source:HGNC Symbol;Acc:HGNC:7392]	Homeobox
ENSG00000146223	43.2412	43.8689	45.4101	46.1222	43.3362	44.5738	RPL7L1	6	42879618	42889925	+	7809	protein_coding	ribosomal protein L7 like 1 [Source:HGNC Symbol;Acc:HGNC:21370]	-
ENSG00000183010	57.4705	57.1645	53.6069	55.7842	58.2084	63.5974	PYCR1	17	81932384	81942412	-	2886	protein_coding	pyrroline-5-carboxylate reductase 1 [Source:HGNC Symbol;Acc:HGNC:9721]	-
ENSG00000130717	36.3972	33.5974	32.4598	33.1758	32.623	34.7286	UCK1	9	131523801	131531268	-	2688	protein_coding	uridine-cytidine kinase 1 [Source:HGNC Symbol;Acc:HGNC:14859]	-
ENSG00000167978	54.3554	51.3322	50.5947	50.0075	46.1432	42.6178	SRRM2	16	2752329	2772538	+	13266	protein_coding	serine/arginine repetitive matrix 2 [Source:HGNC Symbol;Acc:HGNC:16639]	-
ENSG00000074370	58.1959	54.5398	65.9636	62.4077	50.3406	48.9848	ATP2A3	17	3923870	3964464	-	6893	protein_coding	ATPase sarcoplasmic/endoplasmic reticulum Ca2+ transporting 3 [Source:HGNC Symbol;Acc:HGNC:813]	-
ENSG00000120694	46.4771	47.5844	43.2279	44.634	41.9987	40.596	HSPH1	13	31134974	31162388	-	8390	protein_coding	heat shock protein family H (Hsp110) member 1 [Source:HGNC Symbol;Acc:HGNC:16969]	-
ENSG00000175061	50.4711	50.8241	50.3551	49.8935	53.496	57.5675	LRRC75A-AS1	17	16438822	16478678	+	3759	processed_transcript	LRRC75A antisense RNA 1 [Source:HGNC Symbol;Acc:HGNC:28619]	-
ENSG00000100422	49.7152	51.2549	43.91	44.8761	43.3824	45.0489	CERK	22	46684411	46738261	-	4938	protein_coding	ceramide kinase [Source:HGNC Symbol;Acc:HGNC:19256]	-
ENSG00000198492	54.8022	55.8035	41.1704	41.518	41.3071	40.3309	YTHDF2	1	28736621	28769775	+	3859	protein_coding	YTH N6-methyladenosine RNA binding protein 2 [Source:HGNC Symbol;Acc:HGNC:31675]	-
ENSG00000167088	50.8289	51.4868	47.3926	48.2986	47.2674	51.5894	SNRPD1	18	21612267	21633524	+	4909	protein_coding	small nuclear ribonucleoprotein D1 polypeptide [Source:HGNC Symbol;Acc:HGNC:11158]	-
ENSG00000257093	39.8528	41.6322	49.8442	49.5946	45.9425	45.2646	KIAA1147	7	141656728	141702153	-	7356	protein_coding	KIAA1147 [Source:HGNC Symbol;Acc:HGNC:29472]	-
ENSG00000146425	18.319	18.8128	21.859	22.706	20.3479	23.5315	DYNLT1	6	158636474	158644739	-	2949	protein_coding	dynein light chain Tctex-type 1 [Source:HGNC Symbol;Acc:HGNC:11697]	-
ENSG00000160752	16.7895	15.9595	12.9421	13.0765	12.9041	14.9967	FDPS	1	155308748	155320666	+	3718	protein_coding	farnesyl diphosphate synthase [Source:HGNC Symbol;Acc:HGNC:3631]	-
ENSG00000265354	26.1144	29.4418	28.7735	28.7084	28.704	30.5911	TIMM23	10	45972449	46003734	+	1222	protein_coding	translocase of inner mitochondrial membrane 23 [Source:HGNC Symbol;Acc:HGNC:17312]	-
ENSG00000100603	45.1222	50.1837	43.8016	45.6969	42.9286	46.7842	SNW1	14	77717599	77761207	-	2432	protein_coding	SNW domain containing 1 [Source:HGNC Symbol;Acc:HGNC:16696]	-
ENSG00000143294	35.1345	34.5243	26.1373	24.9278	24.7103	24.1724	PRCC	1	156750610	156800817	+	4108	protein_coding	proline rich mitotic checkpoint control factor [Source:HGNC Symbol;Acc:HGNC:9343]	-
ENSG00000063015	52.4659	46.6134	75.0809	69.1009	58.1813	56.4083	SEZ6	17	28954901	29006440	-	5115	protein_coding	seizure related 6 homolog [Source:HGNC Symbol;Acc:HGNC:15955]	-
ENSG00000113161	15.2162	16.2983	12.0902	12.262	13.5629	14.029	HMGCR	5	75336329	75362104	+	6215	protein_coding	3-hydroxy-3-methylglutaryl-CoA reductase [Source:HGNC Symbol;Acc:HGNC:5006]	-
ENSG00000137876	45.0393	46.3021	44.0581	47.6315	49.7716	63.9723	RSL24D1	15	55180806	55197067	-	3009	protein_coding	ribosomal L24 domain containing 1 [Source:HGNC Symbol;Acc:HGNC:18479]	-
ENSG00000100644	32.494	34.8085	34.1811	37.4535	34.5204	32.8316	HIF1A	14	61695513	61748259	+	5151	protein_coding	hypoxia inducible factor 1 subunit alpha [Source:HGNC Symbol;Acc:HGNC:4910]	Others
ENSG00000169230	53.7659	52.0584	56.8136	54.2568	55.3629	56.6667	PRELID1	5	177303774	177306959	+	1875	protein_coding	PRELI domain containing 1 [Source:HGNC Symbol;Acc:HGNC:30255]	-
ENSG00000065150	43.4939	45.5516	42.592	42.7715	40.9884	39.2638	IPO5	13	97953658	98024297	+	9671	protein_coding	importin 5 [Source:HGNC Symbol;Acc:HGNC:6402]	-
ENSG00000139684	45.8175	45.9633	41.6795	45.0127	42.3205	41.8918	ESD	13	46771256	46797232	-	3401	protein_coding	esterase D [Source:HGNC Symbol;Acc:HGNC:3465]	-
ENSG00000196576	36.4975	36.7395	45.1137	41.9983	38.9901	38.5035	PLXNB2	22	50274979	50307627	-	7257	protein_coding	plexin B2 [Source:HGNC Symbol;Acc:HGNC:9104]	-
ENSG00000034713	39.0919	40.444	35.7544	35.7784	36.6504	38.6641	GABARAPL2	16	75566351	75577881	+	3034	protein_coding	GABA type A receptor associated protein like 2 [Source:HGNC Symbol;Acc:HGNC:13291]	-
ENSG00000184900	49.2642	52.2818	38.682	39.7334	41.6597	42.3599	SUMO3	21	44805617	44818779	-	2732	protein_coding	small ubiquitin-like modifier 3 [Source:HGNC Symbol;Acc:HGNC:11124]	-
ENSG00000116120	63.2577	65.2818	53.9809	53.2155	49.509	48.8067	FARSB	2	222570536	222656337	-	3369	protein_coding	phenylalanyl-tRNA synthetase subunit beta [Source:HGNC Symbol;Acc:HGNC:17800]	-
ENSG00000247077	51.5492	52.2738	45.3916	46.0319	47.4332	49.7202	PGAM5	12	132710819	132722734	+	3952	protein_coding	PGAM family member 5, mitochondrial serine/threonine protein phosphatase [Source:HGNC Symbol;Acc:HGNC:28763]	-
ENSG00000096746	34.2894	34.606	36.9497	38.8197	36.3326	37.3448	HNRNPH3	10	68331174	68343191	+	5373	protein_coding	heterogeneous nuclear ribonucleoprotein H3 [Source:HGNC Symbol;Acc:HGNC:5043]	-
ENSG00000182872	43.7436	43.637	44.5196	41.6229	40.4572	41.685	RBM10	X	47144869	47186813	+	3889	protein_coding	RNA binding motif protein 10 [Source:HGNC Symbol;Acc:HGNC:9896]	-
ENSG00000116688	59.419	62.3507	48.2622	47.1784	49.3087	49.5914	MFN2	1	11980181	12013514	+	4973	protein_coding	mitofusin 2 [Source:HGNC Symbol;Acc:HGNC:16877]	-
ENSG00000184007	75.9658	77.5622	56.0233	59.4639	59.5706	60.0172	PTP4A2	1	31906421	31944856	-	6719	protein_coding	protein tyrosine phosphatase type IVA, member 2 [Source:HGNC Symbol;Acc:HGNC:9635]	-
ENSG00000100442	42.6587	43.1211	38.6017	43.4895	46.0331	47.67	FKBP3	14	45115600	45135319	-	2262	protein_coding	FK506 binding protein 3 [Source:HGNC Symbol;Acc:HGNC:3719]	-
ENSG00000130826	38.1853	39.2522	40.4809	40.3818	37.391	37.8943	DKC1	X	154762742	154777689	+	4203	protein_coding	dyskerin pseudouridine synthase 1 [Source:HGNC Symbol;Acc:HGNC:2890]	-
ENSG00000209082	35.7817	30.5899	22.5727	19.9778	23.2617	12.6363	MT-TL1	MT	3230	3304	+	75	Mt_tRNA	mitochondrially encoded tRNA leucine 1 (UUA/G) [Source:HGNC Symbol;Acc:HGNC:7490]	-
ENSG00000141580	45.196	45.9983	37.4099	37.5028	37.7453	40.4026	WDR45B	17	82614562	82648553	-	3542	protein_coding	WD repeat domain 45B [Source:HGNC Symbol;Acc:HGNC:25072]	-
ENSG00000108946	32.1848	34.7459	35.2057	36.7294	34.1659	34.3032	PRKAR1A	17	68511780	68551319	+	6821	protein_coding	protein kinase cAMP-dependent type I regulatory subunit alpha [Source:HGNC Symbol;Acc:HGNC:9388]	-
ENSG00000107341	41.3461	41.2955	40.5701	41.0417	37.5065	39.0459	UBE2R2	9	33817567	33920404	+	4075	protein_coding	ubiquitin conjugating enzyme E2 R2 [Source:HGNC Symbol;Acc:HGNC:19907]	-
ENSG00000154174	39.5827	40.9495	44.6499	45.4037	43.0733	46.093	TOMM70	3	100363431	100401398	-	5387	protein_coding	translocase of outer mitochondrial membrane 70 [Source:HGNC Symbol;Acc:HGNC:11985]	-
ENSG00000123091	50.809	49.8705	32.8904	34.4058	34.1908	38.4175	RNF11	1	51236271	51273455	+	3122	protein_coding	ring finger protein 11 [Source:HGNC Symbol;Acc:HGNC:10056]	-
ENSG00000254726	25.5498	24.6973	17.1396	16.3842	19.1097	19.6625	MEX3A	1	156072013	156081998	-	6124	protein_coding	mex-3 RNA binding family member A [Source:HGNC Symbol;Acc:HGNC:33482]	-
ENSG00000145495	39.2517	41.7987	38.2145	39.0872	36.8838	33.9845	2021-03-06	5	10353703	10440388	+	11336	protein_coding	membrane associated ring-CH-type finger 6 [Source:HGNC Symbol;Acc:HGNC:30550]	-
ENSG00000168003	43.0056	42.9984	58.2475	60.3575	51.5594	53.0376	SLC3A2	11	62856102	62888875	+	5178	protein_coding	solute carrier family 3 member 2 [Source:HGNC Symbol;Acc:HGNC:11026]	-
ENSG00000176165	47.0703	46.2186	47.2127	46.2569	49.1246	47.3546	FOXG1	14	28760330	28770277	+	5358	protein_coding	forkhead box G1 [Source:HGNC Symbol;Acc:HGNC:3811]	Fork
ENSG00000164091	32.9498	34.0995	34.0805	33.521	34.6861	35.7782	WDR82	3	52254421	52288020	-	5726	protein_coding	WD repeat domain 82 [Source:HGNC Symbol;Acc:HGNC:28826]	-
ENSG00000100129	36.571	35.8536	36.0276	35.9357	35.0213	35.971	EIF3L	22	37848868	37889407	+	4296	protein_coding	eukaryotic translation initiation factor 3 subunit L [Source:HGNC Symbol;Acc:HGNC:18138]	-
ENSG00000225783	40.8659	36.9064	57.0658	53.8636	39.0532	34.5934	MIAT	22	26646428	26676475	+	11829	lincRNA	myocardial infarction associated transcript [Source:HGNC Symbol;Acc:HGNC:33425]	-
ENSG00000102119	33.5598	32.9543	33.3948	33.7623	31.6606	34.1972	EMD	X	154379197	154381523	+	2020	protein_coding	emerin [Source:HGNC Symbol;Acc:HGNC:3331]	-
ENSG00000067955	25.4327	25.1722	33.3215	33.7353	29.5105	29.0736	CBFB	16	67029116	67101058	+	4129	protein_coding	core-binding factor subunit beta [Source:HGNC Symbol;Acc:HGNC:1539]	CBF
ENSG00000260260	35.9932	35.4727	38.6492	36.8616	40.8101	47.4169	SNHG19	16	2154797	2155358	-	342	lincRNA	small nucleolar RNA host gene 19 [Source:HGNC Symbol;Acc:HGNC:49574]	-
ENSG00000159164	51.652	54.5054	37.092	37.3897	34.5858	36.0394	SV2A	1	149903318	149917882	-	4824	protein_coding	synaptic vesicle glycoprotein 2A [Source:HGNC Symbol;Acc:HGNC:20566]	-
ENSG00000087087	41.5716	39.4343	37.8598	38.7659	37.865	41.9255	SRRT	7	100875111	100888664	+	4850	protein_coding	serrate, RNA effector molecule [Source:HGNC Symbol;Acc:HGNC:24101]	-
ENSG00000133275	49.2759	46.9149	43.2378	41.7516	42.5681	45.5923	CSNK1G2	19	1941149	1981338	+	3804	protein_coding	casein kinase 1 gamma 2 [Source:HGNC Symbol;Acc:HGNC:2455]	-
ENSG00000187735	46.7114	48.713	50.4684	53.2816	54.2097	53.5814	TCEA1	8	53966552	54022529	-	4415	protein_coding	transcription elongation factor A1 [Source:HGNC Symbol;Acc:HGNC:11612]	-
ENSG00000163428	40.0841	40.73	45.3561	50.2479	44.4067	41.7452	LRRC58	3	120324509	120349339	-	7903	protein_coding	leucine rich repeat containing 58 [Source:HGNC Symbol;Acc:HGNC:26968]	-
ENSG00000158470	37.0894	37.7427	43.5331	44.5326	36.0718	35.5579	B4GALT5	20	49632945	49713878	-	4722	protein_coding	beta-1,4-galactosyltransferase 5 [Source:HGNC Symbol;Acc:HGNC:928]	-
ENSG00000138085	28.4619	28.6836	32.1213	29.4799	30.7895	33.4318	ATRAID	2	27212027	27217178	+	2019	protein_coding	all-trans retinoic acid induced differentiation factor [Source:HGNC Symbol;Acc:HGNC:24090]	-
ENSG00000175416	53.9049	51.1445	55.629	52.9082	52.306	57.9189	CLTB	5	176392455	176416569	-	2039	protein_coding	clathrin light chain B [Source:HGNC Symbol;Acc:HGNC:2091]	-
ENSG00000062485	32.0222	29.8039	38.944	38.5038	32.6873	33.3737	CS	12	56271699	56300392	-	6402	protein_coding	citrate synthase [Source:HGNC Symbol;Acc:HGNC:2422]	-
ENSG00000108179	46.1002	44.563	48.0193	50.2754	39.2324	42.373	PPIF	10	79347469	79355337	+	2674	protein_coding	peptidylprolyl isomerase F [Source:HGNC Symbol;Acc:HGNC:9259]	-
ENSG00000014641	42.7435	44.3606	44.0918	44.5223	47.135	47.6076	MDH1	2	63588609	63607197	+	4990	protein_coding	malate dehydrogenase 1 [Source:HGNC Symbol;Acc:HGNC:6970]	-
ENSG00000145386	42.0555	43.7559	45.5654	47.2718	46.0754	43.2801	CCNA2	4	121816444	121823933	-	2798	protein_coding	cyclin A2 [Source:HGNC Symbol;Acc:HGNC:1578]	-
ENSG00000122034	48.4447	47.3985	48.7971	49.945	47.1352	48.4054	GTF3A	13	27424544	27435823	+	3001	protein_coding	general transcription factor IIIA [Source:HGNC Symbol;Acc:HGNC:4662]	zf-C2H2
ENSG00000175793	43.5338	41.8978	47.2566	44.8169	38.6768	43.9558	SFN	1	26863138	26864457	+	1320	protein_coding	stratifin [Source:HGNC Symbol;Acc:HGNC:10773]	-
ENSG00000135018	39.5353	41.438	42.2226	42.7373	40.4925	39.9341	UBQLN1	9	83659963	83708203	-	7117	protein_coding	ubiquilin 1 [Source:HGNC Symbol;Acc:HGNC:12508]	-
ENSG00000102898	31.0496	31.9054	30.9937	30.6949	28.808	30.0362	NUTF2	16	67846732	67872567	+	3895	protein_coding	nuclear transport factor 2 [Source:HGNC Symbol;Acc:HGNC:13722]	-
ENSG00000117448	28.1511	28.6688	31.67	31.9336	29.1708	33.7568	AKR1A1	1	45550543	45570049	+	3121	protein_coding	aldo-keto reductase family 1 member A1 [Source:HGNC Symbol;Acc:HGNC:380]	-
ENSG00000055044	44.7407	47.8902	39.8299	41.4868	40.1359	41.1123	NOP58	2	202265716	202303666	+	3299	protein_coding	NOP58 ribonucleoprotein [Source:HGNC Symbol;Acc:HGNC:29926]	-
ENSG00000079999	38.6863	37.4601	47.4371	43.2593	41.4435	42.3757	KEAP1	19	10486120	10503741	-	3761	protein_coding	kelch like ECH associated protein 1 [Source:HGNC Symbol;Acc:HGNC:23177]	-
ENSG00000170035	57.5548	57.456	38.4373	40.0751	38.7613	39.1386	UBE2E3	2	180967248	181076585	+	2973	protein_coding	ubiquitin conjugating enzyme E2 E3 [Source:HGNC Symbol;Acc:HGNC:12479]	-
ENSG00000099942	41.2487	40.8322	39.3126	39.9943	37.9189	36.485	CRKL	22	20917426	20953749	+	5325	protein_coding	CRK like proto-oncogene, adaptor protein [Source:HGNC Symbol;Acc:HGNC:2363]	-
ENSG00000213995	52.9095	51.9404	44.2552	42.9375	44.9276	44.1811	NAXD	13	110615460	110639993	+	2847	protein_coding	NAD(P)HX dehydratase [Source:HGNC Symbol;Acc:HGNC:25576]	-
ENSG00000213639	32.1881	34.5319	38.1524	39.7994	40.563	40.6676	PPP1CB	2	28751640	28802940	+	5760	protein_coding	protein phosphatase 1 catalytic subunit beta [Source:HGNC Symbol;Acc:HGNC:9282]	-
ENSG00000166582	48.5152	44.1033	35.1567	33.8703	38.2276	35.1739	CENPV	17	16342534	16353656	-	2880	protein_coding	centromere protein V [Source:HGNC Symbol;Acc:HGNC:29920]	-
ENSG00000183172	54.9695	54.2203	43.7851	44.1151	44.1608	51.1608	SMDT1	22	42079691	42084284	+	1731	protein_coding	single-pass membrane protein with aspartate rich tail 1 [Source:HGNC Symbol;Acc:HGNC:25055]	-
ENSG00000161013	44.92	42.6371	48.0737	46.9278	41.6502	40.607	MGAT4B	5	179797597	179806952	-	5495	protein_coding	alpha-1,3-mannosyl-glycoprotein 4-beta-N-acetylglucosaminyltransferase B [Source:HGNC Symbol;Acc:HGNC:7048]	-
ENSG00000108561	45.5475	44.7504	41.2432	40.4703	42.7064	44.3082	C1QBP	17	5432777	5448830	-	2335	protein_coding	complement C1q binding protein [Source:HGNC Symbol;Acc:HGNC:1243]	-
ENSG00000055917	26.762	28.3051	29.6454	30.5424	28.2192	27.8724	PUM2	2	20248691	20352234	-	6978	protein_coding	pumilio RNA binding family member 2 [Source:HGNC Symbol;Acc:HGNC:14958]	-
ENSG00000165724	50.0512	49.4747	43.29	38.4014	40.8402	42.0632	ZMYND19	9	137582079	137590490	-	2372	protein_coding	zinc finger MYND-type containing 19 [Source:HGNC Symbol;Acc:HGNC:21146]	-
ENSG00000112697	41.5883	44.1318	44.3961	46.7753	45.9382	43.9565	TMEM30A	6	75252924	75284968	-	5123	protein_coding	transmembrane protein 30A [Source:HGNC Symbol;Acc:HGNC:16667]	-
ENSG00000157456	34.7414	36.6972	37.6826	38.3856	35.3063	34.6998	CCNB2	15	59105078	59125045	+	2801	protein_coding	cyclin B2 [Source:HGNC Symbol;Acc:HGNC:1580]	-
ENSG00000071859	42.431	42.182	34.9284	37.7184	36.7183	42.1702	FAM50A	X	154444126	154450654	+	2567	protein_coding	family with sequence similarity 50 member A [Source:HGNC Symbol;Acc:HGNC:18786]	-
ENSG00000276043	32.9968	33.491	35.7016	34.344	33.7129	36.9326	UHRF1	19	4903080	4962154	+	5145	protein_coding	ubiquitin like with PHD and ring finger domains 1 [Source:HGNC Symbol;Acc:HGNC:12556]	-
ENSG00000131467	31.7743	32.6831	37.5489	37.9778	34.3266	34.9305	PSME3	17	42824385	42843758	+	5152	protein_coding	proteasome activator subunit 3 [Source:HGNC Symbol;Acc:HGNC:9570]	-
ENSG00000178252	23.2633	24.19	27.8303	26.3691	26.747	25.3925	WDR6	3	49007062	49015953	+	5304	protein_coding	WD repeat domain 6 [Source:HGNC Symbol;Acc:HGNC:12758]	-
ENSG00000049541	43.7746	43.2354	41.5536	44.0486	41.5714	42.2686	RFC2	7	74231499	74254458	-	2211	protein_coding	replication factor C subunit 2 [Source:HGNC Symbol;Acc:HGNC:9970]	-
ENSG00000120265	28.7373	28.8204	26.2569	27.7854	28.3217	29.8022	PCMT1	6	149749443	149811420	+	2832	protein_coding	protein-L-isoaspartate (D-aspartate) O-methyltransferase [Source:HGNC Symbol;Acc:HGNC:8728]	-
ENSG00000266017	17.2859	18.8826	18.489	20.4115	23.8059	16.2504	MIR4477B	9	63819574	63819654	+	81	miRNA	microRNA 4477b [Source:HGNC Symbol;Acc:HGNC:41898]	-
ENSG00000128595	32.8153	34.4548	35.9509	37.8076	38.8379	38.6209	CALU	7	128739292	128771807	+	4537	protein_coding	calumenin [Source:HGNC Symbol;Acc:HGNC:1458]	-
ENSG00000145604	25.2547	27.115	25.2342	22.3525	23.6078	24.9603	SKP2	5	36151989	36184319	+	3837	protein_coding	S-phase kinase associated protein 2 [Source:HGNC Symbol;Acc:HGNC:10901]	-
ENSG00000134690	60.301	58.752	43.9628	44.8656	43.9216	44.7183	CDCA8	1	37692418	37709719	+	2469	protein_coding	cell division cycle associated 8 [Source:HGNC Symbol;Acc:HGNC:14629]	-
ENSG00000108604	26.4513	26.029	32.1208	32.129	28.1812	29.047	SMARCD2	17	63832081	63843065	-	3734	protein_coding	SWI/SNF related, matrix associated, actin dependent regulator of chromatin, subfamily d, member 2 [Source:HGNC Symbol;Acc:HGNC:11107]	-
ENSG00000175567	31.4137	30.2188	38.4405	38.5784	29.7424	30.0585	UCP2	11	73974667	73983307	-	3237	protein_coding	uncoupling protein 2 [Source:HGNC Symbol;Acc:HGNC:12518]	-
ENSG00000114520	32.1956	35.7364	29.9728	30.6109	33.5734	39.9014	SNX4	3	125446644	125520197	-	2709	protein_coding	sorting nexin 4 [Source:HGNC Symbol;Acc:HGNC:11175]	-
ENSG00000163888	51.058	44.5873	53.1616	49.9216	51.7766	44.8811	CAMK2N2	3	184259213	184261463	-	1362	protein_coding	calcium/calmodulin dependent protein kinase II inhibitor 2 [Source:HGNC Symbol;Acc:HGNC:24197]	-
ENSG00000113810	51.5241	54.7951	35.7173	36.2344	39.8311	37.0557	SMC4	3	160399274	160434962	+	8457	protein_coding	structural maintenance of chromosomes 4 [Source:HGNC Symbol;Acc:HGNC:14013]	-
ENSG00000163781	29.6731	32.7909	33.573	33.5578	29.7066	29.2811	TOPBP1	3	133598175	133662380	-	7304	protein_coding	DNA topoisomerase II binding protein 1 [Source:HGNC Symbol;Acc:HGNC:17008]	-
ENSG00000166922	38.4947	35.806	44.5357	43.8319	44.7614	48.4314	SCG5	15	32641676	32697098	+	2196	protein_coding	secretogranin V [Source:HGNC Symbol;Acc:HGNC:10816]	-
ENSG00000141985	42.8247	41.7229	46.5954	44.4179	41.8123	43.8069	SH3GL1	19	4360370	4400547	-	3685	protein_coding	SH3 domain containing GRB2 like 1, endophilin A2 [Source:HGNC Symbol;Acc:HGNC:10830]	-
ENSG00000012660	37.6233	42.7199	33.7435	34.3631	33.1361	37.8486	ELOVL5	6	53267398	53349179	-	3813	protein_coding	ELOVL fatty acid elongase 5 [Source:HGNC Symbol;Acc:HGNC:21308]	-
ENSG00000124172	44.6596	46.8863	39.632	44.47	45.6068	57.8382	ATP5F1E	20	59025467	59032382	-	5126	protein_coding	ATP synthase F1 subunit epsilon [Source:HGNC Symbol;Acc:HGNC:838]	-
ENSG00000133119	40.0096	43.0343	33.1458	34.6781	36.2466	33.507	RFC3	13	33818049	33966558	+	2874	protein_coding	replication factor C subunit 3 [Source:HGNC Symbol;Acc:HGNC:9971]	-
ENSG00000215030	73.4751	80.8363	60.1992	66.4517	53.3466	89.0765	RPL13P12	17	17383377	17384012	-	636	processed_pseudogene	ribosomal protein L13 pseudogene 12 [Source:HGNC Symbol;Acc:HGNC:35701]	-
ENSG00000105699	14.3249	12.8626	19.2705	21.9176	18.248	17.5865	LSR	19	35248330	35267964	+	2916	protein_coding	lipolysis stimulated lipoprotein receptor [Source:HGNC Symbol;Acc:HGNC:29572]	-
ENSG00000178035	42.2874	40.2644	40.3407	40.1706	39.388	39.645	IMPDH2	3	49024325	49029408	-	2773	protein_coding	inosine monophosphate dehydrogenase 2 [Source:HGNC Symbol;Acc:HGNC:6053]	-
ENSG00000177606	48.0397	49.3924	38.737	39.3629	39.7509	43.9206	JUN	1	58780788	58784327	-	3540	protein_coding	Jun proto-oncogene, AP-1 transcription factor subunit [Source:HGNC Symbol;Acc:HGNC:6204]	TF_bZIP
ENSG00000161202	31.048	29.2807	38.6918	37.0948	33.7125	32.783	DVL3	3	184155311	184173614	+	6368	protein_coding	dishevelled segment polarity protein 3 [Source:HGNC Symbol;Acc:HGNC:3087]	-
ENSG00000104112	36.8341	38.6725	50.264	47.4585	42.9891	41.7715	SCG3	15	51681353	51721031	+	3315	protein_coding	secretogranin III [Source:HGNC Symbol;Acc:HGNC:13707]	-
ENSG00000178982	29.7954	30.6614	34.7442	34.6783	31.5374	35.2827	EIF3K	19	38619082	38636955	+	2798	protein_coding	eukaryotic translation initiation factor 3 subunit K [Source:HGNC Symbol;Acc:HGNC:24656]	-
ENSG00000143398	40.6813	39.977	27.7319	29.5279	27.4873	28.4735	PIP5K1A	1	151197949	151249536	+	5405	protein_coding	phosphatidylinositol-4-phosphate 5-kinase type 1 alpha [Source:HGNC Symbol;Acc:HGNC:8994]	-
ENSG00000134824	27.1222	27.3399	25.4525	25.1538	25.7621	26.4354	FADS2	11	61792980	61867354	+	11026	protein_coding	fatty acid desaturase 2 [Source:HGNC Symbol;Acc:HGNC:3575]	-
ENSG00000111602	33.6522	32.5147	39.2494	37.9996	32.7645	35.0043	TIMELESS	12	56416373	56449403	-	5818	protein_coding	timeless circadian regulator [Source:HGNC Symbol;Acc:HGNC:11813]	-
ENSG00000108828	18.3634	18.16	31.8965	30.5336	29.6502	33.2811	VAT1	17	43014605	43025123	-	3501	protein_coding	vesicle amine transport 1 [Source:HGNC Symbol;Acc:HGNC:16919]	-
ENSG00000149658	42.1863	43.133	45.9601	43.199	42.6151	41.2947	YTHDF1	20	63195429	63216234	-	3301	protein_coding	YTH N6-methyladenosine RNA binding protein 1 [Source:HGNC Symbol;Acc:HGNC:15867]	-
ENSG00000071553	22.4209	22.8752	25.9574	24.0667	23.4445	23.5119	ATP6AP1	X	154428632	154436516	+	4884	protein_coding	ATPase H+ transporting accessory protein 1 [Source:HGNC Symbol;Acc:HGNC:868]	-
ENSG00000187325	23.1603	24.2868	26.316	27.6197	24.7898	23.3921	TAF9B	X	78129748	78139706	-	2791	protein_coding	TATA-box binding protein associated factor 9b [Source:HGNC Symbol;Acc:HGNC:17306]	-
ENSG00000184575	38.0508	42.6066	51.2843	51.4772	45.238	43.8784	XPOT	12	64404350	64451127	+	7364	protein_coding	exportin for tRNA [Source:HGNC Symbol;Acc:HGNC:12826]	-
ENSG00000100811	40.0417	40.111	42.4357	41.3214	41.594	40.1284	YY1	14	100238298	100282792	+	8720	protein_coding	YY1 transcription factor [Source:HGNC Symbol;Acc:HGNC:12856]	zf-C2H2
ENSG00000186193	77.1091	73.6327	55.6036	52.1097	52.736	52.5007	SAPCD2	9	137062124	137070588	-	3848	protein_coding	suppressor APC domain containing 2 [Source:HGNC Symbol;Acc:HGNC:28055]	-
ENSG00000100796	47.9389	48.467	45.7182	44.8849	44.4048	43.3179	PPP4R3A	14	91457611	91510554	-	5912	protein_coding	protein phosphatase 4 regulatory subunit 3A [Source:HGNC Symbol;Acc:HGNC:20219]	-
ENSG00000138495	56.6476	57.9834	44.5481	47.7654	42.7195	52.8209	COX17	3	119654513	119677454	-	2172	protein_coding	cytochrome c oxidase copper chaperone COX17 [Source:HGNC Symbol;Acc:HGNC:2264]	-
ENSG00000128422	0.0372778	0.0555291	0.104015	0	0.0146682	0.0336429	KRT17	17	41619441	41624842	-	3130	protein_coding	keratin 17 [Source:HGNC Symbol;Acc:HGNC:6427]	-
ENSG00000101972	31.6034	32.7062	26.9695	28.7521	30.2991	32.0653	STAG2	X	123960212	124422664	+	8187	protein_coding	stromal antigen 2 [Source:HGNC Symbol;Acc:HGNC:11355]	-
ENSG00000168488	41.4241	37.6028	43.7124	41.4333	37.3964	36.2118	ATXN2L	16	28823035	28837237	+	6508	protein_coding	ataxin 2 like [Source:HGNC Symbol;Acc:HGNC:31326]	-
ENSG00000186298	31.4676	33.4878	34.1313	35.6788	35.7864	36.6485	PPP1CC	12	110719680	110742939	-	6906	protein_coding	protein phosphatase 1 catalytic subunit gamma [Source:HGNC Symbol;Acc:HGNC:9283]	-
ENSG00000185651	39.263	39.8876	39.6143	40.251	38.0042	35.3111	UBE2L3	22	21549447	21624034	+	3838	protein_coding	ubiquitin conjugating enzyme E2 L3 [Source:HGNC Symbol;Acc:HGNC:12488]	-
ENSG00000107874	32.5166	31.9794	36.6609	35.164	34.2384	37.885	CUEDC2	10	102423245	102432661	-	1412	protein_coding	CUE domain containing 2 [Source:HGNC Symbol;Acc:HGNC:28352]	-
ENSG00000112977	26.0021	25.6288	24.8559	23.4275	23.6455	22.5894	DAP	5	10679230	10761272	-	3361	protein_coding	death associated protein [Source:HGNC Symbol;Acc:HGNC:2672]	-
ENSG00000206527	38.0391	39.2046	41.8108	43.9036	41.4497	39.5942	HACD2	3	123490820	123585185	-	5351	protein_coding	3-hydroxyacyl-CoA dehydratase 2 [Source:HGNC Symbol;Acc:HGNC:9640]	-
ENSG00000205937	43.2348	42.3437	42.6932	40.3363	38.1542	37.2276	RNPS1	16	2253116	2268412	-	8582	protein_coding	RNA binding protein with serine rich domain 1 [Source:HGNC Symbol;Acc:HGNC:10080]	-
ENSG00000100167	58.878	58.4959	46.8711	45.4042	44.3516	47.2411	2021-09-03	22	41969475	41998221	+	7153	protein_coding	septin 3 [Source:HGNC Symbol;Acc:HGNC:10750]	-
ENSG00000169957	34.9064	31.6262	33.7665	34.3653	32.9335	34.5146	ZNF768	16	30524001	30526821	-	2395	protein_coding	zinc finger protein 768 [Source:HGNC Symbol;Acc:HGNC:26273]	zf-C2H2
ENSG00000234741	71.0971	71.1691	43.7736	45.2207	51.715	56.2183	GAS5	1	173863900	173868882	-	3631	processed_transcript	growth arrest specific 5 [Source:HGNC Symbol;Acc:HGNC:16355]	-
ENSG00000077312	31.9991	31.0805	32.4878	31.4683	30.6464	31.9341	SNRPA	19	40750637	40765389	+	2361	protein_coding	small nuclear ribonucleoprotein polypeptide A [Source:HGNC Symbol;Acc:HGNC:11151]	-
ENSG00000070413	37.5643	37.6327	37.2907	36.8626	37.9741	37.8187	DGCR2	22	19036282	19122454	-	5605	protein_coding	DiGeorge syndrome critical region gene 2 [Source:HGNC Symbol;Acc:HGNC:2845]	-
ENSG00000106367	39.2697	36.6616	46.0169	51.1076	46.2774	57.2986	AP1S1	7	101154400	101161596	+	1756	protein_coding	adaptor related protein complex 1 subunit sigma 1 [Source:HGNC Symbol;Acc:HGNC:559]	-
ENSG00000111142	32.5149	35.4037	31.955	33.432	33.3882	32.4864	METAP2	12	95473520	95515839	+	4491	protein_coding	methionyl aminopeptidase 2 [Source:HGNC Symbol;Acc:HGNC:16672]	-
ENSG00000101166	36.2345	38.1474	39.7636	40.8022	41.1305	44.7809	PRELID3B	20	59033145	59042909	-	2977	protein_coding	PRELI domain containing 3B [Source:HGNC Symbol;Acc:HGNC:15892]	-
ENSG00000165304	39.857	42.3621	32.1243	34.0427	34.8462	35.2543	MELK	9	36572862	36677683	+	3087	protein_coding	maternal embryonic leucine zipper kinase [Source:HGNC Symbol;Acc:HGNC:16870]	-
ENSG00000066117	39.8814	40.9203	35.4726	36.1244	35.1486	34.3319	SMARCD1	12	50084972	50100712	+	5136	protein_coding	SWI/SNF related, matrix associated, actin dependent regulator of chromatin, subfamily d, member 1 [Source:HGNC Symbol;Acc:HGNC:11106]	-
ENSG00000144224	30.4366	33.884	33.1172	35.7886	33.6432	33.4529	UBXN4	2	135741619	135785055	+	5112	protein_coding	UBX domain protein 4 [Source:HGNC Symbol;Acc:HGNC:14860]	-
ENSG00000264364	37.2757	36.9475	38.4844	40.5664	35.1436	39.4052	DYNLL2	17	58083415	58095536	+	6805	protein_coding	dynein light chain LC8-type 2 [Source:HGNC Symbol;Acc:HGNC:24596]	-
ENSG00000130816	40.9677	42.0037	41.4902	40.2637	36.9409	37.403	DNMT1	19	10133345	10231286	-	9796	protein_coding	DNA methyltransferase 1 [Source:HGNC Symbol;Acc:HGNC:2976]	-
ENSG00000102978	29.1847	29.5912	27.6484	28.5871	26.4048	28.9314	POLR2C	16	57462387	57472010	+	3940	protein_coding	RNA polymerase II subunit C [Source:HGNC Symbol;Acc:HGNC:9189]	-
ENSG00000125651	35.257	34.3841	32.9722	33.5157	32.1555	34.86	GTF2F1	19	6379569	6393981	-	3134	protein_coding	general transcription factor IIF subunit 1 [Source:HGNC Symbol;Acc:HGNC:4652]	-
ENSG00000135916	9.16097	8.33418	19.8757	20.3817	24.1777	28.9168	ITM2C	2	230864639	230879248	+	2611	protein_coding	integral membrane protein 2C [Source:HGNC Symbol;Acc:HGNC:6175]	-
ENSG00000117724	54.4671	50.887	38.0153	39.1765	40.2284	36.3829	CENPF	1	214603195	214664588	+	11690	protein_coding	centromere protein F [Source:HGNC Symbol;Acc:HGNC:1857]	-
ENSG00000143149	26.9654	25.8187	32.1237	29.41	25.8841	27.4079	ALDH9A1	1	165662216	165698863	-	3308	protein_coding	aldehyde dehydrogenase 9 family member A1 [Source:HGNC Symbol;Acc:HGNC:412]	-
ENSG00000165732	28.4377	30.1079	30.9872	33.9126	32.1837	32.4507	DDX21	10	68956128	68985073	+	5020	protein_coding	DExD-box helicase 21 [Source:HGNC Symbol;Acc:HGNC:2744]	-
ENSG00000099817	33.4329	32.4105	33.5404	32.593	33.1147	32.9435	POLR2E	19	1086579	1095380	-	4865	protein_coding	RNA polymerase II subunit E [Source:HGNC Symbol;Acc:HGNC:9192]	-
ENSG00000158604	37.304	38.4504	37.99	38.8082	35.7765	35.6083	TMED4	7	44577894	44582287	-	3769	protein_coding	transmembrane p24 trafficking protein 4 [Source:HGNC Symbol;Acc:HGNC:22301]	-
ENSG00000134686	53.7664	51.5794	40.2983	39.4432	41.2694	41.6976	PHC2	1	33323623	33431052	-	4975	protein_coding	polyhomeotic homolog 2 [Source:HGNC Symbol;Acc:HGNC:3183]	-
ENSG00000148110	24.3366	24.7121	30.0114	29.9178	28.8486	28.2455	MFSD14B	9	94374551	94461042	+	3428	protein_coding	major facilitator superfamily domain containing 14B [Source:HGNC Symbol;Acc:HGNC:23376]	-
ENSG00000183207	42.2526	40.1601	36.5132	37.1521	40.1318	46.0375	RUVBL2	19	48993448	49015995	+	3670	protein_coding	RuvB like AAA ATPase 2 [Source:HGNC Symbol;Acc:HGNC:10475]	-
ENSG00000172466	41.3614	42.5117	34.3586	37.2936	36.7758	36.6779	ZNF24	18	35332212	35345482	-	8257	protein_coding	zinc finger protein 24 [Source:HGNC Symbol;Acc:HGNC:13032]	zf-C2H2
ENSG00000108349	41.4505	42.1548	38.9252	40.2076	35.8799	37.4583	CASC3	17	40140318	40172183	+	6380	protein_coding	CASC3, exon junction complex subunit [Source:HGNC Symbol;Acc:HGNC:17040]	-
ENSG00000225733	23.4905	22.8038	28.2865	28.5168	26.1187	26.9669	FGD5-AS1	3	14920347	14948424	-	5131	antisense	FGD5 antisense RNA 1 [Source:HGNC Symbol;Acc:HGNC:40410]	-
ENSG00000188322	36.3338	34.7264	37.9698	36.473	36.0246	35.7231	SBK1	16	28292519	28323849	+	4992	protein_coding	SH3 domain binding kinase 1 [Source:HGNC Symbol;Acc:HGNC:17699]	-
ENSG00000116478	48.2852	48.2166	40.1229	40.1417	38.0799	38.8341	HDAC1	1	32292086	32333635	+	3963	protein_coding	histone deacetylase 1 [Source:HGNC Symbol;Acc:HGNC:4852]	-
ENSG00000196365	41.4402	42.4996	56.6493	56.0255	47.0128	51.564	LONP1	19	5691834	5720572	-	5085	protein_coding	lon peptidase 1, mitochondrial [Source:HGNC Symbol;Acc:HGNC:9479]	-
ENSG00000242372	43.7101	43.3716	43.8348	40.7377	44.8135	44.7099	EIF6	20	35278911	35284985	-	1631	protein_coding	eukaryotic translation initiation factor 6 [Source:HGNC Symbol;Acc:HGNC:6159]	-
ENSG00000005486	33.5555	32.6536	36.7047	34.9453	31.7486	31.2758	RHBDD2	7	75842602	75888926	+	2441	protein_coding	rhomboid domain containing 2 [Source:HGNC Symbol;Acc:HGNC:23082]	-
ENSG00000159069	42.9296	43.0988	35.1396	33.4594	34.6594	34.3398	FBXW5	9	136940435	136944696	-	3252	protein_coding	F-box and WD repeat domain containing 5 [Source:HGNC Symbol;Acc:HGNC:13613]	-
ENSG00000000419	35.0425	33.6092	33.231	35.7428	36.5541	42.0948	DPM1	20	50934867	50958555	-	1207	protein_coding	dolichyl-phosphate mannosyltransferase subunit 1, catalytic [Source:HGNC Symbol;Acc:HGNC:3005]	-
ENSG00000104549	17.0073	17.966	13.0983	12.8536	14.312	14.1871	SQLE	8	124998497	125022283	+	4305	protein_coding	squalene epoxidase [Source:HGNC Symbol;Acc:HGNC:11279]	-
ENSG00000092621	59.4158	56.8392	49.6846	49.7103	45.6274	48.1498	PHGDH	1	119648411	119744226	+	9217	protein_coding	phosphoglycerate dehydrogenase [Source:HGNC Symbol;Acc:HGNC:8923]	-
ENSG00000105220	37.1178	38.68	48.4449	47.124	39.678	41.3272	GPI	19	34359480	34402413	+	10680	protein_coding	glucose-6-phosphate isomerase [Source:HGNC Symbol;Acc:HGNC:4458]	-
ENSG00000196305	41.0924	40.8201	45.9867	43.9246	39.497	38.6578	IARS	9	92210207	92293756	-	7401	protein_coding	isoleucyl-tRNA synthetase [Source:HGNC Symbol;Acc:HGNC:5330]	-
ENSG00000139726	35.7445	39.7188	33.9952	37.4207	34.074	35.0419	DENR	12	122752774	122771064	+	3576	protein_coding	density regulated re-initiation and release factor [Source:HGNC Symbol;Acc:HGNC:2769]	-
ENSG00000137312	45.0458	46.512	39.2193	39.4067	38.6485	43.248	FLOT1	6	30727709	30742733	-	3186	protein_coding	flotillin 1 [Source:HGNC Symbol;Acc:HGNC:3757]	-
ENSG00000131094	13.1997	11.7034	25.7437	27.7683	19.4636	20.8165	C1QL1	17	44959693	44968071	-	1295	protein_coding	complement C1q like 1 [Source:HGNC Symbol;Acc:HGNC:24182]	-
ENSG00000107372	29.2485	30.0495	33.5122	34.4591	34.0511	32.0177	ZFAND5	9	72351425	72365235	-	7053	protein_coding	zinc finger AN1-type containing 5 [Source:HGNC Symbol;Acc:HGNC:13008]	-
ENSG00000178605	36.7281	38.9129	36.1595	36.5187	36.602	38.2449	GTPBP6	X	304529	318819	-	2964	protein_coding	GTP binding protein 6 (putative) [Source:HGNC Symbol;Acc:HGNC:30189]	-
ENSG00000132437	63.7533	64.5566	48.9596	47.9432	44.9012	47.0771	DDC	7	50458436	50565457	-	3136	protein_coding	dopa decarboxylase [Source:HGNC Symbol;Acc:HGNC:2719]	-
ENSG00000100591	41.2217	38.4048	40.6407	42.3428	39.0589	40.1492	AHSA1	14	77457870	77469474	+	2948	protein_coding	activator of HSP90 ATPase activity 1 [Source:HGNC Symbol;Acc:HGNC:1189]	-
ENSG00000052802	17.974	19.6283	12.6985	13.5777	14.9704	15.2929	MSMO1	4	165327623	165343160	+	2892	protein_coding	methylsterol monooxygenase 1 [Source:HGNC Symbol;Acc:HGNC:10545]	-
ENSG00000215301	29.8564	32.1845	26.9845	27.4393	26.5697	26.8756	DDX3X	X	41333284	41364472	+	15892	protein_coding	DEAD-box helicase 3 X-linked [Source:HGNC Symbol;Acc:HGNC:2745]	-
ENSG00000136450	37.7112	41.599	37.0796	36.3368	38.0624	35.106	SRSF1	17	58003360	58007346	-	3340	protein_coding	serine and arginine rich splicing factor 1 [Source:HGNC Symbol;Acc:HGNC:10780]	-
ENSG00000136875	33.8283	34.8959	31.935	32.4042	30.0527	31.375	PRPF4	9	113275343	113292905	+	3613	protein_coding	pre-mRNA processing factor 4 [Source:HGNC Symbol;Acc:HGNC:17349]	-
ENSG00000102054	23.8268	24.2181	27.113	27.6576	27.3654	27.4723	RBBP7	X	16839283	16870414	-	7392	protein_coding	RB binding protein 7, chromatin remodeling factor [Source:HGNC Symbol;Acc:HGNC:9890]	-
ENSG00000125971	35.905	35.7645	36.9505	37.1958	35.1054	33.3243	DYNLRB1	20	34516409	34540958	+	2460	protein_coding	dynein light chain roadblock-type 1 [Source:HGNC Symbol;Acc:HGNC:15468]	-
ENSG00000105254	34.8705	34.3536	35.043	34.6722	34.2886	38.2615	TBCB	19	36114289	36125947	+	3326	protein_coding	tubulin folding cofactor B [Source:HGNC Symbol;Acc:HGNC:1989]	-
ENSG00000101608	27.4529	26.5235	27.8513	28.3092	28.6787	29.5301	MYL12A	18	3247481	3256236	+	3245	protein_coding	myosin light chain 12A [Source:HGNC Symbol;Acc:HGNC:16701]	-
ENSG00000205339	38.5952	42.2748	41.3688	44.143	42.8062	41.4742	IPO7	11	9384622	9448126	+	7245	protein_coding	importin 7 [Source:HGNC Symbol;Acc:HGNC:9852]	-
ENSG00000123349	40.4063	37.5483	28.9543	29.1351	32.7899	41.6069	PFDN5	12	53295291	53299450	+	3380	protein_coding	prefoldin subunit 5 [Source:HGNC Symbol;Acc:HGNC:8869]	-
ENSG00000110917	28.8531	29.7459	33.2589	35.4204	35.1898	34.7405	MLEC	12	120686869	120701864	+	6723	protein_coding	malectin [Source:HGNC Symbol;Acc:HGNC:28973]	-
ENSG00000137267	36.4159	38.0421	41.0965	41.3153	35.7561	36.7674	TUBB2A	6	3153669	3157526	-	1727	protein_coding	tubulin beta 2A class IIa [Source:HGNC Symbol;Acc:HGNC:12412]	-
ENSG00000146670	53.628	54.139	40.2957	43.4789	41.2325	44.2538	CDCA5	11	65066300	65084164	-	3925	protein_coding	cell division cycle associated 5 [Source:HGNC Symbol;Acc:HGNC:14626]	-
ENSG00000089063	35.8146	37.4615	42.6406	44.3002	40.8552	40.0881	TMEM230	20	5068232	5113103	-	3051	protein_coding	transmembrane protein 230 [Source:HGNC Symbol;Acc:HGNC:15876]	-
ENSG00000184432	34.3532	35.1268	28.2766	28.9705	30.1733	30.1213	COPB2	3	139355600	139389732	-	8177	protein_coding	coatomer protein complex subunit beta 2 [Source:HGNC Symbol;Acc:HGNC:2232]	-
ENSG00000131979	30.8404	31.1214	55.0739	58.8625	40.9639	41.2859	GCH1	14	54842008	54902852	-	2951	protein_coding	GTP cyclohydrolase 1 [Source:HGNC Symbol;Acc:HGNC:4193]	-
ENSG00000106615	39.9549	42.9427	43.5993	42.8826	40.3007	45.1594	RHEB	7	151466012	151520120	-	3535	protein_coding	Ras homolog, mTORC1 binding [Source:HGNC Symbol;Acc:HGNC:10011]	-
ENSG00000198843	48.7599	51.3726	43.8551	46.0689	47.5657	47.698	SELENOT	3	150602875	150630445	+	4135	protein_coding	selenoprotein T [Source:HGNC Symbol;Acc:HGNC:18136]	-
ENSG00000168802	35.1453	31.1546	38.2443	37.0051	34.8372	31.7961	CHTF8	16	69118010	69132584	-	3383	protein_coding	chromosome transmission fidelity factor 8 [Source:HGNC Symbol;Acc:HGNC:24353]	-
ENSG00000135334	36.1596	37.7522	34.5274	34.1687	37.8728	36.6899	AKIRIN2	6	87675072	87702209	-	1999	protein_coding	akirin 2 [Source:HGNC Symbol;Acc:HGNC:21407]	-
ENSG00000175215	23.4238	23.1869	30.5705	28.9284	27.3426	28.009	CTDSP2	12	57819927	57846739	-	5442	protein_coding	CTD small phosphatase 2 [Source:HGNC Symbol;Acc:HGNC:17077]	-
ENSG00000182272	34.3275	33.7076	26.7829	25.1121	31.751	28.9364	B4GALNT4	11	369796	382116	+	3761	protein_coding	beta-1,4-N-acetyl-galactosaminyltransferase 4 [Source:HGNC Symbol;Acc:HGNC:26315]	-
ENSG00000169926	36.1236	35.0494	39.3213	39.0808	35.1276	34.3472	KLF13	15	31326855	31435665	+	9409	protein_coding	Kruppel like factor 13 [Source:HGNC Symbol;Acc:HGNC:13672]	zf-C2H2
ENSG00000174243	30.4887	30.4441	28.4653	28.2217	25.1203	28.5068	DDX23	12	48829764	48852842	-	5419	protein_coding	DEAD-box helicase 23 [Source:HGNC Symbol;Acc:HGNC:17347]	-
ENSG00000116871	69.5738	66.0206	54.3168	53.578	49.5696	50.5635	MAP7D1	1	36155579	36180849	+	5271	protein_coding	MAP7 domain containing 1 [Source:HGNC Symbol;Acc:HGNC:25514]	-
ENSG00000265415	40.1654	37.9017	34.6866	31.0643	36.4716	41.1696	AC099850.3	17	59202677	59203829	-	321	antisense	novel transcript, antisense to PRR11	-
ENSG00000084073	27.0303	29.0877	26.9422	27.5112	27.0815	27.6227	ZMPSTE24	1	40258107	40294184	+	3572	protein_coding	zinc metallopeptidase STE24 [Source:HGNC Symbol;Acc:HGNC:12877]	-
ENSG00000025770	41.4233	41.4626	36.1741	34.2645	33.7032	36.5675	NCAPH2	22	50508216	50523472	+	3159	protein_coding	non-SMC condensin II complex subunit H2 [Source:HGNC Symbol;Acc:HGNC:25071]	-
ENSG00000148362	65.979	60.5715	40.4399	40.8949	42.8215	46.065	PAXX	9	136992418	136993984	+	1367	protein_coding	PAXX, non-homologous end joining factor [Source:HGNC Symbol;Acc:HGNC:27849]	-
ENSG00000100412	33.3205	32.1204	35.5296	35.5056	31.6755	32.521	ACO2	22	41469125	41528989	+	4041	protein_coding	aconitase 2 [Source:HGNC Symbol;Acc:HGNC:118]	-
ENSG00000197785	51.4964	48.2965	42.4966	45.1346	40.8699	43.1983	ATAD3A	1	1512151	1534687	+	3069	protein_coding	ATPase family, AAA domain containing 3A [Source:HGNC Symbol;Acc:HGNC:25567]	-
ENSG00000160877	34.2163	31.4203	34.6233	35.1527	32.4786	33.4101	NACC1	19	13118103	13141141	+	4474	protein_coding	nucleus accumbens associated 1 [Source:HGNC Symbol;Acc:HGNC:20967]	-
ENSG00000165672	35.5639	36.7857	34.9292	36.8939	35.7536	36.3335	PRDX3	10	119167703	119178833	-	3417	protein_coding	peroxiredoxin 3 [Source:HGNC Symbol;Acc:HGNC:9354]	-
ENSG00000177885	28.0565	28.4812	30.9137	31.574	31.435	34.8328	GRB2	17	75318076	75405709	-	4716	protein_coding	growth factor receptor bound protein 2 [Source:HGNC Symbol;Acc:HGNC:4566]	-
ENSG00000006125	24.5139	24.7182	36.792	36.8619	29.954	31.3464	AP2B1	17	35578046	35726409	+	7587	protein_coding	adaptor related protein complex 2 subunit beta 1 [Source:HGNC Symbol;Acc:HGNC:563]	-
ENSG00000180900	43.0859	41.8572	46.5006	44.3822	42.6637	39.1057	SCRIB	8	143790920	143815379	-	6192	protein_coding	scribbled planar cell polarity protein [Source:HGNC Symbol;Acc:HGNC:30377]	-
ENSG00000173473	29.456	30.1507	27.8595	28.0196	27.793	28.3056	SMARCC1	3	47585272	47782106	-	7645	protein_coding	SWI/SNF related, matrix associated, actin dependent regulator of chromatin subfamily c member 1 [Source:HGNC Symbol;Acc:HGNC:11104]	MYB
ENSG00000071127	28.8307	28.8678	32.5692	34.6358	28.1322	31.623	WDR1	4	10074339	10116949	-	7827	protein_coding	WD repeat domain 1 [Source:HGNC Symbol;Acc:HGNC:12754]	-
ENSG00000010292	21.1883	20.6949	23.9596	22.739	20.8784	19.3982	NCAPD2	12	6493356	6531955	+	6487	protein_coding	non-SMC condensin I complex subunit D2 [Source:HGNC Symbol;Acc:HGNC:24305]	-
ENSG00000114115	41.667	41.7669	20.0259	20.0713	33.8486	38.0626	RBP1	3	139517434	139539829	-	3905	protein_coding	retinol binding protein 1 [Source:HGNC Symbol;Acc:HGNC:9919]	-
ENSG00000173801	27.7061	25.6876	30.7912	29.7015	24.0147	23.0762	JUP	17	41754604	41786931	-	4942	protein_coding	junction plakoglobin [Source:HGNC Symbol;Acc:HGNC:6207]	-
ENSG00000152240	38.992	40.718	35.7898	36.2501	37.4289	46.3768	HAUS1	18	46104332	46128333	+	2165	protein_coding	HAUS augmin like complex subunit 1 [Source:HGNC Symbol;Acc:HGNC:25174]	-
ENSG00000165802	63.8032	60.1599	42.0745	39.0129	39.2938	38.7488	NSMF	9	137447573	137459334	-	4912	protein_coding	NMDA receptor synaptonuclear signaling and neuronal migration factor [Source:HGNC Symbol;Acc:HGNC:29843]	-
ENSG00000132182	33.5835	33.6269	36.5119	36.3409	29.6611	27.9601	NUP210	3	13316235	13420309	-	8182	protein_coding	nucleoporin 210 [Source:HGNC Symbol;Acc:HGNC:30052]	-
ENSG00000158864	42.7261	43.5038	31.6667	31.4124	31.2769	32.2845	NDUFS2	1	161197104	161214395	+	3658	protein_coding	NADH:ubiquinone oxidoreductase core subunit S2 [Source:HGNC Symbol;Acc:HGNC:7708]	-
ENSG00000006625	43.3621	43.272	43.9934	46.1991	46.0838	49.8159	GGCT	7	30496621	30504844	-	1597	protein_coding	gamma-glutamylcyclotransferase [Source:HGNC Symbol;Acc:HGNC:21705]	-
ENSG00000163344	36.6447	40.8988	30.471	28.0534	29.3043	35.0048	PMVK	1	154924734	154936991	-	1280	protein_coding	phosphomevalonate kinase [Source:HGNC Symbol;Acc:HGNC:9141]	-
ENSG00000136026	13.8232	12.9184	20.8692	19.8117	22.514	21.622	CKAP4	12	106237877	106304279	-	3638	protein_coding	cytoskeleton associated protein 4 [Source:HGNC Symbol;Acc:HGNC:16991]	-
ENSG00000139438	62.6032	58.1471	74.3854	72.3777	58.5672	57.0506	FAM222A	12	109714228	109770507	+	3722	protein_coding	family with sequence similarity 222 member A [Source:HGNC Symbol;Acc:HGNC:25915]	-
ENSG00000103769	29.3342	28.9799	30.9982	30.8527	31.464	32.6174	RAB11A	15	65726054	65891991	+	5682	protein_coding	RAB11A, member RAS oncogene family [Source:HGNC Symbol;Acc:HGNC:9760]	-
ENSG00000115310	33.4549	33.1184	37.7999	37.3191	33.8254	35.7955	RTN4	2	54972187	55112621	-	6644	protein_coding	reticulon 4 [Source:HGNC Symbol;Acc:HGNC:14085]	-
ENSG00000155380	50.4542	53.4506	43.6991	43.973	44.1827	43.4729	SLC16A1	1	112911847	112957013	-	5312	protein_coding	solute carrier family 16 member 1 [Source:HGNC Symbol;Acc:HGNC:10922]	-
ENSG00000074696	37.7478	39.1254	36.3321	36.7134	38.446	41.9459	HACD3	15	65530418	65578352	+	7097	protein_coding	3-hydroxyacyl-CoA dehydratase 3 [Source:HGNC Symbol;Acc:HGNC:24175]	-
ENSG00000239306	40.3503	40.9595	38.8332	39.1994	36.8737	35.6536	RBM14	11	66616582	66627347	+	3937	protein_coding	RNA binding motif protein 14 [Source:HGNC Symbol;Acc:HGNC:14219]	-
ENSG00000138801	44.0148	46.5948	46.2234	48.0716	42.0304	42.0997	PAPSS1	4	107590276	107720452	-	3478	protein_coding	3'-phosphoadenosine 5'-phosphosulfate synthase 1 [Source:HGNC Symbol;Acc:HGNC:8603]	-
ENSG00000184752	41.1753	41.9816	36.8438	40.337	38.7274	45.3409	NDUFA12	12	94897055	95003770	-	1815	protein_coding	NADH:ubiquinone oxidoreductase subunit A12 [Source:HGNC Symbol;Acc:HGNC:23987]	-
ENSG00000113575	38.9447	40.8403	39.5557	40.0391	39.626	40.9137	PPP2CA	5	134194334	134226142	-	5661	protein_coding	protein phosphatase 2 catalytic subunit alpha [Source:HGNC Symbol;Acc:HGNC:9299]	-
ENSG00000181588	24.6665	24.6378	33.2421	31.5076	34.9248	33.7522	MEX3D	19	1554669	1568058	-	2850	protein_coding	mex-3 RNA binding family member D [Source:HGNC Symbol;Acc:HGNC:16734]	-
ENSG00000145247	35.549	35.7692	41.9317	44.3838	34.7247	39.8648	OCIAD2	4	48885019	48906937	-	2483	protein_coding	OCIA domain containing 2 [Source:HGNC Symbol;Acc:HGNC:28685]	-
ENSG00000143155	38.5368	41.9834	27.9866	30.1656	30.3699	32.8007	TIPRL	1	168178933	168202114	+	3220	protein_coding	TOR signaling pathway regulator [Source:HGNC Symbol;Acc:HGNC:30231]	-
ENSG00000102038	25.3389	26.2681	19.6848	19.113	22.982	22.7837	SMARCA1	X	129446501	129523500	-	4363	protein_coding	SWI/SNF related, matrix associated, actin dependent regulator of chromatin, subfamily a, member 1 [Source:HGNC Symbol;Acc:HGNC:11097]	-
ENSG00000103495	23.3093	18.5115	28.3942	25.7153	27.1878	24.2821	MAZ	16	29806106	29811164	+	3504	protein_coding	MYC associated zinc finger protein [Source:HGNC Symbol;Acc:HGNC:6914]	zf-C2H2
ENSG00000180354	30.3042	31.1957	27.7819	28.4831	30.4131	29.8883	MTURN	7	30134810	30162762	+	6532	protein_coding	maturin, neural progenitor differentiation regulator homolog [Source:HGNC Symbol;Acc:HGNC:25457]	-
ENSG00000137161	27.432	26.4567	41.0762	35.4001	33.924	36.6282	CNPY3	6	42929192	42939287	+	1712	protein_coding	canopy FGF signaling regulator 3 [Source:HGNC Symbol;Acc:HGNC:11968]	-
ENSG00000087365	34.855	34.6051	35.9304	35.7367	32.1918	34.0472	SF3B2	11	66050729	66069308	+	9795	protein_coding	splicing factor 3b subunit 2 [Source:HGNC Symbol;Acc:HGNC:10769]	-
ENSG00000101161	38.8484	36.851	32.3214	34.2351	31.7488	32.5524	PRPF6	20	63981135	64033100	+	3044	protein_coding	pre-mRNA processing factor 6 [Source:HGNC Symbol;Acc:HGNC:15860]	-
ENSG00000082898	48.8972	49.7577	42.5951	44.0278	45.9192	45.402	XPO1	2	61477849	61538626	-	11708	protein_coding	exportin 1 [Source:HGNC Symbol;Acc:HGNC:12825]	-
ENSG00000146834	31.1316	29.0795	37.7163	38.1155	33.3998	34.5774	MEPCE	7	100428790	100434126	+	3420	protein_coding	methylphosphate capping enzyme [Source:HGNC Symbol;Acc:HGNC:20247]	-
ENSG00000030582	17.9617	16.4455	29.4603	25.6648	25.5506	26.1253	GRN	17	44345086	44353102	+	3680	protein_coding	granulin precursor [Source:HGNC Symbol;Acc:HGNC:4601]	-
ENSG00000138757	38.6116	40.5733	38.8614	41.4599	38.6951	41.6709	G3BP2	4	75642782	75724525	-	7183	protein_coding	G3BP stress granule assembly factor 2 [Source:HGNC Symbol;Acc:HGNC:30291]	-
ENSG00000128654	46.7873	51.0587	42.739	46.3104	47.382	56.5456	MTX2	2	176269395	176338025	+	1717	protein_coding	metaxin 2 [Source:HGNC Symbol;Acc:HGNC:7506]	-
ENSG00000088448	39.6603	39.3092	36.1028	36.5278	37.5602	35.6893	ANKRD10	13	110878540	110915069	-	4563	protein_coding	ankyrin repeat domain 10 [Source:HGNC Symbol;Acc:HGNC:20265]	-
ENSG00000109919	35.3824	35.3252	41.6483	38.7187	36.8146	38.6387	MTCH2	11	47617315	47642623	-	2897	protein_coding	mitochondrial carrier 2 [Source:HGNC Symbol;Acc:HGNC:17587]	-
ENSG00000225921	38.7889	39.8869	38.684	41.1948	40.8155	41.8104	NOL7	6	13615327	13632739	+	1865	protein_coding	nucleolar protein 7 [Source:HGNC Symbol;Acc:HGNC:21040]	-
ENSG00000079616	33.7294	34.3098	34.7765	32.6151	34.9339	34.6531	KIF22	16	29790719	29805385	+	4312	protein_coding	kinesin family member 22 [Source:HGNC Symbol;Acc:HGNC:6391]	-
ENSG00000101911	25.5316	26.9595	32.7456	34.282	32.4109	33.3699	PRPS2	X	12791355	12824222	+	2758	protein_coding	phosphoribosyl pyrophosphate synthetase 2 [Source:HGNC Symbol;Acc:HGNC:9465]	-
ENSG00000109606	41.1995	43.3429	36.7689	36.9174	36.7988	35.3438	DHX15	4	24517441	24584550	-	8162	protein_coding	DEAH-box helicase 15 [Source:HGNC Symbol;Acc:HGNC:2738]	-
ENSG00000160714	39.9728	42.1462	32.987	32.3956	27.8602	30.7353	UBE2Q1	1	154548577	154559028	-	4161	protein_coding	ubiquitin conjugating enzyme E2 Q1 [Source:HGNC Symbol;Acc:HGNC:15698]	-
ENSG00000147533	26.4345	26.6681	25.4242	23.9955	26.4445	25.7297	GOLGA7	8	41490396	41510980	+	2474	protein_coding	golgin A7 [Source:HGNC Symbol;Acc:HGNC:24876]	-
ENSG00000196642	30.5742	29.8329	31.4372	30.1329	27.683	29.4346	RABL6	9	136807943	136841187	+	10178	protein_coding	RAB, member RAS oncogene family like 6 [Source:HGNC Symbol;Acc:HGNC:24703]	-
ENSG00000197622	22.3933	23.8859	21.0872	22.067	19.4882	18.6242	CDC42SE1	1	151050971	151070325	-	4184	protein_coding	CDC42 small effector 1 [Source:HGNC Symbol;Acc:HGNC:17719]	-
ENSG00000168936	47.4583	42.8304	53.8009	52.7924	48.8191	52.1158	TMEM129	4	1715952	1721358	-	3442	protein_coding	transmembrane protein 129 [Source:HGNC Symbol;Acc:HGNC:25137]	-
ENSG00000175203	25.9672	24.3914	28.4109	26.0967	25.4216	28.779	DCTN2	12	57530102	57547331	-	4217	protein_coding	dynactin subunit 2 [Source:HGNC Symbol;Acc:HGNC:2712]	-
ENSG00000177889	33.325	36.1308	31.7206	33.5763	30.3341	31.8813	UBE2N	12	93405673	93442262	-	6269	protein_coding	ubiquitin conjugating enzyme E2 N [Source:HGNC Symbol;Acc:HGNC:12492]	-
ENSG00000119383	24.6471	23.2895	27.6593	28.2494	24.8414	28.7784	PTPA	9	129110950	129148946	+	5624	protein_coding	protein phosphatase 2 phosphatase activator [Source:HGNC Symbol;Acc:HGNC:9308]	-
ENSG00000105576	35.9135	36.0668	35.0162	33.9152	33.9257	34.6813	TNPO2	19	12699194	12724011	-	7029	protein_coding	transportin 2 [Source:HGNC Symbol;Acc:HGNC:19998]	-
ENSG00000188976	55.4538	55.2138	43.3071	43.2996	48.2322	49.5619	NOC2L	1	944204	959309	-	5539	protein_coding	NOC2 like nucleolar associated transcriptional repressor [Source:HGNC Symbol;Acc:HGNC:24517]	-
ENSG00000100348	33.3533	32.7943	34.8436	37.6536	33.0562	36.4449	TXN2	22	36467036	36482030	-	2050	protein_coding	thioredoxin 2 [Source:HGNC Symbol;Acc:HGNC:17772]	-
ENSG00000188846	27.6684	28.0677	28.0352	29.0138	27.2402	27.2412	RPL14	3	40457292	40468587	+	8626	protein_coding	ribosomal protein L14 [Source:HGNC Symbol;Acc:HGNC:10305]	-
ENSG00000189241	10.2086	9.32262	12.2553	12.0079	11.9955	12.0943	TSPYL1	6	116276578	116279903	-	3326	protein_coding	TSPY like 1 [Source:HGNC Symbol;Acc:HGNC:12382]	-
ENSG00000127837	35.5055	33.6985	34.7963	35.8704	32.869	37.7445	AAMP	2	218264123	218270257	-	3140	protein_coding	angio associated migratory cell protein [Source:HGNC Symbol;Acc:HGNC:18]	-
ENSG00000100266	40.5457	41.799	42.9371	40.6163	37.9469	40.2572	PACSIN2	22	42835412	43015145	-	4554	protein_coding	protein kinase C and casein kinase substrate in neurons 2 [Source:HGNC Symbol;Acc:HGNC:8571]	-
ENSG00000174231	29.0954	28.0416	29.5089	29.5166	25.0036	25.1594	PRPF8	17	1650629	1684882	-	11355	protein_coding	pre-mRNA processing factor 8 [Source:HGNC Symbol;Acc:HGNC:17340]	-
ENSG00000163527	31.9635	34.2341	32.6996	31.6267	32.6656	31.0949	STT3B	3	31532638	31637622	+	5012	protein_coding	STT3B, catalytic subunit of the oligosaccharyltransferase complex [Source:HGNC Symbol;Acc:HGNC:30611]	-
ENSG00000100650	26.2676	28.2139	26.3638	26.3975	27.5108	25.4656	SRSF5	14	69726900	69772005	+	5357	protein_coding	serine and arginine rich splicing factor 5 [Source:HGNC Symbol;Acc:HGNC:10787]	-
ENSG00000143774	60.5375	57.5823	47.2675	46.3633	49.0304	54.9578	GUK1	1	228139962	228148984	+	4725	protein_coding	guanylate kinase 1 [Source:HGNC Symbol;Acc:HGNC:4693]	-
ENSG00000149485	41.9328	41.9649	31.6847	34.6161	32.2097	33.3766	FADS1	11	61799625	61829318	-	10230	protein_coding	fatty acid desaturase 1 [Source:HGNC Symbol;Acc:HGNC:3574]	-
ENSG00000204568	43.9093	41.8681	41.0408	38.6405	39.5888	40.1019	MRPS18B	6	30617709	30626395	+	1888	protein_coding	mitochondrial ribosomal protein S18B [Source:HGNC Symbol;Acc:HGNC:14516]	-
ENSG00000118363	39.5583	39.867	38.4086	40.214	37.659	36.6369	SPCS2	11	74949247	74979031	+	2982	protein_coding	signal peptidase complex subunit 2 [Source:HGNC Symbol;Acc:HGNC:28962]	-
ENSG00000213281	33.9889	36.3708	29.1686	30.1127	28.9152	28.8404	NRAS	1	114704469	114716894	-	4449	protein_coding	NRAS proto-oncogene, GTPase [Source:HGNC Symbol;Acc:HGNC:7989]	-
ENSG00000117523	26.945	25.6938	20.8806	22.9042	19.8475	18.7788	PRRC2C	1	171485551	171593511	+	14173	protein_coding	proline rich coiled-coil 2C [Source:HGNC Symbol;Acc:HGNC:24903]	-
ENSG00000161800	28.8513	32.5223	31.8964	30.6177	31.126	31.0603	RACGAP1	12	49976923	50033136	-	4487	protein_coding	Rac GTPase activating protein 1 [Source:HGNC Symbol;Acc:HGNC:9804]	-
ENSG00000111667	23.0987	21.6212	25.3625	24.1608	21.5555	23.424	USP5	12	6852128	6866632	+	3738	protein_coding	ubiquitin specific peptidase 5 [Source:HGNC Symbol;Acc:HGNC:12628]	-
ENSG00000183431	48.7395	47.0743	37.3372	38.4884	39.2571	39.2329	SF3A3	1	37956975	37990921	-	4740	protein_coding	splicing factor 3a subunit 3 [Source:HGNC Symbol;Acc:HGNC:10767]	-
ENSG00000166986	31.0625	31.3336	36.1607	34.5228	32.9898	33.0231	MARS	12	57475445	57517569	+	7028	protein_coding	methionyl-tRNA synthetase [Source:HGNC Symbol;Acc:HGNC:6898]	-
ENSG00000149792	30.7041	30.5741	34.2057	34.5898	33.0025	36.2404	MRPL49	11	65122183	65127371	+	3080	protein_coding	mitochondrial ribosomal protein L49 [Source:HGNC Symbol;Acc:HGNC:1176]	-
ENSG00000147649	38.3668	39.602	45.0221	46.5816	41.8166	42.9629	MTDH	8	97644179	97728770	+	6391	protein_coding	metadherin [Source:HGNC Symbol;Acc:HGNC:29608]	-
ENSG00000166181	32.4625	33.1693	33.0817	33.8371	31.44	30.7575	API5	11	43311963	43344529	+	4651	protein_coding	apoptosis inhibitor 5 [Source:HGNC Symbol;Acc:HGNC:594]	-
ENSG00000235363	51.5983	42.177	34.7272	46.6148	36.7291	60.6074	SNRPGP10	1	205351247	205351471	+	225	processed_pseudogene	small nuclear ribonucleoprotein polypeptide G pseudogene 10 [Source:HGNC Symbol;Acc:HGNC:39329]	-
ENSG00000173894	34.5812	35.4214	29.4367	28.8541	30.0155	33.422	CBX2	17	79778132	79787983	+	5687	protein_coding	chromobox 2 [Source:HGNC Symbol;Acc:HGNC:1552]	-
ENSG00000097007	29.802	28.7905	32.6812	32.0158	27.0376	25.7216	ABL1	9	130713946	130887675	+	6276	protein_coding	ABL proto-oncogene 1, non-receptor tyrosine kinase [Source:HGNC Symbol;Acc:HGNC:76]	-
ENSG00000258986	52.5213	48.5573	51.1634	49.0372	46.665	47.7999	TMEM179	14	104474678	104605647	-	4873	protein_coding	transmembrane protein 179 [Source:HGNC Symbol;Acc:HGNC:20137]	-
ENSG00000203760	22.015	28.5086	23.0149	25.5408	22.869	31.7894	CENPW	6	126340174	126348875	+	795	protein_coding	centromere protein W [Source:HGNC Symbol;Acc:HGNC:21488]	-
ENSG00000187189	13.3009	14.7943	13.4433	13.0032	14.0809	14.5106	TSPYL4	6	116249961	116254140	-	4180	protein_coding	TSPY like 4 [Source:HGNC Symbol;Acc:HGNC:21559]	-
ENSG00000133265	36.0739	35.7112	31.9083	28.4777	33.9391	33.1661	HSPBP1	19	55262231	55280381	-	2159	protein_coding	HSPA (Hsp70) binding protein 1 [Source:HGNC Symbol;Acc:HGNC:24989]	-
ENSG00000178719	39.7551	36.6045	35.6874	35.8006	35.2465	35.2536	GRINA	8	143990058	143993415	+	2527	protein_coding	glutamate ionotropic receptor NMDA type subunit associated protein 1 [Source:HGNC Symbol;Acc:HGNC:4589]	-
ENSG00000204392	37.7015	38.5698	39.1769	39.2896	36.4051	41.2605	LSM2	6	31797396	31806984	-	1077	protein_coding	LSM2 homolog, U6 small nuclear RNA and mRNA degradation associated [Source:HGNC Symbol;Acc:HGNC:13940]	-
ENSG00000152082	37.0932	35.5273	41.7946	40.0238	37.9179	47.8067	MZT2B	2	130181737	130190729	+	1815	protein_coding	mitotic spindle organizing protein 2B [Source:HGNC Symbol;Acc:HGNC:25886]	-
ENSG00000166123	37.8648	36.9112	38.0597	35.5259	36.8794	38.291	GPT2	16	46884378	46931297	+	6354	protein_coding	glutamic--pyruvic transaminase 2 [Source:HGNC Symbol;Acc:HGNC:18062]	-
ENSG00000115365	29.0033	29.4815	39.9058	44.2028	38.4051	38.0904	LANCL1	2	210431249	210477652	-	5254	protein_coding	LanC like 1 [Source:HGNC Symbol;Acc:HGNC:6508]	-
ENSG00000145860	28.171	28.9828	40.897	40.9503	31.5926	32.7729	RNF145	5	159157409	159210053	-	4614	protein_coding	ring finger protein 145 [Source:HGNC Symbol;Acc:HGNC:20853]	-
ENSG00000126524	34.795	36.2665	41.3914	45.4917	38.6482	37.1477	SBDS	7	66987677	66995601	-	1732	protein_coding	SBDS, ribosome maturation factor [Source:HGNC Symbol;Acc:HGNC:19440]	-
ENSG00000228716	37.1421	38.246	29.7877	32.0617	29.9168	29.5797	DHFR	5	80626228	80654983	-	4409	protein_coding	dihydrofolate reductase [Source:HGNC Symbol;Acc:HGNC:2861]	-
ENSG00000125827	33.8121	34.3333	46.8235	46.4049	38.7165	39.7265	TMX4	20	7977348	8019829	-	6579	protein_coding	thioredoxin related transmembrane protein 4 [Source:HGNC Symbol;Acc:HGNC:25237]	-
ENSG00000099624	36.2484	34.1278	40.9202	38.6007	38.6471	38.5641	ATP5F1D	19	1241746	1244826	+	2250	protein_coding	ATP synthase F1 subunit delta [Source:HGNC Symbol;Acc:HGNC:837]	-
ENSG00000213593	37.7416	36.6339	37.833	36.6451	35.3636	33.7802	TMX2	11	57712600	57740973	+	2246	protein_coding	thioredoxin related transmembrane protein 2 [Source:HGNC Symbol;Acc:HGNC:30739]	-
ENSG00000159140	30.1974	29.3222	31.8943	31.1208	28.1352	26.7453	SON	21	33542618	33577481	+	13172	protein_coding	SON DNA binding protein [Source:HGNC Symbol;Acc:HGNC:11183]	-
ENSG00000101152	40.1769	43.5978	39.7676	40.057	40.3276	41.3979	DNAJC5	20	63895182	63936031	+	5287	protein_coding	DnaJ heat shock protein family (Hsp40) member C5 [Source:HGNC Symbol;Acc:HGNC:16235]	-
ENSG00000130638	36.1622	39.2496	33.5283	36.3289	34.1805	31.794	ATXN10	22	45671798	45845307	+	5127	protein_coding	ataxin 10 [Source:HGNC Symbol;Acc:HGNC:10549]	-
ENSG00000084652	53.9154	52.1248	39.5172	38.5652	38.3719	37.1953	TXLNA	1	32179686	32198285	+	5103	protein_coding	taxilin alpha [Source:HGNC Symbol;Acc:HGNC:30685]	-
ENSG00000182934	28.0288	27.9792	29.0331	29.6088	26.0792	26.7994	SRPRA	11	126262919	126269144	-	4167	protein_coding	SRP receptor subunit alpha [Source:HGNC Symbol;Acc:HGNC:11307]	-
ENSG00000184678	18.8527	20.8346	28.105	27.9763	24.6297	21.958	HIST2H2BE	1	149884459	149886652	-	2194	protein_coding	histone cluster 2 H2B family member e [Source:HGNC Symbol;Acc:HGNC:4760]	-
ENSG00000082701	27.26	27.7118	31.1356	31.3319	29.0351	27.4811	GSK3B	3	119821323	120094417	-	8156	protein_coding	glycogen synthase kinase 3 beta [Source:HGNC Symbol;Acc:HGNC:4617]	-
ENSG00000103194	32.286	34.2688	26.5168	26.865	26.6273	26.0407	USP10	16	84699978	84779922	+	5083	protein_coding	ubiquitin specific peptidase 10 [Source:HGNC Symbol;Acc:HGNC:12608]	-
ENSG00000143727	53.4314	56.6625	39.6315	43.5689	43.9579	44.6269	ACP1	2	264140	278283	+	4160	protein_coding	acid phosphatase 1 [Source:HGNC Symbol;Acc:HGNC:122]	-
ENSG00000111676	11.6753	11.1248	11.8823	11.6635	11.1741	10.5148	ATN1	12	6924463	6942321	+	4762	protein_coding	atrophin 1 [Source:HGNC Symbol;Acc:HGNC:3033]	-
ENSG00000180776	30.363	32.4413	29.0055	30.6533	30.1957	30.9257	ZDHHC20	13	21372573	21459370	-	5574	protein_coding	zinc finger DHHC-type containing 20 [Source:HGNC Symbol;Acc:HGNC:20749]	-
ENSG00000114956	38.4922	38.8227	35.3984	38.599	38.3383	39.9136	DGUOK	2	73926826	73958961	+	1455	protein_coding	deoxyguanosine kinase [Source:HGNC Symbol;Acc:HGNC:2858]	-
ENSG00000197858	32.4011	32.3999	40.2277	37.3429	33.5344	33.2212	GPAA1	8	144082590	144086216	+	3268	protein_coding	glycosylphosphatidylinositol anchor attachment 1 [Source:HGNC Symbol;Acc:HGNC:4446]	-
ENSG00000006451	34.399	36.9901	36.9894	35.5816	37.7813	39.061	RALA	7	39623483	39708124	+	3665	protein_coding	RAS like proto-oncogene A [Source:HGNC Symbol;Acc:HGNC:9839]	-
ENSG00000108528	25.9895	25.8528	34.545	32.1924	28.6408	31.4842	SLC25A11	17	4937130	4940251	-	2669	protein_coding	solute carrier family 25 member 11 [Source:HGNC Symbol;Acc:HGNC:10981]	-
ENSG00000148730	25.9904	26.2781	27.2046	27.9656	26.0082	25.981	EIF4EBP2	10	70404379	70428618	+	7257	protein_coding	eukaryotic translation initiation factor 4E binding protein 2 [Source:HGNC Symbol;Acc:HGNC:3289]	-
ENSG00000163430	0.220604	0.135428	0.544664	0.597952	1.6519	1.35746	FSTL1	3	120392293	120451253	-	8727	protein_coding	follistatin like 1 [Source:HGNC Symbol;Acc:HGNC:3972]	-
ENSG00000204394	42.251	38.7341	39.8219	39.7631	34.8733	35.3259	VARS	6	31777518	31795953	-	6081	protein_coding	valyl-tRNA synthetase [Source:HGNC Symbol;Acc:HGNC:12651]	-
ENSG00000112335	33.2872	35.8369	29.9409	29.9565	34.4958	35.3009	SNX3	6	108211222	108261260	-	1842	protein_coding	sorting nexin 3 [Source:HGNC Symbol;Acc:HGNC:11174]	-
ENSG00000153879	27.5629	28.244	34.1583	34.2609	32.4117	32.061	CEBPG	19	33373330	33382686	+	4411	protein_coding	CCAAT enhancer binding protein gamma [Source:HGNC Symbol;Acc:HGNC:1837]	C/EBP
ENSG00000157593	29.6513	28.6416	37.0896	36.0551	32.3303	35.3607	SLC35B2	6	44254096	44257890	-	2363	protein_coding	solute carrier family 35 member B2 [Source:HGNC Symbol;Acc:HGNC:16872]	-
ENSG00000147164	15.827	15.4718	21.9303	22.5183	21.1599	23.4343	SNX12	X	71056332	71073426	-	2595	protein_coding	sorting nexin 12 [Source:HGNC Symbol;Acc:HGNC:14976]	-
ENSG00000168385	34.4915	36.872	37.6225	38.3683	36.8324	36.2021	2021-09-02	2	241315100	241354027	+	7378	protein_coding	septin 2 [Source:HGNC Symbol;Acc:HGNC:7729]	-
ENSG00000141543	24.7007	24.8724	31.1606	29.2295	26.2416	28.2071	EIF4A3	17	80135214	80147183	-	4967	protein_coding	eukaryotic translation initiation factor 4A3 [Source:HGNC Symbol;Acc:HGNC:18683]	-
ENSG00000136159	44.1858	41.7201	32.5877	36.7921	37.9895	38.4469	NUDT15	13	48037567	48047222	+	2098	protein_coding	nudix hydrolase 15 [Source:HGNC Symbol;Acc:HGNC:23063]	-
ENSG00000166145	17.2779	17.7928	25.9387	23.7766	17.4598	17.2878	SPINT1	15	40844018	40858207	+	3542	protein_coding	serine peptidase inhibitor, Kunitz type 1 [Source:HGNC Symbol;Acc:HGNC:11246]	-
ENSG00000140262	23.457	25.1049	28.8068	29.5253	25.9156	26.8161	TCF12	15	56918623	57299281	+	9446	protein_coding	transcription factor 12 [Source:HGNC Symbol;Acc:HGNC:11623]	bHLH
ENSG00000078808	39.8678	37.3966	37.6245	35.7025	34.9332	36.6848	SDF4	1	1216908	1232031	-	4709	protein_coding	stromal cell derived factor 4 [Source:HGNC Symbol;Acc:HGNC:24188]	-
ENSG00000196531	35.4714	37.269	29.8697	30.4434	32.8508	35.7005	NACA	12	56712428	56731628	-	10008	protein_coding	nascent polypeptide associated complex subunit alpha [Source:HGNC Symbol;Acc:HGNC:7629]	-
ENSG00000229520	46.7536	50.1926	29.8183	33.197	31.2154	28.9089	LINC00404	13	112106095	112106882	-	428	lincRNA	long intergenic non-protein coding RNA 404 [Source:HGNC Symbol;Acc:HGNC:42734]	-
ENSG00000164292	26.0623	26.0483	35.1331	35.4232	28.4107	26.8352	RHOBTB3	5	95713522	95824383	+	8833	protein_coding	Rho related BTB domain containing 3 [Source:HGNC Symbol;Acc:HGNC:18757]	-
ENSG00000110711	35.1817	33.108	36.4476	37.5213	37.7369	43.7904	AIP	11	67483041	67491103	+	1640	protein_coding	aryl hydrocarbon receptor interacting protein [Source:HGNC Symbol;Acc:HGNC:358]	-
ENSG00000162517	56.1654	52.9301	38.9453	37.9786	40.2008	41.563	PEF1	1	31629862	31644896	-	2227	protein_coding	penta-EF-hand domain containing 1 [Source:HGNC Symbol;Acc:HGNC:30009]	-
ENSG00000047315	33.6534	34.2841	30.8409	32.991	31.3856	32.0315	POLR2B	4	56977722	57031168	+	5901	protein_coding	RNA polymerase II subunit B [Source:HGNC Symbol;Acc:HGNC:9188]	-
ENSG00000100220	29.6646	30.1508	29.4645	31.6695	29.995	32.4694	RTCB	22	32387582	32412255	-	2948	protein_coding	RNA 2',3'-cyclic phosphate and 5'-OH ligase [Source:HGNC Symbol;Acc:HGNC:26935]	-
ENSG00000100997	40.2713	40.4787	41.7949	42.0836	32.6025	35.6536	ABHD12	20	25294743	25390983	-	3429	protein_coding	abhydrolase domain containing 12 [Source:HGNC Symbol;Acc:HGNC:15868]	-
ENSG00000170604	24.5509	24.1593	28.2395	28.3522	25.6953	26.0997	IRF2BP1	19	45883607	45886170	-	2564	protein_coding	interferon regulatory factor 2 binding protein 1 [Source:HGNC Symbol;Acc:HGNC:21728]	-
ENSG00000115073	34.9393	33.3669	40.5045	38.75	36.2115	40.7446	ACTR1B	2	97655963	97664107	-	2892	protein_coding	ARP1 actin related protein 1 homolog B [Source:HGNC Symbol;Acc:HGNC:168]	-
ENSG00000224877	35.8688	31.3508	36.2477	33.8311	33.2657	40.2537	NDUFAF8	17	81239239	81241281	+	1376	protein_coding	NADH:ubiquinone oxidoreductase complex assembly factor 8 [Source:HGNC Symbol;Acc:HGNC:33551]	-
ENSG00000131153	29.8312	29.3298	34.9107	35.9007	33.4911	33.7942	GINS2	16	85676198	85690073	-	3264	protein_coding	GINS complex subunit 2 [Source:HGNC Symbol;Acc:HGNC:24575]	-
ENSG00000143157	31.9805	31.5229	25.9976	26.6895	23.8089	23.6581	POGK	1	166839447	166856344	+	8448	protein_coding	pogo transposable element derived with KRAB domain [Source:HGNC Symbol;Acc:HGNC:18800]	-
ENSG00000226950	44.2718	41.7287	48.6997	52.6841	39.6023	40.2084	DANCR	4	52712404	52720351	+	2285	processed_transcript	differentiation antagonizing non-protein coding RNA [Source:HGNC Symbol;Acc:HGNC:28964]	-
ENSG00000116521	27.5215	26.9606	25.3841	22.0461	21.7336	20.2024	SCAMP3	1	155255979	155262430	-	2442	protein_coding	secretory carrier membrane protein 3 [Source:HGNC Symbol;Acc:HGNC:10565]	-
ENSG00000137575	27.0331	29.785	28.7682	31.0994	34.2846	30.4138	SDCBP	8	58552924	58582860	+	4778	protein_coding	syndecan binding protein [Source:HGNC Symbol;Acc:HGNC:10662]	-
ENSG00000100300	48.6365	46.5155	38.0835	35.7228	38.6539	42.8085	TSPO	22	43151514	43163242	+	1455	protein_coding	translocator protein [Source:HGNC Symbol;Acc:HGNC:1158]	-
ENSG00000095319	25.3717	25.1728	29.2164	27.2822	23.9805	23.33	NUP188	9	128947699	129007096	+	8041	protein_coding	nucleoporin 188 [Source:HGNC Symbol;Acc:HGNC:17859]	-
ENSG00000134153	35.4666	34.6256	40.389	41.4206	35.1648	41.4568	EMC7	15	34084017	34101948	-	1538	protein_coding	ER membrane protein complex subunit 7 [Source:HGNC Symbol;Acc:HGNC:24301]	-
ENSG00000164258	51.7914	50.8413	37.5953	43.0994	45.4428	57.6656	NDUFS4	5	53560633	53683340	+	1176	protein_coding	NADH:ubiquinone oxidoreductase subunit S4 [Source:HGNC Symbol;Acc:HGNC:7711]	-
ENSG00000133142	15.9635	16.9389	23.8163	25.2793	22.0258	25.3219	TCEAL4	X	103576231	103587736	+	2518	protein_coding	transcription elongation factor A like 4 [Source:HGNC Symbol;Acc:HGNC:26121]	-
ENSG00000143815	41.9265	44.9443	40.9978	39.7549	37.929	38.0987	LBR	1	225401502	225428925	-	5257	protein_coding	lamin B receptor [Source:HGNC Symbol;Acc:HGNC:6518]	-
ENSG00000182809	19.8044	19.0515	48.0038	45.5461	38.6502	40.3401	CRIP2	14	105472962	105480170	+	4837	protein_coding	cysteine rich protein 2 [Source:HGNC Symbol;Acc:HGNC:2361]	-
ENSG00000227097	24.7249	49.6589	47.1297	30.0158	37.1663	31.0893	RPS28P7	11	82689559	82689768	+	210	processed_pseudogene	ribosomal protein S28 pseudogene 7 [Source:HGNC Symbol;Acc:HGNC:35787]	-
ENSG00000100219	42.0401	38.9744	50.4694	51.2742	43.6521	44.2179	XBP1	22	28794555	28800597	-	3028	protein_coding	X-box binding protein 1 [Source:HGNC Symbol;Acc:HGNC:12801]	TF_bZIP
ENSG00000117153	54.1679	56.2032	46.7819	50.0084	43.016	44.2762	KLHL12	1	202891100	202928636	-	3552	protein_coding	kelch like family member 12 [Source:HGNC Symbol;Acc:HGNC:19360]	-
ENSG00000025772	26.1425	25.7591	38.967	38.9128	35.0458	35.0838	TOMM34	20	44942130	44960486	-	2062	protein_coding	translocase of outer mitochondrial membrane 34 [Source:HGNC Symbol;Acc:HGNC:15746]	-
ENSG00000147381	1.76099	2.26777	72.4469	72.947	46.6564	56.9576	MAGEA4	X	151912509	151925170	+	3081	protein_coding	MAGE family member A4 [Source:HGNC Symbol;Acc:HGNC:6802]	-
ENSG00000073921	49.3182	50.6013	33.8349	35.4483	32.6251	34.0838	PICALM	11	85957684	86069882	-	5833	protein_coding	phosphatidylinositol binding clathrin assembly protein [Source:HGNC Symbol;Acc:HGNC:15514]	-
ENSG00000090372	35.4726	33.2827	35.126	34.4715	31.9294	31.621	STRN4	19	46719507	46746994	-	7641	protein_coding	striatin 4 [Source:HGNC Symbol;Acc:HGNC:15721]	-
ENSG00000138758	37.2201	38.4373	39.0867	40.6913	36.5011	37.1253	2021-09-11	4	76949703	77040384	+	9787	protein_coding	septin 11 [Source:HGNC Symbol;Acc:HGNC:25589]	-
ENSG00000100567	32.864	34.8504	35.2393	36.9236	37.889	44.2445	PSMA3	14	58244831	58272012	+	3119	protein_coding	proteasome subunit alpha 3 [Source:HGNC Symbol;Acc:HGNC:9532]	-
ENSG00000132698	0.480728	0.613795	25.3709	27.1257	15.0516	15.7117	RAB25	1	156061160	156070514	+	1699	protein_coding	RAB25, member RAS oncogene family [Source:HGNC Symbol;Acc:HGNC:18238]	-
ENSG00000100836	29.4709	28.1426	29.0793	29.1924	30.4062	32.7236	PABPN1	14	23321289	23326185	+	3876	protein_coding	poly(A) binding protein nuclear 1 [Source:HGNC Symbol;Acc:HGNC:8565]	-
ENSG00000132780	18.0274	17.8578	16.9919	17.7635	19.5444	19.2053	NASP	1	45583846	45618904	+	8304	protein_coding	nuclear autoantigenic sperm protein [Source:HGNC Symbol;Acc:HGNC:7644]	-
ENSG00000159593	20.1581	22.1287	19.9266	20.9674	21.7339	24.4538	NAE1	16	66802875	66873256	-	4810	protein_coding	NEDD8 activating enzyme E1 subunit 1 [Source:HGNC Symbol;Acc:HGNC:621]	-
ENSG00000135506	18.3744	18.6415	24.8285	25.1686	21.7521	23.9675	OS9	12	57693955	57721557	+	5169	protein_coding	OS9, endoplasmic reticulum lectin [Source:HGNC Symbol;Acc:HGNC:16994]	-
ENSG00000080608	22.4135	23.5508	23.1878	23.6479	21.3699	21.4339	PUM3	9	2720469	2844241	-	2707	protein_coding	pumilio RNA binding family member 3 [Source:HGNC Symbol;Acc:HGNC:29676]	-
ENSG00000104131	39.5688	41.6264	40.2297	41.4303	41.7297	43.0603	EIF3J	15	44537057	44563029	+	3195	protein_coding	eukaryotic translation initiation factor 3 subunit J [Source:HGNC Symbol;Acc:HGNC:3270]	-
ENSG00000267100	29.567	28.6083	28.4358	30.6144	31.5105	31.6226	ILF3-DT	19	10651862	10653844	-	1983	lincRNA	ILF3 divergent tranacript [Source:HGNC Symbol;Acc:HGNC:27115]	-
ENSG00000143553	46.1353	49.913	31.6711	32.5928	33.1549	36.7603	SNAPIN	1	153658654	153661830	+	1544	protein_coding	SNAP associated protein [Source:HGNC Symbol;Acc:HGNC:17145]	-
ENSG00000011260	28.9019	30.341	32.3533	31.9949	31.5862	35.4684	UTP18	17	51260528	51297936	+	2721	protein_coding	UTP18, small subunit processome component [Source:HGNC Symbol;Acc:HGNC:24274]	-
ENSG00000167513	29.3273	26.6336	31.0538	28.745	27.5523	28.5036	CDT1	16	88803213	88809258	+	3336	protein_coding	chromatin licensing and DNA replication factor 1 [Source:HGNC Symbol;Acc:HGNC:24576]	-
ENSG00000161057	35.9545	36.8585	32.6026	35.2067	36.6436	41.8894	PSMC2	7	103344254	103369395	+	3547	protein_coding	proteasome 26S subunit, ATPase 2 [Source:HGNC Symbol;Acc:HGNC:9548]	-
ENSG00000116685	43.5637	42.6331	35.5633	35.0533	36.2421	39.5245	KIAA2013	1	11919591	11926428	-	3281	protein_coding	KIAA2013 [Source:HGNC Symbol;Acc:HGNC:28513]	-
ENSG00000119326	30.5953	32.7517	26.9521	27.6072	30.9986	33.0604	CTNNAL1	9	108942569	109013529	-	3131	protein_coding	catenin alpha like 1 [Source:HGNC Symbol;Acc:HGNC:2512]	-
ENSG00000154640	24.5907	27.3899	24.3399	24.8251	26.8977	28.0152	BTG3	21	17593653	17612947	-	2306	protein_coding	BTG anti-proliferation factor 3 [Source:HGNC Symbol;Acc:HGNC:1132]	-
ENSG00000143653	41.325	39.6081	32.4136	31.1073	30.632	32.6467	SCCPDH	1	246724047	246768137	+	2503	protein_coding	saccharopine dehydrogenase (putative) [Source:HGNC Symbol;Acc:HGNC:24275]	-
ENSG00000204227	37.4812	36.5394	36.0667	35.4107	36.6432	44.4552	RING1	6	33208495	33212722	+	1818	protein_coding	ring finger protein 1 [Source:HGNC Symbol;Acc:HGNC:10018]	-
ENSG00000129103	34.0137	33.9306	42.631	42.9862	38.9479	41.8796	SUMF2	7	56064002	56080670	+	4101	protein_coding	sulfatase modifying factor 2 [Source:HGNC Symbol;Acc:HGNC:20415]	-
ENSG00000197724	27.7295	28.2821	29.0315	29.2799	24.1222	24.9216	PHF2	9	93576407	93679587	+	5569	protein_coding	PHD finger protein 2 [Source:HGNC Symbol;Acc:HGNC:8920]	-
ENSG00000185721	34.4816	31.4819	30.0853	33.8927	28.6064	32.7828	DRG1	22	31399523	31530634	+	2279	protein_coding	developmentally regulated GTP binding protein 1 [Source:HGNC Symbol;Acc:HGNC:3029]	-
ENSG00000132305	40.0885	40.203	37.2613	39.599	35.5795	35.1624	IMMT	2	86143932	86195770	-	3986	protein_coding	inner membrane mitochondrial protein [Source:HGNC Symbol;Acc:HGNC:6047]	-
ENSG00000165389	31.7014	36.0756	44.9956	47.5549	40.6043	41.8252	SPTSSA	14	34432789	34462356	-	2777	protein_coding	serine palmitoyltransferase small subunit A [Source:HGNC Symbol;Acc:HGNC:20361]	-
ENSG00000100297	20.5199	20.4219	20.684	20.8483	18.5009	18.7989	MCM5	22	35400063	35425430	+	7338	protein_coding	minichromosome maintenance complex component 5 [Source:HGNC Symbol;Acc:HGNC:6948]	-
ENSG00000168280	45.6209	46.1874	41.9369	43.7947	41.5818	39.7098	KIF5C	2	148875250	149026759	+	9215	protein_coding	kinesin family member 5C [Source:HGNC Symbol;Acc:HGNC:6325]	-
ENSG00000143436	30.007	28.8334	23.3215	24.3506	24.0958	23.7105	MRPL9	1	151759643	151763564	-	1812	protein_coding	mitochondrial ribosomal protein L9 [Source:HGNC Symbol;Acc:HGNC:14277]	-
ENSG00000100075	25.2453	24.512	20.1926	20.361	23.6128	24.6426	SLC25A1	22	19175575	19178830	-	2096	protein_coding	solute carrier family 25 member 1 [Source:HGNC Symbol;Acc:HGNC:10979]	-
ENSG00000079459	18.37	19.7595	13.3682	13.0408	16.6541	17.2468	FDFT1	8	11795573	11839309	+	5202	protein_coding	farnesyl-diphosphate farnesyltransferase 1 [Source:HGNC Symbol;Acc:HGNC:3629]	-
ENSG00000168002	29.9132	34.1828	34.5375	34.4713	34.5469	38.5232	POLR2G	11	62761544	62766710	+	1923	protein_coding	RNA polymerase II subunit G [Source:HGNC Symbol;Acc:HGNC:9194]	-
ENSG00000100304	36.6422	34.9041	41.4742	40.9689	36.3556	36.3842	TTLL12	22	43166622	43187133	-	4622	protein_coding	tubulin tyrosine ligase like 12 [Source:HGNC Symbol;Acc:HGNC:28974]	-
ENSG00000158773	25.0242	28.3477	20.4873	18.6451	20.833	22.6968	USF1	1	161039251	161045977	-	2336	protein_coding	upstream transcription factor 1 [Source:HGNC Symbol;Acc:HGNC:12593]	bHLH
ENSG00000140391	36.0903	36.0485	31.8907	33.0919	33.022	35.2824	TSPAN3	15	77041404	77083984	-	8506	protein_coding	tetraspanin 3 [Source:HGNC Symbol;Acc:HGNC:17752]	-
ENSG00000090971	32.9055	30.5507	24.5643	23.0027	30.7561	33.4212	NAT14	19	55485004	55487568	+	2163	protein_coding	N-acetyltransferase 14 (putative) [Source:HGNC Symbol;Acc:HGNC:28918]	-
ENSG00000142634	40.1071	38.9914	32.5696	34.1722	33.3043	36.3628	EFHD2	1	15409895	15430343	+	2531	protein_coding	EF-hand domain family member D2 [Source:HGNC Symbol;Acc:HGNC:28670]	-
ENSG00000072071	37.8139	35.7156	39.9335	40.1425	35.0597	34.7534	ADGRL1	19	14147743	14206187	-	8487	protein_coding	adhesion G protein-coupled receptor L1 [Source:HGNC Symbol;Acc:HGNC:20973]	-
ENSG00000176871	25.5552	25.4911	28.9315	29.9635	25.1239	26.4282	WSB2	12	118032694	118062430	-	4616	protein_coding	WD repeat and SOCS box containing 2 [Source:HGNC Symbol;Acc:HGNC:19222]	-
ENSG00000184905	1.75089	1.77353	11.6469	12.3739	18.2433	18.5828	TCEAL2	X	102125688	102127711	+	1666	protein_coding	transcription elongation factor A like 2 [Source:HGNC Symbol;Acc:HGNC:29818]	-
ENSG00000039068	0.321119	0.624655	10.3937	9.89503	6.34746	6.47805	CDH1	16	68737225	68835548	+	6177	protein_coding	cadherin 1 [Source:HGNC Symbol;Acc:HGNC:1748]	-
ENSG00000135390	29.4695	29.6398	27.3114	29.0244	28.2416	31.9786	ATP5MC2	12	53632726	53677408	-	3991	protein_coding	ATP synthase membrane subunit c locus 2 [Source:HGNC Symbol;Acc:HGNC:842]	-
ENSG00000152291	26.8012	26.7496	28.2578	28.3688	26.5444	26.2029	TGOLN2	2	85318020	85328425	-	7081	protein_coding	trans-golgi network protein 2 [Source:HGNC Symbol;Acc:HGNC:15450]	-
ENSG00000111206	18.089	17.0932	20.7209	19.1838	16.2503	17.4214	FOXM1	12	2857681	2877155	-	4899	protein_coding	forkhead box M1 [Source:HGNC Symbol;Acc:HGNC:3818]	Fork
ENSG00000144827	36.1316	38.1672	36.9213	39.2331	37.6135	38.447	ABHD10	3	111979010	111993363	+	3021	protein_coding	abhydrolase domain containing 10 [Source:HGNC Symbol;Acc:HGNC:25656]	-
ENSG00000144355	74.4247	73.2876	47.0363	45.4061	43.7388	43.8232	DLX1	2	172084740	172089677	+	3656	protein_coding	distal-less homeobox 1 [Source:HGNC Symbol;Acc:HGNC:2914]	Homeobox
ENSG00000175602	38.319	33.233	51.6122	44.3777	41.5431	46.8471	CCDC85B	11	65890112	65891635	+	1524	protein_coding	coiled-coil domain containing 85B [Source:HGNC Symbol;Acc:HGNC:24926]	-
ENSG00000089154	30.6927	30.8653	33.6089	32.8924	29.3996	28.7853	GCN1	12	120127203	120194710	-	9654	protein_coding	GCN1, eIF2 alpha kinase activator homolog [Source:HGNC Symbol;Acc:HGNC:4199]	-
ENSG00000152332	30.6842	32.1934	27.6693	28.4652	25.3391	24.1104	UHMK1	1	162497251	162529629	+	9246	protein_coding	U2AF homology motif kinase 1 [Source:HGNC Symbol;Acc:HGNC:19683]	-
ENSG00000158769	15.6847	16.5778	16.6832	15.5734	15.1346	14.0098	F11R	1	160995211	161021348	-	5066	protein_coding	F11 receptor [Source:HGNC Symbol;Acc:HGNC:14685]	-
ENSG00000137563	40.2414	42.9351	34.5538	36.3647	37.5065	42.3396	GGH	8	63015079	63039171	-	3130	protein_coding	gamma-glutamyl hydrolase [Source:HGNC Symbol;Acc:HGNC:4248]	-
ENSG00000112992	25.2959	24.6006	35.2221	36.8716	30.4591	29.8346	NNT	5	43602692	43707405	+	8245	protein_coding	nicotinamide nucleotide transhydrogenase [Source:HGNC Symbol;Acc:HGNC:7863]	-
ENSG00000007520	32.6196	30.1749	30.2256	30.7173	28.256	32.8276	TSR3	16	1349240	1351911	-	1243	protein_coding	TSR3, acp transferase ribosome maturation factor [Source:HGNC Symbol;Acc:HGNC:14175]	-
ENSG00000173272	39.297	39.1775	44.8778	43.0071	41.1329	46.6438	MZT2A	2	131464900	131492743	-	4093	protein_coding	mitotic spindle organizing protein 2A [Source:HGNC Symbol;Acc:HGNC:33187]	-
ENSG00000171222	25.2241	22.5356	28.9357	27.3605	27.234	30.0449	SCAND1	20	35953617	35959472	-	1996	protein_coding	SCAN domain containing 1 [Source:HGNC Symbol;Acc:HGNC:10566]	-
ENSG00000086758	32.5132	31.3091	30.7359	31.3032	29.3352	28.4159	HUWE1	X	53532096	53686729	-	17380	protein_coding	HECT, UBA and WWE domain containing 1, E3 ubiquitin protein ligase [Source:HGNC Symbol;Acc:HGNC:30892]	-
ENSG00000204574	40.9139	41.3092	39.7619	39.0784	35.8419	37.4134	ABCF1	6	30571376	30597179	+	4523	protein_coding	ATP binding cassette subfamily F member 1 [Source:HGNC Symbol;Acc:HGNC:70]	-
ENSG00000171867	34.5414	34.176	38.3692	40.5577	42.4974	47.6095	PRNP	20	4686236	4701590	+	2851	protein_coding	prion protein [Source:HGNC Symbol;Acc:HGNC:9449]	-
ENSG00000197894	28.8821	29.7892	30.3889	30.0274	32.504	38.4875	ADH5	4	99070978	99088801	-	4866	protein_coding	alcohol dehydrogenase 5 (class III), chi polypeptide [Source:HGNC Symbol;Acc:HGNC:253]	-
ENSG00000126787	33.4415	38.6099	29.4759	34.2518	33.6541	34.8615	DLGAP5	14	55148112	55191678	-	3667	protein_coding	DLG associated protein 5 [Source:HGNC Symbol;Acc:HGNC:16864]	-
ENSG00000112667	48.3053	45.273	50.9968	51.7906	48.0049	57.2424	DNPH1	6	43225629	43229484	-	1250	protein_coding	2'-deoxynucleoside 5'-phosphate N-hydrolase 1 [Source:HGNC Symbol;Acc:HGNC:21218]	-
ENSG00000111726	15.1198	14.7796	18.5854	17.3075	19.4975	17.6895	CMAS	12	22046174	22065674	+	2018	protein_coding	cytidine monophosphate N-acetylneuraminic acid synthetase [Source:HGNC Symbol;Acc:HGNC:18290]	-
ENSG00000213024	29.1214	29.2295	28.6521	28.9487	26.7765	28.3547	NUP62	19	49906825	49929763	-	6020	protein_coding	nucleoporin 62 [Source:HGNC Symbol;Acc:HGNC:8066]	-
ENSG00000044115	20.5015	21.1992	18.3026	18.5251	19.4668	19.4505	CTNNA1	5	138610967	138935034	+	8830	protein_coding	catenin alpha 1 [Source:HGNC Symbol;Acc:HGNC:2509]	-
ENSG00000139146	23.0497	22.9323	19.3936	20.0267	21.0706	22.5242	SINHCAF	12	31280584	31327058	-	5748	protein_coding	SIN3-HDAC complex associated factor [Source:HGNC Symbol;Acc:HGNC:30702]	-
ENSG00000143228	42.6356	43.8703	27.8117	30.2131	29.9885	31.29	NUF2	1	163266576	163355764	+	3362	protein_coding	NUF2, NDC80 kinetochore complex component [Source:HGNC Symbol;Acc:HGNC:14621]	-
ENSG00000185090	49.0997	46.9012	46.451	45.0071	43.7207	42.6199	MANEAL	1	37793802	37801137	+	3018	protein_coding	mannosidase endo-alpha like [Source:HGNC Symbol;Acc:HGNC:26452]	-
ENSG00000167553	27.7022	28.7788	36.2335	33.1354	30.7331	29.0713	TUBA1C	12	49188736	49274603	+	4631	protein_coding	tubulin alpha 1c [Source:HGNC Symbol;Acc:HGNC:20768]	-
ENSG00000066044	35.9633	34.1266	34.719	35.9275	31.1664	30.0345	ELAVL1	19	7958579	8005659	-	6956	protein_coding	ELAV like RNA binding protein 1 [Source:HGNC Symbol;Acc:HGNC:3312]	-
ENSG00000197694	28.7351	27.3555	27.2228	26.492	23.6739	23.5011	SPTAN1	9	128552558	128633662	+	16236	protein_coding	spectrin alpha, non-erythrocytic 1 [Source:HGNC Symbol;Acc:HGNC:11273]	-
ENSG00000125970	31.1616	30.2917	35.2997	33.3464	32.8156	32.6153	RALY	20	33993646	34108308	+	7513	protein_coding	RALY heterogeneous nuclear ribonucleoprotein [Source:HGNC Symbol;Acc:HGNC:15921]	-
ENSG00000035141	39.3973	40.1117	32.5567	34.5393	33.5929	34.2591	FAM136A	2	70295975	70302090	-	3086	protein_coding	family with sequence similarity 136 member A [Source:HGNC Symbol;Acc:HGNC:25911]	-
ENSG00000173905	27.2553	28.358	38.1965	36.4902	32.05	32.982	GOLIM4	3	168008677	168095975	-	4647	protein_coding	golgi integral membrane protein 4 [Source:HGNC Symbol;Acc:HGNC:15448]	-
ENSG00000100991	26.62	29.2227	31.7695	32.1915	27.7802	28.3657	TRPC4AP	20	35002404	35092871	-	3226	protein_coding	transient receptor potential cation channel subfamily C member 4 associated protein [Source:HGNC Symbol;Acc:HGNC:16181]	-
ENSG00000113648	36.9584	38.2138	36.1962	36.6329	33.8314	33.8506	H2AFY	5	135333900	135399914	-	17730	protein_coding	H2A histone family member Y [Source:HGNC Symbol;Acc:HGNC:4740]	-
ENSG00000141425	34.7744	37.8165	31.5155	33.9364	33.2724	32.3878	RPRD1A	18	35984387	36067576	-	8442	protein_coding	regulation of nuclear pre-mRNA domain containing 1A [Source:HGNC Symbol;Acc:HGNC:25560]	-
ENSG00000126768	31.3559	29.8768	30.5743	32.2463	29.389	33.9294	TIMM17B	X	48893447	48898143	-	2562	protein_coding	translocase of inner mitochondrial membrane 17B [Source:HGNC Symbol;Acc:HGNC:17310]	-
ENSG00000004455	65.1242	65.2494	45.6146	44.9816	47.8914	52.8534	AK2	1	33007940	33080996	-	5727	protein_coding	adenylate kinase 2 [Source:HGNC Symbol;Acc:HGNC:362]	-
ENSG00000088256	35.0954	34.3269	33.2765	33.8043	32.3409	32.0023	GNA11	19	3094410	3124004	+	6242	protein_coding	G protein subunit alpha 11 [Source:HGNC Symbol;Acc:HGNC:4379]	-
ENSG00000159199	38.5511	39.1346	40.4376	42.0248	37.3787	43.8928	ATP5MC1	17	48892765	48895871	+	2615	protein_coding	ATP synthase membrane subunit c locus 1 [Source:HGNC Symbol;Acc:HGNC:841]	-
ENSG00000169925	16.7824	16.1673	20.9374	21.648	18.3886	18.7066	BRD3	9	134030305	134068535	-	6876	protein_coding	bromodomain containing 3 [Source:HGNC Symbol;Acc:HGNC:1104]	-
ENSG00000084774	25.2492	24.9214	29.4642	28.4467	25.7958	25.2253	CAD	2	27217390	27243943	+	8422	protein_coding	carbamoyl-phosphate synthetase 2, aspartate transcarbamylase, and dihydroorotase [Source:HGNC Symbol;Acc:HGNC:1424]	-
ENSG00000141030	31.4298	31.6193	29.8008	29.762	27.6818	28.9506	COPS3	17	17246820	17281293	-	2788	protein_coding	COP9 signalosome subunit 3 [Source:HGNC Symbol;Acc:HGNC:2239]	-
ENSG00000176978	33.535	33.0108	26.6226	24.3126	24.2744	26.7737	DPP7	9	137110542	137115177	-	2820	protein_coding	dipeptidyl peptidase 7 [Source:HGNC Symbol;Acc:HGNC:14892]	-
ENSG00000164237	22.7286	25.0252	28.1492	31.8953	27.7623	29.3035	CMBL	5	10275875	10308026	-	3324	protein_coding	carboxymethylenebutenolidase homolog [Source:HGNC Symbol;Acc:HGNC:25090]	-
ENSG00000116199	45.9067	46.095	38.2874	38.8334	35.1766	34.1505	FAM20B	1	179025804	179076562	+	6039	protein_coding	FAM20B, glycosaminoglycan xylosylkinase [Source:HGNC Symbol;Acc:HGNC:23017]	-
ENSG00000102554	10.0105	10.9918	37.2985	35.515	27.2071	26.4541	KLF5	13	73054976	73077542	+	3893	protein_coding	Kruppel like factor 5 [Source:HGNC Symbol;Acc:HGNC:6349]	zf-C2H2
ENSG00000163875	56.9511	59.2147	37.3464	41.6207	42.0667	44.3617	MEAF6	1	37492575	37514774	-	3487	protein_coding	MYST/Esa1 associated factor 6 [Source:HGNC Symbol;Acc:HGNC:25674]	-
ENSG00000253352	32.9544	31.5971	31.3283	32.6969	32.5282	29.6685	TUG1	22	30969245	30979395	+	10151	bidirectional_promoter_lncRNA	taurine up-regulated 1 [Source:HGNC Symbol;Acc:HGNC:26066]	-
ENSG00000010017	31.6363	32.8502	33.4613	31.1976	30.4521	30.1403	RANBP9	6	13621498	13711564	-	3347	protein_coding	RAN binding protein 9 [Source:HGNC Symbol;Acc:HGNC:13727]	-
ENSG00000104408	42.6691	42.7728	38.5042	40.7912	46.0184	57.3595	EIF3E	8	108201216	108435333	-	6005	protein_coding	eukaryotic translation initiation factor 3 subunit E [Source:HGNC Symbol;Acc:HGNC:3277]	-
ENSG00000109332	38.2578	38.8384	35.5864	36.6012	35.6931	35.8241	UBE2D3	4	102794383	102868896	-	10069	protein_coding	ubiquitin conjugating enzyme E2 D3 [Source:HGNC Symbol;Acc:HGNC:12476]	-
ENSG00000155096	30.4772	32.5379	32.8404	34.0263	33.3082	33.6014	AZIN1	8	102826357	102893864	-	6426	protein_coding	antizyme inhibitor 1 [Source:HGNC Symbol;Acc:HGNC:16432]	-
ENSG00000176087	27.6255	27.9265	30.3636	30.3989	27.9029	26.7378	SLC35A4	5	140564456	140569103	+	4023	protein_coding	solute carrier family 35 member A4 [Source:HGNC Symbol;Acc:HGNC:20753]	-
ENSG00000156802	35.4727	38.1651	30.2881	32.1265	31.4246	30.638	ATAD2	8	123319850	123416350	-	7118	protein_coding	ATPase family, AAA domain containing 2 [Source:HGNC Symbol;Acc:HGNC:30123]	-
ENSG00000115307	32.8909	30.6173	34.1883	33.6598	27.6095	33.2818	AUP1	2	74526645	74529939	-	2634	protein_coding	AUP1, lipid droplet regulating VLDL assembly factor [Source:HGNC Symbol;Acc:HGNC:891]	-
ENSG00000180198	48.1663	50.0408	38.8369	39.0423	42.3806	44.4583	RCC1	1	28505943	28539300	+	3888	protein_coding	regulator of chromosome condensation 1 [Source:HGNC Symbol;Acc:HGNC:1913]	-
ENSG00000137076	21.9729	22.0725	26.0557	24.7206	21.5477	20.8232	TLN1	9	35696948	35732395	-	10076	protein_coding	talin 1 [Source:HGNC Symbol;Acc:HGNC:11845]	-
ENSG00000168078	44.9203	51.2829	45.1132	46.1539	46.9928	57.0043	PBK	8	27809620	27838095	-	2165	protein_coding	PDZ binding kinase [Source:HGNC Symbol;Acc:HGNC:18282]	-
ENSG00000105373	24.7515	23.4887	27.3693	26.6604	29.3124	33.2015	NOP53	19	47745522	47757058	+	5341	protein_coding	NOP53 ribosome biogenesis factor [Source:HGNC Symbol;Acc:HGNC:4333]	-
ENSG00000130382	33.7361	32.9938	34.3563	31.4578	32.4479	30.4244	MLLT1	19	6210379	6279948	-	4740	protein_coding	MLLT1, super elongation complex subunit [Source:HGNC Symbol;Acc:HGNC:7134]	Others
ENSG00000100994	37.9456	37.4184	36.4717	35.6377	33.9255	34.9282	PYGB	20	25248069	25298014	+	4474	protein_coding	glycogen phosphorylase B [Source:HGNC Symbol;Acc:HGNC:9723]	-
ENSG00000137692	41.181	42.1224	35.9273	35.8627	39.7808	47.7887	DCUN1D5	11	103062076	103092215	-	1700	protein_coding	defective in cullin neddylation 1 domain containing 5 [Source:HGNC Symbol;Acc:HGNC:28409]	-
ENSG00000183036	2.42643	2.76581	0.41211	0.467148	0.954756	1.80899	PCP4	21	39867317	39929397	+	1106	protein_coding	Purkinje cell protein 4 [Source:HGNC Symbol;Acc:HGNC:8742]	-
ENSG00000197111	37.5167	39.261	34.2819	33.258	31.8066	31.0221	PCBP2	12	53452102	53481162	+	7926	protein_coding	poly(rC) binding protein 2 [Source:HGNC Symbol;Acc:HGNC:8648]	-
ENSG00000100387	39.1699	39.6404	30.493	32.5673	33.3941	36.2871	RBX1	22	40951347	40973309	+	3092	protein_coding	ring-box 1 [Source:HGNC Symbol;Acc:HGNC:9928]	-
ENSG00000117133	50.3383	58.8809	35.2698	37.2251	40.3584	43.6018	RPF1	1	84479259	84497790	+	1728	protein_coding	ribosome production factor 1 homolog [Source:HGNC Symbol;Acc:HGNC:30350]	-
ENSG00000167986	32.4277	33.3957	32.4307	33.1666	29.6202	31.2133	DDB1	11	61299451	61342596	-	13950	protein_coding	damage specific DNA binding protein 1 [Source:HGNC Symbol;Acc:HGNC:2717]	-
ENSG00000068137	42.1241	37.2726	46.4592	44.1151	38.5414	38.1811	PLEKHH3	17	42667914	42676994	-	4803	protein_coding	pleckstrin homology, MyTH4 and FERM domain containing H3 [Source:HGNC Symbol;Acc:HGNC:26105]	-
ENSG00000163714	29.4742	30.4466	29.6343	31.7584	28.101	27.1875	U2SURP	3	142964497	143060546	+	11118	protein_coding	U2 snRNP associated SURP domain containing [Source:HGNC Symbol;Acc:HGNC:30855]	-
ENSG00000105063	28.0134	26.6293	32.7496	30.5149	25.4699	25.8817	PPP6R1	19	55229780	55258995	-	6583	protein_coding	protein phosphatase 6 regulatory subunit 1 [Source:HGNC Symbol;Acc:HGNC:29195]	-
ENSG00000138363	32.3483	33.6196	33.6674	32.4363	27.7128	27.1834	ATIC	2	215311817	215349773	+	3928	protein_coding	5-aminoimidazole-4-carboxamide ribonucleotide formyltransferase/IMP cyclohydrolase [Source:HGNC Symbol;Acc:HGNC:794]	-
ENSG00000104723	46.1772	47.708	39.8083	38.068	39.8252	41.8267	TUSC3	8	15417215	15766649	+	5190	protein_coding	tumor suppressor candidate 3 [Source:HGNC Symbol;Acc:HGNC:30242]	-
ENSG00000101557	37.935	38.5294	37.6847	38.6874	36.7858	38.4485	USP14	18	158383	214629	+	5987	protein_coding	ubiquitin specific peptidase 14 [Source:HGNC Symbol;Acc:HGNC:12612]	-
ENSG00000198680	11.685	12.6543	11.1061	10.7009	10.8961	10.7509	TUSC1	9	25676389	25678440	-	2052	protein_coding	tumor suppressor candidate 1 [Source:HGNC Symbol;Acc:HGNC:31010]	-
ENSG00000174851	37.8593	37.2547	40.2494	36.886	36.361	38.3443	YIF1A	11	66284580	66289170	-	2370	protein_coding	Yip1 interacting factor homolog A, membrane trafficking protein [Source:HGNC Symbol;Acc:HGNC:16688]	-
ENSG00000167470	25.2477	25.8233	22.0475	22.5208	24.0799	22.7389	MIDN	19	1248553	1259140	+	4492	protein_coding	midnolin [Source:HGNC Symbol;Acc:HGNC:16298]	-
ENSG00000233493	20.5356	18.5277	42.2586	36.6316	18.1809	19.1124	TMEM238	19	55379245	55384598	-	1000	protein_coding	transmembrane protein 238 [Source:HGNC Symbol;Acc:HGNC:40042]	-
ENSG00000102158	16.2828	16.1795	19.2314	19.7336	19.3862	19.6549	MAGT1	X	77826364	77895593	-	4862	protein_coding	magnesium transporter 1 [Source:HGNC Symbol;Acc:HGNC:28880]	-
ENSG00000160803	23.2727	22.4899	23.0533	23.1554	20.3629	21.1121	UBQLN4	1	156035301	156053794	-	3878	protein_coding	ubiquilin 4 [Source:HGNC Symbol;Acc:HGNC:1237]	-
ENSG00000184887	35.5355	35.1972	36.0138	36.3308	33.992	37.0011	BTBD6	14	105248490	105251093	+	2392	protein_coding	BTB domain containing 6 [Source:HGNC Symbol;Acc:HGNC:19897]	-
ENSG00000063322	30.075	29.7215	26.2831	26.0421	26.0144	27.0052	MED29	19	39391303	39400637	+	3835	protein_coding	mediator complex subunit 29 [Source:HGNC Symbol;Acc:HGNC:23074]	-
ENSG00000154978	55.1748	55.9394	39.8522	38.7692	41.957	41.1963	VOPP1	7	55436056	55572988	-	5364	protein_coding	VOPP1, WBP1/VOPP1 family member [Source:HGNC Symbol;Acc:HGNC:34518]	-
ENSG00000182670	43.9155	43.9226	33.9485	36.5144	36.4562	34.0444	TTC3	21	37073226	37203112	+	15883	protein_coding	tetratricopeptide repeat domain 3 [Source:HGNC Symbol;Acc:HGNC:12393]	-
ENSG00000176396	19.5898	20.5281	22.9036	21.8528	23.5052	25.3721	EID2	19	39538705	39540333	-	1629	protein_coding	EP300 interacting inhibitor of differentiation 2 [Source:HGNC Symbol;Acc:HGNC:28292]	-
ENSG00000179950	38.0112	34.7741	33.373	31.2248	30.2436	34.0718	PUF60	8	143816344	143829859	-	5424	protein_coding	poly(U) binding splicing factor 60 [Source:HGNC Symbol;Acc:HGNC:17042]	-
ENSG00000126767	23.4355	21.3498	23.0139	22.0168	21.8612	23.1647	ELK1	X	47635521	47650604	-	3398	protein_coding	ELK1, ETS transcription factor [Source:HGNC Symbol;Acc:HGNC:3321]	ETS
ENSG00000109084	20.267	22.3187	25.5174	27.8938	22.7135	24.5382	TMEM97	17	28319095	28328685	+	3034	protein_coding	transmembrane protein 97 [Source:HGNC Symbol;Acc:HGNC:28106]	-
ENSG00000140105	28.9221	28.2387	43.9654	45.4663	38.3004	40.4449	WARS	14	100333788	100376805	-	6358	protein_coding	tryptophanyl-tRNA synthetase [Source:HGNC Symbol;Acc:HGNC:12729]	-
ENSG00000183726	41.2484	39.7563	28.7568	29.8636	32.5149	33.2583	TMEM50A	1	25337917	25362361	+	3410	protein_coding	transmembrane protein 50A [Source:HGNC Symbol;Acc:HGNC:30590]	-
ENSG00000153147	34.976	36.063	32.2888	33.3291	31.5274	31.2642	SMARCA5	4	143513463	143557486	+	8385	protein_coding	SWI/SNF related, matrix associated, actin dependent regulator of chromatin, subfamily a, member 5 [Source:HGNC Symbol;Acc:HGNC:11101]	-
ENSG00000125351	28.8196	30.6431	24.6632	25.8585	26.5395	28.5215	UPF3B	X	119805311	119852998	-	3081	protein_coding	UPF3B, regulator of nonsense mediated mRNA decay [Source:HGNC Symbol;Acc:HGNC:20439]	-
ENSG00000148337	23.9182	23.711	25.4103	22.6378	21.9085	21.3601	CIZ1	9	128166064	128204383	-	6993	protein_coding	CDKN1A interacting zinc finger protein 1 [Source:HGNC Symbol;Acc:HGNC:16744]	Others
ENSG00000130811	31.379	31.0617	30.3153	30.9911	30.1071	32.3972	EIF3G	19	10115017	10119918	-	3486	protein_coding	eukaryotic translation initiation factor 3 subunit G [Source:HGNC Symbol;Acc:HGNC:3274]	-
ENSG00000086475	22.7927	22.7986	20.2475	19.6673	22.2826	20.9901	SEPHS1	10	13317424	13348298	-	3888	protein_coding	selenophosphate synthetase 1 [Source:HGNC Symbol;Acc:HGNC:19685]	-
ENSG00000156970	32.7412	34.5283	33.2986	33.3016	29.9306	30.6308	BUB1B	15	40161023	40221136	+	4476	protein_coding	BUB1 mitotic checkpoint serine/threonine kinase B [Source:HGNC Symbol;Acc:HGNC:1149]	-
ENSG00000111057	25.961	25.0069	25.8795	25.0145	23.027	24.4277	KRT18	12	52948871	52952901	+	3218	protein_coding	keratin 18 [Source:HGNC Symbol;Acc:HGNC:6430]	-
ENSG00000138073	26.6613	25.7714	30.8283	30.5252	29.4768	30.1915	PREB	2	27130756	27134675	-	3221	protein_coding	prolactin regulatory element binding [Source:HGNC Symbol;Acc:HGNC:9356]	Others
ENSG00000242485	50.3463	49.8228	33.1639	36.7671	39.1432	41.2636	MRPL20	1	1401908	1407313	-	2788	protein_coding	mitochondrial ribosomal protein L20 [Source:HGNC Symbol;Acc:HGNC:14478]	-
ENSG00000140632	34.5986	35.4221	35.116	34.7309	33.2458	34.8152	GLYR1	16	4803203	4847342	-	5470	protein_coding	glyoxylate reductase 1 homolog [Source:HGNC Symbol;Acc:HGNC:24434]	-
ENSG00000169718	28.4551	27.5065	28.9369	27.9735	25.4238	25.2066	DUS1L	17	82057506	82065887	-	5999	protein_coding	dihydrouridine synthase 1 like [Source:HGNC Symbol;Acc:HGNC:30086]	-
ENSG00000167900	27.3046	26.0943	27.9207	28.79	27.2113	31.6869	TK1	17	78174075	78187233	-	1861	protein_coding	thymidine kinase 1 [Source:HGNC Symbol;Acc:HGNC:11830]	-
ENSG00000123179	38.7376	36.0822	35.1178	35.3744	36.1781	39.3129	EBPL	13	49660723	49691475	-	1500	protein_coding	EBP like [Source:HGNC Symbol;Acc:HGNC:18061]	-
ENSG00000160633	28.805	28.9315	31.4092	30.7899	27.3145	28.3834	SAFB	19	5623035	5668478	+	7036	protein_coding	scaffold attachment factor B [Source:HGNC Symbol;Acc:HGNC:10520]	-
ENSG00000143753	41.5221	43.0404	34.5632	35.992	34.1003	36.8454	DEGS1	1	224175756	224193441	+	2515	protein_coding	delta 4-desaturase, sphingolipid 1 [Source:HGNC Symbol;Acc:HGNC:13709]	-
ENSG00000167863	32.1762	34.0834	35.2673	33.469	28.2061	32.2328	ATP5PD	17	75038863	75046985	-	3231	protein_coding	ATP synthase peripheral stalk subunit d [Source:HGNC Symbol;Acc:HGNC:845]	-
ENSG00000106462	37.1687	38.059	32.3695	32.9286	33.0781	31.635	EZH2	7	148807383	148884321	-	4522	protein_coding	enhancer of zeste 2 polycomb repressive complex 2 subunit [Source:HGNC Symbol;Acc:HGNC:3527]	-
ENSG00000109805	43.8171	46.3106	37.684	38.8471	38.1864	36.7841	NCAPG	4	17810902	17844862	+	4921	protein_coding	non-SMC condensin I complex subunit G [Source:HGNC Symbol;Acc:HGNC:24304]	-
ENSG00000104388	36.4959	36.661	33.7429	34.487	36.4757	40.4708	RAB2A	8	60516857	60623627	+	5654	protein_coding	RAB2A, member RAS oncogene family [Source:HGNC Symbol;Acc:HGNC:9763]	-
ENSG00000173511	43.5755	38.7211	40.9646	37.6548	36.313	37.1796	VEGFB	11	64234538	64238793	+	1545	protein_coding	vascular endothelial growth factor B [Source:HGNC Symbol;Acc:HGNC:12681]	-
ENSG00000111530	28.5354	29.3058	28.9112	30.3378	28.969	29.5124	CAND1	12	67269281	67319951	+	13655	protein_coding	cullin associated and neddylation dissociated 1 [Source:HGNC Symbol;Acc:HGNC:30688]	-
ENSG00000171848	33.5484	35.2902	37.7861	36.3986	33.3877	33.5017	RRM2	2	10120698	10131419	+	5323	protein_coding	ribonucleotide reductase regulatory subunit M2 [Source:HGNC Symbol;Acc:HGNC:10452]	-
ENSG00000198171	36.9719	34.0592	33.0543	37.5655	32.6041	32.5046	DDRGK1	20	3190350	3204685	-	1832	protein_coding	DDRGK domain containing 1 [Source:HGNC Symbol;Acc:HGNC:16110]	-
ENSG00000114354	24.5789	24.4526	27.3283	28.4715	27.4328	25.8195	TFG	3	100709331	100748966	+	4994	protein_coding	TRK-fused gene [Source:HGNC Symbol;Acc:HGNC:11758]	-
ENSG00000122068	41.0596	42.6708	37.6157	37.8888	40.5393	41.9307	FYTTD1	3	197737179	197787596	+	8025	protein_coding	forty-two-three domain containing 1 [Source:HGNC Symbol;Acc:HGNC:25407]	-
ENSG00000125841	33.8939	30.9568	37.7849	35.1608	33.0129	35.2564	NRSN2	20	346782	359660	+	2933	protein_coding	neurensin 2 [Source:HGNC Symbol;Acc:HGNC:16229]	-
ENSG00000188042	12.3425	12.9239	12.3152	13.4156	11.6123	11.572	ARL4C	2	234493041	234497053	-	4013	protein_coding	ADP ribosylation factor like GTPase 4C [Source:HGNC Symbol;Acc:HGNC:698]	-
ENSG00000104805	13.4995	12.7761	18.9866	18.3333	16.9092	16.115	NUCB1	19	48900050	48923372	+	3937	protein_coding	nucleobindin 1 [Source:HGNC Symbol;Acc:HGNC:8043]	-
ENSG00000149503	31.2893	30.2772	34.6311	34.2134	29.4374	29.9687	INCENP	11	62123973	62153163	+	4473	protein_coding	inner centromere protein [Source:HGNC Symbol;Acc:HGNC:6058]	-
ENSG00000041357	35.9829	37.5437	31.6074	32.6572	35.2079	42.6718	PSMA4	15	78540405	78552419	+	6996	protein_coding	proteasome subunit alpha 4 [Source:HGNC Symbol;Acc:HGNC:9533]	-
ENSG00000198700	44.1943	44.2925	35.035	33.6321	31.612	31.2018	IPO9	1	201829141	201884294	+	11915	protein_coding	importin 9 [Source:HGNC Symbol;Acc:HGNC:19425]	-
ENSG00000108848	38.0844	40.3948	32.6486	33.5443	34.1899	32.039	LUC7L3	17	50719544	50756213	+	8151	protein_coding	LUC7 like 3 pre-mRNA splicing factor [Source:HGNC Symbol;Acc:HGNC:24309]	-
ENSG00000011009	41.6029	40.0957	35.5811	31.7152	33.4718	36.0119	LYPLA2	1	23790970	23795539	+	2196	protein_coding	lysophospholipase II [Source:HGNC Symbol;Acc:HGNC:6738]	-
ENSG00000155561	33.6455	34.159	33.1678	33.0927	31.3045	29.9709	NUP205	7	135557919	135648757	+	7619	protein_coding	nucleoporin 205 [Source:HGNC Symbol;Acc:HGNC:18658]	-
ENSG00000197172	50.1666	48.2888	44.8769	46.5915	44.2848	50.9555	MAGEA6	X	152766136	152769747	-	1863	protein_coding	MAGE family member A6 [Source:HGNC Symbol;Acc:HGNC:6804]	-
ENSG00000017260	19.3349	19.7454	29.7066	31.1586	25.5087	25.9399	ATP2C1	3	130850595	131016712	+	8533	protein_coding	ATPase secretory pathway Ca2+ transporting 1 [Source:HGNC Symbol;Acc:HGNC:13211]	-
ENSG00000261236	42.1692	40.7294	40.0738	39.2783	37.374	40.1685	BOP1	8	144262102	144291370	-	3716	protein_coding	block of proliferation 1 [Source:HGNC Symbol;Acc:HGNC:15519]	-
ENSG00000103018	17.7732	18.8737	16.8278	17.297	17.2658	17.2148	CYB5B	16	69424525	69466266	+	6903	protein_coding	cytochrome b5 type B [Source:HGNC Symbol;Acc:HGNC:24374]	-
ENSG00000253719	33.9497	35.2641	29.0287	29.4345	28.764	29.2545	ATXN7L3B	12	74537827	74545430	+	7604	protein_coding	ataxin 7 like 3B [Source:HGNC Symbol;Acc:HGNC:37931]	-
ENSG00000106263	32.8461	31.3693	33.1935	31.782	30.0429	30.5854	EIF3B	7	2354086	2380745	+	8998	protein_coding	eukaryotic translation initiation factor 3 subunit B [Source:HGNC Symbol;Acc:HGNC:3280]	-
ENSG00000183648	37.0972	38.0638	33.4918	37.0548	33.2112	48.5331	NDUFB1	14	92116122	92121917	-	2263	protein_coding	NADH:ubiquinone oxidoreductase subunit B1 [Source:HGNC Symbol;Acc:HGNC:7695]	-
ENSG00000132824	22.1001	23.8274	27.5025	29.9651	25.6174	25.1507	SERINC3	20	44496221	44522109	-	4683	protein_coding	serine incorporator 3 [Source:HGNC Symbol;Acc:HGNC:11699]	-
ENSG00000108829	25.0338	25.5651	27.9546	28.9536	27.1952	29.4478	LRRC59	17	50375059	50397553	-	4570	protein_coding	leucine rich repeat containing 59 [Source:HGNC Symbol;Acc:HGNC:28817]	-
ENSG00000170779	36.8193	38.8833	35.368	33.8208	36.466	41.5678	CDCA4	14	105009573	105021148	-	2513	protein_coding	cell division cycle associated 4 [Source:HGNC Symbol;Acc:HGNC:14625]	-
ENSG00000013810	40.9129	40.5707	35.4792	35.1488	33.3434	34.7378	TACC3	4	1721490	1745176	+	6528	protein_coding	transforming acidic coiled-coil containing protein 3 [Source:HGNC Symbol;Acc:HGNC:11524]	-
ENSG00000113387	33.5748	34.8321	26.8932	28.4155	30.3417	36.5012	SUB1	5	32531633	32604079	+	9324	protein_coding	SUB1 homolog, transcriptional regulator [Source:HGNC Symbol;Acc:HGNC:19985]	PC4
ENSG00000143013	43.4673	42.6157	35.3195	35.9266	38.0482	37.577	LMO4	1	87328468	87348923	+	5833	protein_coding	LIM domain only 4 [Source:HGNC Symbol;Acc:HGNC:6644]	-
ENSG00000164105	40.2191	37.4737	43.9516	42.5075	40.7289	43.3574	SAP30	4	173369969	173377532	+	1320	protein_coding	Sin3A associated protein 30 [Source:HGNC Symbol;Acc:HGNC:10532]	-
ENSG00000136937	26.5095	27.0358	28.0499	28.3477	26.7788	26.9709	NCBP1	9	97633626	97673748	+	5548	protein_coding	nuclear cap binding protein subunit 1 [Source:HGNC Symbol;Acc:HGNC:7658]	-
ENSG00000171552	26.7581	21.9959	28.0573	27.2053	20.9607	23.4976	BCL2L1	20	31664452	31723989	-	3314	protein_coding	BCL2 like 1 [Source:HGNC Symbol;Acc:HGNC:992]	-
ENSG00000109062	1.58765	1.36642	4.13463	2.56659	4.24407	4.45772	SLC9A3R1	17	74748652	74769353	+	2315	protein_coding	SLC9A3 regulator 1 [Source:HGNC Symbol;Acc:HGNC:11075]	-
ENSG00000162736	16.95	17.468	16.4226	16.8798	14.6366	14.137	NCSTN	1	160343272	160358952	+	4175	protein_coding	nicastrin [Source:HGNC Symbol;Acc:HGNC:17091]	-
ENSG00000230989	26.3187	29.8709	24.2407	24.9247	26.2406	27.854	HSBP1	16	83807843	83819737	+	9525	protein_coding	heat shock factor binding protein 1 [Source:HGNC Symbol;Acc:HGNC:5203]	-
ENSG00000048828	26.7485	27.9769	31.1196	29.699	25.9956	24.8712	FAM120A	9	93451722	93566107	+	7204	protein_coding	family with sequence similarity 120A [Source:HGNC Symbol;Acc:HGNC:13247]	-
ENSG00000136295	36.761	34.9371	31.5846	28.9903	32.9821	28.9242	TTYH3	7	2631951	2664802	+	6129	protein_coding	tweety family member 3 [Source:HGNC Symbol;Acc:HGNC:22222]	-
ENSG00000134758	38.3551	42.2905	31.8447	34.1313	35.1684	35.4199	RNF138	18	32091855	32131561	+	3795	protein_coding	ring finger protein 138 [Source:HGNC Symbol;Acc:HGNC:17765]	zf-MIZ
ENSG00000141380	22.9409	24.0455	24.6931	26.2033	25.4141	25.5286	SS18	18	26016253	26091217	-	6144	protein_coding	SS18, nBAF chromatin remodeling complex subunit [Source:HGNC Symbol;Acc:HGNC:11340]	-
ENSG00000163918	35.4087	35.9095	32.4807	31.6171	33.8705	33.0805	RFC4	3	186789880	186807058	-	2997	protein_coding	replication factor C subunit 4 [Source:HGNC Symbol;Acc:HGNC:9972]	-
ENSG00000143183	22.7864	23.8921	17.9692	18.2554	19.2558	23.3272	TMCO1	1	165724293	165827755	-	5584	protein_coding	transmembrane and coiled-coil domains 1 [Source:HGNC Symbol;Acc:HGNC:18188]	-
ENSG00000149187	39.8644	42.3407	37.4097	37.5191	35.5009	35.529	CELF1	11	47465933	47565569	-	10452	protein_coding	CUGBP Elav-like family member 1 [Source:HGNC Symbol;Acc:HGNC:2549]	-
ENSG00000124541	27.2446	28.271	28.3767	27.3048	26.3803	28.1346	RRP36	6	43021645	43034156	+	2212	protein_coding	ribosomal RNA processing 36 [Source:HGNC Symbol;Acc:HGNC:21374]	-
ENSG00000029363	20.2075	20.8137	20.689	20.7956	19.2979	19.1373	BCLAF1	6	136256627	136289851	-	9533	protein_coding	BCL2 associated transcription factor 1 [Source:HGNC Symbol;Acc:HGNC:16863]	Others
ENSG00000108588	25.1901	26.6168	27.6987	28.3102	27.4739	27.2018	CCDC47	17	63745250	63776351	-	4537	protein_coding	coiled-coil domain containing 47 [Source:HGNC Symbol;Acc:HGNC:24856]	-
ENSG00000090889	24.3114	25.7124	24.3619	24.2775	24.7332	23.2418	KIF4A	X	70290090	70420832	+	4533	protein_coding	kinesin family member 4A [Source:HGNC Symbol;Acc:HGNC:13339]	-
ENSG00000116754	42.2968	43.4382	31.7844	33.3122	34.4565	32.3811	SRSF11	1	70205682	70253052	+	8473	protein_coding	serine and arginine rich splicing factor 11 [Source:HGNC Symbol;Acc:HGNC:10782]	-
ENSG00000056097	24.2395	26.5418	26.6608	26.4419	25.7136	24.814	ZFR	5	32354350	32444761	-	6792	protein_coding	zinc finger RNA binding protein [Source:HGNC Symbol;Acc:HGNC:17277]	-
ENSG00000179134	26.1685	24.864	31.195	30.7165	24.5711	23.0484	SAMD4B	19	39342396	39385710	+	8057	protein_coding	sterile alpha motif domain containing 4B [Source:HGNC Symbol;Acc:HGNC:25492]	-
ENSG00000198561	23.129	23.3704	26.858	27.0548	24.1194	25.2484	CTNND1	11	57753243	57819546	+	8798	protein_coding	catenin delta 1 [Source:HGNC Symbol;Acc:HGNC:2515]	-
ENSG00000130309	25.0623	26.3618	34.1912	32.1598	30.7325	31.7089	COLGALT1	19	17555594	17583162	+	4900	protein_coding	collagen beta(1-O)galactosyltransferase 1 [Source:HGNC Symbol;Acc:HGNC:26182]	-
ENSG00000176393	43.6835	41.4957	43.9642	44.1817	36.9772	38.3041	RNPEP	1	201982372	202006147	+	3479	protein_coding	arginyl aminopeptidase [Source:HGNC Symbol;Acc:HGNC:10078]	-
ENSG00000136636	49.8888	50.2694	39.4194	39.8637	41.0026	38.6579	KCTD3	1	215567392	215621807	+	4929	protein_coding	potassium channel tetramerization domain containing 3 [Source:HGNC Symbol;Acc:HGNC:21305]	-
ENSG00000144136	42.9938	44.6405	33.2631	32.3044	30.5005	31.5605	SLC20A1	2	112645857	112663827	+	5577	protein_coding	solute carrier family 20 member 1 [Source:HGNC Symbol;Acc:HGNC:10946]	-
ENSG00000181788	40.0821	38.1351	39.9339	39.9592	39.0694	38.5478	SIAH2	3	150741127	150763477	-	2617	protein_coding	siah E3 ubiquitin protein ligase 2 [Source:HGNC Symbol;Acc:HGNC:10858]	-
ENSG00000114503	60.8381	64.3022	30.1121	30.0766	31.7986	31.6792	NCBP2	3	196935402	196942597	-	5114	protein_coding	nuclear cap binding protein subunit 2 [Source:HGNC Symbol;Acc:HGNC:7659]	-
ENSG00000075218	25.1265	23.9199	23.5925	24.189	23.2479	21.9938	GTSE1	22	46296741	46330810	+	4242	protein_coding	G2 and S-phase expressed 1 [Source:HGNC Symbol;Acc:HGNC:13698]	-
ENSG00000138279	23.2992	23.0284	27.0965	27.5122	26.6453	25.1482	ANXA7	10	73375101	73414076	-	2862	protein_coding	annexin A7 [Source:HGNC Symbol;Acc:HGNC:545]	-
ENSG00000105185	24.988	29.1914	32.1955	31.9448	31.2596	36.9236	PDCD5	19	32581068	32587452	+	2253	protein_coding	programmed cell death 5 [Source:HGNC Symbol;Acc:HGNC:8764]	-
ENSG00000119541	23.1872	25.9158	26.8301	28.2939	26.5573	27.2224	VPS4B	18	63389190	63422483	-	4315	protein_coding	vacuolar protein sorting 4 homolog B [Source:HGNC Symbol;Acc:HGNC:10895]	-
ENSG00000165661	36.7038	36.8715	32.7867	33.4863	31.8237	30.1146	QSOX2	9	136206333	136245841	-	4530	protein_coding	quiescin sulfhydryl oxidase 2 [Source:HGNC Symbol;Acc:HGNC:30249]	-
ENSG00000104886	28.9004	28.1152	32.1301	30.8668	30.5944	32.4277	PLEKHJ1	19	2230084	2237704	-	4655	protein_coding	pleckstrin homology domain containing J1 [Source:HGNC Symbol;Acc:HGNC:18211]	-
ENSG00000122203	23.656	24.6645	23.0757	22.8488	25.2033	26.5575	KIAA1191	5	176346061	176361968	-	3973	protein_coding	KIAA1191 [Source:HGNC Symbol;Acc:HGNC:29209]	-
ENSG00000164109	45.7949	48.1868	35.5926	39.3792	41.6301	51.2406	MAD2L1	4	120055608	120067074	-	5748	protein_coding	mitotic arrest deficient 2 like 1 [Source:HGNC Symbol;Acc:HGNC:6763]	-
ENSG00000065000	29.81	27.7832	32.1901	30.0834	28.8059	27.5879	AP3D1	19	2100988	2164468	-	8613	protein_coding	adaptor related protein complex 3 subunit delta 1 [Source:HGNC Symbol;Acc:HGNC:568]	-
ENSG00000167674	28.9053	28.8181	25.491	26.1398	27.1687	29.7242	HDGFL2	19	4472287	4502211	+	4299	protein_coding	HDGF like 2 [Source:HGNC Symbol;Acc:HGNC:14680]	-
ENSG00000006712	24.3374	24.286	21.0618	23.0641	20.0475	23.2865	PAF1	19	39385852	39391195	-	2668	protein_coding	PAF1 homolog, Paf1/RNA polymerase II complex component [Source:HGNC Symbol;Acc:HGNC:25459]	-
ENSG00000126012	19.6605	19.0316	22.5625	22.7399	21.4432	21.6228	KDM5C	X	53191321	53225422	-	8727	protein_coding	lysine demethylase 5C [Source:HGNC Symbol;Acc:HGNC:11114]	ARID
ENSG00000070061	27.096	28.1573	31.7062	33.4876	28.7098	28.7718	ELP1	9	108867517	108934116	-	6048	protein_coding	elongator complex protein 1 [Source:HGNC Symbol;Acc:HGNC:5959]	-
ENSG00000120509	25.8404	25.603	24.5402	27.558	24.9826	28.8391	PDZD11	X	70286595	70290514	-	1393	protein_coding	PDZ domain containing 11 [Source:HGNC Symbol;Acc:HGNC:28034]	-
ENSG00000120948	34.3062	34.1486	29.0227	30.2119	28.4876	28.6715	TARDBP	1	11012344	11026420	+	6071	protein_coding	TAR DNA binding protein [Source:HGNC Symbol;Acc:HGNC:11571]	-
ENSG00000171490	35.6169	35.8491	31.2633	31.4507	33.1214	32.9123	RSL1D1	16	11833850	11851585	-	6167	protein_coding	ribosomal L1 domain containing 1 [Source:HGNC Symbol;Acc:HGNC:24534]	-
ENSG00000067167	23.8143	24.5785	23.8089	25.0206	25.6313	26.8415	TRAM1	8	70573442	70608387	-	3878	protein_coding	translocation associated membrane protein 1 [Source:HGNC Symbol;Acc:HGNC:20568]	-
ENSG00000188021	15.3228	16.1726	19.2262	18.7246	18.7553	17.4259	UBQLN2	X	56563639	56567868	+	4230	protein_coding	ubiquilin 2 [Source:HGNC Symbol;Acc:HGNC:12509]	-
ENSG00000153904	20.0128	22.0226	20.6829	20.2459	21.5687	21.3233	DDAH1	1	85318481	85578363	-	4568	protein_coding	dimethylarginine dimethylaminohydrolase 1 [Source:HGNC Symbol;Acc:HGNC:2715]	-
ENSG00000127445	29.8975	28.4251	29.1229	30.152	30.2693	33.1345	PIN1	19	9835257	9849682	+	4570	protein_coding	peptidylprolyl cis/trans isomerase, NIMA-interacting 1 [Source:HGNC Symbol;Acc:HGNC:8988]	-
ENSG00000212900	0	0	0	0	0	0	KRTAP3-2	17	40999193	40999894	-	702	protein_coding	keratin associated protein 3-2 [Source:HGNC Symbol;Acc:HGNC:16779]	-
ENSG00000137504	40.5256	42.6194	27.9474	27.7892	31.4074	29.2611	CREBZF	11	85659708	85682908	-	5587	protein_coding	CREB/ATF bZIP transcription factor [Source:HGNC Symbol;Acc:HGNC:24905]	TF_bZIP
ENSG00000177732	39.3384	34.6711	35.7069	33.109	36.7588	35.4798	SOX12	20	325595	330224	+	4630	protein_coding	SRY-box 12 [Source:HGNC Symbol;Acc:HGNC:11198]	HMG
ENSG00000197157	26.8812	27.4667	27.8886	29.7918	26.7981	27.816	SND1	7	127652180	128092609	+	6500	protein_coding	staphylococcal nuclease and tudor domain containing 1 [Source:HGNC Symbol;Acc:HGNC:30646]	-
ENSG00000110880	45.809	45.5855	41.3987	41.5817	41.1459	43.3332	CORO1C	12	108645109	108731596	-	6532	protein_coding	coronin 1C [Source:HGNC Symbol;Acc:HGNC:2254]	-
ENSG00000163479	21.5167	20.7595	16.8584	16.3522	17.2504	18.4449	SSR2	1	156009048	156020959	-	6651	protein_coding	signal sequence receptor subunit 2 [Source:HGNC Symbol;Acc:HGNC:11324]	-
ENSG00000129354	26.324	26.2829	31.5274	33.9543	27.6007	28.0616	AP1M2	19	10572671	10587315	-	2214	protein_coding	adaptor related protein complex 1 subunit mu 2 [Source:HGNC Symbol;Acc:HGNC:558]	-
ENSG00000198961	25.6082	27.3519	29.6798	31.9685	32.8076	34.3641	PJA2	5	109334709	109409994	-	5217	protein_coding	praja ring finger ubiquitin ligase 2 [Source:HGNC Symbol;Acc:HGNC:17481]	-
ENSG00000204209	24.2515	23.6137	27.1728	27.5086	25.8288	25.489	DAXX	6	33318558	33323016	-	3084	protein_coding	death domain associated protein [Source:HGNC Symbol;Acc:HGNC:2681]	-
ENSG00000174173	28.2429	29.6428	25.6246	24.0272	26.968	27.218	TRMT10C	3	101561862	101566446	+	1888	protein_coding	tRNA methyltransferase 10C, mitochondrial RNase P subunit [Source:HGNC Symbol;Acc:HGNC:26022]	-
ENSG00000276293	32.5029	32.2682	30.2377	29.922	30.9144	30.9041	PIP4K2B	17	38765689	38800126	-	6135	protein_coding	phosphatidylinositol-5-phosphate 4-kinase type 2 beta [Source:HGNC Symbol;Acc:HGNC:8998]	-
ENSG00000212901	0	0	0	0	0	0.0726223	KRTAP3-1	17	41008521	41019324	-	725	protein_coding	keratin associated protein 3-1 [Source:HGNC Symbol;Acc:HGNC:16778]	-
ENSG00000130312	29.7235	28.5966	37.8477	37.4476	34.9917	38.7857	MRPL34	19	17292609	17306843	+	1686	protein_coding	mitochondrial ribosomal protein L34 [Source:HGNC Symbol;Acc:HGNC:14488]	-
ENSG00000255112	8.99739	9.18543	15.7986	16.3256	16.0855	16.1367	CHMP1B	18	11851396	11854449	+	3054	protein_coding	charged multivesicular body protein 1B [Source:HGNC Symbol;Acc:HGNC:24287]	-
ENSG00000100243	29.1455	30.0065	28.158	26.6248	27.925	28.0665	CYB5R3	22	42617840	42649568	-	5973	protein_coding	cytochrome b5 reductase 3 [Source:HGNC Symbol;Acc:HGNC:2873]	-
ENSG00000005194	23.5753	23.9733	25.5703	24.4861	22.9491	23.4072	CIAPIN1	16	57428169	57447528	-	3509	protein_coding	cytokine induced apoptosis inhibitor 1 [Source:HGNC Symbol;Acc:HGNC:28050]	-
ENSG00000265660	21.3639	36.7196	45.8545	29.8356	27.8054	23.7301	MIR4664	8	143733083	143733153	-	71	miRNA	microRNA 4664 [Source:HGNC Symbol;Acc:HGNC:41777]	-
ENSG00000174871	37.8405	35.7693	41.0696	41.7278	34.9272	32.6239	CNIH2	11	66278190	66285301	+	2069	protein_coding	cornichon family AMPA receptor auxiliary protein 2 [Source:HGNC Symbol;Acc:HGNC:28744]	-
ENSG00000070610	28.6901	28.8628	29.0658	27.6244	25.073	24.8402	GBA2	9	35736866	35749228	-	4803	protein_coding	glucosylceramidase beta 2 [Source:HGNC Symbol;Acc:HGNC:18986]	-
ENSG00000104413	27.2851	28.1584	29.0907	29.1241	25.5408	25.791	ESRP1	8	94641074	94707466	+	4875	protein_coding	epithelial splicing regulatory protein 1 [Source:HGNC Symbol;Acc:HGNC:25966]	-
ENSG00000182718	0.44297	0.571212	5.4458	5.56833	4.88562	5.74008	ANXA2	15	60347134	60402883	-	8824	protein_coding	annexin A2 [Source:HGNC Symbol;Acc:HGNC:537]	-
ENSG00000120685	30.6892	29.3582	30.7809	31.4026	27.9673	27.1497	PROSER1	13	39009866	39038076	-	7315	protein_coding	proline and serine rich 1 [Source:HGNC Symbol;Acc:HGNC:20291]	-
ENSG00000137710	29.8471	32.4541	30.8006	32.9823	33.7982	33.8639	RDX	11	109864295	110296722	-	8528	protein_coding	radixin [Source:HGNC Symbol;Acc:HGNC:9944]	-
ENSG00000099995	31.8661	30.7518	27.3046	28.2456	26.0568	27.1783	SF3A1	22	30331988	30356947	-	6329	protein_coding	splicing factor 3a subunit 1 [Source:HGNC Symbol;Acc:HGNC:10765]	-
ENSG00000106554	37.543	38.9087	30.5623	33.0528	32.8263	36.9848	CHCHD3	7	132784868	133082088	-	3428	protein_coding	coiled-coil-helix-coiled-coil-helix domain containing 3 [Source:HGNC Symbol;Acc:HGNC:21906]	-
ENSG00000154518	41.0788	44.6564	37.1281	38.4909	34.684	40.0708	ATP5MC3	2	175176258	175184607	-	6780	protein_coding	ATP synthase membrane subunit c locus 3 [Source:HGNC Symbol;Acc:HGNC:843]	-
ENSG00000022840	23.855	22.5939	24.9504	24.5703	23.1382	22.8027	RNF10	12	120533480	120577594	+	5911	protein_coding	ring finger protein 10 [Source:HGNC Symbol;Acc:HGNC:10055]	-
ENSG00000197063	30.0528	29.1342	33.2054	31.8611	28.9101	27.9899	MAFG	17	81918270	81927714	-	5220	protein_coding	MAF bZIP transcription factor G [Source:HGNC Symbol;Acc:HGNC:6781]	TF_bZIP
ENSG00000176022	49.1413	48.1917	31.6781	30.2917	35.2976	35.3937	B3GALT6	1	1232226	1235041	+	2816	protein_coding	beta-1,3-galactosyltransferase 6 [Source:HGNC Symbol;Acc:HGNC:17978]	-
ENSG00000196396	33.8258	33.7462	31.4046	30.89	29.3919	29.42	PTPN1	20	50510321	50585241	+	4041	protein_coding	protein tyrosine phosphatase, non-receptor type 1 [Source:HGNC Symbol;Acc:HGNC:9642]	-
ENSG00000132002	36.4782	36.5599	31.0317	31.6725	34.0334	35.0291	DNAJB1	19	14514770	14529770	-	3672	protein_coding	DnaJ heat shock protein family (Hsp40) member B1 [Source:HGNC Symbol;Acc:HGNC:5270]	-
ENSG00000187555	28.6977	30.6914	31.4577	31.8726	28.4548	29.672	USP7	16	8892094	8964514	-	7969	protein_coding	ubiquitin specific peptidase 7 [Source:HGNC Symbol;Acc:HGNC:12630]	-
ENSG00000151725	40.7963	44.1784	35.7429	36.1824	39.9256	37.1928	CENPU	4	184694618	184734133	-	2953	protein_coding	centromere protein U [Source:HGNC Symbol;Acc:HGNC:21348]	-
ENSG00000119414	22.6767	22.9629	23.595	24.3157	23.7668	22.1957	PPP6C	9	125146573	125189939	-	4443	protein_coding	protein phosphatase 6 catalytic subunit [Source:HGNC Symbol;Acc:HGNC:9323]	-
ENSG00000087586	29.6281	31.532	31.7339	35.1679	29.6197	27.2966	AURKA	20	56369389	56392337	-	2928	protein_coding	aurora kinase A [Source:HGNC Symbol;Acc:HGNC:11393]	-
ENSG00000090060	36.1482	38.3583	33.536	35.3361	35.1042	33.7329	PAPOLA	14	96501433	96567111	+	12766	protein_coding	poly(A) polymerase alpha [Source:HGNC Symbol;Acc:HGNC:14981]	-
ENSG00000144580	29.4291	30.9821	31.9227	32.5004	29.0971	31.0989	CNOT9	2	218568580	218597080	+	5289	protein_coding	CCR4-NOT transcription complex subunit 9 [Source:HGNC Symbol;Acc:HGNC:10445]	-
ENSG00000163938	34.9722	36.2699	25.4135	26.4095	28.2414	30.2451	GNL3	3	52681156	52694492	+	3318	protein_coding	G protein nucleolar 3 [Source:HGNC Symbol;Acc:HGNC:29931]	-
ENSG00000162368	17.939	19.3158	19.2257	20.336	20.1011	21.5043	CMPK1	1	47333797	47378839	+	3844	protein_coding	cytidine/uridine monophosphate kinase 1 [Source:HGNC Symbol;Acc:HGNC:18170]	-
ENSG00000224243	43.7816	47.3263	25.5675	25.8807	33.6121	29.2721	SOX1-OT	13	112107119	112108015	+	545	lincRNA	SOX1 overlapping transcript [Source:HGNC Symbol;Acc:HGNC:42733]	-
ENSG00000072062	22.6465	23.3382	27.5333	27.4899	25.9671	25.3401	PRKACA	19	14091688	14118084	-	6144	protein_coding	protein kinase cAMP-activated catalytic subunit alpha [Source:HGNC Symbol;Acc:HGNC:9380]	-
ENSG00000214253	34.8738	34.0447	35.8033	36.0371	34.1202	43.5582	FIS1	7	101239458	101252316	-	1795	protein_coding	fission, mitochondrial 1 [Source:HGNC Symbol;Acc:HGNC:21689]	-
ENSG00000142208	46.8464	44.2566	42.4328	40.4371	38.4418	41.0615	AKT1	14	104769349	104795751	-	11162	protein_coding	AKT serine/threonine kinase 1 [Source:HGNC Symbol;Acc:HGNC:391]	-
ENSG00000178202	18.1457	19.1733	22.8999	23.0963	20.1925	20.3518	KDELC2	11	108472105	108498432	-	4993	protein_coding	KDEL motif containing 2 [Source:HGNC Symbol;Acc:HGNC:28496]	-
ENSG00000167130	30.7393	32.4737	27.0124	27.0624	27.5182	29.9192	DOLPP1	9	129081100	129090438	+	2249	protein_coding	dolichyldiphosphatase 1 [Source:HGNC Symbol;Acc:HGNC:29565]	-
ENSG00000085662	39.6583	38.9307	35.3676	38.7782	38.1842	41.9915	AKR1B1	7	134442350	134459284	-	3660	protein_coding	aldo-keto reductase family 1 member B [Source:HGNC Symbol;Acc:HGNC:381]	-
ENSG00000149532	32.1855	30.8394	29.5794	30.1303	28.7744	27.3374	CPSF7	11	61402641	61430031	-	6036	protein_coding	cleavage and polyadenylation specific factor 7 [Source:HGNC Symbol;Acc:HGNC:30098]	-
ENSG00000144867	30.7191	31.7841	37.7128	37.724	33.6317	36.0371	SRPRB	3	133784033	133825772	+	4180	protein_coding	SRP receptor subunit beta [Source:HGNC Symbol;Acc:HGNC:24085]	-
ENSG00000133878	57.4015	52.0233	39.1252	40.2859	46.5154	48.3919	DUSP26	8	33591332	33600106	-	2052	protein_coding	dual specificity phosphatase 26 [Source:HGNC Symbol;Acc:HGNC:28161]	-
ENSG00000126878	14.4005	15.5471	13.4184	14.0696	14.2265	15.0333	AIF1L	9	131096476	131123152	+	5299	protein_coding	allograft inflammatory factor 1 like [Source:HGNC Symbol;Acc:HGNC:28904]	-
ENSG00000211450	24.2977	21.4449	27.825	27.5032	27.5866	33.5551	SELENOH	11	57741250	57743554	+	2305	protein_coding	selenoprotein H [Source:HGNC Symbol;Acc:HGNC:18251]	-
ENSG00000134684	42.4192	41.3478	36.1406	38.0956	35.1994	37.1546	YARS	1	32775237	32818153	-	8212	protein_coding	tyrosyl-tRNA synthetase [Source:HGNC Symbol;Acc:HGNC:12840]	-
ENSG00000180543	26.0977	28.2672	24.1982	25.4939	27.4691	28.2776	TSPYL5	8	97273474	97277964	-	4491	protein_coding	TSPY like 5 [Source:HGNC Symbol;Acc:HGNC:29367]	-
ENSG00000182149	20.9712	21.8783	21.254	20.8427	21.1559	21.4895	IST1	16	71845996	71931199	+	7806	protein_coding	IST1, ESCRT-III associated factor [Source:HGNC Symbol;Acc:HGNC:28977]	-
ENSG00000121644	40.4401	42.1916	35.1209	40.0153	33.7049	33.4125	DESI2	1	244652935	244709033	+	5104	protein_coding	desumoylating isopeptidase 2 [Source:HGNC Symbol;Acc:HGNC:24264]	-
ENSG00000077348	31.091	30.6263	25.424	28.5764	28.4477	30.3593	EXOSC5	19	41386374	41397479	-	1488	protein_coding	exosome component 5 [Source:HGNC Symbol;Acc:HGNC:24662]	-
ENSG00000060237	30.8953	30.2207	19.5975	20.041	20.7575	19.8843	WNK1	12	752593	911452	+	14370	protein_coding	WNK lysine deficient protein kinase 1 [Source:HGNC Symbol;Acc:HGNC:14540]	-
ENSG00000144895	32.877	35.527	35.5436	34.8821	33.1304	32.4625	EIF2A	3	150546678	150584242	+	4131	protein_coding	eukaryotic translation initiation factor 2A [Source:HGNC Symbol;Acc:HGNC:3254]	-
ENSG00000182195	0	0.151026	0	0	0	0.114376	LDOC1	X	141175745	141177125	-	1381	protein_coding	LDOC1, regulator of NFKB signaling [Source:HGNC Symbol;Acc:HGNC:6548]	-
ENSG00000196821	30.5479	30.3693	28.0427	29.4605	26.9859	28.0667	C6orf106	6	34587288	34696859	-	4551	protein_coding	chromosome 6 open reading frame 106 [Source:HGNC Symbol;Acc:HGNC:21215]	-
ENSG00000148300	27.2355	26.7586	24.6077	24.7821	25.1699	27.1985	REXO4	9	133406059	133418096	-	2654	protein_coding	REX4 homolog, 3'-5' exonuclease [Source:HGNC Symbol;Acc:HGNC:12820]	-
ENSG00000113732	26.7435	28.55	31.2528	31.4838	30.9187	37.3068	ATP6V0E1	5	172983757	173035445	+	1623	protein_coding	ATPase H+ transporting V0 subunit e1 [Source:HGNC Symbol;Acc:HGNC:863]	-
ENSG00000136950	25.7277	26.8846	25.1796	24.7599	22.7776	26.0485	ARPC5L	9	124862130	124877733	+	3610	protein_coding	actin related protein 2/3 complex subunit 5 like [Source:HGNC Symbol;Acc:HGNC:23366]	-
ENSG00000100350	23.3066	23.3113	28.2894	28.6635	25.1413	24.9803	FOXRED2	22	36487190	36507101	-	5577	protein_coding	FAD dependent oxidoreductase domain containing 2 [Source:HGNC Symbol;Acc:HGNC:26264]	-
ENSG00000100162	37.2088	35.3087	36.0358	33.7664	32.9487	34.2322	CENPM	22	41938721	41947164	-	1778	protein_coding	centromere protein M [Source:HGNC Symbol;Acc:HGNC:18352]	-
ENSG00000140307	34.8327	35.8896	30.0367	29.5583	31.238	38.5353	GTF2A2	15	59638062	59657541	-	3204	protein_coding	general transcription factor IIA subunit 2 [Source:HGNC Symbol;Acc:HGNC:4647]	-
ENSG00000128564	14.7575	13.0098	39.8772	36.9539	35.639	36.7818	VGF	7	101162509	101165593	-	2704	protein_coding	VGF nerve growth factor inducible [Source:HGNC Symbol;Acc:HGNC:12684]	-
ENSG00000101365	34.2039	34.9644	28.866	29.2851	30.6195	31.1149	IDH3B	20	2658395	2664219	-	2567	protein_coding	isocitrate dehydrogenase 3 (NAD(+)) beta [Source:HGNC Symbol;Acc:HGNC:5385]	-
ENSG00000168005	33.2539	32.6188	30.0399	30.3705	27.0365	30.8929	SPINDOC	11	63813388	63827718	+	2807	protein_coding	spindlin interactor and repressor of chromatin binding [Source:HGNC Symbol;Acc:HGNC:25115]	-
ENSG00000138160	24.9084	26.9435	25.4023	26.9389	25.2323	24.1805	KIF11	10	92593286	92655395	+	4860	protein_coding	kinesin family member 11 [Source:HGNC Symbol;Acc:HGNC:6388]	-
ENSG00000102225	22.6599	21.8457	24.5523	23.6554	22.6882	21.8949	CDK16	X	47217860	47229997	+	6524	protein_coding	cyclin dependent kinase 16 [Source:HGNC Symbol;Acc:HGNC:8749]	-
ENSG00000173486	39.6188	35.907	34.8648	35.5369	37.1745	36.6397	FKBP2	11	64241003	64244132	+	1608	protein_coding	FK506 binding protein 2 [Source:HGNC Symbol;Acc:HGNC:3718]	-
ENSG00000196683	45.8455	45.4616	35.4758	36.2345	34.6891	51.0274	TOMM7	7	22812628	22822852	-	1751	protein_coding	translocase of outer mitochondrial membrane 7 [Source:HGNC Symbol;Acc:HGNC:21648]	-
ENSG00000093000	26.4696	27.4103	26.5135	26.9079	24.6722	23.4772	NUP50	22	45163841	45188015	+	8318	protein_coding	nucleoporin 50 [Source:HGNC Symbol;Acc:HGNC:8065]	-
ENSG00000170043	17.2877	17.5439	18.7945	17.1634	20.3484	19.5138	TRAPPC1	17	7930345	7932123	-	1171	protein_coding	trafficking protein particle complex 1 [Source:HGNC Symbol;Acc:HGNC:19894]	-
ENSG00000214717	31.1759	31.7639	28.0994	29.2723	23.5108	24.9913	ZBED1	X	2486414	2500967	-	4755	protein_coding	zinc finger BED-type containing 1 [Source:HGNC Symbol;Acc:HGNC:447]	zf-BED
ENSG00000131171	0.0253211	0.120699	0.0847831	0.0672742	0.0398536	0.0685562	SH3BGRL	X	81201943	81298547	+	2304	protein_coding	SH3 domain binding glutamate rich protein like [Source:HGNC Symbol;Acc:HGNC:10823]	-
ENSG00000181915	29.1618	30.0076	34.4686	32.792	30.8354	33.0394	ADO	10	62804857	62808483	+	3627	protein_coding	2-aminoethanethiol dioxygenase [Source:HGNC Symbol;Acc:HGNC:23506]	-
ENSG00000078618	35.4707	36.5729	25.9954	26.7373	24.5317	25.7076	NRDC	1	51789191	51878937	-	6773	protein_coding	nardilysin convertase [Source:HGNC Symbol;Acc:HGNC:7995]	-
ENSG00000116209	37.9218	38.5037	29.8345	31.0598	28.6086	28.9872	TMEM59	1	54026681	54053504	-	9149	protein_coding	transmembrane protein 59 [Source:HGNC Symbol;Acc:HGNC:1239]	-
ENSG00000138430	33.311	35.4736	28.2763	29.8396	31.0993	33.317	OLA1	2	174072447	174248698	-	6100	protein_coding	Obg like ATPase 1 [Source:HGNC Symbol;Acc:HGNC:28833]	-
ENSG00000103460	25.1982	24.7771	12.8777	13.4532	14.0718	13.0084	TOX3	16	52438005	52547802	-	5031	protein_coding	TOX high mobility group box family member 3 [Source:HGNC Symbol;Acc:HGNC:11972]	HMG
ENSG00000100280	31.379	30.3598	32.9103	32.5943	29.7355	28.8677	AP1B1	22	29327680	29423179	-	6721	protein_coding	adaptor related protein complex 1 subunit beta 1 [Source:HGNC Symbol;Acc:HGNC:554]	-
ENSG00000182985	36.459	38.1279	27.27	28.2274	28.1502	27.9385	CADM1	11	115169218	115504957	-	11017	protein_coding	cell adhesion molecule 1 [Source:HGNC Symbol;Acc:HGNC:5951]	-
ENSG00000178449	24.5212	25.9818	27.8537	27.3501	26.614	33.1217	COX14	12	50111979	50120457	+	1073	protein_coding	cytochrome c oxidase assembly factor COX14 [Source:HGNC Symbol;Acc:HGNC:28216]	-
ENSG00000116062	26.6146	28.1714	27.9633	28.5522	25.5972	26.0741	MSH6	2	47695530	47810101	+	10993	protein_coding	mutS homolog 6 [Source:HGNC Symbol;Acc:HGNC:7329]	-
ENSG00000136783	24.532	25.1868	26.5743	27.822	27.2981	29.9613	NIPSNAP3A	9	104747688	104760122	+	2585	protein_coding	nipsnap homolog 3A [Source:HGNC Symbol;Acc:HGNC:23619]	-
ENSG00000237190	35.0968	35.2558	30.3146	31.5528	31.435	34.7911	CDKN2AIPNL	5	134402087	134411898	-	1757	protein_coding	CDKN2A interacting protein N-terminal like [Source:HGNC Symbol;Acc:HGNC:30545]	-
ENSG00000106003	19.3043	18.5197	40.0053	38.2587	25.8302	26.187	LFNG	7	2512529	2529177	+	3418	protein_coding	LFNG O-fucosylpeptide 3-beta-N-acetylglucosaminyltransferase [Source:HGNC Symbol;Acc:HGNC:6560]	-
ENSG00000102178	29.8132	29.7916	22.1584	23.1616	22.432	24.2235	UBL4A	X	154483717	154486670	-	2630	protein_coding	ubiquitin like 4A [Source:HGNC Symbol;Acc:HGNC:12505]	-
ENSG00000148291	30.2117	29.9678	28.1641	27.7811	30.1976	27.2136	SURF2	9	133356552	133361169	+	1008	protein_coding	surfeit 2 [Source:HGNC Symbol;Acc:HGNC:11475]	-
ENSG00000175582	25.1423	26.7596	29.9899	32.5871	28.3945	28.057	RAB6A	11	73675638	73761137	-	4896	protein_coding	RAB6A, member RAS oncogene family [Source:HGNC Symbol;Acc:HGNC:9786]	-
ENSG00000100403	24.7383	25.2461	26.6455	25.2123	24.6198	26.188	ZC3H7B	22	41301522	41360147	+	10525	protein_coding	zinc finger CCCH-type containing 7B [Source:HGNC Symbol;Acc:HGNC:30869]	-
ENSG00000168389	39.791	33.2084	48.8798	49.7196	35.9774	31.3647	MFSD2A	1	39955112	39969968	+	4007	protein_coding	major facilitator superfamily domain containing 2A [Source:HGNC Symbol;Acc:HGNC:25897]	-
ENSG00000165006	17.0052	17.644	15.5502	16.9053	16.5294	18.0252	UBAP1	9	34179005	34252523	+	2772	protein_coding	ubiquitin associated protein 1 [Source:HGNC Symbol;Acc:HGNC:12461]	-
ENSG00000100813	29.1891	29.465	27.6607	26.1906	27.1335	27.048	ACIN1	14	23058564	23095614	-	9110	protein_coding	apoptotic chromatin condensation inducer 1 [Source:HGNC Symbol;Acc:HGNC:17066]	-
ENSG00000125798	51.9298	47.8885	45.727	42.8339	38.7504	38.6742	FOXA2	20	22581005	22585455	-	2603	protein_coding	forkhead box A2 [Source:HGNC Symbol;Acc:HGNC:5022]	Fork
ENSG00000187109	22.9292	24.7905	25.6852	26.3736	26.0468	27.307	NAP1L1	12	76036587	76085033	-	17355	protein_coding	nucleosome assembly protein 1 like 1 [Source:HGNC Symbol;Acc:HGNC:7637]	-
ENSG00000135821	24.9197	25.1242	21.2094	20.4962	19.9718	21.289	GLUL	1	182381704	182392206	-	9032	protein_coding	glutamate-ammonia ligase [Source:HGNC Symbol;Acc:HGNC:4341]	-
ENSG00000170892	17.8873	17.2138	15.6993	15.1411	18.8986	18.8486	TSEN34	19	54189938	54194536	+	3542	protein_coding	tRNA splicing endonuclease subunit 34 [Source:HGNC Symbol;Acc:HGNC:15506]	-
ENSG00000070761	19.2828	20.1103	21.7684	22.668	21.7088	23.5656	CFAP20	16	58113588	58129450	-	2375	protein_coding	cilia and flagella associated protein 20 [Source:HGNC Symbol;Acc:HGNC:29523]	-
ENSG00000136802	20.2906	20.6773	22.5718	22.7412	19.0317	20.7987	LRRC8A	9	128882112	128918039	+	5230	protein_coding	leucine rich repeat containing 8 VRAC subunit A [Source:HGNC Symbol;Acc:HGNC:19027]	-
ENSG00000139372	30.5442	31.1525	27.8621	27.9145	27.4925	27.437	TDG	12	103965804	103988874	+	4903	protein_coding	thymine DNA glycosylase [Source:HGNC Symbol;Acc:HGNC:11700]	-
ENSG00000265972	21.5978	26.572	55.3599	53.491	46.2153	45.5197	TXNIP	1	145992435	145996600	-	3625	protein_coding	thioredoxin interacting protein [Source:HGNC Symbol;Acc:HGNC:16952]	-
ENSG00000139800	48.0526	48.0468	32.5497	31.9199	34.2529	32.0629	ZIC5	13	99962964	99971909	-	4639	protein_coding	Zic family member 5 [Source:HGNC Symbol;Acc:HGNC:20322]	zf-C2H2
ENSG00000166974	34.041	34.4519	37.1926	37.5795	31.2316	31.6589	MAPRE2	18	34976928	35143470	+	6180	protein_coding	microtubule associated protein RP/EB family member 2 [Source:HGNC Symbol;Acc:HGNC:6891]	-
ENSG00000197976	28.2751	28.5682	27.2757	27.9063	27.8848	26.2804	AKAP17A	X	1591593	1602514	+	4075	protein_coding	A-kinase anchoring protein 17A [Source:HGNC Symbol;Acc:HGNC:18783]	-
ENSG00000113845	26.6269	27.2997	28.4066	27.8962	28.2195	26.6535	TIMMDC1	3	119498532	119525090	+	2730	protein_coding	translocase of inner mitochondrial membrane domain containing 1 [Source:HGNC Symbol;Acc:HGNC:1321]	-
ENSG00000143222	21.3707	21.7984	17.438	18.381	16.9391	17.5967	UFC1	1	161152776	161158856	+	2274	protein_coding	ubiquitin-fold modifier conjugating enzyme 1 [Source:HGNC Symbol;Acc:HGNC:26941]	-
ENSG00000182979	37.2098	36.927	37.9875	34.9265	34.6081	33.4077	MTA1	14	105419820	105470729	+	6966	protein_coding	metastasis associated 1 [Source:HGNC Symbol;Acc:HGNC:7410]	zf-GATA
ENSG00000115234	25.7687	26.6918	26.9274	29.2434	29.0101	30.8775	SNX17	2	27370496	27377533	+	3765	protein_coding	sorting nexin 17 [Source:HGNC Symbol;Acc:HGNC:14979]	-
ENSG00000159388	6.75023	6.83373	10.6751	11.1879	9.65853	10.1216	BTG2	1	203305491	203309602	+	2757	protein_coding	BTG anti-proliferation factor 2 [Source:HGNC Symbol;Acc:HGNC:1131]	-
ENSG00000089737	23.5088	24.0583	26.6078	26.7726	25.9115	27.5144	DDX24	14	94048291	94081245	-	8636	protein_coding	DEAD-box helicase 24 [Source:HGNC Symbol;Acc:HGNC:13266]	-
ENSG00000133657	26.8546	28.1966	29.0981	30.0317	28.4564	25.976	ATP13A3	3	194402672	194498364	-	13254	protein_coding	ATPase 13A3 [Source:HGNC Symbol;Acc:HGNC:24113]	-
ENSG00000071626	28.3424	26.3137	27.6773	27.6948	24.9591	25.4873	DAZAP1	19	1407569	1435687	+	9201	protein_coding	DAZ associated protein 1 [Source:HGNC Symbol;Acc:HGNC:2683]	-
ENSG00000145730	19.3301	20.4693	23.6207	23.8884	21.1495	21.7128	PAM	5	102753981	103031105	+	8846	protein_coding	peptidylglycine alpha-amidating monooxygenase [Source:HGNC Symbol;Acc:HGNC:8596]	-
ENSG00000071655	25.4553	25.0086	25.232	23.3866	24.6792	25.933	MBD3	19	1573596	1592801	-	7845	protein_coding	methyl-CpG binding domain protein 3 [Source:HGNC Symbol;Acc:HGNC:6918]	MBD
ENSG00000087088	20.5215	22.0231	24.4144	25.0444	22.6628	25.8066	BAX	19	48954815	48961798	+	2587	protein_coding	BCL2 associated X, apoptosis regulator [Source:HGNC Symbol;Acc:HGNC:959]	-
ENSG00000114353	13.6965	13.6546	19.5596	20.7544	18.3825	19.4706	GNAI2	3	50226292	50259355	+	7650	protein_coding	G protein subunit alpha i2 [Source:HGNC Symbol;Acc:HGNC:4385]	-
ENSG00000136527	34.4665	35.2131	29.9315	30.8007	32.3318	31.8037	TRA2B	3	185915906	185938136	-	11769	protein_coding	transformer 2 beta homolog [Source:HGNC Symbol;Acc:HGNC:10781]	-
ENSG00000134644	35.21	35.575	26.5922	26.6488	26.6481	25.8604	PUM1	1	30931506	31065991	-	6621	protein_coding	pumilio RNA binding family member 1 [Source:HGNC Symbol;Acc:HGNC:14957]	-
ENSG00000116679	44.6617	45.546	27.264	27.6285	30.1675	29.9147	IVNS1ABP	1	185296388	185317329	-	7929	protein_coding	influenza virus NS1A binding protein [Source:HGNC Symbol;Acc:HGNC:16951]	-
ENSG00000180879	17.8578	16.3128	20.2433	21.2182	19.7649	22.0814	SSR4	X	153793516	153798505	+	4590	protein_coding	signal sequence receptor subunit 4 [Source:HGNC Symbol;Acc:HGNC:11326]	-
ENSG00000067715	34.587	36.5812	27.5233	28.9839	26.632	25.45	SYT1	12	78863993	79452008	+	6494	protein_coding	synaptotagmin 1 [Source:HGNC Symbol;Acc:HGNC:11509]	-
ENSG00000116863	39.9075	42.4721	31.2685	30.4176	36.5804	38.6677	ADPRHL2	1	36088875	36093932	+	1668	protein_coding	ADP-ribosylhydrolase like 2 [Source:HGNC Symbol;Acc:HGNC:21304]	-
ENSG00000148334	35.0538	31.9474	30.8319	30.0581	28.7796	31.5838	PTGES2	9	128120693	128128462	-	3039	protein_coding	prostaglandin E synthase 2 [Source:HGNC Symbol;Acc:HGNC:17822]	-
ENSG00000104853	19.5916	19.2586	24.058	20.9571	19.7816	19.5541	CLPTM1	19	44954585	44993341	+	5229	protein_coding	CLPTM1, transmembrane protein [Source:HGNC Symbol;Acc:HGNC:2087]	-
ENSG00000175274	54.3207	49.0964	40.1407	38.604	35.3477	35.3827	TP53I11	11	44885903	44951306	-	7345	protein_coding	tumor protein p53 inducible protein 11 [Source:HGNC Symbol;Acc:HGNC:16842]	-
ENSG00000006831	28.5347	28.5577	14.9324	16.1205	18.8629	19.0612	ADIPOR2	12	1688574	1788678	+	5878	protein_coding	adiponectin receptor 2 [Source:HGNC Symbol;Acc:HGNC:24041]	-
ENSG00000131100	22.5404	22.2723	22.6032	21.7154	22.5697	23.3422	ATP6V1E1	22	17592136	17628818	-	3212	protein_coding	ATPase H+ transporting V1 subunit E1 [Source:HGNC Symbol;Acc:HGNC:857]	-
ENSG00000198815	40.2445	40.9944	27.9894	29.1426	28.8136	27.3529	FOXJ3	1	42176539	42335877	-	6893	protein_coding	forkhead box J3 [Source:HGNC Symbol;Acc:HGNC:29178]	Fork
ENSG00000141552	32.7989	34.0448	29.6867	30.0223	28.7644	32.7125	ANAPC11	17	81890790	81900991	+	4027	protein_coding	anaphase promoting complex subunit 11 [Source:HGNC Symbol;Acc:HGNC:14452]	-
ENSG00000124733	28.4061	27.8827	26.6972	29.5066	27.6503	32.9659	MEA1	6	43011143	43016868	-	3017	protein_coding	male-enhanced antigen 1 [Source:HGNC Symbol;Acc:HGNC:6986]	-
ENSG00000128228	37.3714	37.5447	36.4967	36.4346	35.8434	39.7639	SDF2L1	22	21642261	21644298	+	1099	protein_coding	stromal cell derived factor 2 like 1 [Source:HGNC Symbol;Acc:HGNC:10676]	-
ENSG00000101150	24.8323	25.0971	25.2464	26.5488	26.78	26.8864	TPD52L2	20	63865228	63891545	+	4694	protein_coding	tumor protein D52 like 2 [Source:HGNC Symbol;Acc:HGNC:12007]	-
ENSG00000160007	24.0467	25.1629	22.7275	23.6118	22.6801	22.4277	ARHGAP35	19	46918676	47005077	+	11245	protein_coding	Rho GTPase activating protein 35 [Source:HGNC Symbol;Acc:HGNC:4591]	-
ENSG00000168286	27.6245	26.5231	26.7353	25.6867	25.3229	26.5746	THAP11	16	67842082	67844195	+	2114	protein_coding	THAP domain containing 11 [Source:HGNC Symbol;Acc:HGNC:23194]	THAP
ENSG00000198794	40.5373	39.8046	38.2556	38.4133	34.0119	35.3961	SCAMP5	15	74957219	75021496	+	4873	protein_coding	secretory carrier membrane protein 5 [Source:HGNC Symbol;Acc:HGNC:30386]	-
ENSG00000053372	47.4657	46.0322	31.403	30.978	33.5794	38.341	MRTO4	1	19251539	19260128	+	2822	protein_coding	MRT4 homolog, ribosome maturation factor [Source:HGNC Symbol;Acc:HGNC:18477]	-
ENSG00000139641	15.0284	14.65	20.9458	19.4984	18.6805	19.2374	ESYT1	12	56118250	56144671	+	5493	protein_coding	extended synaptotagmin 1 [Source:HGNC Symbol;Acc:HGNC:29534]	-
ENSG00000082153	22.2896	24.206	22.9125	22.5263	22.6235	22.3304	BZW1	2	200810594	200827338	+	8085	protein_coding	basic leucine zipper and W2 domains 1 [Source:HGNC Symbol;Acc:HGNC:18380]	-
ENSG00000116586	19.5142	18.8794	16.7085	16.0246	17.0811	20.9067	LAMTOR2	1	156054752	156058510	+	1438	protein_coding	late endosomal/lysosomal adaptor, MAPK and MTOR activator 2 [Source:HGNC Symbol;Acc:HGNC:29796]	-
ENSG00000125520	37.9312	35.8146	28.0011	25.9714	34.0652	33.8807	SLC2A4RG	20	63739861	63743505	+	2244	protein_coding	SLC2A4 regulator [Source:HGNC Symbol;Acc:HGNC:15930]	Others
ENSG00000130706	27.5902	28.3835	29.7601	28.8243	29.0214	29.349	ADRM1	20	62302093	62308862	+	2142	protein_coding	adhesion regulating molecule 1 [Source:HGNC Symbol;Acc:HGNC:15759]	-
ENSG00000223496	21.8166	22.4973	27.3317	27.8135	23.4947	24.5222	EXOSC6	16	70246778	70251930	-	5153	protein_coding	exosome component 6 [Source:HGNC Symbol;Acc:HGNC:19055]	-
ENSG00000171450	30.2166	26.9303	49.2764	45.198	33.628	32.8755	CDK5R2	2	218959655	218962162	+	2508	protein_coding	cyclin dependent kinase 5 regulatory subunit 2 [Source:HGNC Symbol;Acc:HGNC:1776]	-
ENSG00000147862	17.847	17.7006	14.1194	14.903	16.3576	15.9624	NFIB	9	14081843	14398983	-	12765	protein_coding	nuclear factor I B [Source:HGNC Symbol;Acc:HGNC:7785]	CTF/NFI
ENSG00000127824	56.6664	57.1059	51.0659	51.7299	43.694	48.6885	TUBA4A	2	219249711	219278170	-	4079	protein_coding	tubulin alpha 4a [Source:HGNC Symbol;Acc:HGNC:12407]	-
ENSG00000124535	31.0132	28.8616	31.6414	29.8779	30.9194	33.9646	WRNIP1	6	2765414	2786952	+	3877	protein_coding	Werner helicase interacting protein 1 [Source:HGNC Symbol;Acc:HGNC:20876]	-
ENSG00000137038	32.4952	30.9491	26.4143	31.7233	27.8529	38.9268	DMAC1	9	7796490	7888380	-	3000	protein_coding	distal membrane arm assembly complex 1 [Source:HGNC Symbol;Acc:HGNC:30536]	-
ENSG00000172301	30.7995	29.4694	33.9663	34.1678	28.6946	35.2601	COPRS	17	31851864	31859337	-	1432	protein_coding	coordinator of PRMT5 and differentiation stimulator [Source:HGNC Symbol;Acc:HGNC:28848]	-
ENSG00000163882	32.0442	33.2585	33.3432	32.8623	33.1274	36.0157	POLR2H	3	184361718	184368596	+	3146	protein_coding	RNA polymerase II subunit H [Source:HGNC Symbol;Acc:HGNC:9195]	-
ENSG00000182180	21.5694	20.7647	23.095	22.4678	22.8899	22.7075	MRPS16	10	73248843	73252693	-	2794	protein_coding	mitochondrial ribosomal protein S16 [Source:HGNC Symbol;Acc:HGNC:14048]	-
ENSG00000130177	29.5014	31.653	30.1308	29.6244	27.8553	26.9972	CDC16	13	114234887	114272723	+	3959	protein_coding	cell division cycle 16 [Source:HGNC Symbol;Acc:HGNC:1720]	-
ENSG00000111237	24.4369	25.6785	23.9689	25.0046	25.8796	29.6788	VPS29	12	110491097	110502117	-	3211	protein_coding	VPS29, retromer complex component [Source:HGNC Symbol;Acc:HGNC:14340]	-
ENSG00000169180	34.6818	34.2397	34.9852	34.3128	31.6018	31.069	XPO6	16	28097979	28211920	-	7065	protein_coding	exportin 6 [Source:HGNC Symbol;Acc:HGNC:19733]	-
ENSG00000116212	31.7953	32.1516	25.9265	27.6227	27.8972	28.6732	LRRC42	1	53946077	53968168	+	2411	protein_coding	leucine rich repeat containing 42 [Source:HGNC Symbol;Acc:HGNC:28792]	-
ENSG00000164897	33.1707	32.0219	35.9829	29.8919	30.3404	30.5403	TMUB1	7	151081080	151083546	-	2005	protein_coding	transmembrane and ubiquitin like domain containing 1 [Source:HGNC Symbol;Acc:HGNC:21709]	-
ENSG00000103342	24.4695	24.8592	30.3803	30.1249	27.7369	26.1023	GSPT1	16	11868128	11916082	-	8018	protein_coding	G1 to S phase transition 1 [Source:HGNC Symbol;Acc:HGNC:4621]	-
ENSG00000124789	31.5499	32.3458	30.5266	28.678	28.9173	27.4956	NUP153	6	17615035	17706834	-	6030	protein_coding	nucleoporin 153 [Source:HGNC Symbol;Acc:HGNC:8062]	-
ENSG00000175792	30.7177	31.8222	24.9348	25.035	26.8307	29.3726	RUVBL1	3	128064778	128153914	-	6860	protein_coding	RuvB like AAA ATPase 1 [Source:HGNC Symbol;Acc:HGNC:10474]	-
ENSG00000136193	20.3504	20.8935	13.2144	13.4508	17.0782	16.1193	SCRN1	7	29920103	29990289	-	6046	protein_coding	secernin 1 [Source:HGNC Symbol;Acc:HGNC:22192]	-
ENSG00000198858	31.6656	30.9054	35.5845	34.194	34.7324	32.5308	R3HDM4	19	896503	913245	-	2957	protein_coding	R3H domain containing 4 [Source:HGNC Symbol;Acc:HGNC:28270]	-
ENSG00000235026	49.6621	45.5914	45.9393	46.5259	39.1284	46.3013	DPP10-AS1	2	115130935	115161343	-	995	antisense	DPP10 antisense RNA 1 [Source:HGNC Symbol;Acc:HGNC:40941]	-
ENSG00000163655	31.1167	31.5766	30.5597	31.4652	29.4018	28.7107	GMPS	3	155870536	155944026	+	8885	protein_coding	guanine monophosphate synthase [Source:HGNC Symbol;Acc:HGNC:4378]	-
ENSG00000155368	24.3683	26.781	18.3999	20.7984	20.6775	26.7768	DBI	2	119366921	119372560	+	2509	protein_coding	diazepam binding inhibitor, acyl-CoA binding protein [Source:HGNC Symbol;Acc:HGNC:2690]	-
ENSG00000165689	24.766	25.7519	26.3114	25.7096	26.4507	24.4854	ENTR1	9	136401922	136410609	-	3133	protein_coding	endosome associated trafficking regulator 1 [Source:HGNC Symbol;Acc:HGNC:10667]	-
ENSG00000188211	34.7429	33.4168	36.0865	35.4476	30.6289	28.4928	NCR3LG1	11	17351726	17377341	+	6438	protein_coding	natural killer cell cytotoxicity receptor 3 ligand 1 [Source:HGNC Symbol;Acc:HGNC:42400]	-
ENSG00000133935	17.1275	16.9251	17.6076	20.0152	17.0881	19.2968	ERG28	14	75649791	75661189	-	2633	protein_coding	ergosterol biosynthesis 28 homolog [Source:HGNC Symbol;Acc:HGNC:1187]	-
ENSG00000153044	30.3918	28.9987	28.9296	27.3529	28.2138	32.074	CENPH	5	69189548	69210357	+	2244	protein_coding	centromere protein H [Source:HGNC Symbol;Acc:HGNC:17268]	-
ENSG00000105723	23.9241	21.4246	23.7981	23.404	21.4201	23.7096	GSK3A	19	42230186	42242625	-	4126	protein_coding	glycogen synthase kinase 3 alpha [Source:HGNC Symbol;Acc:HGNC:4616]	-
ENSG00000157216	47.9821	47.756	32.3013	34.7739	33.0523	34.9128	SSBP3	1	54225432	54413479	-	5227	protein_coding	single stranded DNA binding protein 3 [Source:HGNC Symbol;Acc:HGNC:15674]	-
ENSG00000115844	55.7076	51.3811	40.515	37.1234	35.0286	33.4344	DLX2	2	172099439	172102900	-	2970	protein_coding	distal-less homeobox 2 [Source:HGNC Symbol;Acc:HGNC:2915]	Homeobox
ENSG00000146066	32.7506	31.0145	28.5602	33.6452	32.4403	27.8232	HIGD2A	5	176388747	176389771	+	668	protein_coding	HIG1 hypoxia inducible domain family member 2A [Source:HGNC Symbol;Acc:HGNC:28311]	-
ENSG00000161179	33.5603	32.4029	41.726	38.8531	37.2735	37.2821	YDJC	22	21628089	21630064	-	1754	protein_coding	YdjC chitooligosaccharide deacetylase homolog [Source:HGNC Symbol;Acc:HGNC:27158]	-
ENSG00000161021	23.9564	22.6574	24.6887	24.0769	22.7161	21.0357	MAML1	5	179732850	179777286	+	5942	protein_coding	mastermind like transcriptional coactivator 1 [Source:HGNC Symbol;Acc:HGNC:13632]	-
ENSG00000102103	19.7123	20.9517	20.9403	20.1725	21.2789	20.3356	PQBP1	X	48897912	48903143	+	1903	protein_coding	polyglutamine binding protein 1 [Source:HGNC Symbol;Acc:HGNC:9330]	-
ENSG00000130881	17.1183	15.7261	27.2083	24.4795	23.9964	24.0676	LRP3	19	33177603	33208867	+	5095	protein_coding	LDL receptor related protein 3 [Source:HGNC Symbol;Acc:HGNC:6695]	-
ENSG00000085721	23.8356	24.2476	25.5377	27.0268	23.1876	23.2344	RRN3	16	15060022	15094317	-	4156	protein_coding	RRN3 homolog, RNA polymerase I transcription factor [Source:HGNC Symbol;Acc:HGNC:30346]	-
ENSG00000105953	28.0277	29.09	29.3448	29.0563	25.3438	26.2548	OGDH	7	44606572	44709066	+	5210	protein_coding	oxoglutarate dehydrogenase [Source:HGNC Symbol;Acc:HGNC:8124]	-
ENSG00000105698	24.3161	23.3052	23.9968	22.4946	23.3172	24.6457	USF2	19	35268978	35279821	+	4952	protein_coding	upstream transcription factor 2, c-fos interacting [Source:HGNC Symbol;Acc:HGNC:12594]	bHLH
ENSG00000132383	22.4882	22.8429	21.495	20.8285	20.8574	22.6922	RPA1	17	1829702	1900082	+	5492	protein_coding	replication protein A1 [Source:HGNC Symbol;Acc:HGNC:10289]	-
ENSG00000139970	31.2135	31.8836	29.2061	29.4239	32.2244	31.528	RTN1	14	59595976	59870966	-	6209	protein_coding	reticulon 1 [Source:HGNC Symbol;Acc:HGNC:10467]	-
ENSG00000134001	23.9822	26.2047	24.9692	24.2744	26.5507	27.6533	EIF2S1	14	67359997	67386516	+	5651	protein_coding	eukaryotic translation initiation factor 2 subunit alpha [Source:HGNC Symbol;Acc:HGNC:3265]	-
ENSG00000129514	22.1521	21.92	21.6827	20.5914	21.6989	20.4549	FOXA1	14	37589984	37596059	-	3982	protein_coding	forkhead box A1 [Source:HGNC Symbol;Acc:HGNC:5021]	Fork
ENSG00000143418	22.9892	22.0065	19.5593	18.9578	16.1144	16.8475	CERS2	1	150960583	150975004	-	4644	protein_coding	ceramide synthase 2 [Source:HGNC Symbol;Acc:HGNC:14076]	-
ENSG00000168061	28.248	23.9915	30.9766	27.1745	27.5934	30.2477	SAC3D1	11	65040901	65044828	+	1772	protein_coding	SAC3 domain containing 1 [Source:HGNC Symbol;Acc:HGNC:30179]	-
ENSG00000204387	30.3198	32.3872	34.7079	34.6548	38.1872	39.4957	C6orf48	6	31834608	31839766	+	1801	protein_coding	chromosome 6 open reading frame 48 [Source:HGNC Symbol;Acc:HGNC:19078]	-
ENSG00000068308	15.9655	16.3355	17.7648	15.8509	16.2453	16.2849	OTUD5	X	48922028	48958386	-	3592	protein_coding	OTU deubiquitinase 5 [Source:HGNC Symbol;Acc:HGNC:25402]	-
ENSG00000188175	11.2544	9.89778	24.7814	23.638	15.6058	16.9425	HEPACAM2	7	93188586	93226524	-	2483	protein_coding	HEPACAM family member 2 [Source:HGNC Symbol;Acc:HGNC:27364]	-
ENSG00000037474	21.2231	22.1661	22.3864	21.4324	19.4952	20.9228	NSUN2	5	6599239	6633291	-	5506	protein_coding	NOP2/Sun RNA methyltransferase family member 2 [Source:HGNC Symbol;Acc:HGNC:25994]	-
ENSG00000154719	29.1942	29.5137	30.7374	29.3453	30.748	29.8606	MRPL39	21	25585656	25607517	-	1199	protein_coding	mitochondrial ribosomal protein L39 [Source:HGNC Symbol;Acc:HGNC:14027]	-
ENSG00000101439	23.8411	21.7222	22.7677	20.8205	21.7069	22.6136	CST3	20	23626706	23638473	-	3695	protein_coding	cystatin C [Source:HGNC Symbol;Acc:HGNC:2475]	-
ENSG00000168411	17.2718	16.3348	19.1866	20.1072	16.6389	16.5568	RFWD3	16	74621394	74666881	-	6465	protein_coding	ring finger and WD repeat domain 3 [Source:HGNC Symbol;Acc:HGNC:25539]	-
ENSG00000087191	24.8041	24.418	24.7112	23.3133	22.9863	22.5732	PSMC5	17	63827152	63832026	+	4490	protein_coding	proteasome 26S subunit, ATPase 5 [Source:HGNC Symbol;Acc:HGNC:9552]	-
ENSG00000164163	30.2547	31.0438	33.4765	33.9441	32.1196	29.9099	ABCE1	4	145097932	145129179	+	6265	protein_coding	ATP binding cassette subfamily E member 1 [Source:HGNC Symbol;Acc:HGNC:69]	-
ENSG00000103035	21.6751	24.3836	24.7383	23.3065	23.274	22.5017	PSMD7	16	74296775	74306288	+	2740	protein_coding	proteasome 26S subunit, non-ATPase 7 [Source:HGNC Symbol;Acc:HGNC:9565]	-
ENSG00000140374	29.6047	30.9403	31.0748	31.6819	28.9832	35.6554	ETFA	15	76215355	76311472	-	5031	protein_coding	electron transfer flavoprotein subunit alpha [Source:HGNC Symbol;Acc:HGNC:3481]	-
ENSG00000146918	29.6374	30.1201	30.9168	31.9922	29.7885	29.6709	NCAPG2	7	158631311	158704829	-	6988	protein_coding	non-SMC condensin II complex subunit G2 [Source:HGNC Symbol;Acc:HGNC:21904]	-
ENSG00000157557	16.2005	16.7641	19.2435	19.0475	16.4761	16.1105	ETS2	21	38805307	38824955	+	4595	protein_coding	ETS proto-oncogene 2, transcription factor [Source:HGNC Symbol;Acc:HGNC:3489]	ETS
ENSG00000183283	13.9156	15.0788	13.7476	15.5153	14.2837	15.0025	DAZAP2	12	51238292	51271362	+	5731	protein_coding	DAZ associated protein 2 [Source:HGNC Symbol;Acc:HGNC:2684]	-
ENSG00000136451	18.5837	20.0869	20.1318	20.5804	17.7646	18.4006	VEZF1	17	57971547	57988259	-	4913	protein_coding	vascular endothelial zinc finger 1 [Source:HGNC Symbol;Acc:HGNC:12949]	zf-C2H2
ENSG00000005075	27.6845	26.2184	25.5648	28.369	25.7171	27.7439	POLR2J	7	102473118	102478907	-	1355	protein_coding	RNA polymerase II subunit J [Source:HGNC Symbol;Acc:HGNC:9197]	-
ENSG00000132661	26.2867	28.2919	30.6143	28.8468	31.6024	32.4909	NXT1	20	23350736	23354777	+	1123	protein_coding	nuclear transport factor 2 like export factor 1 [Source:HGNC Symbol;Acc:HGNC:15913]	-
ENSG00000196205	18.6486	42.194	30.0956	31.2455	25.4181	31.2723	EEF1A1P5	9	133019486	133020874	+	1389	processed_pseudogene	eukaryotic translation elongation factor 1 alpha 1 pseudogene 5 [Source:HGNC Symbol;Acc:HGNC:3200]	-
ENSG00000101220	35.2213	32.1991	35.6708	34.1663	34.5808	34.752	C20orf27	20	3753508	3768387	-	2415	protein_coding	chromosome 20 open reading frame 27 [Source:HGNC Symbol;Acc:HGNC:15873]	-
ENSG00000129083	26.822	29.6192	26.5098	26.3217	24.5886	25.3148	COPB1	11	14443440	14500027	-	5131	protein_coding	coatomer protein complex subunit beta 1 [Source:HGNC Symbol;Acc:HGNC:2231]	-
ENSG00000105223	23.768	22.8121	30.9615	28.5841	28.1543	26.9451	PLD3	19	40348456	40380439	+	5184	protein_coding	phospholipase D family member 3 [Source:HGNC Symbol;Acc:HGNC:17158]	-
ENSG00000117751	32.0569	32.6156	25.685	25.201	26.8725	26.2229	PPP1R8	1	27830778	27851676	+	2819	protein_coding	protein phosphatase 1 regulatory subunit 8 [Source:HGNC Symbol;Acc:HGNC:9296]	-
ENSG00000123374	16.4951	16.4165	19.7146	19.5176	21.0574	18.24	CDK2	12	55966769	55972784	+	3894	protein_coding	cyclin dependent kinase 2 [Source:HGNC Symbol;Acc:HGNC:1771]	-
ENSG00000070047	29.7918	28.9346	26.8287	25.2825	22.3628	22.1684	PHRF1	11	576486	612222	+	5769	protein_coding	PHD and ring finger domains 1 [Source:HGNC Symbol;Acc:HGNC:24351]	-
ENSG00000167460	5.52173	5.95596	15.4411	15.257	13.7968	14.6023	TPM4	19	16067021	16103005	+	8632	protein_coding	tropomyosin 4 [Source:HGNC Symbol;Acc:HGNC:12013]	-
ENSG00000138107	22.0874	22.0637	22.3854	21.2262	21.0517	22.4113	ACTR1A	10	102461881	102502711	-	4654	protein_coding	ARP1 actin related protein 1 homolog A [Source:HGNC Symbol;Acc:HGNC:167]	-
ENSG00000162191	24.3313	23.1192	24.3018	24.8742	24.3156	26.5335	UBXN1	11	62676498	62679117	-	2532	protein_coding	UBX domain protein 1 [Source:HGNC Symbol;Acc:HGNC:18402]	-
ENSG00000097046	29.8997	32.6113	24.072	26.6395	25.7759	26.4662	CDC7	1	91500893	91525764	+	3557	protein_coding	cell division cycle 7 [Source:HGNC Symbol;Acc:HGNC:1745]	-
ENSG00000127616	29.1551	27.2419	29.2305	28.9343	26.1827	25.4012	SMARCA4	19	10960825	11079426	+	15778	protein_coding	SWI/SNF related, matrix associated, actin dependent regulator of chromatin, subfamily a, member 4 [Source:HGNC Symbol;Acc:HGNC:11100]	-
ENSG00000136448	29.0868	30.534	29.8571	30.4158	28.3839	29.3533	NMT1	17	45051610	45109016	+	6669	protein_coding	N-myristoyltransferase 1 [Source:HGNC Symbol;Acc:HGNC:7857]	-
ENSG00000187051	34.4178	33.4033	27.5646	28.188	26.7074	33.0626	RPS19BP1	22	39529093	39532855	-	3763	protein_coding	ribosomal protein S19 binding protein 1 [Source:HGNC Symbol;Acc:HGNC:28749]	-
ENSG00000107164	18.4967	18.8419	20.325	21.147	20.9506	22.0089	FUBP3	9	130578965	130638352	+	5507	protein_coding	far upstream element binding protein 3 [Source:HGNC Symbol;Acc:HGNC:4005]	-
ENSG00000116857	36.1364	35.0986	25.2803	27.4895	29.0244	36.2439	TMEM9	1	201134772	201171574	-	3915	protein_coding	transmembrane protein 9 [Source:HGNC Symbol;Acc:HGNC:18823]	-
ENSG00000166454	16.8814	16.8921	17.0322	17.3185	16.7384	16.2107	ATMIN	16	81035847	81047358	+	6262	protein_coding	ATM interactor [Source:HGNC Symbol;Acc:HGNC:29034]	-
ENSG00000162889	38.6892	38.0509	23.9499	23.2531	22.4905	23.9472	MAPKAPK2	1	206684944	206734283	+	4195	protein_coding	mitogen-activated protein kinase-activated protein kinase 2 [Source:HGNC Symbol;Acc:HGNC:6887]	-
ENSG00000120727	26.8976	28.5091	26.866	25.4734	30.4282	31.594	PAIP2	5	139341587	139369720	+	3158	protein_coding	poly(A) binding protein interacting protein 2 [Source:HGNC Symbol;Acc:HGNC:17970]	-
ENSG00000170855	28.2394	27.216	24.0676	24.2926	24.6431	32.7883	TRIAP1	12	120443961	120446412	-	1442	protein_coding	TP53 regulated inhibitor of apoptosis 1 [Source:HGNC Symbol;Acc:HGNC:26937]	-
ENSG00000114978	17.8552	19.5451	18.0781	18.5165	20.6886	20.9133	MOB1A	2	74152528	74178898	-	6440	protein_coding	MOB kinase activator 1A [Source:HGNC Symbol;Acc:HGNC:16015]	-
ENSG00000101193	27.3397	28.0226	27.3443	26.6829	25.5681	26.7471	GID8	20	62938119	62948475	+	4622	protein_coding	GID complex subunit 8 homolog [Source:HGNC Symbol;Acc:HGNC:15857]	-
ENSG00000187079	29.4338	28.4306	28.3664	29.3543	26.339	24.6122	TEAD1	11	12674591	12944483	+	10279	protein_coding	TEA domain transcription factor 1 [Source:HGNC Symbol;Acc:HGNC:11714]	TEA
ENSG00000010165	19.1925	18.5206	15.1767	17.1187	16.5074	17.8026	METTL13	1	171781664	171814023	+	3827	protein_coding	methyltransferase like 13 [Source:HGNC Symbol;Acc:HGNC:24248]	-
ENSG00000149541	26.0222	24.5104	27.4882	31.1957	26.3782	27.7351	B3GAT3	11	62615296	62622175	-	2428	protein_coding	beta-1,3-glucuronyltransferase 3 [Source:HGNC Symbol;Acc:HGNC:923]	-
ENSG00000100221	18.8397	18.9475	23.902	24.4957	22.4038	23.9279	JOSD1	22	38685543	38701556	-	4326	protein_coding	Josephin domain containing 1 [Source:HGNC Symbol;Acc:HGNC:28953]	-
ENSG00000064726	34.5924	34.4527	28.9879	31.6271	30.8462	34.1746	BTBD1	15	83016422	83067354	-	4169	protein_coding	BTB domain containing 1 [Source:HGNC Symbol;Acc:HGNC:1120]	-
ENSG00000173020	26.6533	26.2078	29.2498	28.6976	26.3758	27.396	GRK2	11	67266410	67286556	+	6665	protein_coding	G protein-coupled receptor kinase 2 [Source:HGNC Symbol;Acc:HGNC:289]	-
ENSG00000112984	25.3081	23.4845	26.5521	25.3503	23.3616	25.554	KIF20A	5	138178719	138187715	+	3958	protein_coding	kinesin family member 20A [Source:HGNC Symbol;Acc:HGNC:9787]	-
ENSG00000125870	26.2048	27.4943	26.5249	27.7458	26.7508	31.1827	SNRPB2	20	16729961	16742563	+	2607	protein_coding	small nuclear ribonucleoprotein polypeptide B2 [Source:HGNC Symbol;Acc:HGNC:11155]	-
ENSG00000125912	30.3926	30.082	31.8783	29.6016	27.2829	27.1894	NCLN	19	3185563	3209575	+	4175	protein_coding	nicalin [Source:HGNC Symbol;Acc:HGNC:26923]	-
ENSG00000259956	20.0557	20.7646	21.4332	19.3721	18.3203	19.2576	RBM15B	3	51391268	51397908	+	6641	protein_coding	RNA binding motif protein 15B [Source:HGNC Symbol;Acc:HGNC:24303]	-
ENSG00000232112	21.6661	23.6828	23.3242	24.0869	22.9758	27.9666	TMA7	3	48440257	48444208	+	1139	protein_coding	translation machinery associated 7 homolog [Source:HGNC Symbol;Acc:HGNC:26932]	-
ENSG00000148834	25.1161	24.9968	21.4863	23.7404	23.2679	27.4621	GSTO1	10	104235356	104267459	+	1691	protein_coding	glutathione S-transferase omega 1 [Source:HGNC Symbol;Acc:HGNC:13312]	-
ENSG00000153815	25.1391	24.7279	15.6446	15.7458	15.6853	15.7187	CMIP	16	81445170	81711762	+	12715	protein_coding	c-Maf inducing protein [Source:HGNC Symbol;Acc:HGNC:24319]	-
ENSG00000105618	18.9228	17.6732	19.1711	18.2273	18.447	20.1701	PRPF31	19	54115410	54131719	+	2673	protein_coding	pre-mRNA processing factor 31 [Source:HGNC Symbol;Acc:HGNC:15446]	-
ENSG00000166086	22.9356	23.7927	19.7335	19.4781	20.6521	20.8441	JAM3	11	134068925	134152001	+	5451	protein_coding	junctional adhesion molecule 3 [Source:HGNC Symbol;Acc:HGNC:15532]	-
ENSG00000077147	18.9846	20.1325	23.669	25.5007	23.2573	22.437	TM9SF3	10	96518109	96587452	-	7535	protein_coding	transmembrane 9 superfamily member 3 [Source:HGNC Symbol;Acc:HGNC:21529]	-
ENSG00000154832	24.7191	25.0387	27.2876	26.7843	26.6071	27.0144	CXXC1	18	50282343	50288304	-	4319	protein_coding	CXXC finger protein 1 [Source:HGNC Symbol;Acc:HGNC:24343]	-
ENSG00000176890	31.6027	29.4274	29.7096	29.2847	30.6695	29.9494	TYMS	18	657604	673578	+	2470	protein_coding	thymidylate synthetase [Source:HGNC Symbol;Acc:HGNC:12441]	-
ENSG00000117118	40.9942	41.5525	30.7318	30.1354	33.1188	35.2006	SDHB	1	17018722	17054170	-	2462	protein_coding	succinate dehydrogenase complex iron sulfur subunit B [Source:HGNC Symbol;Acc:HGNC:10681]	-
ENSG00000184916	59.3338	57.9263	40.8982	37.6455	39.9688	36.5933	JAG2	14	105140981	105168824	-	6397	protein_coding	jagged 2 [Source:HGNC Symbol;Acc:HGNC:6189]	-
ENSG00000269893	40.8947	37.3222	30.0523	32.6905	37.9527	50.6547	SNHG8	4	118278709	118279823	+	923	lincRNA	small nucleolar RNA host gene 8 [Source:HGNC Symbol;Acc:HGNC:33098]	-
ENSG00000134779	20.8281	20.7167	21.7435	22.1994	21.1815	21.1232	TPGS2	18	36777647	36829216	-	10571	protein_coding	tubulin polyglutamylase complex subunit 2 [Source:HGNC Symbol;Acc:HGNC:24561]	-
ENSG00000134375	39.1755	41.3513	27.7098	29.7528	30.3984	34.5462	TIMM17A	1	201955491	201970661	+	3513	protein_coding	translocase of inner mitochondrial membrane 17A [Source:HGNC Symbol;Acc:HGNC:17315]	-
ENSG00000163069	36.5635	39.9283	28.1905	29.6733	28.5315	25.6125	SGCB	4	52020706	52038482	-	4541	protein_coding	sarcoglycan beta [Source:HGNC Symbol;Acc:HGNC:10806]	-
ENSG00000119689	29.5417	28.3667	27.963	30.33	28.5357	28.8135	DLST	14	74881891	74903745	+	4550	protein_coding	dihydrolipoamide S-succinyltransferase [Source:HGNC Symbol;Acc:HGNC:2911]	-
ENSG00000160563	18.8282	19.2036	20.6126	21.162	19.7417	21.9651	MED27	9	131860107	132079908	-	2107	protein_coding	mediator complex subunit 27 [Source:HGNC Symbol;Acc:HGNC:2377]	-
ENSG00000183741	41.746	40.0728	37.495	37.9939	34.9166	34.9216	CBX6	22	38861450	38872314	-	8030	protein_coding	chromobox 6 [Source:HGNC Symbol;Acc:HGNC:1556]	-
ENSG00000107175	22.8086	20.7508	20.9061	20.6069	21.6408	22.7703	CREB3	9	35732335	35737004	+	1903	protein_coding	cAMP responsive element binding protein 3 [Source:HGNC Symbol;Acc:HGNC:2347]	TF_bZIP
ENSG00000008952	27.9557	29.0744	27.3742	28.8181	25.9728	28.6234	SEC62	3	169966635	169998373	+	7928	protein_coding	SEC62 homolog, preprotein translocation factor [Source:HGNC Symbol;Acc:HGNC:11846]	-
ENSG00000174938	17.942	16.4334	24.873	22.7031	22.911	23.7891	SEZ6L2	16	29871159	29899547	-	4110	protein_coding	seizure related 6 homolog like 2 [Source:HGNC Symbol;Acc:HGNC:30844]	-
ENSG00000188529	41.3777	42.5273	31.4511	31.195	33.1793	31.0569	SRSF10	1	23964804	23980927	-	10277	protein_coding	serine and arginine rich splicing factor 10 [Source:HGNC Symbol;Acc:HGNC:16713]	-
ENSG00000132485	40.1823	44.508	30.1637	30.526	32.7899	31.7721	ZRANB2	1	71063291	71081297	-	4993	protein_coding	zinc finger RANBP2-type containing 2 [Source:HGNC Symbol;Acc:HGNC:13058]	-
ENSG00000250360	4.20374	4.88734	1.48765	1.27123	2.09788	2.31332	AC008808.2	5	50965687	50967008	-	569	lincRNA	novel transcript	-
ENSG00000144021	29.1771	29.6561	30.6587	29.2107	28.5309	30.6816	CIAO1	2	96266132	96273349	+	4031	protein_coding	cytosolic iron-sulfur assembly component 1 [Source:HGNC Symbol;Acc:HGNC:14280]	-
ENSG00000122515	28.4902	27.7417	28.3468	27.1674	24.5102	22.4838	ZMIZ2	7	44748581	44769881	+	7339	protein_coding	zinc finger MIZ-type containing 2 [Source:HGNC Symbol;Acc:HGNC:22229]	zf-MIZ
ENSG00000113141	18.2784	19.9739	19.3671	19.733	19.6426	18.9519	IK	5	140647058	140662479	+	4095	protein_coding	IK cytokine [Source:HGNC Symbol;Acc:HGNC:5958]	-
ENSG00000207356	46.5648	53.8959	72.2819	72.9969	55.1778	54.5833	RF00019	1	39944890	39944998	-	109	misc_RNA		-
ENSG00000124160	29.8221	29.2556	26.1263	26.9565	24.1819	23.693	NCOA5	20	46060985	46089952	-	3220	protein_coding	nuclear receptor coactivator 5 [Source:HGNC Symbol;Acc:HGNC:15909]	-
ENSG00000120992	32.0533	34.6131	35.3033	36.8513	34.3601	36.1178	LYPLA1	8	54046367	54102017	-	4694	protein_coding	lysophospholipase I [Source:HGNC Symbol;Acc:HGNC:6737]	-
ENSG00000137207	23.9818	22.4075	22.1595	22.4233	20.7526	21.1433	YIPF3	6	43511827	43516990	-	3053	protein_coding	Yip1 domain family member 3 [Source:HGNC Symbol;Acc:HGNC:21023]	-
ENSG00000137815	20.424	20.8146	22.2875	22.8336	23.0671	23.1501	RTF1	15	41408408	41483563	+	5770	protein_coding	RTF1 homolog, Paf1/RNA polymerase II complex component [Source:HGNC Symbol;Acc:HGNC:28996]	-
ENSG00000145920	51.3216	47.8695	62.1233	63.0931	54.5969	57.9764	CPLX2	5	175796310	175884020	+	7099	protein_coding	complexin 2 [Source:HGNC Symbol;Acc:HGNC:2310]	-
ENSG00000184787	39.2459	38.2101	31.0408	31.0153	30.1705	31.9627	UBE2G2	21	44768580	44802019	-	7388	protein_coding	ubiquitin conjugating enzyme E2 G2 [Source:HGNC Symbol;Acc:HGNC:12483]	-
ENSG00000175426	15.9178	15.9887	29.5691	32.1858	23.0811	23.384	PCSK1	5	96390415	96434143	-	5307	protein_coding	proprotein convertase subtilisin/kexin type 1 [Source:HGNC Symbol;Acc:HGNC:8743]	-
ENSG00000083720	14.6336	15.781	19.3601	20.4991	19.4855	19.1322	OXCT1	5	41730065	41870519	-	4194	protein_coding	3-oxoacid CoA-transferase 1 [Source:HGNC Symbol;Acc:HGNC:8527]	-
ENSG00000123684	30.612	31.739	27.8688	29.9231	28.7448	28.0758	LPGAT1	1	211743457	211830772	-	8799	protein_coding	lysophosphatidylglycerol acyltransferase 1 [Source:HGNC Symbol;Acc:HGNC:28985]	-
ENSG00000084070	38.8825	37.0589	25.2133	26.3669	29.1197	30.4075	SMAP2	1	40344850	40423326	+	3631	protein_coding	small ArfGAP2 [Source:HGNC Symbol;Acc:HGNC:25082]	-
ENSG00000132589	8.07943	8.16931	17.9765	17.7952	16.0607	16.7297	FLOT2	17	28879335	28897679	-	3336	protein_coding	flotillin 2 [Source:HGNC Symbol;Acc:HGNC:3758]	-
ENSG00000147383	7.24863	6.72236	6.49177	5.79826	7.10751	7.17491	NSDHL	X	152830967	152869729	+	1996	protein_coding	NAD(P) dependent steroid dehydrogenase-like [Source:HGNC Symbol;Acc:HGNC:13398]	-
ENSG00000148396	17.7973	17.2499	20.3924	20.4336	18.1666	16.9962	SEC16A	9	136440096	136483759	-	9975	protein_coding	SEC16 homolog A, endoplasmic reticulum export factor [Source:HGNC Symbol;Acc:HGNC:29006]	-
ENSG00000132670	24.3071	24.7583	26.94	28.0935	27.5838	27.1208	PTPRA	20	2864184	3039076	+	4469	protein_coding	protein tyrosine phosphatase, receptor type A [Source:HGNC Symbol;Acc:HGNC:9664]	-
ENSG00000133706	29.3855	31.4513	29.3323	29.1555	29.222	28.3945	LARS	5	146113038	146182660	-	8118	protein_coding	leucyl-tRNA synthetase [Source:HGNC Symbol;Acc:HGNC:6512]	-
ENSG00000198642	10.9936	11.7494	13.7639	12.6407	13.106	12.5588	KLHL9	9	21329671	21335380	-	5710	protein_coding	kelch like family member 9 [Source:HGNC Symbol;Acc:HGNC:18732]	-
ENSG00000139921	26.142	28.2015	25.3999	26.3329	30.1347	30.5562	TMX1	14	51240162	51257546	+	4499	protein_coding	thioredoxin related transmembrane protein 1 [Source:HGNC Symbol;Acc:HGNC:15487]	-
ENSG00000157778	28.2472	28.6248	28.6034	29.6819	27.2891	30.4356	PSMG3	7	1567330	1571005	-	1960	protein_coding	proteasome assembly chaperone 3 [Source:HGNC Symbol;Acc:HGNC:22420]	-
ENSG00000198937	41.1865	40.4893	34.9235	37.7275	44.5763	48.9937	CCDC167	6	37482920	37499922	-	619	protein_coding	coiled-coil domain containing 167 [Source:HGNC Symbol;Acc:HGNC:21239]	-
ENSG00000166170	28.777	29.1952	28.6346	29.2983	28.4736	28.0986	BAG5	14	103556544	103562831	-	5271	protein_coding	BCL2 associated athanogene 5 [Source:HGNC Symbol;Acc:HGNC:941]	-
ENSG00000196235	18.5342	18.4395	19.5842	20.7318	18.4385	19.2219	SUPT5H	19	39436156	39476670	+	8568	protein_coding	SPT5 homolog, DSIF elongation factor subunit [Source:HGNC Symbol;Acc:HGNC:11469]	-
ENSG00000069329	20.2178	21.0967	18.1231	19.1208	20.2315	20.0099	VPS35	16	46656132	46689518	-	9733	protein_coding	VPS35, retromer complex component [Source:HGNC Symbol;Acc:HGNC:13487]	-
ENSG00000266469	21.3008	21.6651	26.8025	24.6318	22.9557	22.9584	AC005288.1	17	39401793	39406233	+	860	antisense	novel transcript, antisense to MED1 & FBXL20	-
ENSG00000198231	21.0053	21.5152	23.4442	24.3508	22.0693	21.1383	DDX42	17	63773603	63819317	+	8521	protein_coding	DEAD-box helicase 42 [Source:HGNC Symbol;Acc:HGNC:18676]	-
ENSG00000107130	30.8741	30.7652	27.2814	26.3559	26.8055	26.022	NCS1	9	130172578	130237304	+	5289	protein_coding	neuronal calcium sensor 1 [Source:HGNC Symbol;Acc:HGNC:3953]	-
ENSG00000048544	29.9717	30.2472	28.0204	30.3143	29.7227	31.7155	MRPS10	6	42206801	42217865	-	2110	protein_coding	mitochondrial ribosomal protein S10 [Source:HGNC Symbol;Acc:HGNC:14502]	-
ENSG00000244462	23.4073	25.7571	25.1729	26.689	25.6684	25.9799	RBM12	20	35648925	35664956	-	6702	protein_coding	RNA binding motif protein 12 [Source:HGNC Symbol;Acc:HGNC:9898]	-
ENSG00000117000	45.7023	47.9289	45.8901	47.4479	31.8571	37.5285	RLF	1	40161373	40240921	+	6246	protein_coding	rearranged L-myc fusion [Source:HGNC Symbol;Acc:HGNC:10025]	zf-C2H2
ENSG00000090932	18.0501	15.6678	17.5841	15.9855	16.0286	15.7471	DLL3	19	39498895	39508481	+	2618	protein_coding	delta like canonical Notch ligand 3 [Source:HGNC Symbol;Acc:HGNC:2909]	-
ENSG00000064419	30.3551	30.457	27.307	28.3636	27.59	27.8569	TNPO3	7	128954180	129055173	-	4676	protein_coding	transportin 3 [Source:HGNC Symbol;Acc:HGNC:17103]	-
ENSG00000144231	33.9925	35.4264	30.8498	32.2793	30.59	29.1667	POLR2D	2	127843551	127858157	-	5226	protein_coding	RNA polymerase II subunit D [Source:HGNC Symbol;Acc:HGNC:9191]	-
ENSG00000163444	32.9375	35.0203	26.6535	28.2075	25.7724	29.3073	TMEM183A	1	203007386	203024848	+	4026	protein_coding	transmembrane protein 183A [Source:HGNC Symbol;Acc:HGNC:20173]	-
ENSG00000103051	22.0145	21.0921	23.3053	22.5731	21.5551	22.8052	COG4	16	70480568	70523565	-	4786	protein_coding	component of oligomeric golgi complex 4 [Source:HGNC Symbol;Acc:HGNC:18620]	-
ENSG00000145907	28.5727	29.7457	25.8491	27.2951	28.1774	28.8041	G3BP1	5	151771045	151812785	+	12406	protein_coding	G3BP stress granule assembly factor 1 [Source:HGNC Symbol;Acc:HGNC:30292]	-
ENSG00000147853	25.4285	27.1235	25.2436	25.9082	27.1392	27.1301	AK3	9	4709559	4742043	-	4483	protein_coding	adenylate kinase 3 [Source:HGNC Symbol;Acc:HGNC:17376]	-
ENSG00000125398	0.770945	0.680207	1.35687	1.24735	3.69857	3.10421	SOX9	17	72121020	72126420	+	3935	protein_coding	SRY-box 9 [Source:HGNC Symbol;Acc:HGNC:11204]	HMG
ENSG00000167085	25.5825	25.5139	25.9232	27.166	26.7597	30.7018	PHB	17	49404049	49414905	-	3838	protein_coding	prohibitin [Source:HGNC Symbol;Acc:HGNC:8912]	-
ENSG00000137100	25.3014	21.9814	19.9345	22.2691	22.5383	24.6362	DCTN3	9	34613545	34620523	-	3740	protein_coding	dynactin subunit 3 [Source:HGNC Symbol;Acc:HGNC:2713]	-
ENSG00000205250	18.5834	19.7873	18.596	16.8328	17.3545	18.2412	E2F4	16	67192169	67198918	+	3582	protein_coding	E2F transcription factor 4 [Source:HGNC Symbol;Acc:HGNC:3118]	E2F
ENSG00000100749	38.0356	39.2204	31.3702	30.6347	34.2494	37.3777	VRK1	14	96797304	96931722	+	2744	protein_coding	vaccinia related kinase 1 [Source:HGNC Symbol;Acc:HGNC:12718]	-
ENSG00000111605	28.7656	28.2537	23.9442	27.1246	25.1427	23.2833	CPSF6	12	69239537	69274358	+	8082	protein_coding	cleavage and polyadenylation specific factor 6 [Source:HGNC Symbol;Acc:HGNC:13871]	-
ENSG00000162961	25.5462	26.6186	22.4161	23.5276	25.1049	28.8862	DPY30	2	31867809	32039812	-	2745	protein_coding	dpy-30, histone methyltransferase complex regulatory subunit [Source:HGNC Symbol;Acc:HGNC:24590]	-
ENSG00000151503	27.9665	27.7739	28.7274	29.7335	25.7061	25.228	NCAPD3	11	134150119	134225454	-	9114	protein_coding	non-SMC condensin II complex subunit D3 [Source:HGNC Symbol;Acc:HGNC:28952]	-
ENSG00000143862	33.202	30.0795	22.8804	21.7392	24.9897	25.5658	ARL8A	1	202133404	202144743	-	1975	protein_coding	ADP ribosylation factor like GTPase 8A [Source:HGNC Symbol;Acc:HGNC:25192]	-
ENSG00000266412	13.4157	14.4704	15.9152	17.0998	14.8911	16.1994	NCOA4	10	46005088	46030714	-	4079	protein_coding	nuclear receptor coactivator 4 [Source:HGNC Symbol;Acc:HGNC:7671]	-
ENSG00000143158	29.6042	30.2799	24.8258	24.1124	23.8372	29.8123	MPC2	1	167916729	167937040	-	2552	protein_coding	mitochondrial pyruvate carrier 2 [Source:HGNC Symbol;Acc:HGNC:24515]	-
ENSG00000122687	30.2677	29.3447	27.7356	28.7319	28.5513	29.7425	MRM2	7	2234231	2242198	-	2843	protein_coding	mitochondrial rRNA methyltransferase 2 [Source:HGNC Symbol;Acc:HGNC:16352]	-
ENSG00000110048	21.5003	21.5834	25.0163	23.1521	22.5878	22.2032	OSBP	11	59574398	59616144	-	5492	protein_coding	oxysterol binding protein [Source:HGNC Symbol;Acc:HGNC:8503]	-
ENSG00000160256	40.4051	37.3646	34.0429	27.897	30.8149	32.7849	FAM207A	21	44940010	44976989	+	1402	protein_coding	family with sequence similarity 207 member A [Source:HGNC Symbol;Acc:HGNC:15811]	-
ENSG00000117419	21.4087	20.4948	21.042	20.5553	19.6339	20.9092	ERI3	1	44221070	44355260	-	2785	protein_coding	ERI1 exoribonuclease family member 3 [Source:HGNC Symbol;Acc:HGNC:17276]	-
ENSG00000129055	22.6286	23.3117	24.8419	26.0633	25.9236	28.0107	ANAPC13	3	134477706	134486716	-	2359	protein_coding	anaphase promoting complex subunit 13 [Source:HGNC Symbol;Acc:HGNC:24540]	-
ENSG00000138814	35.3978	37.9353	34.8113	34.2528	34.0306	35.3802	PPP3CA	4	101023409	101348278	-	5213	protein_coding	protein phosphatase 3 catalytic subunit alpha [Source:HGNC Symbol;Acc:HGNC:9314]	-
ENSG00000167670	29.136	26.6349	25.8848	24.2168	22.8008	24.9968	CHAF1A	19	4402662	4445018	+	4299	protein_coding	chromatin assembly factor 1 subunit A [Source:HGNC Symbol;Acc:HGNC:1910]	-
ENSG00000105894	0.851427	0.811704	4.75142	4.64487	8.54974	8.05289	PTN	7	137227341	137343865	-	1713	protein_coding	pleiotrophin [Source:HGNC Symbol;Acc:HGNC:9630]	-
ENSG00000088356	37.5208	37.4231	26.9188	26.1695	29.091	32.9663	PDRG1	20	31944342	31952092	-	1998	protein_coding	p53 and DNA damage regulated 1 [Source:HGNC Symbol;Acc:HGNC:16119]	-
ENSG00000119280	28.9042	28.1538	24.0343	25.1375	23.7963	24.3414	C1orf198	1	230837119	230869589	-	5161	protein_coding	chromosome 1 open reading frame 198 [Source:HGNC Symbol;Acc:HGNC:25900]	-
ENSG00000166881	18.0906	19.5364	21.4231	21.6696	20.5507	19.4813	NEMP1	12	57055643	57088063	-	5708	protein_coding	nuclear envelope integral membrane protein 1 [Source:HGNC Symbol;Acc:HGNC:29001]	-
ENSG00000111737	23.7885	23.638	21.9527	22.0052	22.4876	22.4769	RAB35	12	120095095	120117502	-	4022	protein_coding	RAB35, member RAS oncogene family [Source:HGNC Symbol;Acc:HGNC:9774]	-
ENSG00000113300	22.358	23.2498	23.9356	24.9704	23.7504	22.8001	CNOT6	5	180494412	180578405	+	6586	protein_coding	CCR4-NOT transcription complex subunit 6 [Source:HGNC Symbol;Acc:HGNC:14099]	-
ENSG00000142669	23.9108	24.1149	18.4111	20.5972	18.9712	19.5747	SH3BGRL3	1	26279176	26281522	+	1786	protein_coding	SH3 domain binding glutamate rich protein like 3 [Source:HGNC Symbol;Acc:HGNC:15568]	-
ENSG00000146281	22.9741	23.723	28.9746	31.7484	31.9956	31.1009	PM20D2	6	89146050	89165565	+	4708	protein_coding	peptidase M20 domain containing 2 [Source:HGNC Symbol;Acc:HGNC:21408]	-
ENSG00000137168	36.8411	38.1989	32.8805	32.313	36.1964	33.0742	PPIL1	6	36854827	36875024	-	1810	protein_coding	peptidylprolyl isomerase like 1 [Source:HGNC Symbol;Acc:HGNC:9260]	-
ENSG00000103591	24.5961	27.3338	25.3455	26.0962	25.6447	26.1814	AAGAB	15	67201033	67255195	-	3833	protein_coding	alpha and gamma adaptin binding protein [Source:HGNC Symbol;Acc:HGNC:25662]	-
ENSG00000160208	27.0538	25.6939	25.008	24.6497	22.884	22.1862	RRP1B	21	43659548	43696079	+	5762	protein_coding	ribosomal RNA processing 1B [Source:HGNC Symbol;Acc:HGNC:23818]	-
ENSG00000175970	18.7653	18.3408	15.4793	16.41	17.2156	17.1585	UNC119B	12	120710435	120723640	+	5195	protein_coding	unc-119 lipid binding chaperone B [Source:HGNC Symbol;Acc:HGNC:16488]	-
ENSG00000049656	25.9446	26.4805	25.4515	24.4662	21.7338	24.2419	CLPTM1L	5	1317744	1345099	-	6557	protein_coding	CLPTM1 like [Source:HGNC Symbol;Acc:HGNC:24308]	-
ENSG00000213160	27.3749	27.2714	25.2937	25.6879	24.3266	24.8681	KLHL23	2	169694488	169776989	+	5509	protein_coding	kelch like family member 23 [Source:HGNC Symbol;Acc:HGNC:27506]	-
ENSG00000167969	34.5998	32.8587	29.7984	32.3835	28.8756	34.1077	ECI1	16	2239395	2252300	-	3234	protein_coding	enoyl-CoA delta isomerase 1 [Source:HGNC Symbol;Acc:HGNC:2703]	-
ENSG00000213923	26.2277	26.8362	24.3941	22.6982	22.8528	24.2098	CSNK1E	22	38290691	38318084	-	6246	protein_coding	casein kinase 1 epsilon [Source:HGNC Symbol;Acc:HGNC:2453]	-
ENSG00000169727	21.1179	20.5066	20.0154	19.6006	19.6326	20.2136	GPS1	17	82050691	82057470	+	6155	protein_coding	G protein pathway suppressor 1 [Source:HGNC Symbol;Acc:HGNC:4549]	-
ENSG00000100612	15.8782	16.792	27.2442	29.8419	23.5917	26.9254	DHRS7	14	60144120	60169856	-	3248	protein_coding	dehydrogenase/reductase 7 [Source:HGNC Symbol;Acc:HGNC:21524]	-
ENSG00000124659	22.6355	21.4246	24.901	23.8191	23.1545	23.3281	TBCC	6	42744481	42746096	-	1616	protein_coding	tubulin folding cofactor C [Source:HGNC Symbol;Acc:HGNC:11580]	-
ENSG00000076108	24.1844	23.5318	24.4638	24.778	22.7664	21.7298	BAZ2A	12	56595596	56636816	-	10918	protein_coding	bromodomain adjacent to zinc finger domain 2A [Source:HGNC Symbol;Acc:HGNC:962]	MBD
ENSG00000113712	26.6968	26.8257	27.6778	25.773	27.3837	27.5883	CSNK1A1	5	149492197	149551552	-	7714	protein_coding	casein kinase 1 alpha 1 [Source:HGNC Symbol;Acc:HGNC:2451]	-
ENSG00000131495	26.6998	25.9541	26.9993	22.9861	28.4169	30.6778	NDUFA2	5	140638740	140647785	-	1488	protein_coding	NADH:ubiquinone oxidoreductase subunit A2 [Source:HGNC Symbol;Acc:HGNC:7685]	-
ENSG00000183617	34.7247	35.2464	24.4743	25.653	26.6862	33.7534	MRPL54	19	3762664	3768575	+	1003	protein_coding	mitochondrial ribosomal protein L54 [Source:HGNC Symbol;Acc:HGNC:16685]	-
ENSG00000173692	18.4006	18.4093	17.8883	19.7423	18.8	18.6264	PSMD1	2	231056864	231172827	+	5187	protein_coding	proteasome 26S subunit, non-ATPase 1 [Source:HGNC Symbol;Acc:HGNC:9554]	-
ENSG00000068796	30.2575	32.5695	28.5741	30.5844	27.3506	27.2079	KIF2A	5	62306162	62537249	+	4774	protein_coding	kinesin family member 2A [Source:HGNC Symbol;Acc:HGNC:6318]	-
ENSG00000160679	27.1422	27.9449	19.8061	19.344	20.5193	21.6502	CHTOP	1	153633982	153646306	+	5625	protein_coding	chromatin target of PRMT1 [Source:HGNC Symbol;Acc:HGNC:24511]	-
ENSG00000136807	23.8026	24.356	24.5044	22.1478	20.8284	21.0078	CDK9	9	127785679	127790787	+	3000	protein_coding	cyclin dependent kinase 9 [Source:HGNC Symbol;Acc:HGNC:1780]	-
ENSG00000130935	31.9241	34.3113	22.6992	22.7912	21.6649	22.2648	NOL11	17	67717833	67744531	+	4713	protein_coding	nucleolar protein 11 [Source:HGNC Symbol;Acc:HGNC:24557]	-
ENSG00000130734	33.5748	29.3136	31.8421	29.5529	24.7695	26.3487	ATG4D	19	10543895	10553418	+	2278	protein_coding	autophagy related 4D cysteine peptidase [Source:HGNC Symbol;Acc:HGNC:20789]	-
ENSG00000183864	13.6872	13.9654	13.7501	13.6382	14.3416	13.5059	TOB2	22	41433492	41447023	-	4565	protein_coding	transducer of ERBB2, 2 [Source:HGNC Symbol;Acc:HGNC:11980]	-
ENSG00000164880	24.1484	24.0551	28.3533	26.0043	23.4927	21.9622	INTS1	7	1470277	1504367	-	9062	protein_coding	integrator complex subunit 1 [Source:HGNC Symbol;Acc:HGNC:24555]	-
ENSG00000105669	18.4827	17.3746	24.0818	22.4754	23.3615	22.1555	COPE	19	18899514	18919397	-	2885	protein_coding	coatomer protein complex subunit epsilon [Source:HGNC Symbol;Acc:HGNC:2234]	-
ENSG00000147684	31.5143	30.723	30.4	31.2315	29.016	31.8523	NDUFB9	8	124539101	124580648	+	4106	protein_coding	NADH:ubiquinone oxidoreductase subunit B9 [Source:HGNC Symbol;Acc:HGNC:7704]	-
ENSG00000160293	32.6916	31.7513	28.2364	27.4882	24.5232	24.9171	VAV2	9	133761894	133992604	-	5682	protein_coding	vav guanine nucleotide exchange factor 2 [Source:HGNC Symbol;Acc:HGNC:12658]	-
ENSG00000121057	25.4689	25.0456	28.2331	27.7137	25.6046	25.4918	AKAP1	17	57085092	57121349	+	5399	protein_coding	A-kinase anchoring protein 1 [Source:HGNC Symbol;Acc:HGNC:367]	-
ENSG00000183828	43.9071	42.5807	39.7613	33.7073	34.2178	38.609	NUDT14	14	105172938	105181323	-	1916	protein_coding	nudix hydrolase 14 [Source:HGNC Symbol;Acc:HGNC:20141]	-
ENSG00000153561	21.9417	21.7437	26.6808	27.1774	24.6628	24.5458	RMND5A	2	86720173	86778041	+	6804	protein_coding	required for meiotic nuclear division 5 homolog A [Source:HGNC Symbol;Acc:HGNC:25850]	-
ENSG00000130724	28.7177	26.6628	27.6786	27.1559	25.7267	30.2454	CHMP2A	19	58551566	58555124	-	2129	protein_coding	charged multivesicular body protein 2A [Source:HGNC Symbol;Acc:HGNC:30216]	-
ENSG00000041802	24.9197	27.099	25.7994	24.3642	25.3379	25.5497	LSG1	3	194640788	194672477	-	4818	protein_coding	large 60S subunit nuclear export GTPase 1 [Source:HGNC Symbol;Acc:HGNC:25652]	-
ENSG00000182446	23.905	23.8144	23.5861	22.5414	21.8383	20.8207	NPLOC4	17	81556887	81648465	-	9574	protein_coding	NPL4 homolog, ubiquitin recognition factor [Source:HGNC Symbol;Acc:HGNC:18261]	-
ENSG00000185627	27.5483	27.0098	27.3867	28.2882	26.9092	31.456	PSMD13	11	236546	252984	+	4767	protein_coding	proteasome 26S subunit, non-ATPase 13 [Source:HGNC Symbol;Acc:HGNC:9558]	-
ENSG00000146433	12.6854	13.2725	17.13	15.9217	14.3526	13.6756	TMEM181	6	158536436	158635428	+	5390	protein_coding	transmembrane protein 181 [Source:HGNC Symbol;Acc:HGNC:20958]	-
ENSG00000037241	19.8977	20.6656	20.6976	21.7941	22.7584	26.6422	RPL26L1	5	172958729	172969771	+	1164	protein_coding	ribosomal protein L26 like 1 [Source:HGNC Symbol;Acc:HGNC:17050]	-
ENSG00000155508	20.9607	22.2543	27.1554	28.8439	25.9814	27.7591	CNOT8	5	154857553	154876793	+	3930	protein_coding	CCR4-NOT transcription complex subunit 8 [Source:HGNC Symbol;Acc:HGNC:9207]	-
ENSG00000134248	33.6895	34.3682	26.2308	27.2829	26.9546	30.5589	LAMTOR5	1	110401249	110407942	-	2388	protein_coding	late endosomal/lysosomal adaptor, MAPK and MTOR activator 5 [Source:HGNC Symbol;Acc:HGNC:17955]	-
ENSG00000139842	27.9206	28.2366	29.9047	30.61	28.7697	28.0753	CUL4A	13	113208193	113267108	+	7869	protein_coding	cullin 4A [Source:HGNC Symbol;Acc:HGNC:2554]	-
ENSG00000078699	15.9036	14.9712	20.1599	19.7827	17.5839	15.3327	CBFA2T2	20	33490075	33650036	+	9457	protein_coding	CBFA2/RUNX1 translocation partner 2 [Source:HGNC Symbol;Acc:HGNC:1536]	-
ENSG00000008735	34.82	31.5037	32.2202	29.7689	29.3005	28.4268	MAPK8IP2	22	50600685	50613981	+	5901	protein_coding	mitogen-activated protein kinase 8 interacting protein 2 [Source:HGNC Symbol;Acc:HGNC:6883]	-
ENSG00000148290	27.4637	26.6483	27.1398	24.0289	25.1587	28.5231	SURF1	9	133351755	133356676	-	1761	protein_coding	SURF1, cytochrome c oxidase assembly factor [Source:HGNC Symbol;Acc:HGNC:11474]	-
ENSG00000101447	22.9588	24.9298	21.8097	24.4033	22.7238	23.8685	FAM83D	20	38926312	38953106	+	2475	protein_coding	family with sequence similarity 83 member D [Source:HGNC Symbol;Acc:HGNC:16122]	-
ENSG00000108671	29.2752	29.605	28.8579	29.615	28.025	28.3804	PSMD11	17	32444261	32483318	+	7200	protein_coding	proteasome 26S subunit, non-ATPase 11 [Source:HGNC Symbol;Acc:HGNC:9556]	-
ENSG00000141582	29.3927	27.3383	33.6645	33.2963	31.3249	31.8649	CBX4	17	79833156	79839429	-	2880	protein_coding	chromobox 4 [Source:HGNC Symbol;Acc:HGNC:1554]	-
ENSG00000168883	24.1655	22.5966	25.0931	25.8333	25.616	25.3797	USP39	2	85602856	85649282	+	3952	protein_coding	ubiquitin specific peptidase 39 [Source:HGNC Symbol;Acc:HGNC:20071]	-
ENSG00000080986	30.6122	34.3653	29.2287	29.3639	26.7689	27.9344	NDC80	18	2571511	2616635	+	3600	protein_coding	NDC80, kinetochore complex component [Source:HGNC Symbol;Acc:HGNC:16909]	-
ENSG00000238227	28.3968	26.3473	26.5937	27.1721	23.5505	24.4031	TMEM250	9	136114581	136118863	-	3396	protein_coding	transmembrane protein 250 [Source:HGNC Symbol;Acc:HGNC:31009]	-
ENSG00000115541	31.811	35.2184	35.1092	34.4705	30.1199	35.1274	HSPE1	2	197499994	197503457	+	1977	protein_coding	heat shock protein family E (Hsp10) member 1 [Source:HGNC Symbol;Acc:HGNC:5269]	-
ENSG00000110696	27.4382	28.2658	27.9143	28.8023	26.8429	29.606	C11orf58	11	16613132	16756881	+	8675	protein_coding	chromosome 11 open reading frame 58 [Source:HGNC Symbol;Acc:HGNC:16990]	-
ENSG00000126934	22.7632	21.3573	26.1523	26.603	24.9373	23.5603	MAP2K2	19	4090321	4124129	-	5236	protein_coding	mitogen-activated protein kinase kinase 2 [Source:HGNC Symbol;Acc:HGNC:6842]	-
ENSG00000148773	21.1002	19.2249	22.5535	23.9957	17.8203	17.9492	MKI67	10	128096659	128126385	-	12807	protein_coding	marker of proliferation Ki-67 [Source:HGNC Symbol;Acc:HGNC:7107]	-
ENSG00000131653	32.2955	31.0985	32.0128	30.3393	28.77	28.4075	TRAF7	16	2155698	2178129	+	4489	protein_coding	TNF receptor associated factor 7 [Source:HGNC Symbol;Acc:HGNC:20456]	-
ENSG00000214753	23.5147	24.537	25.6919	26.9494	23.1422	24.148	HNRNPUL2	11	62712630	62727472	-	5416	protein_coding	heterogeneous nuclear ribonucleoprotein U like 2 [Source:HGNC Symbol;Acc:HGNC:25451]	-
ENSG00000151690	19.2983	18.8763	27.3258	27.6366	20.6605	20.7951	MFSD6	2	190408355	190509205	+	6031	protein_coding	major facilitator superfamily domain containing 6 [Source:HGNC Symbol;Acc:HGNC:24711]	-
ENSG00000113583	20.2334	21.1983	22.9053	22.7401	22.4249	22.1952	C5orf15	5	133955502	133968787	-	2422	protein_coding	chromosome 5 open reading frame 15 [Source:HGNC Symbol;Acc:HGNC:20656]	-
ENSG00000184990	31.8694	31.8717	31.5751	29.1761	30.1461	33.4031	SIVA1	14	104753100	104768494	+	4776	protein_coding	SIVA1 apoptosis inducing factor [Source:HGNC Symbol;Acc:HGNC:17712]	-
ENSG00000169021	23.8396	22.0671	26.2327	26.6139	25.4857	25.4695	UQCRFS1	19	29205321	29213541	-	3475	protein_coding	ubiquinol-cytochrome c reductase, Rieske iron-sulfur polypeptide 1 [Source:HGNC Symbol;Acc:HGNC:12587]	-
ENSG00000146457	10.8245	10.7603	9.13962	9.93248	10.4068	11.0322	WTAP	6	159725585	159756319	+	6419	protein_coding	WT1 associated protein [Source:HGNC Symbol;Acc:HGNC:16846]	-
ENSG00000168036	13.9063	15.0388	13.3262	13.4419	15.5245	16.3953	CTNNB1	3	41194741	41260096	+	11927	protein_coding	catenin beta 1 [Source:HGNC Symbol;Acc:HGNC:2514]	-
ENSG00000067704	28.9388	30.2293	25.7796	27.9111	24.4713	25.0931	IARS2	1	220094102	220148041	+	4165	protein_coding	isoleucyl-tRNA synthetase 2, mitochondrial [Source:HGNC Symbol;Acc:HGNC:29685]	-
ENSG00000173402	16.5674	16.4894	18.5098	19.4114	16.9042	16.7924	DAG1	3	49468703	49535618	+	6923	protein_coding	dystroglycan 1 [Source:HGNC Symbol;Acc:HGNC:2666]	-
ENSG00000171223	18.4315	17.3997	27.3691	24.8681	23.7124	25.3131	JUNB	19	12791496	12793315	+	1820	protein_coding	JunB proto-oncogene, AP-1 transcription factor subunit [Source:HGNC Symbol;Acc:HGNC:6205]	TF_bZIP
ENSG00000125484	17.9155	18.9355	19.6356	20.0484	18.9017	18.6605	GTF3C4	9	132670035	132694955	+	9043	protein_coding	general transcription factor IIIC subunit 4 [Source:HGNC Symbol;Acc:HGNC:4667]	-
ENSG00000099814	29.3441	27.3734	33.312	31.6071	29.4383	27.9236	CEP170B	14	104865280	104896770	+	7199	protein_coding	centrosomal protein 170B [Source:HGNC Symbol;Acc:HGNC:20362]	-
ENSG00000159055	32.3019	34.0349	28.6454	28.1273	27.4988	31.6274	MIS18A	21	32268219	32279069	-	1723	protein_coding	MIS18 kinetochore protein A [Source:HGNC Symbol;Acc:HGNC:1286]	-
ENSG00000196504	26.2884	27.2775	23.9532	26.0284	24.4385	26.4471	PRPF40A	2	152651593	152717997	-	9536	protein_coding	pre-mRNA processing factor 40 homolog A [Source:HGNC Symbol;Acc:HGNC:16463]	-
ENSG00000187778	20.3984	20.81	19.9981	18.7448	19.4094	20.0522	MCRS1	12	49556544	49568153	-	3269	protein_coding	microspherule protein 1 [Source:HGNC Symbol;Acc:HGNC:6960]	-
ENSG00000115866	21.2488	23.5898	25.6463	26.7214	26.8674	26.3518	DARS	2	135906677	135986100	-	4014	protein_coding	aspartyl-tRNA synthetase [Source:HGNC Symbol;Acc:HGNC:2678]	-
ENSG00000077380	18.614	19.7314	21.9402	22.9446	20.8483	23.1912	DYNC1I2	2	171687409	171748420	+	4695	protein_coding	dynein cytoplasmic 1 intermediate chain 2 [Source:HGNC Symbol;Acc:HGNC:2964]	-
ENSG00000185298	21.418	23.3462	21.9245	22.2604	22.1245	23.9237	CCDC137	17	81666364	81673904	+	2762	protein_coding	coiled-coil domain containing 137 [Source:HGNC Symbol;Acc:HGNC:33451]	-
ENSG00000135720	17.3723	17.3092	18.5712	18.2999	17.1044	15.9582	DYNC1LI2	16	66720893	66751798	-	8278	protein_coding	dynein cytoplasmic 1 light intermediate chain 2 [Source:HGNC Symbol;Acc:HGNC:2966]	-
ENSG00000204356	23.6663	23.5364	23.732	24.6837	25.2774	25.6575	NELFE	6	31952087	31959110	-	2719	protein_coding	negative elongation factor complex member E [Source:HGNC Symbol;Acc:HGNC:13974]	-
ENSG00000140740	23.4052	24.8199	24.5626	24.9172	25.4242	23.2727	UQCRC2	16	21952660	21983660	+	5217	protein_coding	ubiquinol-cytochrome c reductase core protein 2 [Source:HGNC Symbol;Acc:HGNC:12586]	-
ENSG00000011485	25.9921	24.8484	27.9585	27.3228	24.6174	24.8898	PPP5C	19	46346994	46392981	+	7059	protein_coding	protein phosphatase 5 catalytic subunit [Source:HGNC Symbol;Acc:HGNC:9322]	-
ENSG00000102390	12.8241	12.1852	17.7286	18.4985	16.1703	18.2811	PBDC1	X	76172936	76178204	+	1201	protein_coding	polysaccharide biosynthesis domain containing 1 [Source:HGNC Symbol;Acc:HGNC:28790]	-
ENSG00000142949	8.74116	9.85205	17.2084	17.1273	15.8581	15.2763	PTPRF	1	43525187	43623666	+	10712	protein_coding	protein tyrosine phosphatase, receptor type F [Source:HGNC Symbol;Acc:HGNC:9670]	-
ENSG00000173848	19.8705	19.7827	17.6391	16.8674	17.2539	17.2015	NET1	10	5412551	5458463	+	4175	protein_coding	neuroepithelial cell transforming 1 [Source:HGNC Symbol;Acc:HGNC:14592]	-
ENSG00000108406	13.8801	14.9721	12.981	13.0145	16.0949	15.6739	DHX40	17	59565525	59608345	+	5939	protein_coding	DEAH-box helicase 40 [Source:HGNC Symbol;Acc:HGNC:18018]	-
ENSG00000071054	18.4028	18.6376	22.3142	22.5267	20.4357	20.8386	MAP4K4	2	101696850	101894689	+	11961	protein_coding	mitogen-activated protein kinase kinase kinase kinase 4 [Source:HGNC Symbol;Acc:HGNC:6866]	-
ENSG00000168393	27.8726	28.8897	27.2833	28.0361	26.0183	28.6993	DTYMK	2	241675742	241686991	-	2451	protein_coding	deoxythymidylate kinase [Source:HGNC Symbol;Acc:HGNC:3061]	-
ENSG00000196591	14.2972	14.5781	13.9905	14.4196	14.2239	15.3925	HDAC2	6	113933028	114011308	-	15461	protein_coding	histone deacetylase 2 [Source:HGNC Symbol;Acc:HGNC:4853]	-
ENSG00000167615	20.0388	17.4155	19.4364	18.2818	18.6938	15.7978	LENG8	19	54448887	54462037	+	6469	protein_coding	leukocyte receptor cluster member 8 [Source:HGNC Symbol;Acc:HGNC:15500]	-
ENSG00000116786	33.9961	31.9361	24.3583	23.2136	26.0075	25.4953	PLEKHM2	1	15684332	15734769	+	4122	protein_coding	pleckstrin homology and RUN domain containing M2 [Source:HGNC Symbol;Acc:HGNC:29131]	-
ENSG00000182307	25.4251	25.5307	24.2122	24.6231	24.0724	26.1596	C8orf33	8	145052378	145066685	+	4440	protein_coding	chromosome 8 open reading frame 33 [Source:HGNC Symbol;Acc:HGNC:26104]	-
ENSG00000070423	42.7536	38.3209	29.0179	27.9614	27.7096	25.3918	RNF126	19	647526	663277	-	3496	protein_coding	ring finger protein 126 [Source:HGNC Symbol;Acc:HGNC:21151]	-
ENSG00000136146	19.4466	19.6656	19.9372	19.5667	19.782	19.8726	MED4	13	48053323	48095131	-	2358	protein_coding	mediator complex subunit 4 [Source:HGNC Symbol;Acc:HGNC:17903]	-
ENSG00000005893	10.1773	9.88865	16.2135	17.2783	16.1429	15.1589	LAMP2	X	120427827	120469365	-	5526	protein_coding	lysosomal associated membrane protein 2 [Source:HGNC Symbol;Acc:HGNC:6501]	-
ENSG00000214078	25.176	24.7221	22.3241	20.8213	20.7797	22.5023	CPNE1	20	35626031	35664956	-	3608	protein_coding	copine 1 [Source:HGNC Symbol;Acc:HGNC:2314]	-
ENSG00000125877	30.4516	27.7116	27.762	26.6192	26.3586	28.245	ITPA	20	3208868	3223870	+	2071	protein_coding	inosine triphosphatase [Source:HGNC Symbol;Acc:HGNC:6176]	-
ENSG00000091542	21.2693	22.4477	21.0649	22.2863	21.243	20.3177	ALKBH5	17	18183078	18209954	+	3190	protein_coding	alkB homolog 5, RNA demethylase [Source:HGNC Symbol;Acc:HGNC:25996]	-
ENSG00000130560	22.8933	21.3305	20.7209	20.9684	20.4667	22.8526	UBAC1	9	135932969	135961380	-	2979	protein_coding	UBA domain containing 1 [Source:HGNC Symbol;Acc:HGNC:30221]	-
ENSG00000174547	25.0684	26.9574	27.6713	27.4307	28.3533	32.1838	MRPL11	11	66435075	66466738	-	2539	protein_coding	mitochondrial ribosomal protein L11 [Source:HGNC Symbol;Acc:HGNC:14042]	-
ENSG00000100714	24.7183	23.8217	24.2344	24.1004	23.34	23.768	MTHFD1	14	64388031	64463457	+	9377	protein_coding	methylenetetrahydrofolate dehydrogenase, cyclohydrolase and formyltetrahydrofolate synthetase 1 [Source:HGNC Symbol;Acc:HGNC:7432]	-
ENSG00000180817	15.9529	18.6007	16.7096	18.0548	18.9115	19.692	PPA1	10	70202830	70233911	-	5171	protein_coding	pyrophosphatase (inorganic) 1 [Source:HGNC Symbol;Acc:HGNC:9226]	-
ENSG00000167797	24.1565	23.8112	23.2202	23.5942	23.8994	21.4881	CDK2AP2	11	67506497	67508649	-	2019	protein_coding	cyclin dependent kinase 2 associated protein 2 [Source:HGNC Symbol;Acc:HGNC:30833]	-
ENSG00000131475	19.6569	19.8677	22.4268	22.1367	22.6501	22.9528	VPS25	17	42773436	42779599	+	2404	protein_coding	vacuolar protein sorting 25 homolog [Source:HGNC Symbol;Acc:HGNC:28122]	-
ENSG00000158941	28.5181	27.7281	29.2582	27.6441	28.6331	29.6052	CCAR2	8	22604632	22621514	+	6534	protein_coding	cell cycle and apoptosis regulator 2 [Source:HGNC Symbol;Acc:HGNC:23360]	-
ENSG00000065268	28.415	27.3282	27.8189	28.0363	26.978	29.2854	WDR18	19	984271	998438	+	2357	protein_coding	WD repeat domain 18 [Source:HGNC Symbol;Acc:HGNC:17956]	-
ENSG00000121653	38.7264	37.8617	32.2775	32.8935	32.9701	31.1873	MAPK8IP1	11	45885651	45906465	+	3498	protein_coding	mitogen-activated protein kinase 8 interacting protein 1 [Source:HGNC Symbol;Acc:HGNC:6882]	-
ENSG00000163466	23.1243	23.6368	26.1466	25.975	24.8307	25.7318	ARPC2	2	218217094	218254356	+	6562	protein_coding	actin related protein 2/3 complex subunit 2 [Source:HGNC Symbol;Acc:HGNC:705]	-
ENSG00000174013	27.276	27.9265	26.6076	26.8708	24.9608	27.4269	FBXO45	3	196568611	196589059	+	5976	protein_coding	F-box protein 45 [Source:HGNC Symbol;Acc:HGNC:29148]	-
ENSG00000071794	38.1668	41.4319	28.2655	28.2434	29.6549	29.0962	HLTF	3	149030127	149086554	-	6024	protein_coding	helicase like transcription factor [Source:HGNC Symbol;Acc:HGNC:11099]	-
ENSG00000198826	29.0519	28.5477	27.1171	28.6224	26.784	25.572	ARHGAP11A	15	32615144	32639949	+	6428	protein_coding	Rho GTPase activating protein 11A [Source:HGNC Symbol;Acc:HGNC:15783]	-
ENSG00000172775	17.3932	17.5286	16.4918	18.7079	18.2716	18.6526	FAM192A	16	57152466	57186116	-	4347	protein_coding	family with sequence similarity 192 member A [Source:HGNC Symbol;Acc:HGNC:29856]	-
ENSG00000112312	27.7326	29.0473	28.9539	27.9617	29.3158	33.4918	GMNN	6	24774931	24786099	+	2476	protein_coding	geminin, DNA replication inhibitor [Source:HGNC Symbol;Acc:HGNC:17493]	-
ENSG00000072778	21.5132	20.5495	24.4794	21.4419	22.3942	25.9522	ACADVL	17	7217125	7225273	+	4865	protein_coding	acyl-CoA dehydrogenase very long chain [Source:HGNC Symbol;Acc:HGNC:92]	-
ENSG00000117394	32.529	32.7671	28.2562	26.752	25.7449	24.8655	SLC2A1	1	42925375	42959176	-	4724	protein_coding	solute carrier family 2 member 1 [Source:HGNC Symbol;Acc:HGNC:11005]	-
ENSG00000073008	23.5581	23.3717	32.1589	29.9663	25.0497	25.6149	PVR	19	44643798	44663583	+	3519	protein_coding	poliovirus receptor [Source:HGNC Symbol;Acc:HGNC:9705]	-
ENSG00000164305	20.3052	22.4347	20.3269	21.155	22.6152	25.4266	CASP3	4	184627696	184649509	-	2899	protein_coding	caspase 3 [Source:HGNC Symbol;Acc:HGNC:1504]	-
ENSG00000171159	13.6196	11.4825	20.0198	17.5331	15.6905	17.1386	C9orf16	9	128160260	128163928	+	1662	protein_coding	chromosome 9 open reading frame 16 [Source:HGNC Symbol;Acc:HGNC:17823]	-
ENSG00000177917	28.0985	28.2429	25.0616	26.4273	26.6365	28.7074	ARL6IP6	2	152717893	152761253	+	3349	protein_coding	ADP ribosylation factor like GTPase 6 interacting protein 6 [Source:HGNC Symbol;Acc:HGNC:24048]	-
ENSG00000197965	13.0808	13.3115	13.5127	13.653	12.2036	11.9841	MPZL1	1	167721192	167791919	+	7069	protein_coding	myelin protein zero like 1 [Source:HGNC Symbol;Acc:HGNC:7226]	-
ENSG00000147180	18.1058	18.8047	20.2861	20.9702	21.0289	19.6968	ZNF711	X	85244032	85273362	+	5004	protein_coding	zinc finger protein 711 [Source:HGNC Symbol;Acc:HGNC:13128]	zf-C2H2
ENSG00000186660	26.2082	26.0842	24.5859	24.7841	22.8853	23.6325	ZFP91	11	58579111	58621042	+	5220	protein_coding	ZFP91 zinc finger protein [Source:HGNC Symbol;Acc:HGNC:14983]	zf-C2H2
ENSG00000064607	26.5932	25.956	26.2361	23.9297	26.3985	24.4292	SUGP2	19	18990888	19034023	-	8468	protein_coding	SURP and G-patch domain containing 2 [Source:HGNC Symbol;Acc:HGNC:18641]	-
ENSG00000132819	38.8135	36.5989	33.4779	29.0841	30.0834	28.129	RBM38	20	57391407	57409333	+	2686	protein_coding	RNA binding motif protein 38 [Source:HGNC Symbol;Acc:HGNC:15818]	-
ENSG00000185112	0.631585	0.752649	2.63691	2.29952	2.98221	2.13222	FAM43A	3	194686544	194689037	+	2494	protein_coding	family with sequence similarity 43 member A [Source:HGNC Symbol;Acc:HGNC:26888]	-
ENSG00000164096	15.3077	15.6801	18.9673	20.2038	20.9139	22.7297	C4orf3	4	119296419	119304445	-	3148	protein_coding	chromosome 4 open reading frame 3 [Source:HGNC Symbol;Acc:HGNC:19225]	-
ENSG00000164651	52.9891	50.8984	40.6302	41.689	47.1709	43.3898	SP8	7	20782283	20786886	-	3718	protein_coding	Sp8 transcription factor [Source:HGNC Symbol;Acc:HGNC:19196]	zf-C2H2
ENSG00000130713	26.019	25.8414	24.6018	24.4076	27.0054	26.2759	EXOSC2	9	130693721	130704894	+	4240	protein_coding	exosome component 2 [Source:HGNC Symbol;Acc:HGNC:17097]	-
ENSG00000120063	18.8027	18.8313	19.8504	20.4277	18.584	17.3819	GNA13	17	65010715	65056839	-	5104	protein_coding	G protein subunit alpha 13 [Source:HGNC Symbol;Acc:HGNC:4381]	-
[truncated: 56,736 more rows]

## Sheet: Tab 2-DEG Act ZFPsg1_vs_sgCon
gene_id	Activated sgZFP_sg1_Rep1	Activated sgZFP_sg1_Rep2	Activated_sgCTRL_rep1	Activated_sgCTRL_rep2	log2FoldChange	pvalue	padj	gene_name	gene_chr	gene_start	gene_end	gene_strand	gene_length	gene_biotype	gene_description	tf_family
ENSG00000158710	5401.14	5435.33	252.761	229.208	4.50347	0	0	TAGLN2	1	159918107	159925732	-	2487	protein_coding	transgelin 2 [Source:HGNC Symbol;Acc:HGNC:11554]	-
ENSG00000189056	9163.76	8964.56	556.528	503.852	4.10635	0	0	RELN	7	103471784	103989516	-	12642	protein_coding	reelin [Source:HGNC Symbol;Acc:HGNC:9957]	-
ENSG00000117318	4185.91	4335.73	340.038	305.837	3.7336	0	0	ID3	1	23557918	23559794	-	1797	protein_coding	inhibitor of DNA binding 3, HLH protein [Source:HGNC Symbol;Acc:HGNC:5362]	bHLH
ENSG00000125968	4067.7	3969.87	249.361	225.818	4.09185	0	0	ID1	20	31605283	31606515	+	1233	protein_coding	inhibitor of DNA binding 1, HLH protein [Source:HGNC Symbol;Acc:HGNC:5360]	bHLH
ENSG00000147381	4357.52	4396.37	105.412	136.304	5.14279	0	0	MAGEA4	X	151912509	151925170	+	3081	protein_coding	MAGE family member A4 [Source:HGNC Symbol;Acc:HGNC:6802]	-
ENSG00000170091	13972.5	14265.5	4757.13	4917.13	1.54431	5.18595e-305	1.57108e-301	NSG2	5	174045604	174243501	+	3946	protein_coding	neuronal vesicle trafficking associated 2 [Source:HGNC Symbol;Acc:HGNC:24955]	-
ENSG00000171617	10612.9	11127.4	3591.93	3650.38	1.58561	2.7402e-259	7.11551e-256	ENC1	5	74627406	74641424	-	5858	protein_coding	ectodermal-neural cortex 1 [Source:HGNC Symbol;Acc:HGNC:3345]	-
ENSG00000120149	2256.3	2266.91	30.6034	44.7567	5.84943	2.6598e-246	6.0434e-243	MSX2	5	174724533	174730893	+	2270	protein_coding	msh homeobox 2 [Source:HGNC Symbol;Acc:HGNC:7392]	Homeobox
ENSG00000150893	3480.42	3742.48	575.797	531.655	2.71223	8.81207e-244	1.77974e-240	FREM2	13	38687129	38887131	+	16223	protein_coding	FRAS1 related extracellular matrix protein 2 [Source:HGNC Symbol;Acc:HGNC:25396]	-
ENSG00000158258	4526.58	4595.47	12452.2	11838.8	-1.41192	9.51741e-218	1.72998e-214	CLSTN2	3	139935185	140577397	+	14596	protein_coding	calsyntenin 2 [Source:HGNC Symbol;Acc:HGNC:17448]	-
ENSG00000171346	3973.63	3777.85	826.292	777.139	2.27692	2.82732e-211	4.67203e-208	KRT15	17	41513743	41522529	-	7069	protein_coding	keratin 15 [Source:HGNC Symbol;Acc:HGNC:6421]	-
ENSG00000164574	2371.98	2324.52	302.634	293.631	2.98015	5.48278e-206	8.30505e-203	GALNT10	5	154190730	154420984	+	10496	protein_coding	polypeptide N-acetylgalactosaminyltransferase 10 [Source:HGNC Symbol;Acc:HGNC:19873]	-
ENSG00000113361	1703.35	1870.73	36.2707	26.4471	5.88353	1.50323e-191	2.10186e-188	CDH6	5	31193750	31329146	+	12379	protein_coding	cadherin 6 [Source:HGNC Symbol;Acc:HGNC:1765]	-
ENSG00000187634	1783.43	1534.18	49.8722	44.0786	5.15834	9.01133e-188	1.16999e-184	SAMD11	1	923928	944581	+	4166	protein_coding	sterile alpha motif domain containing 11 [Source:HGNC Symbol;Acc:HGNC:28706]	-
ENSG00000115457	5840.96	5631.4	1796.53	1942.85	1.61325	7.196e-160	8.72011e-157	IGFBP2	2	216632828	216664436	+	4767	protein_coding	insulin like growth factor binding protein 2 [Source:HGNC Symbol;Acc:HGNC:5471]	-
ENSG00000204525	2032.58	2146.64	334.37	337.71	2.63636	9.07804e-156	1.03132e-152	HLA-C	6	31268749	31272130	-	2507	protein_coding	major histocompatibility complex, class I, C [Source:HGNC Symbol;Acc:HGNC:4933]	-
ENSG00000101938	1283.87	1327	39.6711	22.3783	5.48222	1.07963e-149	1.15438e-146	CHRDL1	X	110673856	110795819	-	3920	protein_coding	chordin like 1 [Source:HGNC Symbol;Acc:HGNC:29861]	-
ENSG00000160352	29.2366	38.4051	1512.03	1648.54	-5.52846	6.74473e-149	6.81105e-146	ZNF714	19	21082159	21125270	+	8033	protein_coding	zinc finger protein 714 [Source:HGNC Symbol;Acc:HGNC:27124]	zf-C2H2
ENSG00000124260	1866.06	1859.61	292.432	268.54	2.73891	9.76967e-148	9.34649e-145	MAGEA10	X	152133310	152138578	-	2899	protein_coding	MAGE family member A10 [Source:HGNC Symbol;Acc:HGNC:6797]	-
ENSG00000196353	1530.47	1682.75	19.2688	14.2408	6.63506	8.76629e-147	7.96725e-144	CPNE4	3	131533555	132285410	-	6427	protein_coding	copine 4 [Source:HGNC Symbol;Acc:HGNC:2317]	-
ENSG00000155511	1946.14	1966.74	5372.6	5361.99	-1.45563	2.32217e-144	2.01001e-141	GRIA1	5	153489615	153813869	+	7636	protein_coding	glutamate ionotropic receptor AMPA type subunit 1 [Source:HGNC Symbol;Acc:HGNC:4571]	-
ENSG00000171951	10554.4	10703.9	5058.63	5091.41	1.06646	1.26115e-141	1.04199e-138	SCG2	2	223596940	223602503	-	2719	protein_coding	secretogranin II [Source:HGNC Symbol;Acc:HGNC:10575]	-
ENSG00000133477	3518.56	3245.23	924.903	904.628	1.88673	1.85784e-137	1.46826e-134	FAM83F	22	39994949	40043529	+	16389	protein_coding	family with sequence similarity 83 member F [Source:HGNC Symbol;Acc:HGNC:25148]	-
ENSG00000181019	6409.16	6252.96	2587.69	2542.32	1.304	7.03042e-137	5.32466e-134	NQO1	16	69706996	69726951	-	3254	protein_coding	NAD(P)H quinone dehydrogenase 1 [Source:HGNC Symbol;Acc:HGNC:2874]	-
ENSG00000143641	1782.16	1877.81	5068.83	5202.63	-1.48792	4.68065e-136	3.40321e-133	GALNT2	1	230057990	230282124	+	7743	protein_coding	polypeptide N-acetylgalactosaminyltransferase 2 [Source:HGNC Symbol;Acc:HGNC:4124]	-
ENSG00000102109	3510.93	3176.51	867.096	792.058	2.01505	1.58842e-135	1.11049e-132	PCSK1N	X	48831094	48835633	-	1363	protein_coding	proprotein convertase subtilisin/kexin type 1 inhibitor [Source:HGNC Symbol;Acc:HGNC:17301]	-
ENSG00000116299	4506.25	4410.52	1326.15	1471.55	1.66695	2.05994e-135	1.3868e-132	KIAA1324	1	109113679	109206781	+	9300	protein_coding	KIAA1324 [Source:HGNC Symbol;Acc:HGNC:29618]	-
ENSG00000218336	4991.83	4840.05	10390.4	10320.5	-1.07533	2.42858e-135	1.57658e-132	TENM3	4	182143987	182803024	+	11983	protein_coding	teneurin transmembrane protein 3 [Source:HGNC Symbol;Acc:HGNC:29944]	-
ENSG00000226745	294.908	279.953	1768.2	1723.13	-2.60415	3.73118e-123	2.33868e-120	AL512599.1	1	40132764	40133448	+	685	processed_pseudogene	ornithine decarboxylase antizyme 1 (OAZ1) pseudogene	-
ENSG00000134138	1323.27	1277.47	3826.56	3804.32	-1.55382	2.73089e-119	1.65464e-116	MEIS2	15	36889204	37101299	-	10798	protein_coding	Meis homeobox 2 [Source:HGNC Symbol;Acc:HGNC:7001]	Homeobox
ENSG00000132561	1272.43	1171.36	124.681	132.914	3.23853	2.25013e-118	1.31937e-115	MATN2	8	97868840	98036716	+	6933	protein_coding	matrilin 2 [Source:HGNC Symbol;Acc:HGNC:6908]	-
ENSG00000175745	4883.78	4895.64	1745.53	1517.66	1.5893	2.57237e-118	1.46119e-115	NR2F1	5	93583224	93594615	+	4314	protein_coding	nuclear receptor subfamily 2 group F member 1 [Source:HGNC Symbol;Acc:HGNC:7975]	RXR-like
ENSG00000167996	24267.6	23026.9	13033.6	13170	0.851383	3.10145e-118	1.70833e-115	FTH1	11	61959718	61967660	-	2030	protein_coding	ferritin heavy chain 1 [Source:HGNC Symbol;Acc:HGNC:3976]	-
ENSG00000144285	968.62	1116.78	66.8741	68.4913	3.94412	1.52088e-116	8.1309e-114	SCN1A	2	165984641	166149214	-	16946	protein_coding	sodium voltage-gated channel alpha subunit 1 [Source:HGNC Symbol;Acc:HGNC:10585]	-
ENSG00000133636	4731.24	4724.84	121.28	168.855	5.01235	2.11161e-116	1.09665e-113	NTS	12	85874295	85882992	+	1555	protein_coding	neurotensin [Source:HGNC Symbol;Acc:HGNC:8038]	-
ENSG00000061938	1669.03	1542.27	4734.46	4456.68	-1.51788	9.36557e-116	4.72883e-113	TNK2	3	195863364	195911945	-	12015	protein_coding	tyrosine kinase non receptor 2 [Source:HGNC Symbol;Acc:HGNC:19297]	-
ENSG00000234722	926.672	839.859	3401.51	3082.79	-1.877	7.14983e-114	3.5125e-111	LINC01287	7	153355365	153413981	-	4987	lincRNA	long intergenic non-protein coding RNA 1287 [Source:HGNC Symbol;Acc:HGNC:50351]	-
ENSG00000162545	3271.95	3344.27	1079.05	976.509	1.69212	5.56088e-113	2.66e-110	CAMK2N1	1	20482391	20486220	-	2615	protein_coding	calcium/calmodulin dependent protein kinase II inhibitor 1 [Source:HGNC Symbol;Acc:HGNC:24190]	-
ENSG00000102554	2834.68	2704.53	757.151	834.78	1.79278	2.88758e-106	1.34584e-103	KLF5	13	73054976	73077542	+	3893	protein_coding	Kruppel like factor 5 [Source:HGNC Symbol;Acc:HGNC:6349]	zf-C2H2
ENSG00000124762	5382.07	4983.57	2076.5	2078.47	1.31801	1.0692e-105	4.85872e-103	CDKN1A	6	36676460	36687339	+	3050	protein_coding	cyclin dependent kinase inhibitor 1A [Source:HGNC Symbol;Acc:HGNC:1784]	-
ENSG00000106633	1349.97	1332.05	223.291	201.405	2.66756	9.9977e-105	4.43239e-102	GCK	7	44144271	44198170	-	4122	protein_coding	glucokinase [Source:HGNC Symbol;Acc:HGNC:4195]	-
ENSG00000105135	845.318	837.837	52.1391	42.7223	4.17468	1.6221e-102	7.02023e-100	ILVBL	19	15114984	15125785	-	5615	protein_coding	ilvB acetolactate synthase like [Source:HGNC Symbol;Acc:HGNC:6041]	-
ENSG00000132698	841.505	901.509	15.8684	20.3439	5.55196	1.75437e-102	7.4161e-100	RAB25	1	156061160	156070514	+	1699	protein_coding	RAB25, member RAS oncogene family [Source:HGNC Symbol;Acc:HGNC:18238]	-
ENSG00000170962	2192.74	2261.86	5134.57	5198.56	-1.21343	1.18783e-101	4.90709e-99	PDGFD	11	103907186	104164379	-	4266	protein_coding	platelet derived growth factor D [Source:HGNC Symbol;Acc:HGNC:30620]	-
ENSG00000231764	14286.5	14291.7	25033.6	23771.9	-0.771558	2.54879e-99	1.02954e-96	DLX6-AS1	7	96955141	97014065	-	16633	antisense	DLX6 antisense RNA 1 [Source:HGNC Symbol;Acc:HGNC:37151]	-
ENSG00000105048	1018.2	915.658	89.5433	99.0072	3.34688	1.2379e-96	4.89161e-94	TNNT1	19	55132794	55149354	-	2171	protein_coding	troponin T1, slow skeletal type [Source:HGNC Symbol;Acc:HGNC:11948]	-
ENSG00000182718	938.113	961.138	75.9418	98.3291	3.41965	3.95312e-96	1.52885e-93	ANXA2	15	60347134	60402883	-	8824	protein_coding	annexin A2 [Source:HGNC Symbol;Acc:HGNC:537]	-
ENSG00000182809	4532.94	4309.46	1861.14	1797.73	1.274	4.7349e-94	1.79305e-91	CRIP2	14	105472962	105480170	+	4837	protein_coding	cysteine rich protein 2 [Source:HGNC Symbol;Acc:HGNC:2361]	-
ENSG00000115461	11345.1	11707.5	6445.98	6372.4	0.847385	5.49724e-94	2.03925e-91	IGFBP5	2	216672105	216695525	-	6442	protein_coding	insulin like growth factor binding protein 5 [Source:HGNC Symbol;Acc:HGNC:5474]	-
ENSG00000103222	835.149	766.08	60.0733	69.1694	3.61431	1.01659e-87	3.6957e-85	ABCC1	16	15949577	16143074	+	7575	protein_coding	ATP binding cassette subfamily C member 1 [Source:HGNC Symbol;Acc:HGNC:51]	-
ENSG00000178522	1182.17	1312.85	7.93421	6.10318	7.52057	4.16216e-87	1.48344e-84	AMBN	4	70592256	70607288	+	2009	protein_coding	ameloblastin [Source:HGNC Symbol;Acc:HGNC:452]	-
ENSG00000114503	3006.28	3008.74	6044.74	6415.12	-1.05184	3.9091e-84	1.36646e-81	NCBP2	3	196935402	196942597	-	5114	protein_coding	nuclear cap binding protein subunit 2 [Source:HGNC Symbol;Acc:HGNC:7659]	-
ENSG00000160180	4849.46	4847.13	10129.7	9198.86	-0.993849	4.66251e-82	1.59906e-79	TFF3	21	42311667	42315651	-	1168	protein_coding	trefoil factor 3 [Source:HGNC Symbol;Acc:HGNC:11757]	-
ENSG00000180828	659.73	649.855	37.4042	27.1253	4.38561	3.4914e-81	1.17525e-78	BHLHE22	8	64580367	64583628	+	3262	protein_coding	basic helix-loop-helix family member e22 [Source:HGNC Symbol;Acc:HGNC:11963]	bHLH
ENSG00000105388	663.543	636.716	20.4023	14.9189	5.24913	4.4139e-80	1.45875e-77	CEACAM5	19	41708585	41729798	+	3351	protein_coding	carcinoembryonic antigen related cell adhesion molecule 5 [Source:HGNC Symbol;Acc:HGNC:1817]	-
ENSG00000166402	2373.25	2293.19	4893.14	4917.13	-1.0729	2.8628e-79	9.29236e-77	TUB	11	8019244	8106112	+	6722	protein_coding	tubby bipartite transcription factor [Source:HGNC Symbol;Acc:HGNC:12406]	Tub
ENSG00000143171	944.468	927.786	9.06767	6.10318	7.01545	1.80048e-78	5.74163e-76	RXRG	1	165400917	165445355	-	2696	protein_coding	retinoid X receptor gamma [Source:HGNC Symbol;Acc:HGNC:10479]	RXR-like
ENSG00000196139	4121.09	4518.66	1799.93	1877.07	1.23178	4.25945e-77	1.3349e-74	AKR1C3	10	5035354	5107686	+	4532	protein_coding	aldo-keto reductase family 1 member C3 [Source:HGNC Symbol;Acc:HGNC:386]	-
ENSG00000204580	4784.63	4509.57	2161.51	2165.95	1.10199	3.96092e-76	1.2203e-73	DDR1	6	30876421	30900156	+	9122	protein_coding	discoidin domain receptor tyrosine kinase 1 [Source:HGNC Symbol;Acc:HGNC:2730]	-
ENSG00000163960	3913.89	4344.83	8186.98	8105.03	-0.978392	9.49454e-75	2.87637e-72	UBXN7	3	196347662	196432474	-	11291	protein_coding	UBX domain protein 7 [Source:HGNC Symbol;Acc:HGNC:29119]	-
ENSG00000176597	1189.8	1184.49	250.494	260.403	2.21338	2.27038e-74	6.76535e-72	B3GNT5	3	183253244	183298504	+	8140	protein_coding	UDP-GlcNAc:betaGal beta-1,3-N-acetylglucosaminyltransferase 5 [Source:HGNC Symbol;Acc:HGNC:15684]	-
ENSG00000167964	586.003	596.29	2129.77	1901.48	-1.76669	7.4582e-74	2.18658e-71	RAB26	16	2140803	2154165	+	2488	protein_coding	RAB26, member RAS oncogene family [Source:HGNC Symbol;Acc:HGNC:14259]	-
ENSG00000119231	1934.7	1849.51	4090.65	4132.53	-1.12105	3.12613e-73	9.01962e-71	SENP5	3	196867856	196934714	+	7035	protein_coding	SUMO specific peptidase 5 [Source:HGNC Symbol;Acc:HGNC:28407]	-
ENSG00000167460	2602.05	2576.17	926.036	1002.96	1.42031	1.49813e-72	4.25494e-70	TPM4	19	16067021	16103005	+	8632	protein_coding	tropomyosin 4 [Source:HGNC Symbol;Acc:HGNC:12013]	-
ENSG00000242808	388.973	455.808	1610.65	1643.79	-1.94098	5.59866e-72	1.56564e-69	SOX2-OT	3	180989762	181836880	+	31629	sense_overlapping	SOX2 overlapping transcript [Source:HGNC Symbol;Acc:HGNC:20209]	-
ENSG00000124145	746.168	731.718	87.2764	90.1915	3.05439	2.13335e-71	5.87545e-69	SDC4	20	45325288	45348424	-	2613	protein_coding	syndecan 4 [Source:HGNC Symbol;Acc:HGNC:10661]	-
ENSG00000171385	766.507	765.07	2168.31	2162.56	-1.49963	7.45151e-70	2.02158e-67	KCND3	1	111770662	111989155	-	7863	protein_coding	potassium voltage-gated channel subfamily D member 3 [Source:HGNC Symbol;Acc:HGNC:6239]	-
ENSG00000155495	725.83	727.675	2241.98	2067.62	-1.56605	5.89313e-69	1.57529e-66	MAGEC1	X	141903894	141909388	+	4270	protein_coding	MAGE family member C1 [Source:HGNC Symbol;Acc:HGNC:6812]	-
ENSG00000130635	526.258	554.852	24.9361	25.769	4.41046	1.09715e-68	2.89027e-66	COL5A1	9	134641774	134844843	+	11189	protein_coding	collagen type V alpha 1 chain [Source:HGNC Symbol;Acc:HGNC:2209]	-
ENSG00000016082	1136.41	1162.26	2840.45	2781.7	-1.28916	2.47035e-68	6.41479e-66	ISL1	5	51383391	51394738	+	2882	protein_coding	ISL LIM homeobox 1 [Source:HGNC Symbol;Acc:HGNC:6132]	Homeobox
ENSG00000130508	559.308	634.695	1891.74	1914.37	-1.66896	2.46318e-67	6.30608e-65	PXDN	2	1631887	1744852	-	11257	protein_coding	peroxidasin [Source:HGNC Symbol;Acc:HGNC:14966]	-
ENSG00000176658	2539.77	2356.86	929.437	841.561	1.47124	7.09212e-67	1.79046e-64	MYO1D	17	32492522	32877177	-	8188	protein_coding	myosin ID [Source:HGNC Symbol;Acc:HGNC:7598]	-
ENSG00000163285	499.564	548.789	19.2688	21.0221	4.6905	1.20588e-66	3.00265e-64	GABRG1	4	46035769	46124081	-	6785	protein_coding	gamma-aminobutyric acid type A receptor gamma1 subunit [Source:HGNC Symbol;Acc:HGNC:4086]	-
ENSG00000116133	5973.16	6245.88	10171.7	10334.7	-0.746521	2.37268e-66	5.82815e-64	DHCR24	1	54849627	54887271	-	6290	protein_coding	24-dehydrocholesterol reductase [Source:HGNC Symbol;Acc:HGNC:2859]	-
ENSG00000077782	3451.19	3370.55	1573.24	1491.89	1.15635	2.53658e-66	6.14765e-64	FGFR1	8	38400215	38468834	-	13842	protein_coding	fibroblast growth factor receptor 1 [Source:HGNC Symbol;Acc:HGNC:3688]	-
ENSG00000124126	713.118	773.155	2099.17	2117.8	-1.50234	1.59627e-65	3.81781e-63	PREX1	20	48624252	48827883	-	7393	protein_coding	phosphatidylinositol-3,4,5-trisphosphate dependent Rac exchange factor 1 [Source:HGNC Symbol;Acc:HGNC:32594]	-
ENSG00000137834	511.004	507.351	20.4023	21.7002	4.58758	1.88396e-65	4.44737e-63	SMAD6	15	66702228	66782848	+	8563	protein_coding	SMAD family member 6 [Source:HGNC Symbol;Acc:HGNC:6772]	MH1
ENSG00000158966	190.673	191.015	969.108	1015.84	-2.37969	5.50609e-65	1.28313e-62	CACHD1	1	64470792	64693058	+	6359	protein_coding	cache domain containing 1 [Source:HGNC Symbol;Acc:HGNC:29314]	-
ENSG00000120690	884.724	973.266	181.353	154.614	2.48102	8.90947e-64	2.04997e-61	ELF1	13	40932028	41061440	-	4335	protein_coding	E74 like ETS transcription factor 1 [Source:HGNC Symbol;Acc:HGNC:3316]	ETS
ENSG00000151632	7297.7	7505.16	4313.95	4264.09	0.78791	3.58523e-63	8.14609e-61	AKR1C2	10	4987400	5018031	-	6461	protein_coding	aldo-keto reductase family 1 member C2 [Source:HGNC Symbol;Acc:HGNC:385]	-
ENSG00000114200	1037.26	1095.56	227.825	248.196	2.15813	5.43305e-63	1.21922e-60	BCHE	3	165772904	165837472	-	3082	protein_coding	butyrylcholinesterase [Source:HGNC Symbol;Acc:HGNC:983]	-
ENSG00000115738	7090.5	7166.59	4044.18	4166.44	0.795188	1.39615e-62	3.08484e-60	ID2	2	8678845	8684453	+	2205	protein_coding	inhibitor of DNA binding 2 [Source:HGNC Symbol;Acc:HGNC:5361]	bHLH
ENSG00000143195	3044.42	3175.49	5756.84	5715.29	-0.882121	1.4086e-62	3.08484e-60	ILDR2	1	166895711	166975482	-	13884	protein_coding	immunoglobulin like domain containing receptor 2 [Source:HGNC Symbol;Acc:HGNC:18131]	-
ENSG00000100095	4224.05	4231.63	7325.55	7219.39	-0.782153	1.74074e-62	3.76683e-60	SEZ6L	22	26169474	26383597	+	7149	protein_coding	seizure related 6 homolog like [Source:HGNC Symbol;Acc:HGNC:10763]	-
ENSG00000100889	1646.15	1392.69	391.043	412.304	1.91455	2.06266e-62	4.41095e-60	PCK2	14	24094053	24110598	+	4189	protein_coding	phosphoenolpyruvate carboxykinase 2, mitochondrial [Source:HGNC Symbol;Acc:HGNC:8725]	-
ENSG00000285637	486.852	490.17	21.5357	24.4127	4.39367	2.30179e-62	4.86508e-60	AL161449.2	9	12958503	13034326	-	2469	lincRNA		-
ENSG00000162552	681.339	536.661	45.3384	52.2161	3.62482	4.1006e-62	8.56742e-60	WNT4	1	22117305	22143969	-	4527	protein_coding	Wnt family member 4 [Source:HGNC Symbol;Acc:HGNC:12783]	-
ENSG00000107731	3754.99	3529.23	1725.12	1733.98	1.07333	2.71612e-60	5.61033e-58	UNC5B	10	71212570	71302864	+	6841	protein_coding	unc-5 netrin receptor B [Source:HGNC Symbol;Acc:HGNC:12568]	-
ENSG00000112715	1319.46	1198.64	326.436	339.744	1.91448	4.01547e-60	8.20103e-58	VEGFA	6	43770184	43786487	+	14431	protein_coding	vascular endothelial growth factor A [Source:HGNC Symbol;Acc:HGNC:12680]	-
ENSG00000135333	3274.5	3419.06	1587.98	1552.92	1.09322	5.19279e-60	1.04877e-57	EPHA7	6	93240020	93419547	-	7456	protein_coding	EPH receptor A7 [Source:HGNC Symbol;Acc:HGNC:3390]	-
ENSG00000178104	4006.68	4050.73	6888.03	6929.83	-0.77807	6.10682e-60	1.21982e-57	PDE4DIP	1	148808181	149048286	+	27623	protein_coding	phosphodiesterase 4D interacting protein [Source:HGNC Symbol;Acc:HGNC:15580]	-
ENSG00000275896	797.014	789.326	148.483	122.742	2.56381	5.2664e-59	1.04052e-56	PRSS2	7	142760398	142774564	+	1259	protein_coding	serine protease 2 [Source:HGNC Symbol;Acc:HGNC:9483]	-
ENSG00000133863	977.518	1124.86	241.427	217.68	2.20396	6.23797e-59	1.21922e-56	TEX15	8	30831544	30913003	-	11864	protein_coding	testis expressed 15, meiosis and synapsis associated [Source:HGNC Symbol;Acc:HGNC:11738]	-
ENSG00000182240	810.997	820.656	150.75	157.327	2.40164	1.7262e-58	3.33799e-56	BACE2	21	41167801	41282518	+	9619	protein_coding	beta-secretase 2 [Source:HGNC Symbol;Acc:HGNC:934]	-
ENSG00000172201	1944.87	2117.33	754.884	756.117	1.4278	2.25385e-58	4.31245e-56	ID4	6	19837386	19840684	+	2344	protein_coding	inhibitor of DNA binding 4, HLH protein [Source:HGNC Symbol;Acc:HGNC:5363]	bHLH
ENSG00000104081	1124.97	1035.93	247.094	181.739	2.35227	3.6316e-58	6.8762e-56	BMF	15	40087890	40108892	-	5447	protein_coding	Bcl2 modifying factor [Source:HGNC Symbol;Acc:HGNC:24132]	-
ENSG00000141639	2931.28	2986.5	5529.01	5315.2	-0.872494	3.95348e-58	7.40849e-56	MAPK4	18	50560078	50731824	+	7601	protein_coding	mitogen-activated protein kinase 4 [Source:HGNC Symbol;Acc:HGNC:6878]	-
ENSG00000170558	4802.42	4960.32	8156.37	8745.19	-0.792501	3.94051e-57	7.30884e-55	CDH2	18	27950966	28177446	-	4950	protein_coding	cadherin 2 [Source:HGNC Symbol;Acc:HGNC:1759]	-
ENSG00000128564	2105.03	1954.62	775.286	686.269	1.47904	1.25389e-56	2.30221e-54	VGF	7	101162509	101165593	-	2704	protein_coding	VGF nerve growth factor inducible [Source:HGNC Symbol;Acc:HGNC:12684]	-
ENSG00000160410	624.137	699.377	89.5433	99.0072	2.80378	6.85447e-56	1.24594e-53	SHKBP1	19	40576851	40591399	+	3936	protein_coding	SH3KBP1 binding protein 1 [Source:HGNC Symbol;Acc:HGNC:19214]	-
ENSG00000163435	1547	1622.11	556.528	528.265	1.55037	1.71273e-55	3.08241e-53	ELF3	1	202007945	202017188	+	7191	protein_coding	E74 like ETS transcription factor 3 [Source:HGNC Symbol;Acc:HGNC:3318]	ETS
ENSG00000101665	655.916	590.226	87.2764	64.4225	3.0653	2.10713e-55	3.75502e-53	SMAD7	18	48919853	48952052	-	5033	protein_coding	SMAD family member 7 [Source:HGNC Symbol;Acc:HGNC:6773]	MH1
ENSG00000134333	10684.1	11118.3	6372.31	6826.75	0.722749	4.69328e-55	8.28251e-53	LDHA	11	18394388	18408425	+	6210	protein_coding	lactate dehydrogenase A [Source:HGNC Symbol;Acc:HGNC:6535]	-
ENSG00000114115	1526.66	1533.17	3161.22	3181.79	-1.05178	6.88907e-55	1.20406e-52	RBP1	3	139517434	139539829	-	3905	protein_coding	retinol binding protein 1 [Source:HGNC Symbol;Acc:HGNC:9919]	-
ENSG00000170509	432.193	417.403	24.9361	23.7346	4.13158	1.90097e-53	3.29084e-51	HSD17B13	4	87303789	87322906	-	2397	protein_coding	hydroxysteroid 17-beta dehydrogenase 13 [Source:HGNC Symbol;Acc:HGNC:18685]	-
ENSG00000132872	1782.16	1952.6	663.074	707.969	1.44352	2.62717e-53	4.5051e-51	SYT4	18	43267878	43277650	-	4437	protein_coding	synaptotagmin 4 [Source:HGNC Symbol;Acc:HGNC:11512]	-
ENSG00000163864	716.932	633.684	1959.75	1823.5	-1.48777	2.67453e-53	4.54345e-51	NMNAT3	3	139560180	139678017	-	12983	protein_coding	nicotinamide nucleotide adenylyltransferase 3 [Source:HGNC Symbol;Acc:HGNC:20989]	-
ENSG00000054356	1854.62	1654.45	629.07	564.205	1.56037	3.95633e-53	6.65872e-51	PTPRN	2	219289623	219309648	-	8261	protein_coding	protein tyrosine phosphatase, receptor type N [Source:HGNC Symbol;Acc:HGNC:9676]	-
ENSG00000171365	493.208	538.682	58.9399	48.8255	3.28	6.62595e-53	1.10495e-50	CLCN5	X	49922615	50099235	+	11438	protein_coding	chloride voltage-gated channel 5 [Source:HGNC Symbol;Acc:HGNC:2023]	-
ENSG00000153885	1034.72	1128.91	291.299	288.884	1.90061	7.22829e-53	1.19444e-50	KCTD15	19	33795933	33815763	+	6388	protein_coding	potassium channel tetramerization domain containing 15 [Source:HGNC Symbol;Acc:HGNC:23297]	-
ENSG00000150394	493.208	521.501	1467.83	1580.72	-1.58717	2.37911e-52	3.89595e-50	CDH8	16	61647242	62037035	-	13529	protein_coding	cadherin 8 [Source:HGNC Symbol;Acc:HGNC:1767]	-
ENSG00000137869	2638.92	2639.84	1183.33	1240.3	1.12075	5.77155e-52	9.36692e-50	CYP19A1	15	51208057	51338610	-	8437	protein_coding	cytochrome P450 family 19 subfamily A member 1 [Source:HGNC Symbol;Acc:HGNC:2594]	-
ENSG00000115414	1395.73	1338.11	460.184	405.523	1.66585	1.61022e-51	2.59018e-49	FN1	2	215360440	215436172	-	17315	protein_coding	fibronectin 1 [Source:HGNC Symbol;Acc:HGNC:3778]	-
ENSG00000078369	18570.3	19176.3	26533.1	27191	-0.509221	3.15386e-51	5.02874e-49	GNB1	1	1785285	1891117	-	6417	protein_coding	G protein subunit beta 1 [Source:HGNC Symbol;Acc:HGNC:4396]	-
ENSG00000152061	2002.07	2055.68	3876.43	3825.34	-0.92355	5.10228e-51	8.0647e-49	RABGAP1L	1	174159410	174995308	+	16071	protein_coding	RAB GTPase activating protein 1 like [Source:HGNC Symbol;Acc:HGNC:24663]	-
ENSG00000144908	427.108	492.192	34.0038	40.6879	3.60333	5.72731e-51	8.9746e-49	ALDH1L1	3	126103562	126197994	-	13712	protein_coding	aldehyde dehydrogenase 1 family member L1 [Source:HGNC Symbol;Acc:HGNC:3978]	-
ENSG00000149294	6892.2	7000.84	10659.1	10546.3	-0.609594	7.8295e-51	1.21638e-48	NCAM1	11	112961247	113278436	+	12737	protein_coding	neural cell adhesion molecule 1 [Source:HGNC Symbol;Acc:HGNC:7656]	-
ENSG00000126247	4507.52	4691.49	2562.75	2550.45	0.847984	3.13533e-50	4.82973e-48	CAPNS1	19	36139575	36150353	+	3478	protein_coding	calpain small subunit 1 [Source:HGNC Symbol;Acc:HGNC:1481]	-
ENSG00000169992	612.697	562.938	89.5433	84.7664	2.7576	3.2313e-50	4.93574e-48	NLGN2	17	7404874	7419860	+	5550	protein_coding	neuroligin 2 [Source:HGNC Symbol;Acc:HGNC:14290]	-
ENSG00000116679	4220.24	4285.2	6880.1	7045.11	-0.711496	3.39179e-50	5.13771e-48	IVNS1ABP	1	185296388	185317329	-	7929	protein_coding	influenza virus NS1A binding protein [Source:HGNC Symbol;Acc:HGNC:16951]	-
ENSG00000234745	392.787	376.976	19.2688	16.2752	4.45929	1.1784e-49	1.77023e-47	HLA-B	6	31269491	31357188	-	3051	protein_coding	major histocompatibility complex, class I, B [Source:HGNC Symbol;Acc:HGNC:4932]	-
ENSG00000105383	433.464	442.669	9.06767	5.42505	6.00163	5.02202e-49	7.48239e-47	CD33	19	51225064	51243860	+	5975	protein_coding	CD33 molecule [Source:HGNC Symbol;Acc:HGNC:1659]	-
ENSG00000073910	1806.31	1789.88	3412.85	3523.57	-0.948765	1.08609e-48	1.60502e-46	FRY	13	31846713	32299122	+	18849	protein_coding	FRY microtubule binding protein [Source:HGNC Symbol;Acc:HGNC:20367]	-
ENSG00000096433	5130.38	4897.66	2878.99	2847.47	0.808131	2.38538e-48	3.4967e-46	ITPR3	6	33620365	33696574	+	9870	protein_coding	inositol 1,4,5-trisphosphate receptor type 3 [Source:HGNC Symbol;Acc:HGNC:6182]	-
ENSG00000196422	512.276	474	60.0733	57.6412	3.06983	2.45106e-48	3.56424e-46	PPP1R26	9	135479079	135488893	+	5276	protein_coding	protein phosphatase 1 regulatory subunit 26 [Source:HGNC Symbol;Acc:HGNC:29089]	-
ENSG00000064195	647.018	639.748	5.6673	2.71253	7.39004	2.63633e-48	3.80321e-46	DLX3	17	49990005	49995224	-	2715	protein_coding	distal-less homeobox 3 [Source:HGNC Symbol;Acc:HGNC:2916]	Homeobox
ENSG00000188157	783.032	615.492	95.2106	117.995	2.69494	5.97361e-48	8.54979e-46	AGRN	1	1020123	1056118	+	10758	protein_coding	agrin [Source:HGNC Symbol;Acc:HGNC:329]	-
ENSG00000138744	896.164	881.296	207.423	235.99	1.99397	3.85482e-47	5.47414e-45	NAAA	4	75913657	75941051	-	4459	protein_coding	N-acylethanolamine acid amidase [Source:HGNC Symbol;Acc:HGNC:736]	-
ENSG00000187134	2594.43	2576.17	1262.67	1171.81	1.09008	6.58495e-47	9.27866e-45	AKR1C1	10	4963253	4983283	+	8765	protein_coding	aldo-keto reductase family 1 member C1 [Source:HGNC Symbol;Acc:HGNC:384]	-
ENSG00000151623	345.754	360.806	1135.73	1145.36	-1.68963	1.99448e-46	2.78874e-44	NR3C2	4	148078762	148444698	-	6607	protein_coding	nuclear receptor subfamily 3 group C member 2 [Source:HGNC Symbol;Acc:HGNC:7979]	ESR-like
ENSG00000128045	743.626	753.953	174.553	141.73	2.25892	2.68533e-46	3.72605e-44	RASL11B	4	52862290	52866835	+	2472	protein_coding	RAS like family 11 member B [Source:HGNC Symbol;Acc:HGNC:23804]	-
ENSG00000106003	2669.43	2557.98	1281.94	1234.88	1.05563	7.51398e-46	1.03471e-43	LFNG	7	2512529	2529177	+	3418	protein_coding	LFNG O-fucosylpeptide 3-beta-N-acetylglucosaminyltransferase [Source:HGNC Symbol;Acc:HGNC:6560]	-
ENSG00000139219	130.929	110.162	665.341	663.213	-2.46939	9.42905e-46	1.28866e-43	COL2A1	12	47972965	48004554	-	6664	protein_coding	collagen type II alpha 1 chain [Source:HGNC Symbol;Acc:HGNC:2200]	-
ENSG00000127129	634.306	536.661	97.4775	81.3758	2.72416	1.08346e-45	1.4697e-43	EDN2	1	41478775	41484673	-	1639	protein_coding	endothelin 2 [Source:HGNC Symbol;Acc:HGNC:3177]	-
ENSG00000110237	467.785	448.733	1360.15	1294.55	-1.53433	2.41108e-45	3.24639e-43	ARHGEF17	11	73308289	73369388	+	9908	protein_coding	Rho guanine nucleotide exchange factor 17 [Source:HGNC Symbol;Acc:HGNC:21726]	-
ENSG00000065978	37326.2	38573.9	50917.3	50954.8	-0.424406	3.56333e-45	4.76254e-43	YBX1	1	42682427	42702349	+	1930	protein_coding	Y-box binding protein 1 [Source:HGNC Symbol;Acc:HGNC:8014]	CSD
ENSG00000161011	5068.1	4864.31	2942.46	2840.69	0.781054	1.3014e-44	1.72669e-42	SQSTM1	5	179806398	179838078	+	7654	protein_coding	sequestosome 1 [Source:HGNC Symbol;Acc:HGNC:11280]	-
ENSG00000131089	390.245	417.403	7.93421	4.74692	6.07778	1.39095e-44	1.83212e-42	ARHGEF9	X	63634967	63809274	-	13771	protein_coding	Cdc42 guanine nucleotide exchange factor 9 [Source:HGNC Symbol;Acc:HGNC:14561]	-
ENSG00000060237	5497.75	5633.42	8625.62	8471.9	-0.618376	1.42467e-44	1.86304e-42	WNK1	12	752593	911452	+	14370	protein_coding	WNK lysine deficient protein kinase 1 [Source:HGNC Symbol;Acc:HGNC:14540]	-
ENSG00000198830	41582	41705.9	54412.8	54883.2	-0.392114	2.04612e-44	2.6566e-42	HMGN2	1	26472450	26475972	+	2509	protein_coding	high mobility group nucleosomal binding domain 2 [Source:HGNC Symbol;Acc:HGNC:4986]	-
ENSG00000163964	2393.59	2304.31	4211.93	4130.5	-0.828794	2.65741e-44	3.4258e-42	PIGX	3	196639775	196736007	+	4446	protein_coding	phosphatidylinositol glycan anchor biosynthesis class X [Source:HGNC Symbol;Acc:HGNC:26046]	-
ENSG00000198695	15939	15450	10265.7	9088.32	0.699161	3.90236e-44	4.99529e-42	MT-ND6	MT	14149	14673	-	525	protein_coding	mitochondrially encoded NADH:ubiquinone oxidoreductase core subunit 6 [Source:HGNC Symbol;Acc:HGNC:7462]	-
ENSG00000133083	1819.02	1978.87	3561.33	3665.3	-0.926992	6.7349e-44	8.56086e-42	DCLK1	13	35768652	36131306	-	14375	protein_coding	doublecortin like kinase 1 [Source:HGNC Symbol;Acc:HGNC:2700]	-
ENSG00000143742	10816.3	11020.2	15392.4	15854	-0.517199	7.9102e-44	9.98497e-42	SRP9	1	225777813	225790466	+	1728	protein_coding	signal recognition particle 9 [Source:HGNC Symbol;Acc:HGNC:11304]	-
ENSG00000043355	7423.55	7179.73	11434.3	10839.3	-0.608601	9.95806e-44	1.24833e-41	ZIC2	13	99981772	99986773	+	3310	protein_coding	Zic family member 2 [Source:HGNC Symbol;Acc:HGNC:12873]	zf-C2H2
ENSG00000163297	1297.85	1219.87	449.983	398.063	1.57604	1.2024e-43	1.49699e-41	ANTXR2	4	79901149	80125454	-	9864	protein_coding	ANTXR cell adhesion molecule 2 [Source:HGNC Symbol;Acc:HGNC:21732]	-
ENSG00000062524	329.229	338.571	14.735	14.9189	4.49177	1.42487e-43	1.7619e-41	LTK	15	41503638	41513887	-	3490	protein_coding	leukocyte receptor tyrosine kinase [Source:HGNC Symbol;Acc:HGNC:6721]	-
[truncated: 6,086 more rows]

## Sheet: Tab 3-DEG Act ZFPsg2_vs_sgCo
gene_id	Activated sgZFP_sg2_Rep1	Activated sgZFP_sg2_Rep2	Activated_sgCTRL_rep1	Activated_sgCTRL_rep2	log2FoldChange	pvalue	padj	gene_name	gene_chr	gene_start	gene_end	gene_strand	gene_length	gene_biotype	gene_description	tf_family
[truncated: 5,449 more rows]
