# Supplementary material for: Regulation of neuroendocrine plasticity by the RNA-binding protein ZFP36L1
Source: Nat Commun. 2022 Aug 25;13:4998. doi: 10.1038/s41467-022-31998-7 (PMC9411550; doi:10.1038/s41467-022-31998-7)
Supplement: Supplementary file 8 — Source Data [file 41467_2022_31998_MOESM8_ESM.zip]

Archive with 5 entries (4 files):
- Source_Data_combined/
- Source_Data_combined/Source_data_main_figures.xlsx
- Source_Data_combined/Source_data_SI.xlsx
- Source_Data_combined/WesternBlotSourceDataFileMain_FINAL080522.xlsx
- Source_Data_combined/WesternBlotSourceDataFileSupplement_FINAL080522.xlsx
