# Supplementary material for: Regulation of neuroendocrine plasticity by the RNA-binding protein ZFP36L1
Source: Nat Commun. 2022 Aug 25;13:4998. doi: 10.1038/s41467-022-31998-7 (PMC9411550; doi:10.1038/s41467-022-31998-7)
Supplement: Supplementary file 8 — Source Data [file 41467_2022_31998_MOESM8_ESM.zip › Source_Data_combined/Source_data_main_figures.xlsx]

## Sheet: 2a
	DMSO #1	DMSO #2	DMSO #3	DMSO #4	1 nM ORY-1001 #1	1 nM ORY-1001 #2	1 nM ORY-1001 #3	1 nM ORY-1001 #4	1 nM ORY-1001/1 uM KDM5-C70 #1	1 nM ORY-1001/1 uM KDM5-C70 #2	1 nM ORY-1001/1 uM KDM5-C70 #3	1 nM ORY-1001/1 uM KDM5-C70 #4
ZFP36L1	1	1	1	1	1.74282	2.01262	1.81359	1.9326	1.94321	1.2573	2.21884	1.45369
REST	1	1	1	1	2.84456	2.93426	2.33243	6.65106	4.59428	1.2187	4.1665	6.10852
YAP1	1	1	1	1	4.11231	2.98195	1.81087	4.48987	3.14317	2.17297	3.01336	6.93128
WWTR1	1	1	1	1	2.31751	1.70445	0.790002	2.95661	2.29672	1.07129	1.54799	4.4309
LZTR1	1	1	1	1	0.800922	0.813039	0.570456	1.15333	0.611365	0.366409	0.701237	1.46726
CBFB	1	1	1	1	0.860353	0.730232	0.239022	0.755353	0.764568	0.457312	0.300678	0.832369
RUNX1	1	1	1	1	0.9003	1.07898	0.307725	1.66801	1.14946	1.13294	0.390543	2.02967
ASCL1	1	1	1	1	0.495832	0.185878	0.107999	0.841557	0.237529	0.196533	0.042996	0.234927

## Sheet: 2b
	DMSO #1	DMSO #2	DMSO #3	100nM ORY-1001 #1	100nM ORY-1001 #2	100nM ORY-1001 #3
CORL47	1	1	1	0.392982	0.685391	0.409774
NCI-H1092	1	1	1	1.12983	0.377618	0.942785
NCI-H1618	1	1	1	1.08932	0.942785	0.920826
NCI-H1876	1	1	1	0.390419	0.397768	0.256495
NCI-H2066	1	1	1	1.32637	1.05702	0.522282
NCI-H2081	1	1	1	0.194791	0.809442	0.560972

## Sheet: 2c
	DMSO #1	DMSO #2	DMSO #3	100nM ORY-1001 #1	100nM ORY-1001 #2	100nM ORY-1001 #3
CORL47	1	1	1	0.404986	0.534579	0.498489
NCI-H1092	1	1	1	0.99172	0.562303	1.03647
NCI-H1618	1	1	1	0.949748	1.2481	0.673506
NCI-H1876	1	1	1	0.545825	0.546857	0.597179
NCI-H2066	1	1	1	0.826022	1.1132	1.22443
NCI-H2081	1	1	1	0.667205	0.592314	0.609458

## Sheet: 2d
	DMSO #1	DMSO #2	DMSO #3	DMSO #4	100nM ORY-1001 #1	100nM ORY-1001 #2	100nM ORY-1001 #3	100nM ORY-1001 #4
CORL47	1	1	1	1	8.84551	6.08392	2.27709	2.85786
NCI-H1092	1	1	1		3.38223	5.16941	7.66542
NCI-H1618	1	1	1		1.76801	1.55294	2.24541
NCI-H1876	1	1	1	1	1.56248	2	2.72118	2.84849
NCI-H2066	1	1	1		1.84602	1.33793	2.04314
NCI-H2081	1	1	1		5.15153	6.9644	6.50778

## Sheet: 2e
	DMSO #1	DMSO #2	DMSO #3	DMSO #4	100nM ORY-1001 #1	100nM ORY-1001 #2	100nM ORY-1001 #3	100nM ORY-1001 #4
CORL47	1	1	1	1	60.2035	23.3443	23.4705	24.3587
NCI-H1092	1	1	1		22.9941	14.723	13.0922
NCI-H1618	1	1	1		1.87611	3.87716	1.21758
NCI-H1876	1	1	1	1	2.67347	1.5966	5.71681	4.2536
NCI-H2066	1	1	1		5.85422	3.11666	5.32114
NCI-H2081	1	1	1		26.0823	17.6917	13.0948

## Sheet: 2f
	DMSO #1	DMSO #2	DMSO #3	DMSO #4	100nM ORY-1001 #1	100nM ORY-1001 #2	100nM ORY-1001 #3	100nM ORY-1001 #4
CORL47	1	1	1	1	2.20037	0.849949	2.26968	1.59502
NCI-H1092	1	1	1		1.92411	0.817989	4.12173
NCI-H1618	1	1	1		1.63433	3.44928	1.2177
NCI-H1876	1	1	1	1	3.95672	4.25764	4.59413	5.09718
NCI-H2066	1	1	1		3.80978	2.78293	3.24216
NCI-H2081	1	1	1		0.678206	1.66344	1.18082

## Sheet: 2g
	DMSO #1	DMSO #2	DMSO #3	DMSO #4	100nM ORY-1001 #1	100nM ORY-1001 #2	100nM ORY-1001 #3	100nM ORY-1001 #4
CORL47	1	1	1	1	1.54745	1.23248	1.16341	1.50554
NCI-H1092	1	1	1		1.03365	0.952023	1.1832
NCI-H1618	1	1	1		1.9202	1.28157	1.5717
NCI-H1876	1	1	1	1	2.23165	1.75727	1.55775	1.67662
NCI-H2066	1	1	1		2.48457	1.6313	3.04138
NCI-H2081	1	1	1		0.708657	1.23773	1.02684

## Sheet: 2h
	IgG Control #1	IgG Control #2			IgG Control + 100nM ORY-1001 #1	IgG Control + 100nM ORY-1001 #2			LSD1 IP Control #1	LSD1 IP Control #2	LSD1 IP Control #3	LSD1 IP Control #4	LSD1 IP Control + 100 nM ORY-1001 #1	LSD1 IP Control + 100 nM ORY-1001 #2	LSD1 IP Control + 100 nM ORY-1001 #3	LSD1 IP Control + 100 nM ORY-1001 #4
ZFP36L1	0.280414	0.729092			0.688003	0.785341			5.05089	3.21586	2.93742	2.26545	0.586132	0.756785	1.56032	0.491454
REST	0.0113907	0.0288428			0.0113907	0.0153239			7.4025	11.3534	7.58937	14.6337	1.57898	1.73338	1.34858	0.784969
YAP1	0.0424312	0.0797329			0.0424312	0.0398665			2.79386	1.85614	2.79266	1.20796	0.898263	0.331313	0.300232	0.21057
WWTR1	0.0701134	0.0446948			0.0701134	0.284472			1.59043	0.453218	1.73579	1.50703	0.609158	0.797323	0.775914	0.307006

## Sheet: 2i
	IgG Control #1	IgG Control #2			IgG Control + 100 nM ORY-1001 #1	IgG Control + 100 nM ORY-1001 #2			LSD1 IP Control #1	LSD1 IP Control #2	LSD1 IP Control #3	LSD1 IP Control #4	LSD1 IP Control + 100 nM ORY-1001 #1	LSD1 IP Control + 100 nM ORY-1001 #2	LSD1 IP Control + 100 nM ORY-1001 #3	LSD1 IP Control + 100 nM ORY-1001 #4
ZFP36L1	0.694421	0.68323			0.36301	0.590539			2.69647	3.16102	2.97436	4.22936	0.135464	1.38833	1.8293	1.33553
REST	0.09414	0.094135			0.0369887	0.0495338			14.207	16.8208	2.31051	5.92339	1.76315	1.00338	2.81372	1.5137
YAP1	0.073128	0.452437			0.174438	0.691409			5.75878	3.29009	9.89683	2.68301	3.08584	1.20045	2.83389	2.54752
WWTR1	0.21996	0.336117			0.0150056	0.315218			0.517904	0.923996	1.10534	1.48502	0.154047	0.428445	0.51106	0.747567

## Sheet: 3b
SCLC	Adenocarcinoma
0	0.0145442
0	0.0194664
0	0.020042
5.7258e-10	0.0154999
5.7633e-10	0.0206909
5.6823e-10	0.0203063
1.0263e-09	0.022502
1.1609e-09	0.0101147
9.5778e-10	0.0101147
1.2056e-09	0.0170119
7.7051e-09	0.0170119
2.7936e-09	0.0221843
2.6971e-09	0.0239586
3.2706e-09	0.0292841
5.2595e-09	0.0292841
7.3138e-09	0.0268964
2.5038e-08	0.0328584
1.9544e-08	0.0365967
2.4137e-08	0.0236532
3.4433e-08	0.0313019
2.8308e-07	0.0313019
1.1894e-07	0.0311203
8.0063e-08	0.0311203
1.4603e-07	0.0389638
2.5506e-07	0.0254755
6.1487e-07	0.0157419
3.8011e-06	0.0157419
4.2469e-05	0.037155
8.2762e-05	0.037155
4.031e-05	0.0148783
6.4126e-05	0.0148783
2.952e-05	0.0200937
7.4962e-05	0.0200937
4.4592e-05	0.0317846
7.0263e-05	0.0317846
6.1105e-05	0.028099
0.00011734	0.028099
6.4326e-05	0.0458872
0.00024357	0.027158
8.7618e-05	0.0361965
0.00015408	0.0361965
0.00014144	0.0457985
0.00053185	0.0457985
0.00024614	0.0217047
0.00029563	0.0301475
0.00030832	0.0788499
0.00026143	0.0788499
0.0003884	0.0345581
0.00036094	0.0376102
0.00036359	0.0376102
0.00036721	0.0458869
0.00023263	0.0458869
0.00054721	0.0727867
0.00061718	0.024507
0.00028407	0.0552664
0.00085155	0.0289109
0.00036208	0.0360082
0.00037297	0.033011
0.00040057	0.033011
0.00035084	0.040003
0.00032114	0.0329197
0.0003414	0.0434767
0.00065132	0.0434767
0.00022877	0.0473216
0.00071496	0.0648699
0.00028379	0.0648699
0.00058329	0.0312982
0.00048997	0.0498247
0.00084952	0.0613242
0.00142433	0.0613242
0.00151839	0.0491774
0.00104446	0.0275353
0.00075015	0.0300774
0.00076165	0.0647222
0.00116822	0.0647222
0.00117418	0.0430165
0.00057527	0.0430165
0.00250563	0.0450477
0.00173397	0.0413398
0.00194595	0.0413398
0.0028631	0.0742988
	0.0742988
	0.0431025
	0.0431025
	0.0424392
	0.0570485
	0.0570485
	0.0600468
	0.0697703
	0.0697703
	0.0210688
	0.0717139
	0.0717139
	0.0582091
	0.0582091
	0.0321409
	0.0913787
	0.0913787
	0.0470436
	0.0470436
	0.0531472
	0.0531472
	0.0893563
	0.0390052
	0.0444524
	0.0444524
	0.0382506
	0.0515461
	0.0515461
	0.0461099
	0.0656171
	0.0656171
	0.0423597
	0.0687776
	0.0591897
	0.0591897
	0.055946
	0.0640816
	0.0640816
	0.0376235
	0.0376235
	0.0625396
	0.0625396
	0.041142
	0.0513276
	0.0383291
	0.0943452
	0.0442647
	0.0442647
	0.0537884
	0.0471784
	0.0471784
	0.0539746
	0.0606266
	0.0365202
	0.0620585
	0.0620585
	0.0540865
	0.0785671
	0.0609321
	0.0434794
	0.0490498
	0.0490498
	0.0493872
	0.0564652
	0.0496783
	0.0357023
	0.064738
	0.064738
	0.0426224
	0.0426224
	0.0422801
	0.0436353
	0.0436353
	0.0611822
	0.0444432
	0.069862
	0.11335
	0.0415674
	0.0698145
	0.0698145
	0.0443178
	0.0596966
	0.0512778
	0.0439924
	0.0439924
	0.0614414
	0.030818
	0.0712766
	0.0279234
	0.0372649
	0.0372649
	0.0595075
	0.0545653
	0.0545653
	0.0715187
	0.0715187
	0.047543
	0.310158
	0.0527673
	0.0725438
	0.0725438
	0.0341332
	0.0341332
	0.0710618
	0.059898
	0.0557494
	0.0557494
	0.0617707
	0.0617707
	0.086768
	0.086768
	0.0302018
	0.0766636
	0.054989
	0.0531916
	0.0531916
	0.0407925
	0.0782497
	0.0782497
	0.047044
	0.047044
	0.060435
	0.060435
	0.08045
	0.0577126
	0.0577126
	0.0511079
	0.0437687
	0.0437687
	0.0568606
	0.0526636
	0.0612677
	0.035598
	0.035598
	0.0764584
	0.0541954
	0.0448776
	0.0522278
	0.103294
	0.103294
	0.0538523
	0.0538523
	0.0852799
	0.0852799
	0.0326353
	0.0802558
	0.041597
	0.0355329
	0.0355329
	0.0708245
	0.0839778
	0.04168
	0.0601107
	0.0446103
	0.0446103
	0.0674712
	0.0674712
	0.0467857
	0.0467857
	0.0690838
	0.0596214
	0.0596214
	0.0476333
	0.0987333
	0.0791487
	0.0907814
	0.0414914
	0.0781987
	0.0781987
	0.0505089
	0.105677
	0.0429072
	0.0429072
	0.0774345
	0.023714
	0.023714
	0.091279
	0.091279
	0.0780601
	0.0780601
	0.0458542
	0.0525551
	0.0525551
	0.080701
	0.080701
	0.0821494
	0.084955
	0.084955
	0.0421028
	0.0671774
	0.0529665
	0.0529665
	0.076186
	0.076186
	0.0536097
	0.0536097
	0.0722192
	0.0722192
	0.0960233
	0.035191
	0.0729307
	0.0729307
	0.114134
	0.114134
	0.0375646
	0.0375646
	0.0653771
	0.0653771
	0.0723835
	0.0771401
	0.0452342
	0.0452342
	0.0372238
	0.0372238
	0.0640547
	0.0854975
	0.0854975
	0.0869324
	0.0763412
	0.0763412
	0.0869796
	0.0800512
	0.0800512
	0.0620875
	0.0620875
	0.0499655
	0.10109
	0.10109
	0.0436349
	0.0436349
	0.0509141
	0.073979
	0.073979
	0.0384809
	0.0803181
	0.0775617
	0.0426307
	0.126819
	0.126819
	0.0919605
	0.102979
	0.102979
	0.0602594
	0.0602594
	0.0366082
	0.0419557
	0.0419557
	0.0365223
	0.0584153
	0.0584153
	0.0434565
	0.0434565
	0.110686
	0.0920351
	0.0413395
	0.0500419
	0.0920199
	0.0636239
	0.0528974
	0.0528974
	0.0596683
	0.0596683
	0.0640022
	0.0896962
	0.0653629
	0.0653629
	0.0737402
	0.102971
	0.0781137
	0.111399
	0.0658258
	0.0658258
	0.114285
	0.114285
	0.0969642
	0.0599447
	0.0504091
	0.0719198
	0.099092
	0.0616643
	0.0616643
	0.0602682
	0.0602682
	0.0465248
	0.0465248
	0.0490862
	0.0490862
	0.0403408
	0.0403408
	0.0523919
	0.0523919
	0.072422
	0.072422
	0.0782994
	0.0797632
	0.0551185
	0.0551185
	0.0866161
	0.0866161
	0.0746834
	0.0746834
	0.0755154
	0.0742403
	0.0967617
	0.0858955
	0.0944835
	0.0798907
	0.0798907
	0.0729901
	0.0450611
	0.0489591
	0.0489591
	0.0794673
	0.0599551
	0.0599551
	0.0819098
	0.0819098
	0.0821666
	0.0575226
	0.0970383
	0.0970383
	0.110542
	0.0718235
	0.05193
	0.0974699
	0.073879
	0.0921229
	0.050089
	0.0465338
	0.0794485
	0.0794485
	0.185003
	0.113855
	0.0817018
	0.124692
	0.124692
	0.0497624
	0.0684604
	0.0684604
	0.0789822
	0.0352459
	0.0951309
	0.115903
	0.0744949
	0.101193
	0.106375
	0.058913
	0.058913
	0.0543981
	0.0543981
	0.111544
	0.111544
	0.049842
	0.049842
	0.0649184
	0.0617373
	0.0806356
	0.0806356
	0.0874956
	0.0874956
	0.0587082
	0.0717922
	0.124519
	0.0951993
	0.0436304
	0.0436304
	0.0978713
	0.084921
	0.084921
	0.0658216
	0.0658216
	0.0547763
	0.0547763
	0.0927282
	0.0520822
	0.0520822
	0.117448
	0.117448
	0.0608034
	0.0608034
	0.0518861
	0.0742097
	0.0742097
	0.0544868
	0.0544868
	0.062046
	0.062046
	0.0614669
	0.0614669
	0.131855
	0.131855
	0.0945875
	0.0921727
	0.0755971
	0.0755971
	0.0489671
	0.0928698
	0.0928698
	0.086882
	0.086882
	0.111345
	0.111345
	0.0922072
	0.0922072
	0.115759
	0.115759
	0.0644869
	0.0644869
	0.142795
	0.125324
	0.125324
	0.0635951
	0.071457
	0.0818813
	0.131899
	0.145204
	0.145204
	0.0879017
	0.0879017
	0.0814675
	0.0814675
	0.0767628
	0.111717
	0.111717
	0.0826768
	0.0822863
	0.0822863
	0.169562
	0.0881351
	0.113622
	0.12637
	0.12637
	0.141055
	0.103686
	0.103686
	0.164186
	0.164186
	0.147581
	0.0373634
	0.0373634
	0.0906014
	0.113107
	0.0797689
	0.120346
	0.113112
	0.114866
	0.232164
	0.232164
	0.11496
	0.0770041
	0.0770041
	0.142498
	0.142498
	0.116161
	0.0566495
	0.0941426
	0.0941426
	0.0660831
	0.0660831
	0.0766404
	0.0893168
	0.26373
	0.0985648
	0.158189
	0.135962
	0.0684822
	0.0684822
	0.0647756
	0.0972676
	0.097517
	0.097517
	0.0627408
	0.112052
	0.150929
	0.150929
	0.0862415
	0.0862415
	0.0521478
	0.0521478
	0.127849
	0.131738
	0.131738
	0.123387
	0.123387
	0.147607
	0.1382
	0.135345
	0.12156
	0.12156
	0.145463
	0.0796556
	0.0873854
	0.0984116
	0.125737
	0.125737
	0.106251
	0.103863
	0.0837545
	0.0837545
	0.0636568
	0.0636568
	0.120295
	0.120295
	0.117971
	0.117971
	0.135634
	0.135634
	0.116599
	0.116599
	0.172851
	0.163284
	0.163284
	0.106666
	0.106666
	0.0922766
	0.107656
	0.107656
	0.0767804
	0.127438
	0.127438
	0.110672
	0.110672
	0.200462
	0.11092
	0.11092
	0.0802308
	0.0802308
	0.125951
	0.0849469
	0.0849469
	0.144949
	0.071878
	0.071878
	0.0961856
	0.12171
	0.12171
	0.130734
	0.130734
	0.106184
	0.129713
	0.100968
	0.238528
	0.0698219
	0.0698219
	0.123063
	0.158753
	0.0708697
	0.0703914
	0.0703914
	0.162485
	0.162485
	0.0753265
	0.0893373
	0.0893373
	0.158896
	0.158896
	0.127942
	0.116192
	0.119646
	0.106574
	0.175441
	0.175441
	0.246968
	0.246968
	0.0853088
	0.0853088
	0.127114
	0.117205
	0.117205
	0.136805
	0.117375
	0.110748
	0.0854572
	0.160965
	0.145497
	0.122044
	0.122044
	0.172768
	0.145164
	0.145164
	0.0858322
	0.0858322
	0.149673
	0.149673
	0.0973403
	0.0973403
	0.102567
	0.210661
	0.210661
	0.263711
	0.160996
	0.160996
	0.0982097
	0.0982097
	0.131631
	0.175472
	0.175472
	0.101978
	0.24366
	0.24366
	0.112672
	0.112672
	0.102627
	0.161215
	0.266803
	0.266803
	0.134838
	0.188012
	0.249051
	0.249051
	0.158008
	0.0958057
	0.0958057
	0.193233
	0.233665
	0.194218
	0.0735508
	0.0735508
	0.135938
	0.123515
	0.237125
	0.237125
	0.158151
	0.158151
	0.108337
	0.108337
	0.15646
	0.15646
	0.122564
	0.153779
	0.114164
	0.125292
	0.125292
	0.16901
	0.16901
	0.17055
	0.190109
	0.303681
	0.0708892
	0.0708892
	0.12818
	0.12818
	0.169232
	0.159158
	0.312991
	0.312991
	0.274888
	0.274888
	0.162892
	0.162892
	0.136781
	0.136781
	0.144965
	0.281832
	0.259392
	0.259392
	0.243303
	0.228769
	0.289054
	0.289054
	0.175424
	0.175424
	0.297203
	0.310462
	0.29681
	0.323471
	0.0688845
	0.0690817
	0.0544868
	0.0544868
	0.0840398
	0.062046
	0.062046
	0.0614669
	0.0614669
	0.131855
	0.131855
	0.0945875
	0.0531382
	0.098435
	0.0921727
	0.0755971
	0.0755971
	0.10679
	0.0489671
	0.0928698
	0.0928698
	0.0828943
	0.086882
	0.086882
	0.111345
	0.111345
	0.0922072
	0.0922072
	0.0503259
	0.115759
	0.115759
	0.116103
	0.0644869
	0.0644869
	0.142795
	0.125324
	0.125324
	0.0635951
	0.108618
	0.071457
	0.0818813
	0.122534
	0.131899
	0.0539542
	0.105111
	0.070353
	0.145204
	0.145204
	0.0879017
	0.0879017
	0.0814675
	0.0814675
	0.077453
	0.0887579
	0.0767628
	0.111717
	0.111717
	0.0582922
	0.0826768
	0.0954272
	0.105142
	0.100578
	0.0769038
	0.109133
	0.122848
	0.0822863
	0.0822863
	0.169562
	0.0873347
	0.0881351
	0.113622
	0.0878115
	0.12637
	0.12637
	0.141055
	0.103686
	0.103686
	0.164186
	0.164186
	0.147581
	0.105173
	0.0373634
	0.0373634
	0.0976407
	0.095084
	0.0865491
	0.0906014
	0.107883
	0.06132
	0.125324
	0.113107
	0.0797689
	0.101862
	0.120346
	0.113112
	0.11031
	0.114866
	0.232164
	0.232164
	0.0985394
	0.11496
	0.0770041
	0.0770041
	0.142498
	0.142498
	0.116161
	0.0856325
	0.1105
	0.199318
	0.123881
	0.0566495
	0.0941426
	0.0941426
	0.0660831
	0.0660831
	0.0766404
	0.0893168
	0.26373
	0.135341
	0.194367
	0.0808176
	0.13494
	0.0850314
	0.0985648
	0.0721391
	0.128978
	0.158189
	0.135962
	0.237567
	0.082112
	0.0684822
	0.0684822
	0.0647756
	0.0972676
	0.097517
	0.097517
	0.0896876
	0.184069
	0.0627408
	0.112052
	0.150929
	0.150929
	0.0862415
	0.0862415
	0.0521478
	0.0521478
	0.127849
	0.131738
	0.131738
	0.123387
	0.123387
	0.14219
	0.257398
	0.147607
	0.0934425
	0.122572
	0.1382
	0.135345
	0.0954928
	0.10437
	0.12156
	0.12156
	0.145463
	0.122214
	0.0907838
	0.0796556
	0.0873854
	0.142696
	0.164415
	0.0984116
	0.24765
	0.125737
	0.125737
	0.0970109
	0.106251
	0.147057
	0.103863
	0.131353
	0.0837545
	0.0837545
	0.0791566
	0.0636568
	0.0636568
	0.120295
	0.120295
	0.117971
	0.117971
	0.115184
	0.065929
	0.120834
	0.135634
	0.135634
	0.116599
	0.116599
	0.172851
	0.163284
	0.163284
	0.157017
	0.107377
	0.106666
	0.106666
	0.130014
	0.0922766
	0.107656
	0.107656
	0.0767804
	0.165102
	0.127207
	0.0758896
	0.127438
	0.127438
	0.110672
	0.110672
	0.200462
	0.11092
	0.11092
	0.157541
	0.0802308
	0.0802308
	0.125951
	0.0945029
	0.128687
	0.0849469
	0.0849469
	0.144949
	0.168712
	0.071878
	0.071878
	0.0961856
	0.12171
	0.12171
	0.130734
	0.130734
	0.106184
	0.154698
	0.164478
	0.129713
	0.100968
	0.238528
	0.0698219
	0.0698219
	0.123063
	0.158753
	0.0708697
	0.0703914
	0.0703914
	0.162485
	0.162485
	0.0753265
	0.0893373
	0.0893373
	0.158896
	0.158896
	0.213905
	0.127942
	0.116192
	0.149933
	0.119646
	0.106574
	0.175441
	0.175441
	0.0793867
	0.119635
	0.246968
	0.246968
	0.126716
	0.0853088
	0.0853088
	0.165594
	0.127114
	0.108402
	0.117205
	0.117205
	0.136805
	0.117375
	0.110748
	0.188869
	0.0854572
	0.160965
	0.145497
	0.122044
	0.122044
	0.172768
	0.145164
	0.145164
	0.0858322
	0.0858322
	0.149673
	0.149673
	0.0973403
	0.0973403
	0.102567
	0.133076
	0.210661
	0.210661
	0.263711
	0.160996
	0.160996
	0.121873
	0.117679
	0.124235
	0.0982097
	0.0982097
	0.131631
	0.175472
	0.175472
	0.158035
	0.0812604
	0.101978
	0.28388
	0.24366
	0.24366
	0.17219
	0.112672
	0.112672
	0.0667542
	0.102627
	0.161215
	0.112718
	0.168174
	0.266803
	0.266803
	0.134838
	0.188012
	0.249051
	0.249051
	0.158008
	0.222794
	0.0958057
	0.0958057
	0.193233
	0.80339
	0.233665
	0.194218
	0.0735508
	0.0735508
	0.135938
	0.0990146
	0.123515
	0.237125
	0.237125
	0.213183
	0.158151
	0.158151
	0.216227
	0.181246
	0.108337
	0.108337
	0.15646
	0.15646
	0.122564
	0.153779
	0.114164
	0.125292
	0.125292
	0.16901
	0.16901
	0.17055
	0.190109
	0.115225
	0.303681
	0.0708892
	0.0708892
	0.12818
	0.12818
	0.169232
	0.159158
	0.312991
	0.312991
	0.30572
	0.274888
	0.274888
	0.162892
	0.162892
	0.136781
	0.136781
	0.148284
	0.175793
	0.144965
	0.281832
	0.578738
	0.259392
	0.259392
	0.267449
	0.168181
	0.243303
	0.228769
	0.289054
	0.289054
	0.0680031
	0.313355
	0.175424
	0.175424
	0.297203
	0.310462
	0.29681
	0.323471

[truncated: 23 more sheets: 3d, 3f, 4d, 4e, 5a, 5c, 5f, 5h, 5j, 5l, 5m, 6g, 6h-tsne_embedding, 6h_expression, 6i-tsne_embedding, 6i_expression, 7a, 7b, 7c, 7d …]
