# Supplementary material for: Regulation of neuroendocrine plasticity by the RNA-binding protein ZFP36L1
Source: Nat Commun. 2022 Aug 25;13:4998. doi: 10.1038/s41467-022-31998-7 (PMC9411550; doi:10.1038/s41467-022-31998-7)
Supplement: Supplementary file 8 — Source Data [file 41467_2022_31998_MOESM8_ESM.zip › Source_Data_combined/Source_data_SI.xlsx]

## Sheet: S2a
	ASCL1 Gene Expression TPM	NEUROD1 Gene Expression TPM	POU2F3 Gene Expression TPM
CORL47	9.31245	0	0.333424
NCIH69	6.45022	1.72247	0.176323
NCIH1092	8.42978	3.1127	0.111031
NCIH1618	8.31361	0.464668	0.695994
NCIH1876	7.76547	0.903038	2.79494
NCIH2081	9.4884	3.76871	0.536053
CORL279	6.74953	8.92876	0.389567
NCIH82	2.54102	7.28734	0.163499
NCIH446	0.028569	7.31061	0.070389
NCIH526	0.555816	0.400538	9.72717

## Sheet: S2b
	Relative ASCL1 Expression to ACTB Rep1	Relative ASCL1 Expression to ACTB Rep2	Relative ASCL1 Expression to ACTB Rep3
CORL47	0.135075	0.191445	1.66232
NCI-H1092	0.321508	1.49485	1.20748
NCI-H1618	0.169196	0.326465	0.682547
NCI-H1876	0.374575	0.48971	0.86814
NCI-H2066	0.624012	1.48968	1.8035
NCI-H2081	2.15099	1.73508	1.76174

## Sheet: S2c
	Relative ZFP36L1 Expression to ACTB Rep1	Relative ZFP36L1 Expression to ACTB Rep2	Relative ZFP36L1 Expression to ACTB Rep3	Relative ZFP36L1 Expression to ACTB Rep4
CORL47	4.2693e-07	7.0055e-07	2.79707e-05	1.55402e-05
NCI-H1092	1.9883e-06	2.0372e-06	3.77044e-06
NCI-H1618	0.00113445	0.00116941	0.00296293
NCI-H1876	0.00109281	0.00084721	0.00145677	0.00138783
NCI-H2066	0.00059149	0.00048828	0.0024759
NCI-H2081	1.7982e-06	1.3914e-06	1.24335e-05

## Sheet: S2d
	Relative REST Expression to ACTB Rep1	Relative REST Expression to ACTB Rep2	Relative REST Expression to ACTB Rep3	Relative REST Expression to ACTB Rep4
CORL47	1.2192e-07	1.6116e-07	6.48346e-07	2.5434e-06
NCI-H1092	1.1283e-07	7.3637e-08	6.05551e-07
NCI-H1618	5.7932e-05	4.9404e-05	0.000257592
NCI-H1876	0.00019551	0.00022858	0.000242401	0.000270408
NCI-H2066	2.1382e-05	2.4788e-05	8.66342e-05
NCI-H2081	2.0728e-06	3.8147e-06	1.45217e-05

## Sheet: S2e
	Relative YAP1 Expression to ACTB Rep1	Relative YAP1 Expression to ACTB Rep2	Relative YAP1 Expression to ACTB Rep3
CORL47	0.00040461	0.00015529	0.000841895
NCI-H1092	0.00070506	0.00056505	0.000857277
NCI-H1618	0.00160677	0.00181569	0.00699153
NCI-H1876	0.00243029	0.00225558	0.000964836
NCI-H2066	0.00155523	0.00266139	0.000402157
NCI-H2081	0.00035987	0.00059526	0.000283559

## Sheet: S2f
	Relative WWTR1 Expression to ACTB Rep1	Relative WWTR1 Expression to ACTB Rep2	Relative WWTR1 Expression to ACTB Rep3
CORL47	8.1729e-05	7.4652e-05	2.78828e-05
NCI-H1092	0.0001271	9.1735e-05	4.04148e-05
NCI-H1618	0.00040223	0.0003161	8.29696e-05
NCI-H1876	0.00787978	0.00630543	0.00419573
NCI-H2066	0.00064798	0.00043776	5.58218e-05
NCI-H2081	0.0001134	9.5526e-05	3.24498e-05

## Sheet: S3e
	IgG Control Rep1		IgG + 100 nM ORY-1001 Rep1		LSD1 IP Control Rep1	LSD1 IP Control Rep2	LSD1 IP 100 nM ORY-1001 Rep1	LSD1 IP 100 nM ORY-1001 Rep2
Peak No.1	0.225313		0.184545		4.79732	4.05967	0.0269885	0.759636
Peak No.2	0.0977476		0.172887		2.41996	1.85445	0.221415	0.509222

## Sheet: S3f
	IgG Control Rep1		IgG + 100 nM ORY-1001 Rep1		LSD1 IP Control Rep1	LSD1 IP Control Rep2	LSD1 IP 100 nM ORY-1001 Rep1	LSD1 IP 100 nM ORY-1001 Rep2
Peak No.1	0.314779		0.861107		7.0833	6.24106	1.33535	1.32594
Peak No.2	0.0394028		0.0269885		1.29913	2.59827	0.0269885	0.759636

## Sheet: S5a
Days	NCI-H1876 DMSO Rep1	NCI-H1876 DMSO Rep2	NCI-H1876 100 nM ORY-1001 Rep1	NCI-H1876 100 nM ORY-1001 Rep2
D6	1	1	2.38551	2.12245
D7	1	1	2.74242	2.42858
D8	1	1	3.02675	4.22917

## Sheet: S5b
Days	CORL47 DMSO Rep1	CORL47 DMSO Rep2	CORL47 100 nM ORY-1001 Rep1	CORL47 100 nM ORY-1001 Rep2
D6	1	1	4.52141	1.84783
D7	1	1	6.26789	5.73123
D8	1	1	7.74528	7.54018

[truncated: 46 more sheets: S5c, S5d, S5f, S5g, S5h, S5i, S5j, S6b, S6c, S6e, S6f, S6h, S6i, S7b, S8d, S8e, S8g, S8h, S9a, S9b …]
