# Supplementary material for: Regulation of neuroendocrine plasticity by the RNA-binding protein ZFP36L1
Source: Nat Commun. 2022 Aug 25;13:4998. doi: 10.1038/s41467-022-31998-7 (PMC9411550; doi:10.1038/s41467-022-31998-7)
Supplement: Supplementary file 8 — Source Data [file 41467_2022_31998_MOESM8_ESM.zip › Source_Data_combined/WesternBlotSourceDataFileMain_FINAL080522.xlsx]

## Sheet: Figure 4a
Figure 4a	anti-ZFP36L1
	ZFP36L1
	anti-b-actin
	Actin

## Sheet: Figure 4b
Figure 4b	anti-ZFP36L1
			ZFP36L1
	anti-b-actin
			b-Actin

## Sheet: Figure 4c
Figure 4c	anti-ZFP36L1
			ZFP36L1
	anti-ASCL1
			ASCL1
	anti-b-actin
			Actin

## Sheet: Figure 5b
Figure 5b	anti-SOX2
		SOX2
	anti-ASCL1
		ASCL1
	anti-ZFP36L1
		ZFP36L1
	anti-b-actin
		Actin

## Sheet: Figure 5e
Figure 5e
		V5
							anti-V5
		SOX2					anti-SOX2
							anti-ASCL1
		ASCL1
			Tubulin				anti-Tubulin

## Sheet: Figure 5g
Figure 5g	anti-SOX2
		SOX2
	anti-ASCL1
	anti-Flag
		Flag
	anti-Tubulin
		Tubulin

## Sheet: Figure 5i
Figure 5i	anti-FLAG
		FLAG
	anti-Vinculin
		Vinculin

## Sheet: Figure 5k
Figure 5k	anti-V5
		V5
	anti-ZFP36L1
		ZFP36L1
	anti-Vinculin
		Vinculin

## Sheet: Figure 5n
	Figure 5n
			CORL47 Cells						NCI-H1876 Cells
																NCI-H69 Cells
		anti-SOX2
							anti-SOX2
															anti-SOX2
		anti-ASCL1
							anti-ASCL1
															anti-ASCL1
		anti-Tubulin
							anti-Tubulin
															anti-Tubulin

## Sheet: Figure 5o
	Figure 5o
					CORL47	NCI-H69	NCI-H1876
				INSM1
				ASCL1
					CORL47		NCI-H69
				Tubulin
								NCI-H1876

[truncated: 2 more sheets: Figure 7g, Figure 7h]
