# Supplementary material for: Regulation of neuroendocrine plasticity by the RNA-binding protein ZFP36L1
Source: Nat Commun. 2022 Aug 25;13:4998. doi: 10.1038/s41467-022-31998-7 (PMC9411550; doi:10.1038/s41467-022-31998-7)
Supplement: Supplementary file 8 — Source Data [file 41467_2022_31998_MOESM8_ESM.zip › Source_Data_combined/WesternBlotSourceDataFileSupplement_FINAL080522.xlsx]

## Sheet: Supplementary Fig. 5e
							NCI-H69		CORL47
Supplementary Fig. 5e
			NCI-H1876
					anti-ZFP36L1
	anti-ZFP36L1
	anti-Vinculin
					anti-Vinculin

## Sheet: Supplementary Fig. 6a
Supplementary Fig. 6a
		anti-ZFP36L1
		anti-B-actin
		anti-ASCL1

## Sheet: Supplementary Fig. 6d
Supplementary Fig. 6d
	anti-ZFP36L1
	anti-Vinculin

## Sheet: Supplementary Fig. 6g
Supplementary Fig. 6g
		anti-ZFP36L1
		anti-B-actin

## Sheet: Supplementary Fig. 7a
									NCI-H1876 Cells
Supplementary Fig. 7a			NCI-H1876 Cells					sgControl, sgZFP36L1#5, sgZFP36L1#6
		sgControl, sgZFP36L1#3, sgZFP36L1#4
	anti-ZFP36L1						anti-ZFP36L1
	anti-b-Actin
							anti-Vinculin

## Sheet: Supplementary Fig. 8a
Supplementary Fig. 8a
	anti-LSD1
	anti-Vinculin
		NCI-H526 cells

## Sheet: Supplementary Fig. 8b
Supplementary Fig. 8b
	anti-LSD1
	anti-B-actin
		CORL47 cells

## Sheet: Supplementary Fig. 8f
Supplementary Fig. 8f		NCI-H1876 cells
	anti-LSD1
	anti-B-actin
	anti-ZFP36L1
	anti-Vinculin

## Sheet: Supplementary Fig. 11a
Supplementary Fig. 11a
	anti-V5
	anti-SOX2
	anti-ASCL1
	anti-Tubulin
